# Supplementary material for: A temperature-induced metabolic shift in the emerging human pathogen Photorhabdus asymbiotica
Source: mSystems. 2024 Oct 24;9(11):e00970-23. doi: 10.1128/msystems.00970-23 (PMC11575385; doi:10.1128/msystems.00970-23)
Supplement: File S2 — iEC1073 model information. [file msystems.00970-23-s0002.xlsx]

## Sheet: File description
Supplementary File 2 - iEC1073 Model Information: Further information about the genes, metabolites and reactions in iEC1073 including unannotated reactions and topological analysis of the reconstruction including reaction connectivity, metabolite connectivity and the nullspace of the stoichiometric matrix. Also contains information of the individual reactions added to the network for the biolumin…
Each sheet is described below
Sheet Name	Description
Quantities	Parameter setting for the model simulation
Reactions	List of reactions of the model with all details
Compounds	List of all metabolites of the model
Compartments	List of compartments of the model
Metabolic Reactions	List of all metabolic reactions, excluding transport reactions
Transport Reactions	List of al transport reactions used in the model
Exchange Reactions	List of all exchange reactions of the model
Unannotated Reactions	List of all unannotated reactions of the model
Metabolite_Connectivity	Number of reactions associated with all metabolites (degree of connections for metabolites)
Reaction_Connectivity	Number of connections for each reaction to all other reactions of the model
Matrix_Nullspace	The table representing the matrix null space
Luciferase Reactions	Reactions for Luciferase metabolic pathway
Stilbene Reactions	Reactions for Stilbene metabolic pathway

## Sheet: Quantities
Parameter setting for the model simulation
ID	Parameter	Value	Unit	Type	SBOTerm
cobra_default_lb	cobra_default_lb	-1000.0	mmol_per_gDW_per_hr	global parameter	SBO:0000626
cobra_default_ub	cobra_default_ub	1000.0	mmol_per_gDW_per_hr	global parameter	SBO:0000626
cobra_0_bound	cobra_0_bound	0.0	mmol_per_gDW_per_hr	global parameter	SBO:0000625
R_ATPM_upper_bound	R_ATPM_upper_bound	1.0	mmol_per_gDW_per_hr	global parameter	SBO:0000625
R_ATPM_lower_bound	R_ATPM_lower_bound	1.0	mmol_per_gDW_per_hr	global parameter	SBO:0000625

## Sheet: Reactions
List of reactions of the model with all details
ID	Name	ReactionFormula	Location	Regulator	KineticLaw	SBOTerm	IsReversible	Identifiers:seed.reaction	Identifiers:bigg.reaction	Identifiers:rhea	Identifiers:biocyc	Identifiers:metanetx.reaction	Identifiers:ec-code	Identifiers:reactome.reaction	Identifiers:kegg.reaction	Identifiers:kegg.pathway	geneProductAssociation
R_IHDPGPPHL	isoheptadecanoyl-Phosphatidylglycerophosphate phosphohydrolase_c0	M_h2o_c + M_diiheppglyp_c <=> M_pi_c + M_h_c + M_diiheppgly_c				SBO:0000176	True	rxn10265									PAU_RS24470
R_AIHDPGPPHL	anteisoheptadecanoyl-Phosphatidylglycerophosphate phosphohydrolase_c0	M_h2o_c + M_diaiheppglyp_c <=> M_pi_c + M_h_c + M_diaiheppgly_c				SBO:0000176	True	rxn10266									PAU_RS24470
R_ITDPGPPHL	isotetradecanoyl-Phosphatidylglycerophosphate phosphohydrolase_c0	M_h2o_c + M_dipgpditetdec_c <=> M_pi_c + M_h_c + M_diitpgly_c				SBO:0000176	True	rxn10267									PAU_RS24470
R_IPDPGPPHL	isopentadecanoyl-Phosphatidylglycerophosphate phosphohydrolase_c0	M_h2o_c + M_diipenpglyp_c <=> M_pi_c + M_h_c + M_didiipdpgly_c				SBO:0000176	True	rxn10268									PAU_RS24470
R_AIPDPGPPHL	anteisopentadecanoyl-Phosphatidylglycerophosphate phosphohydrolase_c0	M_h2o_c + M_diaipenpglycp_c <=> M_pi_c + M_h_c + M_diipdpgly_c				SBO:0000176	True	rxn10269									PAU_RS24470
R_IHXDPGPPHL	isohexadecanoyl-Phosphatidylglycerophosphate phosphohydrolase_c0	M_h2o_c + M_diihexpglyp_c <=> M_pi_c + M_h_c + M_diihexpglyc_c				SBO:0000176	True	rxn10270									PAU_RS24470
R_HACD7	(S)-3-Hydroxyhexadecanoyl-CoA:NAD+ oxidoreductase_c0	M_nad_c + M_3hhdcoa_c <=> M_nadh_c + M_h_c + M_3ohdcoa_c				SBO:0000176	True	rxn03239	HACD7	31162	META:RXN-14271	MNXR100548	1.1.1.35	R-XTR-77303	R04737	pay01212	( PAU_RS06925 or PAU_RS19195 or PAU_RS19205 )
R_HACD3i	(S)-hydroxyoctanoyl-CoA:NAD+ oxidoreductase_c0	M_nad_c + M_3hocoa_c <=> M_nadh_c + M_h_c + M_3oocoa_c				SBO:0000176	False	rxn03246	HACD3i	31198		MNXR100544	1.1.1.35	R-XTR-77331	R04745	pay01212	( PAU_RS06925 or PAU_RS19195 or PAU_RS19205 )
R_HACD6i	(S)-3-Hydroxytetradecanoyl-CoA:NAD+ oxidoreductase_c0	M_nad_c + M_3htdcoa_c <=> M_nadh_c + M_h_c + M_3otdcoa_c				SBO:0000176	False	rxn06777	HACD6i	31170	META:RXN-12507	MNXR100547	1.1.1.35	R-XTR-77283	R04739	pay01212	( PAU_RS06925 or PAU_RS19195 )
R_HACD9	(2S,3S)-3-hydroxy-2-methylbutanoyl-CoA:NAD+ oxidoreductase_c0	M_nad_c + M_3hmbcoa_c <=> M_nadh_c + M_h_c + M_2maacoa_c				SBO:0000176	True	rxn02933	HACD8; HACD9	13284	META:1.1.1.178-RXN	MNXR100550	1.1.1.35		R04203	pay01110	( PAU_RS06925 or PAU_RS19195 or PAU_RS08255 )
R_HACD5i	(S)-3-hydroxydodecanoyl-CoA:NAD+ oxidoreductase_c0	M_nad_c + M_3hddcoa_c <=> M_nadh_c + M_h_c + M_3oddcoa_c				SBO:0000176	False	rxn03242	HACD5i	31182		MNXR100546	1.1.1.35	R-XTR-77254	R04741	pay01212	( PAU_RS06925 or PAU_RS19195 or PAU_RS19205 )
R_HACD4	(S)-hydroxydecanoyl-CoA:NAD+ oxidoreductase_c0	M_nad_c + M_3hdcoa_c <=> M_nadh_c + M_h_c + M_3odcoa_c				SBO:0000176	True	rxn03244	HACD4	31190	META:RXN-12490	MNXR100545	1.1.1.35	R-XTR-77342	R04743	pay01212	( PAU_RS06925 or PAU_RS19195 or PAU_RS19205 )
R_HADPCOADH3	(S)-3-hydroxyacyl-CoA:NAD+ oxidoreductase_c0	M_nad_c + 4.0 M_h_c + M_3hadpcoa_c <=> M_nadh_c + M_oxadpcoa_c				SBO:0000176	True	rxn04750	HADPCOADH3	34854	META:RXN0-2044	MNXR100555	1.1.1.35		R06941	pay01120	( PAU_RS06925 or PAU_RS19195 or PAU_RS11830 )
R_KAS14	Acyl-[acyl-carrier-protein]:malonyl-[acyl-carrier-protein] C-acyltransferase (decarboxylating)_c0	M_malACP_c + M_acACP_c <=> M_co2_c + M_actACP_c + M_ACP_c				SBO:0000176	False	rxn05347	KAS14		META:3-OXOACYL-ACP-SYNTH-BASE-RXN	MNXR100912	2.3.1.86		R04355	pay01212	(( PAU_RS20645 or PAU_RS08265 ) and PAU_RS08245 )
R_BUTMALACPT	butyryl-[acyl-carrier protein]:malonyl-[acyl-carrier-protein] C-acyltransferase (decarboxylating)_c0	M_butACP_c + M_malACP_c <=> M_co2_c + M_3ohexACP_c + M_ACP_c				SBO:0000176	False	rxn05346	MCMAT2	42251	META:RXN-9648		2.3.1.179		R04952	pay01212	(( PAU_RS20645 or PAU_RS08265 ) and PAU_RS08245 )
R_DECMALACPT	Decanoyl-[acyl-carrier protein]:malonyl-[acyl-carrier-protein] C-acyltransferase (decarboxylating)_c0	M_decACP_c + M_malACP_c <=> M_co2_c + M_3oddecACP_c + M_ACP_c				SBO:0000176	False	rxn05348					2.3.1.179		R04963	pay01212	(( PAU_RS20645 or PAU_RS08265 ) and PAU_RS08245 )
R_PDHam1hi	pyruvate:thiamin diphosphate acetaldehydetransferase (decarboxylating)_c0	M_pyr_c + M_thmpp_c + M_h_c <=> M_co2_c + M_2ahethmpp_c				SBO:0000176	False	rxn00011	PDH_E1a_h; PDHam1hi		META:RXN-12583	MNXR102428	4.1.1.1		R00014	pay00620	(( PAU_RS20690 or PAU_RS05395 or PAU_RS20685 or PAU_RS05400 ) or PAU_RS05575 )
R_HSDxi	L-Homoserine:NAD+ oxidoreductase_c0	M_nadh_c + M_h_c + M_aspsa_c <=> M_nad_c + M_hom__L_c				SBO:0000176	True	rxn01301	HSDx; HSDxi	15760		MNXR100735	1.1.1.3		R01773	pay01230	( PAU_RS21135 or PAU_RS02630 )
R_FDH	Formate:NAD+ oxidoreductase_c0	M_nad_c + M_for_c <=> M_nadh_c + M_co2_c				SBO:0000176	False	rxn00371	FDH; FDHr	15988	META:1.2.1.2-RXN	MNXR99475	1.2.1.2		R00519	pay01200	(( PAU_RS21830 or PAU_RS21825 ) or ( peg4873 or PAU_RS03685 ) or ( PAU_RS03690 or peg4874 ))
R_AMPEP8	methionyl aminopeptidase_c0	M_h2o_c + M_gly_glu__L_c <=> M_glu__L_c + M_gly_c				SBO:0000176	True	rxn12634	AMPEP8								( peg4105 or peg710 or PAU_RS19760 or PAU_RS13420 or PAU_RS06660 )
R_AMPEP11	methionyl aminopeptidase_c0	M_h2o_c + M_gly_pro__L_c <=> M_gly_c + M_pro__L_c				SBO:0000176	False	rxn12638	AMPEP11								( peg4105 or peg710 or PAU_RS19760 or PAU_RS13420 or PAU_RS06660 )
R_ALAGLUT	RXN0-6976.c_c0	M_h2o_c + M_ala_L_gln__L_c <=> M_ala__L_c + M_gln__L_c				SBO:0000176	True	rxn12639			META:RXN0-6976		3.4.13.18				( peg4105 or peg710 or PAU_RS19760 or PAU_RS13420 or PAU_RS06660 )
R_ALAGLY	RXN0-6977.c_c0	M_h2o_c + M_L_alagly_c <=> M_gly_c + M_ala__L_c				SBO:0000176	True	rxn12641			META:RXN0-6977		3.4.13.18				( peg4105 or peg710 or PAU_RS19760 or PAU_RS13420 or PAU_RS06660 )
R_AMPEP1	methionyl aminopeptidase_c0	M_h2o_c + M_gly_asn__L_c <=> M_gly_c + M_asn__L_c				SBO:0000176	True	rxn12645	AMPEP1								( peg4105 or peg710 or PAU_RS19760 or PAU_RS13420 or PAU_RS06660 )
R_GLYLEUHYDROc	Gly-Leu aminopeptidase_c0	M_h2o_c + M_gly_leu__L_c <=> M_gly_c + M_leu__L_c				SBO:0000176	True	rxn12845	GLYLEUHYDROc			MNXR100349	3.4.11.2				( peg4105 or peg710 or PAU_RS19760 or PAU_RS13420 or PAU_RS06660 )
R_GLYTYRAP	Gly-Try aminopeptidase_c0	M_h2o_c + M_gly_tyr__L_c <=> M_gly_c + M_tyr__L_c				SBO:0000176	True	rxn12847	GLYTYRAP								( peg4105 or peg710 or PAU_RS19760 or PAU_RS13420 or PAU_RS06660 )
R_AMPTASECG	L-cysteinylglycine dipeptidase_c0	M_h2o_c + M_cgly_c <=> M_gly_c + M_cys__L_c				SBO:0000176	False	rxn00650	AMPTASECG; CYGLDP	28786	META:RXN-6622	MNXR95828	3.4.13.18	R-XTR-1247910	R00899	pay01100	( peg4105 or peg710 or PAU_RS19760 or PAU_RS13420 or PAU_RS06660 or PAU_RS13420 or PAU_RS15980 or PAU_RS19770 )
R_GLYCYSAP	Gly-Cys aminopeptidase_c0	M_h2o_c + M_gly_cys__L_c <=> M_gly_c + M_cys__L_c				SBO:0000176	True	rxn12844	GLYCYSAP	28786	META:RXN-6622		3.4.11.1	R-HSA-1247910.2	R00899	pay01100	( peg4105 or peg710 or PAU_RS19760 or PAU_RS13420 or PAU_RS06660 )
R_ALAASP	RXN0-6975.c_c0	M_h2o_c + M_ala_L_asp__L_c <=> M_ala__L_c + M_asp__L_c				SBO:0000176	True	rxn12633			META:RXN0-6975		3.4.13.18				( peg4105 or peg710 or PAU_RS19760 or PAU_RS13420 or PAU_RS06660 )
R_GLYMET	RXN0-6974.c_c0	M_h2o_c + M_gly_met__L_c <=> M_gly_c + M_met__L_c				SBO:0000176	True	rxn12635		37326	META:RXN0-674		3.4.13.18				( peg4105 or peg710 or PAU_RS19760 or PAU_RS13420 or PAU_RS06660 )
R_AMPEP14	methionyl aminopeptidase_c0	M_h2o_c + M_h_c + M_met_L_ala__L_c <=> M_ala__L_c + M_met__L_c				SBO:0000176	True	rxn12636	AMPEP14								( peg4105 or peg710 or PAU_RS19760 or PAU_RS13420 or PAU_RS06660 )
R_GLYASP	RXN0-6987.c_c0	M_h2o_c + M_gly_asp__L_c <=> M_gly_c + M_asp__L_c				SBO:0000176	True	rxn12637			META:RXN0-6987		3.4.13.18				( peg4105 or peg710 or PAU_RS19760 or PAU_RS13420 or PAU_RS06660 )
R_AMPEP5	methionyl aminopeptidase_c0	M_h2o_c + M_ala_L_glu__L_c <=> M_glu__L_c + M_ala__L_c				SBO:0000176	True	rxn12640	AMPEP5								( peg4105 or peg710 or PAU_RS19760 or PAU_RS13420 or PAU_RS06660 )
R_ALAHIS	RXN0-6978.c_c0	M_h2o_c + M_ala_L_his__L_c <=> M_ala__L_c + M_his__L_c				SBO:0000176	True	rxn12642			META:RXN0-6978		3.4.13.18				( peg4105 or peg710 or PAU_RS19760 or PAU_RS13420 or PAU_RS06660 )
R_ALALEU	RXN0-6979.c_c0	M_h2o_c + M_ala_L_leu__L_c <=> M_ala__L_c + M_leu__L_c				SBO:0000176	True	rxn12643			META:RXN0-6979		3.4.13.18				( peg4105 or peg710 or PAU_RS19760 or PAU_RS13420 or PAU_RS06660 )
R_AMPEP2	methionyl aminopeptidase_c0	M_h2o_c + M_ala_L_Thr__L_c <=> M_ala__L_c + M_thr__L_c				SBO:0000176	True	rxn12644	AMPEP2								( peg4105 or peg710 or PAU_RS19760 or PAU_RS13420 or PAU_RS06660 )
R_GLYGLN	RXN0-6983.c_c0	M_h2o_c + M_gly_gln__L_c <=> M_gly_c + M_gln__L_c				SBO:0000176	True	rxn12646			META:RXN0-6893		3.4.13.18				( peg4105 or peg710 or PAU_RS19760 or PAU_RS13420 or PAU_RS06660 )
R_GLYPHEHYc	Gly-Phe aminopeptidase_c0	M_h2o_c + M_glyphe_c <=> M_gly_c + M_phe__L_c				SBO:0000176	True	rxn12846	GLYPHEHYc			MNXR143145	3.4.13				( peg4105 or peg710 or PAU_RS19760 or PAU_RS13420 or PAU_RS06660 )
R_HACD2i	(S)-hydroxyhexanoyl-CoA:NAD+ oxidoreductase_c0	M_nad_c + M_3hhcoa_c <=> M_nadh_c + M_h_c + M_3ohcoa_c				SBO:0000176	False	rxn03249	HACD2i	31146	META:RXN-12570	MNXR100543	1.1.1.35	R-XTR-77323	R04748	pay01212	( PAU_RS06925 or PAU_RS19195 or PAU_RS19205 )
R_GRTT	Geranyl-diphosphate:isopentenyl-diphosphate geranyltrans-transferase_c0	M_ipdp_c + M_grdp_c <=> M_ppi_c + M_h_c + M_frdp_c				SBO:0000176	False	rxn01466	FPPS; FPPS_c; GRTT	19364	META:FPPSYN-RXN	MNXR99634	2.5.1.10	R-XTR-191303	R02003	pay01110	(( PAU_RS20055 and PAU_RS17025 ) or PAU_RS17025 or PAU_RS17030 )
R_DDPGA	4-hydroxy-2-oxoglutarate glyoxylate-lyase (pyruvate-forming)_c0	M_4h2oglt_c <=> M_pyr_c + M_glx_c				SBO:0000176	True	rxn00328	DDPGA; O4HA	18172	META:4OH2OXOGLUTARALDOL-RXN	MNXR97219	4.1.3.42		R00470	pay01100	PAU_RS00630
R_AB6PGH_1	Arbutin 6-phosphate glucohydrolase_c0	M_h2o_c + M_arbt6p_c <=> M_hqn_c + M_g6p_B_c				SBO:0000176	False	rxn03481	AB6PGH								( PAU_RS02700 or PAU_RS08610 )
R_ARBTpts	arbutin transport via PEP:Pyr PTS_c0	M_pep_c + M_arbt_e <=> M_pyr_c + M_arbt6p_c				SBO:0000176	True	rxn05501	ARBTpts; FF_26	34946		MNXR95932					(( PAU_RS02705 or PAU_RS02715 ) and PAU_RS06805 and PAU_RS02715 and PAU_RS06810 )
R_HSTPT	5-Amino-2-oxopentanoate:2-oxoglutarate aminotransferase_c0	M_glu__L_c + M_imacp_c <=> M_akg_c + M_hisp_c				SBO:0000176	False	rxn02320	AOOA; HSTPT; HSTPTr; IAPTA_c	23747	META:HISTAMINOTRANS-RXN	MNXR95852	2.6.1.9		R03243	pay01230	( PAU_RS03040 or PAU_RS14000 )
R_APLm	2-Acetolactate pyruvate-lyase (carboxylating)_c0	M_thmpp_c + M_alac__S_c <=> M_pyr_c + M_2ahethmpp_c				SBO:0000176	True	rxn02185	APLm	24808	META:RXN-14037	MNXR95883	2.2.1.6		R04672		(( PAU_RS05395 or PAU_RS20690 ) and ( PAU_RS05400 or PAU_RS20685 ))
R_ACAS_2ahbut	(S)-2-Aceto-2-hydroxybutanoate pyruvate-lyase (carboxylating)_c0	M_2obut_c + M_2ahethmpp_c <=> M_thmpp_c + M_2ahbut_c				SBO:0000176	False	rxn03194	ACAS_LPAREN_2ahbut_RPAREN_	33694		MNXR95215	2.2.1.6		R04673		(( PAU_RS05400 or PAU_RS20685 ) and ( PAU_RS05395 or PAU_RS20690 ))
R_GCCb	S-aminomethyldihydrolipoylprotein:(6S)-tetrahydrofolate aminomethyltransferase (ammonia-forming)_c0	M_thf_c + M_alpro_c <=> M_nh4_c + M_mlthf_c + M_dhlpro_c				SBO:0000176	False	rxn06600		16916		MNXR100068	2.1.2.10		R04125	pay00670	(( PAU_RS05675 and PAU_RS05680 ) or PAU_RS08585 or PAU_RS21520 )
R_DGNSK	ATP:deoxyguanosine 5'-phosphotransferase_c0	M_atp_c + M_dgsn_c <=> M_adp_c + M_h_c + M_dgmp_c				SBO:0000176	False	rxn01444	DGNSK; r0456	19204	META:DEOXYGUANOSINE-KINASE-RXN	MNXR97323	2.7.1.74		R01967	pay01100	PAU_RS06005
R_GLCpts	D-glucose transport via PEP:Pyr PTS_c0	M_glc__D_e + M_pep_c <=> M_pyr_c + M_g6p_c				SBO:0000176	False	rxn05226	GLCpts			MNXR100237					( PAU_RS06800 or ( PAU_RS06805 and PAU_RS06800 ) or ( PAU_RS06805 and PAU_RS15165 ))
R_CYSS_2	O3-acetyl-L-serine:hydrogen-sulfide 2-amino-2-carboxyethyltransferase_c0	M_h2s_c + M_acser_c <=> M_ac_c + M_cys__L_c				SBO:0000176	False	rxn00649	CYSS; CYSS_2	14832	META:ACSERLY-RXN	MNXR97007	2.5.1.65		R00897	pay01230	( PAU_RS06815 or PAU_RS06670 or PAU_RS06795 )
R_HYBUTCOAEPI	(S)-3-Hydroxybutanoyl-CoA 3-epimerase_c0	M_3hbcoa_c <=> M_R3hbcoa_c				SBO:0000176	True	rxn02345		21763	META:5.1.2.3-RXN		5.1.2.3		R03276	pay01100	( PAU_RS06925 or PAU_RS19195 )
R_ACCOAC_1	Acetyl-CoA:carbon-dioxide ligase (ADP-forming)_c0	M_accoa_c + M_cbtnCCP_c <=> M_malcoa_c + M_btnCCP_c				SBO:0000176	True	rxn06673	ACCOAC			MNXR95220	6.4.1.2		R04386		(( PAU_RS07095 or PAU_RS10740 ) and ( PAU_RS10740 or PAU_RS03265 ))
R_DALAt2r	D-alanine transport via proton symport_c0	M_h_e + M_ala__D_e <=> M_h_c + M_ala__D_c				SBO:0000176	True	rxn05494	DALAt2r	28906	META:TRANS-RXN-62A	MNXR97135					( PAU_RS07350 or PAU_RS12585 or PAU_RS08425 )
R_SERt2r	TRANS-RXNBWI-115637.ce.maizeexp.SER_c0	M_ser__L_e + M_h_e <=> M_ser__L_c + M_h_c				SBO:0000176	True	rxn05307	SERt6	28890	META:TRANS-RXN-71	MNXR104352					( PAU_RS07350 or PAU_RS12585 or PAU_RS13950 )
R_PFK_2	ATP:D-tagatose-6-phosphate 1-phosphotransferase_c0	M_atp_c + M_tag6p__D_c <=> M_adp_c + M_h_c + M_tagdp__D_c				SBO:0000176	False	rxn02314	PFK_2	12423	META:TAGAKIN-RXN	MNXR102509	2.7.1.56		R03236	pay01100	( PAU_RS08140 or PAU_RS21225 or PAU_RS06005 or PAU_RS02670 or PAU_RS21235 )
R_FRUK	ATP:D-fructose-1-phosphate 6-phosphotransferase_c0	M_atp_c + M_f1p_c <=> M_adp_c + M_h_c + M_fdp_c				SBO:0000176	False	rxn01492	F1PK; FRUK; FRUK_r	14216		MNXR99652	2.7.1.56		R02071	pay01100	( PAU_RS08140 or PAU_RS02670 )
R_MCMAT7	Tetradecanoyl-[acyl-carrier protein]:malonyl-[acyl-carrier-protein] C-acyltransferase (decarboxylating)_c0	M_tdeacp_c + M_malACP_c <=> M_co2_c + M_3opalmACP_c + M_ACP_c				SBO:0000176	False	rxn05344	MCMAT7				2.3.1.179		R04968	pay01212	( PAU_RS08245 or PAU_RS08265 or PAU_RS20645 or PAU_RS07025 )
R_DDACPMACPCATRANS	dodecanoyl-[acyl-carrier-protein]:malonyl-[acyl-carrier-protein] C-acyltransferase (decarboxylating)_c0	M_ddcaACP_c + M_malACP_c <=> M_co2_c + M_3omrsACP_c + M_ACP_c				SBO:0000176	False	rxn05345									( PAU_RS08245 or PAU_RS08265 or PAU_RS20645 or PAU_RS07025 )
R_HEXMALACPT	hexanoyl-[acyl-carrier protein]:malonyl-[acyl-carrier-protein] C-acyltransferase (decarboxylating)_c0	M_h_c + M_hexACP_c + M_malACP_c <=> M_co2_c + M_3ooctACP_c + M_ACP_c				SBO:0000176	False	rxn05350					2.3.1.179		R04957	pay01212	( PAU_RS08245 or PAU_RS08265 or PAU_RS20645 or PAU_RS07025 )
R_MCMAT4	Octanoyl-[acyl-carrier protein]:malonyl-[acyl-carrier-protein] C-acyltransferase (decarboxylating)_c0	M_ocACP_c + M_malACP_c <=> M_co2_c + M_3odecACP_c + M_ACP_c				SBO:0000176	False	rxn05343	MCMAT4				2.3.1.179		R04960	pay01212	( PAU_RS08245 or PAU_RS08265 or PAU_RS20645 or PAU_RS07025 )
R_3OXDAM	3-Oxooctodecanoyl-ACP:malonyl-[acyl-carrier-protein] C-acyltransferase (decarboxylating)_c0	M_hedACP_c + M_malACP_c <=> M_co2_c + M_ACP_c + M_3oodACP_c				SBO:0000176	False	rxn05460	3OXDAM								(( PAU_RS08265 or PAU_RS20645 ) and PAU_RS08245 )
R_6PHBG2	Salicin 6-phosphate glucohydrolase_c0	M_h2o_c + M_salcn6p_c <=> M_g6p_B_c + M_2hxmp_c				SBO:0000176	False	rxn03482		33130	META:RXN0-5297		3.2.1.86		R05134	pay00010	( PAU_RS08610 or PAU_RS02700 )
R_CLB6PH	6-phospho-beta-D-glucosyl-(1, 4)-D-glucose 6-phosphoglucohydrolase_c0	M_h2o_c + M_cellb6p_c <=> M_glc__D_c + M_g6p_c				SBO:0000176	False	rxn00608	CLB6PH			MNXR96758	3.2.1.86		R00839		( PAU_RS08610 or PAU_RS02700 )
R_CELBpts	cellobiose transport via PEP:Pyr PTS_c0	M_pep_c + M_cellb_e <=> M_pyr_c + M_cellb6p_c				SBO:0000176	False	rxn05518	CELBpts			MNXR96586					( PAU_RS08620 or PAU_RS08625 or ( PAU_RS06805 and PAU_RS08625 and PAU_RS08615 ))
R_TRPS2	L-serine hydro-lyase (adding indole; L-tryptophan-forming)_c0	M_ser__L_c + M_indole_c <=> M_h2o_c + M_trp__L_c				SBO:0000176	False	rxn00474	TRPS2; TRPS2_c	26437	META:RXN0-2382	MNXR104946	4.2.1.20		R00674	pay01110	(( PAU_RS09910 and PAU_RS09915 ) or PAU_RS19220 )
R_TRPS3	(1S,2R)-1-C-(indol-3-yl)glycerol 3-phosphate D-glyceraldehyde-3-phosphate-lyase_c0	M_3ig3p_c <=> M_g3p_c + M_indole_c				SBO:0000176	False	rxn01682	G3PL_c; TRPS3; TRPS3r	14084	META:RXN0-2381	MNXR99889	4.2.1.20		R02340	pay01110	(( PAU_RS09910 and PAU_RS09915 ) or PAU_RS19220 )
R_TRPS1	L-serine hydro-lyase [adding 1-C-(indol-3-yl)glycerol 3-phosphate; L-tryptophan and glyceraldehyde-3-phosphate-forming]_c0	M_ser__L_c + M_3ig3p_c <=> M_h2o_c + M_trp__L_c + M_g3p_c				SBO:0000176	False	rxn01964	SERH; TRPS1; TRPS1_c; TRPS1r	10535	META:TRYPSYN-RXN	MNXR104343	4.2.1.20		R02722	pay01230	(( PAU_RS09910 and PAU_RS09915 ) or PAU_RS19220 )
R_ANS2	chorismate pyruvate-lyase (amino-accepting; anthranilate-forming)_c0	M_nh4_c + M_chor_c <=> M_h2o_c + M_pyr_c + M_h_c + M_anth_c				SBO:0000176	False	rxn00726	ATNS_nh4			MNXR95844	4.1.3.27		R00985	pay01230	(( PAU_RS09935 and PAU_RS09930 ) or PAU_RS06030 )
R_ANS	Chorismate pyruvate-lyase (amino-accepting)_c0	M_gln__L_c + M_chor_c <=> M_pyr_c + M_glu__L_c + M_h_c + M_anth_c				SBO:0000176	False	rxn00727	ANS; ANS1	21735	META:ANTHRANSYN-RXN	MNXR95843	4.1.3.27		R00986	pay01230	(( PAU_RS09935 and PAU_RS09930 ) or PAU_RS06030 )
R_UREA	Urea amidohydrolase_c0	M_h2o_c + 2.0 M_h_c + M_urea_c <=> M_co2_c + 2.0 M_nh4_c				SBO:0000176	False	rxn00101	UREA; UREA2	20560	META:UREASE-RXN	MNXR105153	3.5.1.5		R00131	pay01120	(( PAU_RS11480 and PAU_RS11485 and PAU_RS11490 ) or ( PAU_RS11465 and PAU_RS11475 and PAU_RS11460 and PAU_RS11470 ))
R_LDH_D	(R)-Lactate:NAD+ oxidoreductase_c0	M_nad_c + M_lac__D_c <=> M_nadh_c + M_pyr_c + M_h_c				SBO:0000176	True	rxn00500	LDH_D	16372	META:DLACTDEHYDROGNAD-RXN	MNXR101037	1.1.1.28		R00704	pay01120	( PAU_RS11680 or PAU_RS08190 )
R_HACD1_1	(S)-3-Hydroxybutanoyl-CoA:NAD+ oxidoreductase_c0	M_nad_c + M_3hbcoa_c <=> M_nadh_c + M_h_c + M_aacoa_c				SBO:0000176	True	rxn01451	HACD1	30802	META:RXN-11662	MNXR100541	1.1.1.35	R-XTR-77312	R01975	pay01212	( PAU_RS11830 and ( PAU_RS06925 or PAU_RS19195 ))
R_GLYCLTDx	Glycolate:NAD+ oxidoreductase_c0	M_nadh_c + M_glx_c + M_h_c <=> M_nad_c + M_glyclt_c				SBO:0000176	False	rxn00512	GLYCLTD; GLYCLTDx; GLYCLTO; GLYCTO_syn	18232	META:GLYCOLATE-REDUCTASE-RXN	MNXR100331	1.1.1.79		R00717	pay01120	PAU_RS12090
R_PRAMPC	1-(5-phospho-D-ribosyl)-AMP 1,6-hydrolase_c0	M_h2o_c + M_prbamp_c <=> M_prfp_c				SBO:0000176	False	rxn02835	PRACH; PRACHh; PRAMPC; PRAMPCH_c	20052	META:HISTCYCLOHYD-RXN	MNXR103154	3.5.4.19		R04037	pay01230	PAU_RS14025
R_ALCD2x	ethanol:NAD+ oxidoreductase_c0	M_nad_c + M_etoh_c <=> M_nadh_c + M_h_c + M_acald_c				SBO:0000176	True	rxn00543	ALCD2if; ALCD2x	25293	META:ALCOHOL-DEHYDROG-RXN	MNXR95725	1.1.1.71	R-XTR-71707	R00754	pay01120	( PAU_RS14030 or PAU_RS09815 )
R_SUCD4	succinate dehyrdogenase_c0	M_fadh2_c + M_q8_c <=> M_fad_c + M_h_c + M_q8h2_c				SBO:0000176	True	rxn10126	FADH2Di; SUCD4			MNXR104630				pay00190	(( PAU_RS14550 and PAU_RS14545 ) or PAU_RS14560 or PAU_RS14555 )
R_METSabc	L-methionine S-oxide transport via ABC system_c0	M_h2o_c + M_atp_c + M_metox_e <=> M_adp_c + M_pi_c + M_h_c + M_metox_c				SBO:0000176	False	rxn05613	METSabc		META:TRANS-RXN0-511	MNXR101482					(( PAU_RS15110 or PAU_RS15120 ) and PAU_RS03305 and PAU_RS03310 )
R_METabc	nonpolar-amino-acid-transporting ATPase_c0	M_h2o_c + M_atp_c + M_met__L_e <=> M_adp_c + M_pi_c + M_met__L_c + M_h_c				SBO:0000176	False	rxn05219	METabc	32830#1	META:RXN0-4522	MNXR101489					(( PAU_RS15110 or PAU_RS15120 ) and PAU_RS03305 and PAU_RS03310 )
R_NTD1	2'-Deoxyuridine 5'-monophosphate phosphohydrolase_c0	M_h2o_c + M_dump_c <=> M_pi_c + M_duri_c				SBO:0000176	False	rxn01521	NTD1; NTD1_c	29358	META:RXN-14143	MNXR102028	3.1.3.89		R02102	pay01100	( PAU_RS17340 or PAU_RS04800 or PAU_RS22330 )
R_ACACT1r	Acetyl-CoA:acetyl-CoA C-acetyltransferase_c0	2.0 M_accoa_c <=> M_coa_c + M_aacoa_c				SBO:0000176	True	rxn00178	ACACT; ACACT1; ACACT1r; BKTIO_syn	21039	META:ACETYL-COA-ACETYLTRANSFER-RXN	MNXR95194	2.3.1.9	R-XTR-8848215	R00238	pay01212	( PAU_RS18680 or PAU_RS19200 or PAU_RS06920 )
R_ACACT2r	butanoyl-CoA:acetyl-CoA C-butanoyltransferase_c0	M_accoa_c + M_btcoa_c <=> M_coa_c + M_3ohcoa_c				SBO:0000176	True	rxn00874	ACACT2r	31114	META:RXN-12565	MNXR95196	2.3.1.9	R-XTR-77321	R01177	pay01212	( PAU_RS18680 or PAU_RS19200 or PAU_RS06920 )
R_AACOAT	Acetoacetate:CoA ligase (AMP-forming)_c0	M_atp_c + M_coa_c + M_acac_c <=> M_ppi_c + M_amp_c + M_h_c + M_aacoa_c				SBO:0000176	False	rxn00988	AACOAT; ACACP	16120	META:ACETOACETATE--COA-LIGASE-RXN	MNXR95136	6.2.1.16	R-XTR-5694494	R01357	pay01100	( PAU_RS19900 or PAU_RS11735 or PAU_RS05385 )
R_ACOATA	acetyl-CoA:[acyl-carrier-protein] S-acetyltransferase_c0	M_accoa_c + M_ACP_c <=> M_coa_c + M_acACP_c				SBO:0000176	True	rxn05349	ACOATA; ACOATA_syn; ACOATAi		META:ACP-S-ACETYLTRANSFER-RXN	MNXR95376	2.3.1.86		R01624	pay01212	(( PAU_RS20645 or PAU_RS08265 ) and PAU_RS08245 )
R_4MHEAMA	4-methyl-hexanoyl-ACP:malonyl-[acyl-carrier-protein] C-acyltransferase (decarboxylating)_c0	M_malACP_c + M_4methexACP_c <=> M_co2_c + M_ACP_c + M_6m3oACP_c				SBO:0000176	False	rxn05363	4MHEAMA								(( PAU_RS20645 or PAU_RS08265 ) and PAU_RS08245 )
R_5MHACC	5-methyl-hexanoyl-ACP:malonyl-[acyl-carrier-protein] C-acyltransferase (decarboxylating)_c0	M_malACP_c + M_3mehacp_c <=> M_co2_c + M_ACP_c + M_7me3oxoacp_c				SBO:0000176	False	rxn05388	5MHACC								(( PAU_RS20645 or PAU_RS08265 ) and PAU_RS08245 )
R_4METPAC	4-methyl-pentanoyl-ACP:malonyl-[acyl-carrier-protein] C-acyltransferase (decarboxylating)_c0	M_malACP_c + M_4mpACP_c <=> M_co2_c + M_ACP_c + M_6m3ohACP_c				SBO:0000176	False	rxn05413	4METPAC								(( PAU_RS20645 or PAU_RS08265 ) and PAU_RS08245 )
R_8MNAMC	8-methyl-nonanoyl-ACP:malonyl-[acyl-carrier-protein] C-acyltransferase (decarboxylating)_c0	M_malACP_c + M_8mcACP_c <=> M_co2_c + M_ACP_c + M_10m3ouACP_c				SBO:0000176	False	rxn05421	8MNAMC								(( PAU_RS20645 or PAU_RS08265 ) and PAU_RS08245 )
R_10MUAM	10-methyl-undecanoyl-ACP:malonyl-[acyl-carrier-protein] C-acyltransferase (decarboxylating)_c0	M_malACP_c + M_10muACP_c <=> M_co2_c + M_ACP_c + M_12m3otACP_c				SBO:0000176	False	rxn05425	10MUAM								(( PAU_RS20645 or PAU_RS08265 ) and PAU_RS08245 )
R_FPGFTm	10-Formyltetrahydrofolate:5'-phosphoribosylglycinamide formyltransferase_c0	M_10fthf_c + M_gar_c <=> M_h_c + M_thf_c + M_fgam_c				SBO:0000176	False	rxn03004	FPGFTm	15056	META:GART-RXN	MNXR99623	2.1.2.2	R-HSA-73813.2	R04325	pay01110	( PAU_RS21520 or PAU_RS08585 )
R_GK1	ATP:GMP phosphotransferase_c0	M_atp_c + M_h_c + M_gmp_c <=> M_adp_c + M_gdp_c				SBO:0000176	True	rxn00239	AGPT; AGPT_c; GK1	20783	META:GUANYL-KIN-RXN	MNXR100144	2.7.4.8		R00332	pay01100	( PAU_RS22350 or PAU_RS01045 )
R_DGK1	ATP:dGMP phosphotransferase_c0	M_atp_c + M_h_c + M_dgmp_c <=> M_adp_c + M_dgdp_c				SBO:0000176	True	rxn01509	ATDGM; ATDGM_c; DGK1	12700	META:GMKALT-RXN	MNXR97320	2.7.4.8	R-XTR-73788	R02090	pay01100	( PAU_RS22350 or PAU_RS01045 )
R_FRUpts	D-fructose transport via PEP:Pyr PTS_c0	M_pep_c + M_fru_e <=> M_pyr_c + M_f1p_c				SBO:0000176	False	rxn05560	FRUpts2_2			MNXR99661					( PAU_RS06810 and PAU_RS06805 and PAU_RS18250 )
R_ARGDC	L-arginine carboxy-lyase (agmatine-forming)_c0	M_arg__L_c + M_h_c <=> M_co2_c + M_agm_c				SBO:0000176	False	rxn00405	ARGDC; ARGDC_c	17644	META:ARGDECARBOX-RXN	MNXR95940	4.1.1.19	R-XTR-350598	R0566	pay01100	( PAU_RS06445 or PAU_RS05335 or PAU_RS10670 )
R_SALCpts	salicin transport via PEP:Pyr PTS_c0	M_pep_c + M_salcn_e <=> M_pyr_c + M_salcn6p_c				SBO:0000176	False	rxn05647	SALCpts			MNXR104266					( PAU_RS06810 and ( PAU_RS02705 or PAU_RS02715 ) and PAU_RS02715 and ( PAU_RS02705 or PAU_RS02715 ) and PAU_RS06805 )
R_MNLpts	mannitol transport via PEP:Pyr PTS_c0	M_pep_c + M_mnl_e <=> M_pyr_c + M_mnl1p_c				SBO:0000176	False	rxn05617	MNLpts			MNXR101677					( PAU_RS06810 and PAU_RS06805 )
R_TCHPROPOLOR	trans-3-Chloro-2-propene-1-ol:NAD+ oxidoreductase_c0	M_nad_c + M_t3chlor2prop1ol_c <=> M_nadh_c + M_h_c + M_3chloroallald_c				SBO:0000176	False	rxn14054					1.1.1.1		R05233	pay01120	( PAU_RS09815 or PAU_RS14030 )
R_ALPHONADOR	alcophosphamide:NAD+ oxidoreductase_c0	M_nadh_c + M_h_c + M_aldopamide_c <=> M_nad_c + M_alcopamide_c				SBO:0000176	False	rxn11809					1.1.1.1		R08281	pay00982	( PAU_RS09815 or PAU_RS14030 )
R_PHPROPOLMCAROR	2-phenyl-1,3-propanediol monocarbamate:NAD+ oxidoreductase_c0	M_nad_c + M_2phen13propmcarb_c <=> M_nadh_c + M_h_c + M_3carb2phenpropald_c				SBO:0000176	True	rxn11834					1.1.1.1		R08306	pay00982	( PAU_RS09815 or PAU_RS14030 )
R_CHOBETALD	R08558_c0	M_nadp_c + M_chol_c <=> M_nadph_c + M_h_c + M_betald_c				SBO:0000176	False	rxn12191					1.1.1.1		R08558	pay01100	( PAU_RS09815 or PAU_RS14030 )
R_PRIMALC	primary_c0	M_nad_c + M_primAlc_c <=> M_nadh_c + M_h_c + M_aldehyde_c				SBO:0000176	True	rxn05871									( PAU_RS09815 or PAU_RS14030 )
R_SECALC	Secondary_c0	M_nad_c + M_secondalc_c <=> M_nadh_c + M_h_c + M_ketone_c				SBO:0000176	True	rxn05872									( PAU_RS09815 or PAU_RS14030 )
R_THD2	NAD(P) transhydrogenase (periplasm)_c0	M_nadh_c + M_nadp_c + 2.0 M_h_e <=> M_nad_c + M_nadph_c + 2.0 M_h_c				SBO:0000176	True	rxn10125	THD2			MNXR104805	1.6.1.1				( PAU_RS11560 or PAU_RS21075 or PAU_RS11565 )
R_ACGApts	N-Acetyl-D-glucosamine transport via PEP:Pyr PTS_c0	M_pep_c + M_acgam_e <=> M_pyr_c + M_acgam6p_c				SBO:0000176	False	rxn05485	ACGApts			MNXR95253					( PAU_RS15165 and PAU_RS06805 )
R_GLYCK	ATP:(R)-glycerate 3-phosphotransferase_c0	M_atp_c + M_glyc__R_c <=> M_adp_c + M_h_c + M_3pg_c				SBO:0000176	False	rxn01102	GLYCK; GLYCKr; r0339	23519	META:GLY3KIN-RXN	MNXR100328	2.7.1.31	R-XTR-6799495	R01514	pay01200	( PAU_RS18465 or PAU_RS09370 )
R_ADSS	IMP:L-aspartate ligase (GDP-forming)_c0	M_gtp_c + M_asp__L_c + M_imp_c <=> M_pi_c + M_gdp_c + 2.0 M_h_c + M_dcamp_c				SBO:0000176	False	rxn00838	ADSS; ADSS_c; ADSS_i	15756	META:ADENYLOSUCCINATE-SYNTHASE-RXN	MNXR95495	6.3.4.4	R-XTR-111524	R01135	pay01100	( PAU_RS20230 or PAU_RS03660 )
R_UPP3S	Hydroxymethylbilane hydro-lyase(cyclizing)_c0	M_hmbil_c <=> M_h2o_c + M_uppg3_c				SBO:0000176	False	rxn02264	UPP3S	18968	META:UROGENIIISYN-RXN	MNXR105139	4.2.1.75	R-XTR-189488	R03165	pay01120	( PAU_RS20485 or PAU_RS06040 )
R_PHETA1	L-Phenylalanine:2-oxoglutarate aminotransferase_c0	M_akg_c + M_phe__L_c <=> M_glu__L_c + M_phpyr_c				SBO:0000176	True	rxn00493	ASPTA6; PHETA1; POAT; POAT_c	25155	META:RXN-10814	MNXR126234	2.6.1.9		R00694	pay01230	( PAU_RS20690 or PAU_RS19410 or PAU_RS13445 or PAU_RS03040 or PAU_RS14000 )
R_ASPK	ATP:L-aspartate 4-phosphotransferase_c0	M_atp_c + M_asp__L_c <=> M_adp_c + M_4pasp_c				SBO:0000176	True	rxn00337	ASPK; ASPK_c; ASPKi	23779	META:ASPARTATEKIN-RXN	MNXR96085	2.7.2.4		R00480	pay01230	( PAU_RS21135 or PAU_RS02630 or PAU_RS19520 )
R_BENDICBXOR	benzene-1,4-dicarboxylate, NADH:oxygen oxidoreductase (1,2-hydroxylating)_c0	M_nadh_c + M_o2_c + M_h_c + M_terephthalate_c <=> M_nad_c + M_terephthalate12cdihdiol_c				SBO:0000176	False	rxn03490		10315	META:1.14.12.15-RXN		1.14.12.15		R05148	pay01220	( peg1473 or PAU_RS06580 )
R_RETINOLACACT	Acyl-CoA:retinol O-acyltransferase_c0	M_retinol_c + M_acoa_c <=> M_coa_c + M_h_c + M_retfa_c				SBO:0000176	False	rxn06160	RETINOLACACT	11491	META:RETINOL-O-FATTY-ACYLTRANSFERASE-RXN	MNXR104006			R02366	pay00830	( peg1659 or PAU_RS07390 )
R_CRETINOLPMTACT	Palmitoyl-CoA:retinol O-acyltransferase_c0	M_pmtcoa_c + M_retinol_cis_11_c <=> M_coa_c + M_retpalm_11_cis_c				SBO:0000176	False	rxn11892	CRETINOLPMTACT			MNXR96891	2.3.1.76		R08318	pay00830	( peg1659 or PAU_RS07390 )
R_TRETINOLPMTACT	Palmitoyl-CoA:retinol O-acyltransferase_c0	M_pmtcoa_c + M_retinol_c <=> M_coa_c + M_retpalm_c				SBO:0000176	False	rxn01701	TRETINOLPMTACT	38178	META:RXN-12547	MNXR104929	2.3.1.76		R02367	pay00830	( peg1659 or PAU_RS07390 )
R_GUAD	Guanine aminohydrolase_c0	M_h2o_c + M_h_c + M_gua_c <=> M_nh4_c + M_xan_c				SBO:0000176	False	rxn01225	GUAD; GUAD_c	14668	META:GUANINE-DEAMINASE-RXN	MNXR100464	3.5.4.3	R-XTR-74255	R01676	pay01100	( peg1922 or peg1921 or PAU_RS10400 )
R_DADA	Deoxyadenosine aminohydrolase_c0	M_h2o_c + M_h_c + M_dad_2_c <=> M_nh4_c + M_din_c				SBO:0000176	False	rxn01858	ADEDA; ADEDA_c; DADA	28193	META:ADDALT-RXN	MNXR97076	3.5.4.4		R02556	pay01100	( peg1922 or peg1921 or PAU_RS10400 )
R_AKGDH	2-Oxoglutarate dehydrogenase complex_c0	M_nad_c + M_coa_c + M_akg_c <=> M_nadh_c + M_co2_c + M_succoa_c				SBO:0000176	False	rxn08094	AKGD; AKGDH	27789	META:2OXOGLUTARATEDEH-RXN	MNXR95655	2.3.1.61	R-XTR-71401	R08549	pay01200	( PAU_RS14540 or PAU_RS14535 or ( PAU_RS14540 and PAU_RS14535 and PAU_RS05585 ))
R_RBFSb	6,7-Dimethyl-8-(1-D-ribityl)lumazine:6,7-dimethyl-8-(1-D-ribityl)lumazine 2,3-butanediyltransferase_c0	M_h_c + 2.0 M_dmlz_c <=> M_ribflv_c + M_4r5au_c				SBO:0000176	False	rxn00048	RBFSb	20775	META:RIBOFLAVIN-SYN-RXN	MNXR103430	2.5.1.9		R00066	pay01110	( peg396 or PAU_RS19840 or peg2536 or PAU_RS19050 or PAU_RS09280 or PAU_RS14540 or peg2515 or PAU_RS08325 or PAU_RS04875 or PAU_RS17250 )
R_ASPT	L-Aspartate ammonia-lyase_c0	M_asp__L_c <=> M_nh4_c + M_fum_c				SBO:0000176	False	rxn00347	ASPT; ASPT_rev; HMR_3831	16604	META:ASPARTASE-RXN	MNXR96099	4.3.1.1		R00490	pay01100	( peg4187 or PAU_RS18635 )
R_LCGH	Lactose galactohydrolase_c0	M_h2o_c + M_lcts_c <=> M_glc__D_c + M_gal_c				SBO:0000176	False	rxn00816	LCGH			MNXR101023	3.2.1.23		R01678	pay01100	peg4355
R_G1PTT	dTTP:alpha-D-glucose-1-phosphate thymidylyltransferase_c0	M_g1p_c + M_dttp_c <=> M_ppi_c + M_dtdpglu_c				SBO:0000176	False	rxn01675	G1PTT	15228	META:DTDPGLUCOSEPP-RXN	MNXR99846	2.7.7.24		R02328	pay01110	( peg4808 or PAU_RS20550 or PAU_RS20560 )
R_UPPRT	UMP:diphosphate phospho-alpha-D-ribosyltransferase_c0	M_ura_c + M_prpp_c <=> M_ppi_c + M_h_c + M_ump_c				SBO:0000176	False	rxn00711	HMR_4343; UPPRT; UPPRTr; UPRT; UPRT_c; URPT	13020	META:URACIL-PRIBOSYLTRANS-RXN	MNXR105142	2.4.2.9		R00966	pay01100	( PAU_RS11435 or PAU_RS08595 )
R_BTNC	biotin-carboxyl-carrier-protein:carbon-dioxide ligase (ADP-forming)_c0	M_adp_c + M_pi_c + M_h_c + M_cbtnCCP_c <=> M_atp_c + M_hco3_c + M_btnCCP_c				SBO:0000176	False	rxn06672	BTNC			MNXR96330	6.4.1.1		R04385		(( PAU_RS18365 or PAU_RS10750 ) and PAU_RS21005 and PAU_RS18360 )
R_DDPA	Phosphoenolpyruvate:D-erythrose-4-phosphate C-(1-carboxyvinyl)transferase (phosphate hydrolysing, 2-carboxy-2-oxoethyl-forming)_c0	M_h2o_c + M_pep_c + M_e4p_c <=> M_pi_c + M_2dda7p_c				SBO:0000176	False	rxn01332	DAHPS; DDPA	14720	META:DAHPSYN-RXN	MNXR97218	2.5.1.54		R01826	pay01230	( PAU_RS14375 or PAU_RS09160 or PAU_RS15835 or PAU_RS15840 )
R_SBTpts	D-sorbitol transport via PEP:Pyr PTS (periplasm)_c0	M_pep_c + M_sbt__D_e <=> M_pyr_c + M_sbt6p_c				SBO:0000176	False	rxn10184	SBTpts			MNXR104290					( PAU_RS11860 and PAU_RS06810 and PAU_RS06805 )
R_GALTpts	Galactitol transport via PEP:Pyr PTS_c0	M_pep_c + M_galt_e <=> M_pyr_c + M_galt1p_c				SBO:0000176	False	rxn05567	GALTpts			MNXR100018					( PAU_RS06805 and PAU_RS06810 )
R_FDH2	formate dehydrogenase (quinone-8: 2 protons)_c0	M_for_c + 3.0 M_h_c + M_q8_c <=> M_co2_c + 2.0 M_h_e + M_q8h2_c				SBO:0000176	False	rxn10114	FDH2			MNXR99476	1.2.2.1				(( peg4873 or PAU_RS03685 ) and ( PAU_RS21825 or PAU_RS21830 or PAU_RS21820 ) and ( PAU_RS03690 or peg4874 ))
R_HYD1	hydrogenase (ubiquinone-8: 2 protons) (periplasm)_c0	2.0 M_h_c + M_h2_c + M_q8_c <=> 2.0 M_h_e + M_q8h2_c				SBO:0000176	False	rxn10118	HYD1	29062#1		MNXR100753				pay00190	( PAU_RS14505 or PAU_RS12290 or PAU_RS04300 )
R_RNATRANS	RNA transcription_c0	<=> M_RNAtranscrip_c				SBO:0000176	True	rxn13784									( PAU_RS01730 and PAU_RS17585 and PAU_RS06365 and PAU_RS21870 and PAU_RS19980 and PAU_RS07005 and PAU_RS20825 and PAU_RS01735 )
R_DNAREP	DNA replication_c0	<=> M_DNArep_c				SBO:0000176	False	rxn13783									( PAU_RS16800 and PAU_RS21145 and PAU_RS15610 and PAU_RS00020 and PAU_RS00005 and PAU_RS10020 and PAU_RS22460 and PAU_RS00010 and PAU_RS07585 and PAU_RS19380 and PAU_RS03260 and PAU_RS08285 )
R_PROPCOALIG	Propanoate:CoA ligase (ADP-forming)_c0	M_atp_c + M_coa_c + M_ppa_c <=> M_adp_c + M_pi_c + M_ppcoa_c				SBO:0000176	True	rxn00669							R00920	pay01100	PAU_RS06045
R_PHEt2r	TRANS-RXNBWI-115637.ce.maizeexp.PHE_c0	M_phe__L_e + M_h_e <=> M_phe__L_c + M_h_c				SBO:0000176	True	rxn05306	PHEt6	28926	META:TRANS-RXN-56	MNXR102635					PAU_RS08465
R_Znabc	zinc transport via ABC system_c0	M_h2o_c + M_atp_c + M_zn2_e <=> M_adp_c + M_pi_c + M_zn2_c + M_h_c				SBO:0000176	False	rxn05150	ZNabc	29798	META:ABC-63-RXN	MNXR105281	3.6.3.5				PAU_RS11895
R_IG3PS_1	R04558_c0	M_gln__L_c + M_prlp_c <=> M_glu__L_c + 2.0 M_h_c + M_eig3p_c + M_aicar_c				SBO:0000176	False	rxn03135	IG3PS	24796	META:GLUTAMIDOTRANS-RXN	MNXR100811	4.3.2.M2		R04558	pay01230	PAU_RS14020
R_ASAD	L-Aspartate-4-semialdehyde:NADP+ oxidoreductase (phosphorylating)_c0	M_nadph_c + M_h_c + M_4pasp_c <=> M_nadp_c + M_pi_c + M_aspsa_c				SBO:0000176	True	rxn01643	ASAD; ASADi	24287	META:ASPARTATE-SEMIALDEHYDE-DEHYDROGENASE-RXN	MNXR96039	1.2.1.11		R02291	pay01230	PAU_RS00025
R_UAGDP	UTP:N-acetyl-alpha-D-glucosamine-1-phosphate uridylyltransferase_c0	M_utp_c + M_acgam1p_c <=> M_ppi_c + M_uacgam_c				SBO:0000176	False	rxn00293	UAGDP; UAGDPr; UDPACGLP			MNXR105033	2.7.7.23	R-XTR-446204	R00416	pay01100	PAU_RS00150
R_G1PACT	Acetyl-CoA:D-glucosamine-1-phosphate N-acetyltransferase_c0	M_accoa_c + M_gam1p_c <=> M_coa_c + M_h_c + M_acgam1p_c				SBO:0000176	False	rxn03638	G1PACT; G1PACTr			MNXR99841	2.3.1.4		R05332	pay00520 rn01100	PAU_RS00150
R_ATPS4r	F(1)-ATPase_c0	M_adp_c + M_pi_c + 4.0 M_h_e <=> M_h2o_c + M_atp_c + 3.0 M_h_c				SBO:0000176	True	rxn10042	ATPS4r		META:ATPSYN-RXN	MNXR96136	3.6.3.14			pay00190	( PAU_RS00180 and PAU_RS00160 and PAU_RS00185 and PAU_RS00190 and PAU_RS00165 and PAU_RS00195 and PAU_RS00155 and PAU_RS00175 )
R_SHKK	ATP:shikimate 3-phosphotransferase_c0	M_atp_c + M_skm_c <=> M_adp_c + M_h_c + M_skm5p_c				SBO:0000176	False	rxn01739	SHKK	13124	META:SHIKIMATE-KINASE-RXN	MNXR104379	2.7.1.71		R02412	pay01230	( PAU_RS00355 or PAU_RS15950 )
R_PPTGS	Peptidoglycan subunit synthesis_c0	M_uaagmda_c + M_peptidopolyn1_c <=> M_udcpdp_c + M_peptidopolyn_c				SBO:0000176	False	rxn10199	PPTGS			MNXR143306					( PAU_RS00380 or PAU_RS04030 )
R_EDA	2-dehydro-3-deoxy-D-gluconate-6-phosphate D-glyceraldehyde-3-phosphate-lyase_c0	M_2ddg6p_c <=> M_pyr_c + M_g3p_c				SBO:0000176	False	rxn03884	EDA; EDA_R	17092	META:KDPGALDOL-RXN	MNXR97897	4.1.2.55		R05605	pay01200	PAU_RS00630
R_ABENZOR	4-aminobenzoate,NADH:oxygen oxidoreductase (1-hydroxylating, decarboxylating)_c0	M_nadh_c + M_o2_c + 2.0 M_h_c + M_4abz_c <=> M_h2o_c + M_nad_c + M_co2_c + M_paminphen_c				SBO:0000176	False	rxn01863	11055		META:4-AMINOBENZOATE-1-MONOOXYGENASE-RXN		1.14.13.27		R02561	pay01120	( PAU_RS00930 or PAU_RS02355 or PAU_RS04450 )
R_4HOXPACMON	4-hydroxyphenylacetate,NADH:oxygen oxidoreductase (3-hydroxylating)_c0	M_nadh_c + M_o2_c + M_h_c + M_4hoxpac_c <=> M_h2o_c + M_nad_c + M_34dhpacet_c				SBO:0000176	False	rxn01945	4HOXPACMON	16684		MNXR137947	1.14.14.9		R02698	pay01220	( PAU_RS00930 or PAU_RS02355 or PAU_RS04450 )
R_ATPNUCPT	ATP:nucleoside-phosphate phosphotransferase_c0	M_atp_c + M_nucp_c <=> M_adp_c + M_nucdip_c				SBO:0000176	True	rxn05814		24039	META:NUCLEOSIDE-PHOSPHATE-KINASE-RXN		2.7.4.4		R00334		( PAU_RS01045 or PAU_RS22350 )
R_ADCS	chorismate:L-glutamine aminotransferase_c0	M_gln__L_c + M_chor_c <=> M_glu__L_c + M_4adcho_c				SBO:0000176	False	rxn01257	ADCS; ADCS_c	11675	META:PABASYN-RXN	MNXR95440	2.6.1.85		R01716	pay00790	( PAU_RS01510 or PAU_RS09930 or PAU_RS08875 )
R_MALTpts	maltose transport via PEP:Pyr PTS_c0	M_pep_c + M_malt_e <=> M_pyr_c + M_malt6p_c				SBO:0000176	False	rxn05607	MALTpts			MNXR101363					( PAU_RS01805 or PAU_RS06805 )
R_MALTTRabc	ATP phosphohydrolase (disaccharide-importing)_c0	M_h2o_c + M_atp_c + M_malttr_e <=> M_adp_c + M_pi_c + M_h_c + M_malttr_c				SBO:0000176	False	rxn05608	MALTTRabc		META:TRANS-RXN0-503	MNXR101358	3.6.3				( PAU_RS01805 or ( PAU_RS01810 and PAU_RS01820 and PAU_RS01825 and PAU_RS01805 and PAU_RS01815 ))
R_MALTabc	TRANS-RXNAVI-26732.ce.brachyexp.CPD-3609_c0	M_h2o_c + M_atp_c + M_malt_e <=> M_adp_c + M_pi_c + M_h_c + M_malt_c				SBO:0000176	False	rxn05170	MALTabc	22135#1	META:ABC-16-RXN	MNXR101362	3.6.3.19				( PAU_RS01805 or PAU_RS01810 )
R_MALTHXabc	maltohexaose transport via ABC system (periplasm)_c0	M_h2o_c + M_atp_c + M_malthx_e <=> M_adp_c + M_pi_c + M_h_c + M_malthx_c				SBO:0000176	False	rxn10174	MALTHXabc			MNXR101353					( PAU_RS01805 or PAU_RS01810 )
R_THZPSN	thiazole phosphate synthesis_c0	M_atp_c + M_tyr__L_c + M_cys__L_c + M_dxyl5p_c <=> M_h2o_c + M_co2_c + M_ppi_c + M_amp_c + M_ala__L_c + 2.0 M_h_c + M_4mpetz_c + M_4hba_c				SBO:0000176	False	rxn09310	THZPSN			MNXR104858					( PAU_RS01930 and PAU_RS06625 and PAU_RS01935 and PAU_RS01825 and PAU_RS01925 and PAU_RS01920 and ( PAU_RS00775 or PAU_RS20635 ))
R_IMPC	IMP 1,2-hydrolase (decyclizing)_c0	M_h2o_c + M_imp_c <=> M_fprica_c				SBO:0000176	True	rxn00832	ICH; ICH_c; IMPC; IMPCir	18448	META:IMPCYCLOHYDROLASE-RXN	MNXR100783	3.5.4.10	R-XTR-73797	R01127	pay01110	PAU_RS02005
R_AICART	10-Formyltetrahydrofolate:5'-phosphoribosyl-5-amino-4-imidazolecarboxamide formyltransferase_c0	M_10fthf_c + M_aicar_c <=> M_thf_c + M_fprica_c				SBO:0000176	True	rxn03137	FPAIF_c	22195	META:AICARTRANSFORM-RXN	MNXR95639	2.1.2.3	R-XTR-73798	R04560	pay01110	PAU_RS02005
R_ALPHNH	urea-1-carboxylate amidohydrolase_c0	M_h2o_c + 3.0 M_h_c + M_allphn_c <=> 2.0 M_co2_c + 2.0 M_nh4_c				SBO:0000176	False	rxn00002	ALPH; ALPHNH	19032	META:ALLOPHANATE-HYDROLASE-RXN	MNXR95786	3.5.1.54		R00005	pay01120	PAU_RS02180
R_BIUAHLUR	Biuret amidohydrolase_c0	M_h2o_c + M_h_c + M_biur_c <=> M_co2_c + M_nh4_c + M_urea_c				SBO:0000176	False	rxn03848					3.5.1.84		R05563	pay01120	( PAU_RS02260 or PAU_RS20775 )
R_BIUAHLALP	biuret amidohydrolase_c0	M_h2o_c + M_biur_c <=> M_nh4_c + M_allphn_c				SBO:0000176	False	rxn03849					3.5.1.84		R05563	pay01120	( PAU_RS02260 or PAU_RS20775 )
R_RIB15PMUT	D-Ribose 1,5-phosphomutase_c0	M_r1p_c <=> M_r5p_c				SBO:0000176	True	rxn00778		18769			5.4.2.7		R01057	pay01100	( PAU_RS02545 or PAU_RS18595 or PAU_RS10455 )
R_PPM2	2-deoxy-D-ribose 1-phosphate 1,5-phosphomutase_c0	M_2dr1p_c <=> M_2dr5p_c				SBO:0000176	True	rxn01986	PPM2; r0570	27661	META:D-PPENTOMUT-RXN	MNXR103116	5.4.2.7		R02749	pay01100	( PAU_RS02545 or PAU_RS18595 or PAU_RS10455 )
R_TRPAS1	L-Cysteine hydrogen-sulfide-lyase (deaminating; pyruvate-forming)_c0	M_h2o_c + M_cys__L_c <=> M_nh4_c + M_pyr_c + M_h_c + M_h2s_c				SBO:0000176	False	rxn00566	TRPAS1	24934	META:LCYSDESULF-RXN	MNXR96994	4.4.1.8		R00782	pay001100	( PAU_RS02555 or PAU_RS17395 )
R_CYSTS	L-Serine hydro-lyase (adding homocysteine)_c0	M_ser__L_c + M_hcys__L_c <=> M_h2o_c + M_cyst__L_c				SBO:0000176	False	rxn00953	CYSTS	10115	META:CYSTATHIONINE-BETA-SYNTHASE-RXN	MNXR97019	4.2.1.22	R-XTR-1614524	R01290	pay01230	PAU_RS02560
R_RNMK	ATP:N-ribosylnicotinamide 5'-phosphotransferase_c0	M_atp_c + M_rnam_c <=> M_adp_c + M_h_c + M_nmn_c				SBO:0000176	False	rxn01671	RNMK	14020	META:RIBOSYLNICOTINAMIDE-KINASE-RXN	MNXR104069	2.7.1.22	R-XTR-8869633	R02324	pay01100	( PAU_RS02580 or PAU_RS02735 )
R_NMNAT	ATP:nicotinamide-nucleotide adenylyltransferase_c0	M_atp_c + M_nmn_c <=> M_nad_c + M_ppi_c				SBO:0000176	False	rxn00105	NMNAT; NMNATr	21363	META:2.7.7.1-RXN	MNXR95841	2.7.7.18	R-XTR-8939959	R00137	pay01100	( PAU_RS02580 or PAU_RS15615 )
R_NEOXANS	violaxanthin-neoxanthin isomerase (epoxide-opening)_c0	M_vioxan_c <=> M_neoxan_c				SBO:0000176	False	rxn04757	NEOXANS	10131	META:RXN1F-155	MNXR101942	5.3.99.9		R06948	pay01110	( PAU_RS02610 or PAU_RS14370 )
R_HSDy	L-homoserine:NADP+ oxidoreductase_c0	M_nadp_c + M_hom__L_c <=> M_nadph_c + M_h_c + M_aspsa_c				SBO:0000176	True	rxn01302	HSD2; HSDy; HSDyi	15764		MNXR100734	1.1.1.3		R01775	pay01230	( PAU_RS02630 or PAU_RS21135 )
R_AB6PGH	Arbutin 6-phosphate glucohydrolase_c0	M_h2o_c + M_arbt6p_c <=> M_g6p_c + M_hqn_c				SBO:0000176	False	rxn08025	AB6PGH			MNXR95165	3.2.1.86		R05133	pay00010	( PAU_RS02700 or PAU_RS08610 )
R_S6PG	6-phospho-beta-glucosidase_c0	M_h2o_c + M_salcn6p_c <=> M_g6p_c + M_2hxmp_c				SBO:0000176	False	rxn09992	S6PG			MNXR95104	3.2.1.86				( PAU_RS02700 or PAU_RS08610 )
R_NAt3_1	TRANS-RXNBWI-115525.ce.maizeexp.NA+_c0	M_h_c + M_na1_e <=> M_h_e + M_na1_c				SBO:0000176	True	rxn05209	NAt3_1	29422	META:TRANS-RXN-101	MNXR101803		R-XTR-426015			( PAU_RS02720 or PAU_RS14865 )
R_AFAT	ATP:FMN adenylyltransferase_c0	M_atp_c + M_fmn_c <=> M_ppi_c + M_fad_c				SBO:0000176	False	rxn00122	AFAT	17240	META:FADSYN-RXN	MNXR95501	2.7.7.2	R-XTR-196929	R00161	pay01110	PAU_RS02735
R_RBFK	ATP:riboflavin 5'-phosphotransferase_c0	M_atp_c + M_ribflv_c <=> M_adp_c + M_fmn_c + M_h_c				SBO:0000176	False	rxn00392	ARPT; RBFK; RBFK_c	14360	META:RIBOFLAVINKIN-RXN	MNXR103429	2.7.1.26	R-XTR-196964	R00549	pay01110	PAU_RS02735
R_CBPS	hydrogen-carbonate:L-glutamine amido-ligase (ADP-forming, carbamate-phosphorylating)_c0	M_h2o_c + 2.0 M_atp_c + M_gln__L_c + M_hco3_c <=> 2.0 M_adp_c + M_pi_c + M_glu__L_c + 2.0 M_h_c + M_cbp_c				SBO:0000176	False	rxn00414	CBPS; CPS_c; HCGAL	18636	META:CARBPSYN-RXN	MNXR96485	6.3.5.5	R-XTR-73577	R00575	pay01100	( PAU_RS02770 and PAU_RS02765 )
R_NADTHREPDH	NAD-dependent threonine 4-phosphate dehydrogenase_c0	M_nad_c + M_phthr_c <=> M_nadh_c + M_h_c + M_2a3o4pob_c				SBO:0000176	True	rxn03951		32278	META:RXN-13179		1.1.1.262		R05837		PAU_RS02800
R_THMabc	thiamine transport via ABC system_c0	M_h2o_c + M_atp_c + M_thm_e <=> M_adp_c + M_pi_c + M_h_c + M_thm_c				SBO:0000176	False	rxn05177	THMabc			MNXR138862					( PAU_RS02840 and PAU_RS02845 and PAU_RS02835 )
R_CDEOXCTAUAHL	chenodeoxycholoyltaurine amidohydrolase_c0	M_h2o_c + M_tdchola_c <=> M_taur_c + M_C02528_c				SBO:0000176	False	rxn02796		16312	META:CHENODEOXYCHOLOYLTAURINE-HYDROLASE-RXN		3.5.1.24		R03977	pay00120	( PAU_RS02925 or PAU_RS08430 or PAU_RS20255 )
R_THDPS	Succinyl-CoA:2,3,4,5-tetrahydropyridine-2,6-dicarboxylate N-succinyltransferase_c0	M_h2o_c + M_succoa_c + M_thdp_c <=> M_coa_c + M_sl2a6o_c				SBO:0000176	False	rxn03031	THDPS	17328	META:TETHYDPICSUCC-RXN	MNXR104806	2.3.1.117		R04365	pay01230	PAU_RS03170
R_URIDK2r	ATP:dUMP phosphotransferase_c0	M_atp_c + M_h_c + M_dump_c <=> M_adp_c + M_dudp_c				SBO:0000176	True	rxn01517	DTMPK; DTMPK_c; URIDK2; URIDK2r; URIDK3	30658	META:RXN-14122	MNXR105160	2.7.4.9		R02098	pay01100	( PAU_RS03195 or PAU_RS01045 or PAU_RS22350 )
R_UMPK	ATP:UMP phosphotransferase_c0	M_atp_c + M_h_c + M_ump_c <=> M_adp_c + M_udp_c				SBO:0000176	True	rxn00119	UMPK; UMPK_c; URIDK1	24403	META:RXN-12002	MNXR105118	2.7.4.4		R00158	pay01100	( PAU_RS03195 or PAU_RS24515 or PAU_RS16780 or PAU_RS01045 or PAU_RS22350 )
R_DASYN141	CDP-diacylglycerol synthetase (n-C14:1)_c0	M_ctp_c + M_pa141_c <=> M_ppi_c + M_h_c + M_cdpdtdec7eg_c				SBO:0000176	False	rxn08308	DASYN141			MNXR97156	2.7.7.41				( PAU_RS03215 or PAU_RS21230 )
R_DASYN180	CDP-diacylglycerol synthetase (n-C18:0)_c0	M_ctp_c + M_pa180_c + M_h_c <=> M_ppi_c + M_h_c + M_cdpdodecg_c				SBO:0000176	False	rxn08311	DASYN180			MNXR97160	2.7.7.41				( PAU_RS03215 or PAU_RS21230 )
R_IHDECPCYTT	isoheptadecanoyl-phosphatidate cytidylyltransferase_c0	M_ctp_c + M_12diihepsngly3p_c <=> M_ppi_c + M_h_c + M_cdp12diihepgly_c				SBO:0000176	True	rxn10220									( PAU_RS03215 or PAU_RS21230 )
R_AIHDECPCYT	anteisoheptadecanoyl-phosphatidate cytidylyltransferase_c0	M_ctp_c + M_12diaihepsngly3p_c <=> M_ppi_c + M_h_c + M_cdp12diaihepgly_c				SBO:0000176	True	rxn10221									( PAU_RS03215 or PAU_RS21230 )
R_ITDECPCYTT	isotetradecanoyl-phosphatidate cytidylyltransferase_c0	M_ctp_c + M_dipa140_c <=> M_ppi_c + M_h_c + M_cdpditdecg_c				SBO:0000176	True	rxn10222									( PAU_RS03215 or PAU_RS21230 )
R_IPDECPCYTT	isopentadecanoyl-phosphatidate cytidylyltransferase_c0	M_ctp_c + M_12diipensngly3p_c <=> M_ppi_c + M_h_c + M_cdp12diipengly_c				SBO:0000176	True	rxn10223									( PAU_RS03215 or PAU_RS21230 )
R_IHXDECPCYTT	isohexadecanoyl-phosphatidate cytidylyltransferase_c0	M_ctp_c + M_12diihexsng3p_c <=> M_ppi_c + M_h_c + M_cdpdhdecg_c				SBO:0000176	True	rxn10225									( PAU_RS03215 or PAU_RS21230 )
R_METDabc	D-methionine transport via ABC system_c0	M_h2o_c + M_atp_c + M_met__D_e <=> M_adp_c + M_pi_c + M_h_c + M_met__D_c				SBO:0000176	False	rxn05183	METDabc	29770#1	META:TRANS-RXN0-202	MNXR101472	7.4.2.11				( PAU_RS03310 and PAU_RS03305 and ( PAU_RS15120 or PAU_RS15110 ))
R_METSRabc	L-methionine R-oxide transport via ABC system_c0	M_h2o_c + M_atp_c + M_metox__R_e <=> M_adp_c + M_pi_c + M_h_c + M_metox__R_c				SBO:0000176	False	rxn05614	METSRabc			MNXR101487					( PAU_RS03310 and PAU_RS03305 and ( PAU_RS15120 or PAU_RS15110 ))
R_SULR	hydrogen-sulfide:NADP+ oxidoreductase_c0	3.0 M_nadph_c + 3.0 M_h_c + M_so3_c <=> 3.0 M_h2o_c + 3.0 M_nadp_c + M_h2s_c				SBO:0000176	False	rxn00623	SULR; SULRi	13804	META:SULFITE-REDUCT-RXN	MNXR104650	1.8.1.2		R00858	pay01120	( PAU_RS03385 and PAU_RS03380 )
R_PAPSR	adenosine 3',5'-bisphosphate,sulfite:oxidized-thioredoxin oxidoreductase (3'-phosphoadenosine-5'-phosphosulfate -forming)_c0	M_paps_c + M_trdrd_c <=> M_pap_c + M_h_c + M_so3_c + M_trdox_c				SBO:0000176	False	rxn05239	PAPR; PAPSR; RE3009C		META:1.8.4.8-RXN	MNXR102376	1.8.4.8		R02021	pay01120	( PAU_RS03390 and PAU_RS20575 )
R_APSR	AMP,sulfite:thioredoxin-disulfide oxidoreductase(adenosine-5'-phosphosulfate-forming)_c0	M_aps_c + M_trdrd_c <=> M_amp_c + M_h_c + M_so3_c + M_trdox_c				SBO:0000176	False	rxn05256	APSR	21979	META:RXN-12019	MNXR95901	1.8.4.10		R07176		PAU_RS03390
R_ADMETUPMETT	S-adenosyl-L-methionine:uroporphyrinogen-III C-methyltransferase_c0	M_amet_c + M_uppg3_c <=> M_ahcys_c + M_h_c + M_pc1_c				SBO:0000176	True	rxn05005		19092	META:UROPORIIIMETHYLTRANSA-RXN		2.1.1.107		R07237		( PAU_RS03400 or PAU_RS07935 )
R_ADMETPRMETT	S-adenosyl-L-methionine:precorrin-1 C-methyltransferase_c0	M_amet_c + M_pc1_c <=> M_ahcys_c + M_dscl_c				SBO:0000176	True	rxn05006		21975	META:RXN-8675		2.1.1.107		R07238		( PAU_RS03400 or PAU_RS07935 )
R_SADT2	Sulfate adenyltransferase_c0	M_h2o_c + M_atp_c + M_gtp_c + M_so4_c <=> M_pi_c + M_ppi_c + M_gdp_c + M_h_c + M_aps_c				SBO:0000176	False	rxn09240	SADT2			MNXR104241	2.7.7.4				( PAU_RS03405 and PAU_RS03410 )
R_SADT	ATP:sulfate adenylyltransferase_c0	M_atp_c + M_so4_c <=> M_ppi_c + M_aps_c				SBO:0000176	False	rxn00379	SADT; SADT1r; SUAT; SUAT_c	18136	META:SULFATE-ADENYLYLTRANS-RXN	MNXR104240	2.7.7.4	R-XTR-174392	R00529	pay01120	( PAU_RS03405 and PAU_RS03410 )
R_GPAR	GMP:diphosphate 5-phospho-alpha-D-ribosyltransferase_c0	M_prpp_c + M_gua_c <=> M_ppi_c + M_h_c + M_gmp_c				SBO:0000176	True	rxn00915	GPAR	25427	META:GUANPRIBOSYLTRAN-RXN	MNXR100409	2.4.2.8		R01229	pay01100	( PAU_RS03950 or PAU_RS15970 )
R_XPPT	XMP:pyrophosphate phosphoribosyltransferase_c0	M_prpp_c + M_xan_c <=> M_ppi_c + M_h_c + M_xmp_c				SBO:0000176	False	rxn01544	HMR_4664; XPPRT; XPPRT_c; XPPT; XPRT	10803	META:XANPRIBOSYLTRAN-RXN	MNXR105243	2.4.2.8		R02142	pay01110	( PAU_RS03950 or PAU_RS15970 )
R_MOHMT	5,10-Methylenetetrahydrofolate:3-methyl-2-oxobutanoate hydroxymethyltransferase_c0	M_h2o_c + M_3mob_c + M_mlthf_c <=> M_thf_c + M_2dhp_c				SBO:0000176	False	rxn00912	MOHMT	11827	META: 3-CH3-2-OXOBUTANOATE-OH-CH3-XFER-RXN	MNXR101702	2.1.2.11		R01226	pay01110	( PAU_RS03990 or PAU_RS02005 )
R_AHCYSNS	S-Adenosyl-L-homocysteine homocysteinylribohydrolase_c0	M_h2o_c + M_ahcys_c <=> M_ade_c + M_rhcys_c				SBO:0000176	False	rxn00143	AHCYSNS; AHCYSNS_r	17808	META:ADENOSYLHOMOCYSTEINE-NUCLEOSIDASE-RXN	MNXR95625	3.2.2.9		R00194	pay01230	PAU_RS04080
R_MTAN	Methylthioadenosine methylthioribohydrolase_c0	M_h2o_c + M_5mta_c <=> M_ade_c + M_5mtr_c				SBO:0000176	False	rxn01021	MTAN	13620	META:METHYLTHIOADENOSINE-NUCLEOSIDASE-RXN	MNXR101744	3.2.2.9		R01401	pay01100	PAU_RS04080
R_GTPDPK	ATP:GTP 3'-diphosphotransferase_c0	M_atp_c + M_gtp_c <=> M_amp_c + 2.0 M_h_c + M_gdptp_c				SBO:0000176	False	rxn00303	GTPDPK	22091	META:GTPPYPHOSKIN-RXN	MNXR100457	2.7.6.5		R00429	pay01100	( PAU_RS04100 or PAU_RS01035 )
R_CTPS1	UTP:ammonia ligase (ADP-forming)_c0	M_atp_c + M_nh4_c + M_utp_c <=> M_adp_c + M_pi_c + M_ctp_c + 2.0 M_h_c				SBO:0000176	False	rxn00410	CTPS1; CTPS1_1; UTAL; UTAL_c	16600	META:RXN-14325	MNXR96944	6.3.4.2		R00571	pay01100	( PAU_RS04140 or PAU_RS20170 or PAU_RS21090 )
R_CTPS2	UTP:L-glutamine amido-ligase (ADP-forming)_c0	M_h2o_c + M_atp_c + M_gln__L_c + M_utp_c <=> M_adp_c + M_pi_c + M_glu__L_c + M_ctp_c + 2.0 M_h_c				SBO:0000176	False	rxn00412	UTGAL	26429	META:CTPSYN-RXN	MNXR96945	6.3.4.2	R-XTR-73647	R00573	pay01100	( PAU_RS04140 or PAU_RS20170 or PAU_RS21090 )
R_ENO	2-phospho-D-glycerate hydro-lyase (phosphoenolpyruvate-forming)_c0	M_2pg_c <=> M_h2o_c + M_pep_c				SBO:0000176	True	rxn00459	ENO	10167	META:2PGADEHYDRAT-RXN	MNXR97932	4.2.1.11	R-XTR-71660	R00658	pay01230	( PAU_RS04145 or PAU_RS07515 )
R_MI1PP	1D-myo-Inositol 1-phosphate phosphohydrolase_c0	M_h2o_c + M_mi1p__D_c <=> M_pi_c + M_inost_c				SBO:0000176	False	rxn00881	MI1PP	27673	META:RXN0-5408	MNXR101570	3.1.3.25	R-XTR-1855154	R01185	pay01100	( PAU_RS04180 or PAU_RS06610 or PAU_RS10295 )
R_MI3PP	1D-myo-Inositol 3-phosphate phosphohydrolase_c0	M_h2o_c + M_mi3p__D_c <=> M_pi_c + M_inost_c				SBO:0000176	False	rxn00883	MI3PP; MI3PP_c	30742	META:MYO-INOSITOL-1OR-4-MONOPHOSPHATASE-RXN	MNXR101574	3.1.3.25	R-XTR-1855210	R01187	pay01110	( PAU_RS04180 or PAU_RS06610 or PAU_RS10295 )
R_FBA	D-fructose-1,6-bisphosphate D-glyceraldehyde-3-phosphate-lyase (glycerone-phosphate-forming)_c0	M_fdp_c <=> M_dhap_c + M_g3p_c				SBO:0000176	True	rxn00786	FBA; FBA_c	14732		MNXR99459	4.1.2.13		R01068	pay01200	( PAU_RS04320 or PAU_RS08485 )
R_FBA3	Sedoheptulose 1,7-bisphosphate D-glyceraldehyde-3-phosphate-lyase_c0	M_s17bp_c <=> M_dhap_c + M_e4p_c				SBO:0000176	True	rxn01334	FBA3	30170	META:SEDOBISALDOL-RXN	MNXR99461	4.1.2.13		R01829	pay01200	( PAU_RS04320 or PAU_RS08485 )
R_ICHORS	chorismate hydroxymutase_c0	M_chor_c <=> M_ichor_c				SBO:0000176	True	rxn01258	ICHORS; ICHORS_copy1; ICHORS_copy2; ICHORSi	18988	META:ISOCHORSYN-RXN	MNXR100784	5.4.4.2		R01717	pay01110	PAU_RS04375
R_ABENZNADPHOR	4-aminobenzoate,NADPH:oxygen oxidoreductase (1-hydroxylating, decarboxylating)_c0	M_nadph_c + M_o2_c + 2.0 M_h_c + M_4abz_c <=> M_h2o_c + M_nadp_c + M_co2_c + M_paminphen_c				SBO:0000176	False	rxn01864	11059		META:4-AMINOBENZOATE-1-MONOOXYGENASE-RXN		1.14.13.27		R02562	pay01120	( PAU_RS04450 or PAU_RS00930 or PAU_RS02355 )
R_3HPAOX	3-Hydroxyphenylacetate,NADH:oxygen oxidoreductase (3-hydroxylating)_c0	M_nadh_c + M_o2_c + M_h_c + M_3hoxpac_c <=> M_h2o_c + M_nad_c + M_34dhpacet_c				SBO:0000176	False	rxn02363	3HPAOX			MNXR94899	1.14.14.9		R03299	pay01100	( PAU_RS04450 or PAU_RS00930 or PAU_RS02355 )
R_DHPDO	3,4-Dihydroxyphenylacetate:oxygen 2,3-oxidoreductase (decyclizing)_c0	M_o2_c + M_34dhpacet_c <=> M_h_c + M_5cmhmsa_c				SBO:0000176	False	rxn02366	DHPDO	15636	META:1.13.11.15-RXN	MNXR94835	1.13.11.15		R03303	pay01220	PAU_RS04545
R_LYSt3r	L-lysine transport out via proton antiport reversible_c0	M_lys__L_c + M_h_e <=> M_lys__L_e + M_h_c				SBO:0000176	True	rxn05305	LYSt3r			MNXR101267					( PAU_RS04785 or PAU_RS01545 or PAU_RS07010 or PAU_RS10460 or PAU_RS02775 )
R_NTD5	Thymidylate 5'-phosphohydrolase_c0	M_h2o_c + M_dtmp_c <=> M_pi_c + M_thymd_c				SBO:0000176	False	rxn01145	NTD5; TPH; TPH_c	11083	META:THYMIDYLATE-5-PHOSPHATASE-RXN	MNXR102035	3.1.3.89		R01569	pay01100	( PAU_RS04800 or PAU_RS17340 )
R_NTD8	2'-Deoxyguanosine 5'-monophosphate phosphohydrolase_c0	M_h2o_c + M_dgmp_c <=> M_pi_c + M_dgsn_c				SBO:0000176	False	rxn01445	DMPH; DMPH_c; NTD8	29382	META:RXN-14142	MNXR102038	3.1.3.89		R01968	pay01100	( PAU_RS04800 or PAU_RS17340 )
R_NTD6	2'-Deoxyadenosine 5'-monophosphate phosphohydrolase_c0	M_h2o_c + M_damp_c <=> M_pi_c + M_dad_2_c				SBO:0000176	False	rxn01507	NTD6	29374	META:RXN-14161	MNXR102036	3.1.3.89		R02088	pay01100	( PAU_RS04800 or PAU_RS17340 )
R_NMNHYD	Nicotinamide ribonucleotide phosphohydrolase_c0	M_h2o_c + M_nmn_c <=> M_pi_c + M_rnam_c				SBO:0000176	False	rxn01670	NARP; NIRP; NMNHYD; NTD5_a	30818	META:RXN-5841	MNXR101970	3.1.3.5	R-XTR-8940074	R02323	pay00760	( PAU_RS04800 or PAU_RS17340 )
R_NTD10	Xanthosine 5'-phosphate phosphohydrolase_c0	M_h2o_c + M_xmp_c <=> M_pi_c + M_xtsn_c				SBO:0000176	False	rxn01961	NTD10; X5NT; X5NT_c	28533	META:XMPXAN-RXN	MNXR102029	3.1.3.5		R02719	pay01110	( PAU_RS04800 or PAU_RS17340 )
R_NT5C	Nicotinate D-ribonucleotide phosphohydrolase_c0	M_h2o_c + M_nicrnt_c <=> M_pi_c + M_nicrns_c				SBO:0000176	False	rxn02400	NRPH; NT5C	30938	META:RXN-14227	MNXR102027	3.1.3.5		R03346	pay00760	( PAU_RS04800 or PAU_RS17340 )
R_CD2abc1	Cadmium-translocating P-type ATPase_c0	M_h2o_c + M_atp_c + M_cd2_c <=> M_adp_c + M_pi_c + M_h_c + M_cd2_e				SBO:0000176	False	rxn05516	CD2abc1	12135#1	META:3.6.3.46-RXN	MNXR96495	3.6.3.46				( PAU_RS04800 or PAU_RS17340 )
R_Cut1	Copper-transporting ATPase_c0	M_h2o_c + M_atp_c + M_cu2_c <=> M_adp_c + M_pi_c + M_cu2_e + M_h_c				SBO:0000176	False	rxn05528	CuTP	10379#1	META:TRANS-RXN-178	MNXR96950	3.6.3.4	R-XTR-936895			( PAU_RS04845 or PAU_RS18495 )
R_Cuabc	Copper transport via ABC system_c0	M_h2o_c + M_atp_c + M_cu2_e <=> M_adp_c + M_pi_c + M_cu2_c + M_h_c				SBO:0000176	False	rxn10481	Cuabc	10376							( PAU_RS04845 or PAU_RS18495 )
R_MTHFR3	5,10-methylenetetrahydrofolate:NADP+ oxidoreductase_c0	M_nadp_c + M_mlthf_c <=> M_nadph_c + M_5mthf_c				SBO:0000176	False	rxn00907	MTHFR3	19820		MNXR101752	1.5.1.20		R01224	pay01120	PAU_RS04910
R_MTHFC	5,10-Methenyltetrahydrofolate 5-hydrolase (decyclizing)_c0	M_h2o_c + M_methf_c <=> M_h_c + M_10fthf_c				SBO:0000176	True	rxn01211	MTHFC; MTHFC_1; MTHFC_c; MTHFCi	23703		MNXR101748	3.5.4.9	R-XTR-6801462	R01655	pay01200	PAU_RS04910
R_IPPMIb	2-Isopropylmalate hydro-lyase_c0	M_3c3hmp_c <=> M_h2o_c + M_2ippm_c				SBO:0000176	True	rxn02789	IMDHT; IPPMIa_2; IPPMIb	16296	META:3-ISOPROPYLMALISOM-RXN	MNXR100826	4.2.1.33		R03968	pay01210	( PAU_RS05360 or PAU_RS05365 or ( PAU_RS05360 and PAU_RS05365 ))
R_IPPMIa	3-Isopropylmalate hydro-lyase_c0	M_3c2hmp_c <=> M_h2o_c + M_2ippm_c				SBO:0000176	True	rxn02811	IMDHT_3c2hmp; IMDHT_LPAREN_3c2hmp_RPAREN_; IPPMIa; IPPMIb_2	10679	META:RXN-8991	MNXR100827	4.2.1.33		R04001	pay01210	( PAU_RS05360 or PAU_RS05365 or ( PAU_RS05360 and PAU_RS05365 ))
R_IPMD	3-Isopropylmalate:NAD+ oxidoreductase_c0	M_nad_c + M_3c2hmp_c <=> M_nadh_c + M_h_c + M_3c4mop_c				SBO:0000176	False	rxn03062	IMDH; IPMD; IPMDr	10895	META:3-ISOPROPYLMALDEHYDROG-RXN	MNXR100878	1.1.1.85		R04426	pay01210	PAU_RS05370
R_IPPS	acetyl-CoA:3-methyl-2-oxobutanoate C-acetyltransferase (thioester-hydrolysing, carboxymethyl-forming)_c0	M_h2o_c + M_accoa_c + M_3mob_c <=> M_coa_c + M_h_c + M_3c3hmp_c				SBO:0000176	False	rxn00902	IPMS; IPPS	21527	META:2-ISOPROPYLMALATESYN-RXN	MNXR100879	2.3.3.13		R01213	pay01230	( PAU_RS05375 or PAU_RS16195 )
R_FACOAL150_ISO	FACOAL150(ISO)_c0	M_atp_c + M_coa_c + M_fa3_c <=> M_ppi_c + M_amp_c + M_fa3coa_c				SBO:0000176	True	rxn05249	FACOAL150_ISO_			MNXR99151	6.2.1.3				( PAU_RS05385 or PAU_RS11735 or PAU_RS19900 )
R_FACOAL170_anteiso	FACOAL170(anteiso)_c0	M_atp_c + M_coa_c + M_fa12_c <=> M_ppi_c + M_amp_c + M_fa12coa_c				SBO:0000176	True	rxn05251	FACOAL170_anteiso_			MNXR99161	6.2.1.3				( PAU_RS05385 or PAU_RS11735 or PAU_RS19900 )
R_FACOAL180_2	acyl-coenzyme A ligase_c0	M_atp_c + M_coa_c + M_ocdca_c <=> M_ppi_c + M_amp_c + M_h_c + M_strcoa_c				SBO:0000176	True	rxn09449	FACOAL180	33618	META:RXN-16380	MNXR99164	6.2.1.3				( PAU_RS05385 or PAU_RS11735 or PAU_RS19900 )
R_ACLS	pyruvate:pyruvate acetaldehydetransferase (decarboxylating)	M_h_c + 2.0 M_pyr_c <=> M_alac__S_c + M_co2_c				SBO:0000176	False	rxn15021	ACLS	25252	META:ACETOLACTSYN-RXN	MNXR95271	2.2.1.6		R00226	pay01230	(( PAU_RS05395 and PAU_RS05400 ) or ( PAU_RS20695 and PAU_RS20700 ))
R_GCCc	dihydrolipoylprotein:NAD+ oxidoreductase_c0	M_nad_c + M_dhlpro_c <=> M_nadh_c + M_h_c + M_lprot_c				SBO:0000176	False	rxn06493	GCCc			MNXR100069	1.8.1.4		R03815	pay00260	( PAU_RS05585 or ( PAU_RS05685 and PAU_RS05680 ) or PAU_RS05680 )
R_PDHcr	Dihydrolipoamide:NAD+ oxidoreductase_c0	M_nad_c + M_dhlam_c <=> M_nadh_c + M_h_c + M_lpam_c				SBO:0000176	False	rxn01241	PDHc; PDHcr; PDHe3hr	33062	META:RXN-18331	MNXR100066	1.8.1.4		R01698		PAU_RS05585
R_ACONTa	citrate hydro-lyase (cis-aconitate-forming)_c0	M_cit_c <=> M_h2o_c + M_acon_C_c				SBO:0000176	True	rxn00974	ACONTa	10231	META:ACONITATEDEHYDR-RXN	MNXR95386	4.2.1.3		R01325	pay01210	( PAU_RS05590 or PAU_RS10035 )
R_ACONTb	isocitrate hydro-lyase (cis-aconitate-forming)_c0	M_icit_c <=> M_h2o_c + M_acon_C_c				SBO:0000176	True	rxn01388	ACONTb	22147		MNXR95387	4.2.1.3		R01900	pay01210	( PAU_RS05590 or PAU_RS10035 )
R_ABUTD	4-aminobutanal:NAD+ 1-oxidoreductase_c0	M_h2o_c + M_nad_c + M_4abutn_c <=> M_nadh_c + 2.0 M_h_c + M_4abut_c				SBO:0000176	False	rxn01851	ABUTD	19108	META:AMINOBUTDEHYDROG-RXN	MNXR95191	1.2.1.3		R02549	pay01100	( PAU_RS05755 or PAU_RS00025 )
R_DADNK	ATP:deoxyadenosine 5'-phosphotransferase_c0	M_atp_c + M_dad_2_c <=> M_adp_c + M_h_c + M_damp_c				SBO:0000176	False	rxn01508	DADNK	23455	META:DEOXYADENOSINE-KINASE-RXN	MNXR97079	2.7.1.76		R02089	pay01100	PAU_RS06005
R_MCITS	propanoyl-CoA:oxaloacetate C-propanoyltransferase (thioester-hydrolysing, 1-carboxyethyl-forming)_c0	M_h2o_c + M_oaa_c + M_ppcoa_c <=> M_coa_c + M_h_c + M_2mcit_c				SBO:0000176	False	rxn00679	2MCS; MCITS	23783	META:2-METHYLCITRATE-SYNTHASE-RXN	MNXR101417	2.3.3.5		R00931	pay01100	( PAU_RS06035 or PAU_RS02055 )
R_PRFGLYAGLUTAL	5'-Phosphoribosylformylglycinamide:L-glutamine amido-ligase (ADP-forming)_c0	M_h2o_c + M_atp_c + M_gln__L_c + M_fgam_c <=> M_adp_c + M_pi_c + M_glu__L_c + M_h_c + M_fpram_c				SBO:0000176	False	rxn03084					6.3.5.3	R-HAS-73812.2	R04463	pay01110	PAU_RS06455
R_GHMT2r	5,10-Methylenetetrahydrofolate:glycine hydroxymethyltransferase_c0	M_h2o_c + M_gly_c + M_mlthf_c <=> M_ser__L_c + M_thf_c				SBO:0000176	True	rxn00692	GHMT_c	15484		MNXR100142	2.1.2.1		R00945	pay01230	( PAU_RS06585 or PAU_RS09045 )
R_TREpts	trehalose transport via PEP:Pyr PTS_c0	M_pep_c + M_tre_e <=> M_pyr_c + M_tre6p_c				SBO:0000176	False	rxn02005				MNXR104931	2.7.1.69				( PAU_RS06600 and PAU_RS06805 )
R_AHSERL4	O3-acetyl-L-serine:thiosulfate 2-amino-2-carboxyethyltransferase (reducing, L-cysteine-forming)_c0	M_tsul_c + M_acser_c + M_trdrd_c <=> M_ac_c + M_h_c + M_so3_c + M_cys__L_c + M_trdox_c				SBO:0000176	True	rxn05733	ACSER; AHSERL4			MNXR95636	4.2.99.8		R04859		( PAU_RS06670 or PAU_RS06815 )
R_TSULabc	thiosulfate transport via ABC system_c0	M_h2o_c + M_atp_c + M_tsul_e <=> M_adp_c + M_pi_c + M_h_c + M_tsul_c				SBO:0000176	False	rxn05176	TSULabc	29874#1	META:ABC-7-RXN	MNXR104964	3.6.3.25				( PAU_RS06775 or PAU_RS06790 )
R_GAMpts	D-glucosamine transport via PEP:Pyr PTS_c0	M_pep_c + M_2amm2deoxDglucpyr_e <=> M_pyr_c + M_gam6p_c				SBO:0000176	False	rxn05569	GAMpts			MNXR100034					( PAU_RS06805 and PAU_RS06810 )
R_SUCpts	sucrose transport via PEP:Pyr PTS_c0	M_pep_c + M_sucr_e <=> M_pyr_c + M_suc6p_c				SBO:0000176	False	rxn05655	SUCpts			MNXR104643					( PAU_RS06805 and PAU_RS06810 and PAU_RS06800 and PAU_RS01560 )
R_ADMETACBXPT	S-adenosyl-L-methionine:S-adenosyl-L-methionine 3-amino-3-carboxypropyltransferase_c0	3.0 M_amet_c <=> 4.0 M_h_c + 3.0 M_5mta_c + M_nicotanam_c				SBO:0000176	False	rxn00055		16484	META: 2.5.1.43-RXN		2.5.1.43		R00075		( PAU_RS06815 or PAU_RS06670 or PAU_RS06795 )
R_SULabc	sulfate-transporting ATPase_c0	M_h2o_c + M_atp_c + M_so4_e <=> M_adp_c + M_pi_c + M_so4_c + M_h_c				SBO:0000176	False	rxn05153	SULabc	10195#1	META:ABC-70-RXN	MNXR104655	3.6.3.25				( PAU_RS06820 or ( PAU_RS06780 and PAU_RS06775 and PAU_RS06790 and PAU_RS06785 ))
R_ORNRACE	ornithine racemase_c0	M_orn_c <=> M_orn__D_c				SBO:0000176	True	rxn00472		11587	META:ORNITHINE-RACEMASE-RXN		5.1.1.12		R00672	pay01110	( PAU_RS06925 or PAU_RS19195 )
R_HIBDm	3-Hydroxy-2-methylpropanoate:NAD+ oxidoreductase_c0	M_nad_c + M_3hmp_c <=> M_nadh_c + M_h_c + M_2mop_c				SBO:0000176	True	rxn01480	3HIBDH_m; HIBDm	17684		MNXR100634	1.1.1.31	R-XTR-70885	R02047		( PAU_RS06925 or PAU_RS19195 )
R_ECOAH12	(S)-3-Hydroxyisobutyryl-CoA hydro-lyase_c0	M_h2o_c + M_2mp2coa_c <=> M_3hibutcoa_c				SBO:0000176	False	rxn02949	ECOAH12	31178	META:METHYLACYLYLCOA-HYDROXY-RXN	MNXR138263	4.2.1.17		R04224	pay01100	( PAU_RS06925 or PAU_RS19195 )
R_ECOAH7	(S)-3-Hydroxyhexadecanoyl-CoA hydro-lyase_c0	M_3hhdcoa_c <=> M_h2o_c + M_hdd2coa_c				SBO:0000176	True	rxn03240	ECOAH7	31166	META:RXN-14272	MNXR97892	4.2.1.74	R-XTR-77301	R04738	pay01212	( PAU_RS06925 or PAU_RS19195 )
R_ECOAH3	(S)-Hydroxyoctanoyl-CoA hydro-lyase_c0	M_3hocoa_c <=> M_h2o_c + M_oc2coa_c				SBO:0000176	True	rxn03247	ECOAH3	31202		MNXR97888	4.2.1.74	R-XTR-77333	R04746	pay01212	( PAU_RS06925 or PAU_RS19195 )
R_TRIHOCCOAOR	3alpha,7alpha,24-trihydroxy-5beta-cholestanoyl-CoA:NAD+ oxidoreductase_c0	M_nad_c + M_thcholoylcoa_c <=> M_nadh_c + M_h_c + M_dhcholoylcoa_C				SBO:0000176	False	rxn03287					1.1.1.-		R04810	pay01100	( PAU_RS06925 or PAU_RS19195 )
R_EMMALCOAHL	R05076_c0	M_eryth3metmalcoa_c <=> M_h2o_c + M_mescoa_c				SBO:0000176	True	rxn03440							R05076	pay01200	( PAU_RS06925 or PAU_RS19195 )
R_HOOPC6COAOR	R07894_c0	M_nad_c + M_3hopc6coa_c <=> M_nadh_c + M_h_c + M_3opc6coa_c				SBO:0000176	False	rxn07684					1.1.135		R07894	pay01110	( PAU_RS06925 or PAU_RS19195 )
R_IZPN_1	4-imidazolone-5-propanoate amidohydrolase_c0	M_h2o_c + M_h_c + M_4izp_c <=> M_forglu_c				SBO:0000176	False	rxn01642	IZPN	23663	META:IMIDAZOLONEPROPIONASE-RXN	MNXR100896	3.5.2.7	R-XTR-70906	R02288	pay01100	( PAU_RS06940 or PAU_RS01835 )
R_FGLU	N-Formimino-L-glutamate formiminohydrolase_c0	M_h2o_c + M_forglu_c <=> M_glu__L_c + M_frmd_c				SBO:0000176	False	rxn01639	FGLU	22495	META:FORMIMINOGLUTAMASE-RXN	MNXR99593	3.5.3.8		R02285	pay01100	( PAU_RS06945 or PAU_RS02005 )
R_THFGLUS	Tetrahydrofolate:L-glutamate gamma-ligase (ADP-forming)_c0	M_atp_c + M_glu__L_c + M_thf_c <=> M_adp_c + M_pi_c + M_h_c + M_thfglu_c				SBO:0000176	True	rxn00689				MNXR143412	6.3.2.17		R00942	pay00790	PAU_RS07100
R_10FTHFGLULL	10-Formyltetrahydrofolate:L-glutamate ligase (ADP-forming)_c0	M_atp_c + M_glu__L_c + M_10fthf_c <=> M_adp_c + M_pi_c + M_h_c + M_10fthfglu__L_c				SBO:0000176	False	rxn01210	10FTHFGLULL			MNXR137935	6.3.2.12		R01654		PAU_RS07100
R_DHFS	7,8-dihydropteroate:L-glutamate ligase (ADP-forming)_c0	M_atp_c + M_glu__L_c + M_dhpt_c <=> M_adp_c + M_pi_c + M_h_c + M_dhf_c				SBO:0000176	False	rxn01603	DHFS; DHFS_c	23587	META:DIHYDROFOLATESYNTH-RXN	MNXR140043	6.3.2.17		R02237	pay01100	PAU_RS07100
R_GLUPRT	5-phosphoribosylamine:diphosphate phospho-alpha-D-ribosyltransferase (glutamate-amidating)_c0	M_h2o_c + M_gln__L_c + M_prpp_c <=> M_ppi_c + M_glu__L_c + M_h_c + M_pram_c				SBO:0000176	False	rxn00790	GLUPRT; PRDPAR; PRDPAR_c	14908	META:PRPPAMIDOTRANS-RXN	MNXR100287	2.4.2.14	R-XTR-73815	R01072	pay01110	( PAU_RS07115 or PAU_RS09925 )
R_SGDS	N-succinyl-L-glutamate amidohydrolase_c0	M_h2o_c + M_sucglu_c <=> M_glu__L_c + M_succ_c				SBO:0000176	False	rxn00291	SGDS	15172	META:SUCCGLUDESUCC-RXN	MNXR104362	3.5.1.96		R00411	pay01100	PAU_RS07345
R_NADH6	NADH dehydrogenase (ubiquinone-8, 3.5 protons)_c0	M_nadh_c + 4.5 M_h_c + M_q8_c <=> M_nad_c + 3.5 M_h_e + M_q8h2_c				SBO:0000176	False	rxn10122	NADH6			MNXR101873	1.6.5.3			pay00190	( PAU_RS07440 and PAU_RS07435 and PAU_RS07455 and PAU_RS07465 and PAU_RS07450 and PAU_RS07475 and PAU_RS07460 and PAU_RS07425 and PAU_RS07445 and PAU_RS07470 and PAU_RS07480 and PAU_RS07485 and PAU_RS07430 )
R_RNDR1	2'-Deoxyadenosine 5'-diphosphate:oxidized-thioredoxin 2'-oxidoreductase_c0	M_adp_c + M_trdrd_c <=> M_h2o_c + M_dadp_c + M_trdox_c				SBO:0000176	False	rxn05231	DAOTO; DAOTO_c; RNDR1		META:ADPREDUCT-RXN	MNXR104060	1.17.4.1		R02017	pay01100	( PAU_RS07570 or ( PAU_RS15685 and PAU_RS15695 and PAU_RS15690 ) or PAU_RS07575 or ( PAU_RS07575 and PAU_RS07570 and PAU_RS20575 ))
R_RNDR3	2'-Deoxycytidine diphosphate:oxidized-thioredoxin 2'-oxidoreductase_c0	M_cdp_c + M_trdrd_c <=> M_h2o_c + M_dcdp_c + M_trdox_c				SBO:0000176	False	rxn06076	DCDT; DCDT_c; RNDR3		META:CDPREDUCT-RXN	MNXR104064	1.17.4.1		R02024	pay01100	( PAU_RS07570 or ( PAU_RS15685 and PAU_RS15695 and PAU_RS15690 ) or PAU_RS07575 or ( PAU_RS15695 and PAU_RS15690 and PAU_RS15700 ))
R_RNDR2	2'-Deoxyguanosine 5'-diphosphate:oxidized-thioredoxin 2'-oxidoreductase_c0	M_gdp_c + M_trdrd_c <=> M_h2o_c + M_dgdp_c + M_trdox_c				SBO:0000176	False	rxn05233	DGOTO; DGOTO_c; RNDR2		META:GDPREDUCT-RXN	MNXR104062	1.17.4.1		R02019	pay01100	( PAU_RS07570 or ( PAU_RS15685 and PAU_RS15695 and PAU_RS15690 ) or PAU_RS07575 or ( PAU_RS07575 and PAU_RS07570 and PAU_RS20575 ))
R_RNDR4	2'-Deoxyuridine 5'-diphosphate:oxidized-thioredoxin 2'-oxidoreductase_c0	M_udp_c + M_trdrd_c <=> M_h2o_c + M_dudp_c + M_trdox_c				SBO:0000176	False	rxn06075	DUDT; RNDR4		META:UDPREDUCT-RXN	MNXR104066	1.17.4.1		R02018	pay01100	( PAU_RS07570 or ( PAU_RS15685 and PAU_RS15695 and PAU_RS15690 ) or PAU_RS07575 or ( PAU_RS15695 and PAU_RS15690 and PAU_RS15700 ))
R_ETHAAL	ethanolamine ammonia-lyase (acetaldehyde-forming)_c0	M_etha_c <=> M_nh4_c + M_acald_c				SBO:0000176	True	rxn00539	ETHAAL; HMR_0647	15316	META:ETHAMLY-RXN	MNXR97968	4.3.1.7		R00749	pay01100	( PAU_RS07925 or PAU_RS07920 or PAU_RS08390 )
R_ATPCOBADT	ATP:cobinamide Cobeta-adenosyltransferase_c0	M_atp_c + M_h_c + M_cbi_c <=> M_trip_c + M_adocbi_c				SBO:0000176	False	rxn05029		14728	META:BTUR2-RXN		2.5.1.17		R07268	pay00860	( PAU_RS07955 or PAU_RS09990 )
R_6MOAMCA	6-methyl-octanoyl-ACP:malonyl-[acyl-carrier-protein] C-acyltransferase (decarboxylating)_c0	M_malACP_c + M_6moACP_c <=> M_co2_c + M_ACP_c + M_8m3odACP_c				SBO:0000176	False	rxn05367	6MOAMCA								( PAU_RS08245 and ( PAU_RS08265 or PAU_RS20645 ))
R_8MDAM	8-methyl-decanoyl-ACP:malonyl-[acyl-carrier-protein] C-acyltransferase (decarboxylating)_c0	M_malACP_c + M_8mdACP_c <=> M_co2_c + M_ACP_c + M_3oddecACP_c				SBO:0000176	False	rxn05371	8MDAM								( PAU_RS08245 and ( PAU_RS08265 or PAU_RS20645 ))
R_MTDACP	12-methyl-tetra-decanoyl-ACP:malonyl-[acyl-carrier-protein] C-acyltransferase (decarboxylating)_c0	M_malACP_c + M_12mettetdecACP_c <=> M_co2_c + M_ACP_c + M_14m3ohdACP_c				SBO:0000176	False	rxn05379	MTDACP								( PAU_RS08245 and ( PAU_RS08265 or PAU_RS20645 ))
R_3METHMCAC	3-methylbutanoyl-ACP:malonyl-[acyl-carrier-protein] C-acyltransferase (decarboxylating)_c0	M_malACP_c + M_isovACP_c <=> M_co2_c + M_ACP_c + M_5m3hhACP_c				SBO:0000176	False	rxn05384	3METHMCAC								( PAU_RS08245 and ( PAU_RS08265 or PAU_RS20645 ))
R_7MOACA	7-methyl-octanoyl-ACP:malonyl-[acyl-carrier-protein] C-acyltransferase (decarboxylating)_c0	M_malACP_c + M_7moACP_c <=> M_co2_c + M_ACP_c + M_9m3odACP_c				SBO:0000176	False	rxn05392	7MOACA								( PAU_RS08245 and ( PAU_RS08265 or PAU_RS20645 ))
R_9MDAM	9-methyl-decanoyl-ACP:malonyl-[acyl-carrier-protein] C-acyltransferase (decarboxylating)_c0	M_malACP_c + M_9mdACP_c <=> M_co2_c + M_ACP_c + M_11m3odACP_c				SBO:0000176	False	rxn05396	9MDAM								( PAU_RS08245 and ( PAU_RS08265 or PAU_RS20645 ))
R_11MDAMCA	11-methyl-dodecanoyl-ACP:malonyl-[acyl-carrier-protein] C-acyltransferase (decarboxylating)_c0	M_malACP_c + M_11mdACP_c <=> M_co2_c + M_ACP_c + M_13m3otdACP_c				SBO:0000176	False	rxn05400	11MDAMCA								( PAU_RS08245 and ( PAU_RS08265 or PAU_RS20645 ))
R_13MTDAM	13-methyl-tetra-decanoyl-ACP:malonyl-[acyl-carrier-protein] C-acyltransferase (decarboxylating)_c0	M_malACP_c + M_13mtdACP_c <=> M_co2_c + M_ACP_c + M_15m3ohdACP_c				SBO:0000176	False	rxn05404	13MTDAM								( PAU_RS08245 and ( PAU_RS08265 or PAU_RS20645 ))
R_12MTACPM	12-methyl-tridecanoyl-ACP:malonyl-[acyl-carrier-protein] C-acyltransferase (decarboxylating)_c0	M_malACP_c + M_12mtACP_c <=> M_co2_c + M_ACP_c + M_14m3opACP_c				SBO:0000176	False	rxn05429	12MTACPM								( PAU_RS08245 and ( PAU_RS08265 or PAU_RS20645 ))
R_4M3OHAT	4-methyl-3-oxo-hexanoyl-ACP:malonyl-[acyl-carrier-protein] C-acyltransferase (decarboxylating)_c0	M_malACP_c + M_2mbutACP_c <=> M_co2_c + M_ACP_c + M_4m30hex_ACP_c				SBO:0000176	False	rxn05359	4M3OHAT								( PAU_RS08245 and ( PAU_RS08265 or PAU_RS20645 ))
R_10MDOD	10-methyl-dodecanoyl-ACP:malonyl-[acyl-carrier-protein] C-acyltransferase (decarboxylating)_c0	M_malACP_c + M_10mdACP_c <=> M_co2_c + M_ACP_c + M_123oxtACP_c				SBO:0000176	False	rxn05375	10MDOD								( PAU_RS08245 and ( PAU_RS08265 or PAU_RS20645 ))
R_ISOGL3P	2-methylpropionyl-ACP:malonyl-[acyl-carrier-protein] C-acyltransferase (decarboxylating)_c0	M_malACP_c + M_isobutACP_c <=> M_co2_c + M_ACP_c + M_4m3opACP_c				SBO:0000176	False	rxn05409	ISOGL3P								( PAU_RS08245 and ( PAU_RS08265 or PAU_RS20645 ))
R_6MHACPA	6-methyl-heptanoyl-ACP:malonyl-[acyl-carrier-protein] C-acyltransferase (decarboxylating)_c0	M_malACP_c + M_6mhACP_c <=> M_co2_c + M_ACP_c + M_8m3oxACP_c				SBO:0000176	False	rxn05417	6MHACPA								( PAU_RS08245 and ( PAU_RS08265 or PAU_RS20645 ))
R_ADSL1r	N6-(1,2-dicarboxyethyl)AMP AMP-lyase (fumarate-forming)_c0	M_dcamp_c <=> M_amp_c + M_fum_c				SBO:0000176	True	rxn00800	AAL(fum)_c; AAL_LPAREN_fum_RPAREN_; ADSL1; ADSL1r	16856	META:AMPSYN-RXN	MNXR95493	4.3.2.2	R-XTR-73828	R01083	pay01110	PAU_RS08390
R_ADSL2r	1-(5'-Phosphoribosyl)-5-amino-4-(N-succinocarboxamide)-imidazole AMP-lyase_c0	M_25aics_c <=> M_h_c + M_fum_c + M_aicar_c				SBO:0000176	True	rxn03136	AIAL_c	23923	META:AICARSYN-RXN	MNXR108966	4.3.2.2	R-XTR-73800	R04559	pay01110	PAU_RS08390
R_TAUCHOAHL	Taurocholate amidohydrolase_c0	M_taur_c + M_cholate_c <=> M_h2o_c + M_tchola_c				SBO:0000176	False	rxn02015					3.5.1.24		R02797	pay01100	( PAU_RS08430 or PAU_RS02925 or PAU_RS20255 )
R_THFAT	S-Aminomethyldihydrolipoylprotein:(6S)-tetrahydrofolate aminomethyltransferase (ammonia-forming)_c0	M_h2o_c + M_methf_c <=> M_h_c + M_5fthf_c				SBO:0000176	False	rxn01652	THFAT	34770		MNXR99614	2.1.2.10		R02300	pay00670	( PAU_RS08585 or PAU_RS21520 )
R_PRFGCL	2-(Formamido)-N1-(5-phosphoribosyl)acetamidine cyclo-ligase (ADP-forming)_c0	M_atp_c + M_fpram_c <=> M_adp_c + M_pi_c + M_h_c + M_air_c				SBO:0000176	False	rxn02937	PRFGCL	23035	META:AIRS-RXN	MNXR138720	6.3.3.1		R04208	pay01110	PAU_RS08590
R_TPRDCOAS	ATP:3'-dephospho-CoA 5-triphosphoribosyltransferase_c0	M_atp_c + M_dpcoa_c <=> M_ade_c + M_2tpr3dpcoa_c				SBO:0000176	False	rxn09320	TPRDCOAS	15120	META:2.7.8.25-RXN	MNXR104920	2.4.2.52		R09675		( PAU_RS08595 or PAU_RS11435 )
R_PRASCSi	1-(5-Phosphoribosyl)-5-amino-4-carboxyimidazole:L-aspartate ligase (ADP-forming)_c0	M_atp_c + M_asp__L_c + M_5aizc_c <=> M_adp_c + M_pi_c + M_h_c + M_25aics_c				SBO:0000176	False	rxn03147	PRASCSi	22631	META:SAICARSYN-RXN	MNXR108987	6.3.2.6	R-XTR-73805	R04591	pay01110	( PAU_RS08670 or PAU_RS08590 )
R_MANpts	D-mannose transport via PEP:Pyr PTS_c0	M_pep_c + M_man_e <=> M_pyr_c + M_man6p_c				SBO:0000176	False	rxn05610	MANpts			MNXR101401					( PAU_RS08850 or ( PAU_RS06810 and PAU_RS08860 and PAU_RS06805 and PAU_RS08855 and PAU_RS08860 ))
R_SERD_L	L-serine ammonia-lyase_c0	M_ser__L_c <=> M_nh4_c + M_pyr_c				SBO:0000176	False	rxn00165	SAL_c; SERD_L; SERD_Lr; SER_AL; SER_AL_2; r0060	19172	META:4.3.1.17-RXN	MNXR104339	4.3.1.19		R00223	pay01230	PAU_RS08865
R_MNabc	ABC-type manganese permease complex_c0	M_h2o_c + M_atp_c + M_mn2_e <=> M_adp_c + M_pi_c + M_mn2_c + M_h_c				SBO:0000176	False	rxn05149	MNabc	17365							( PAU_RS08965 and PAU_RS08975 and PAU_RS08980 and PAU_RS08970 )
R_CBL1abc	ABC-5-RXN.cp_c0	M_h2o_c + M_atp_c + M_cbl1_e <=> M_adp_c + M_pi_c + M_h_c + M_cbl1_c				SBO:0000176	False	rxn10147	CBL1abc		META:ABC-5-RXN	MNXR96471	3.6.3.33				( PAU_RS09030 and PAU_RS04075 and PAU_RS09025 and PAU_RS21020 )
R_SPODM	superoxide:superoxide oxidoreductase_c0	2.0 M_h_c + 2.0 M_o2s_c <=> M_o2_c + M_h2o2_c				SBO:0000176	False	rxn00206	SPODM	20699	META:SUPEROX-DISMUT-RXN	MNXR104498	1.15.1.1		R00275		( PAU_RS09315 or PAU_RS00310 )
R_PYDXK	ATP:pyridoxal 5'-phosphotransferase_c0	M_atp_c + M_pydx_c <=> M_adp_c + M_pydx5p_c + M_h_c				SBO:0000176	False	rxn00124	PYDXK; PYDXK_c	10227	META:PYRIDOXKIN-RXN	MNXR103361	2.7.1.35	R-XTR-964970	R00174	pay00750	( PAU_RS09370 or PAU_RS02635 )
R_PYDXNK	ATP:pyridoxine 5'-phosphotransferase_c0	M_atp_c + M_pydxn_c <=> M_adp_c + M_h_c + M_pdx5p_c				SBO:0000176	False	rxn01396	PYDXNK; PYDXNK_2; PYDXNK_c	25111	META:PNKIN-RXN	MNXR103362	2.7.1.35	R-XTR-964962	R01909	pay01100	( PAU_RS09370 or PAU_RS02635 )
R_PYDAMK	ATP:pyridoxal 5'-phosphotransferase_c0	M_atp_c + M_pydam_c <=> M_adp_c + M_h_c + M_pyam5p_c				SBO:0000176	False	rxn01807	PYAMK_c; PYDAMK	25107	META:PYRAMKIN-RXN	MNXR103357	2.7.1.35	R-XTR-964958	R02493	pay01100	( PAU_RS09370 or PAU_RS02635 )
R_MGt5	TRANS-RXN-141.ce_c0	M_mg2_c <=> M_mg2_e				SBO:0000176	True	rxn05616	MGt5	29830	META:TRANS-RXN-141	MNXR101507		R-XTR-5339538			( PAU_RS09480 or PAU_RS24110 )
R_COBALTt5	cobalt (Co+2) transport via diffusion (extracellular to periplasm)_c0	M_cobalt2_c <=> M_cobalt2_e				SBO:0000176	True	rxn10474	COBYt	28581	META:TRANS-RXN-141A	MNXR96821					( PAU_RS09480 or PAU_RS24110 )
R_ALAR	alanine racemase_c0	M_ala__L_c <=> M_ala__D_c				SBO:0000176	True	rxn00283	ALAR; ALARi	20252	META:ALARACECAT-RXN	MNXR95693	5.1.1.1		R00401	pay01100	( PAU_RS09525 or PAU_RS19410 )
R_E4PD	D-erythrose 4-phosphate:NAD+ oxidoreductase_c0	M_h2o_c + M_nad_c + M_e4p_c <=> M_nadh_c + 2.0 M_h_c + M_4per_c				SBO:0000176	True	rxn01331	E4PD	12059	META:ERYTH4PDEHYDROG-RXN	MNXR97842	1.2.1.72		R01825	pay01100	( PAU_RS09540 or PAU_RS04310 )
R_34DHOXPEGOX	3,4-dihydroxyphenylethyleneglycol:NAD+ oxidoreductase_c0	M_nad_c + M_34dhoxpeg_c <=> M_nadh_c + M_h_c + M_34dhmald_c				SBO:0000176	True	rxn03333	34DHOXPEGOX	31150	META:RXN-10911	MNXR94833	1.1.1.1		R04880	pay0110	( PAU_RS09815 or PAU_RS14030 or PAU_RS19365 )
R_CHOLD	R08557_c0	M_nad_c + M_chol_c <=> M_nadh_c + M_h_c + M_betald_c				SBO:0000176	False	rxn10770	CHOLD; CHOLD_c; HMR_4696	33054	META:RXN-6021	MNXR96697	1.1.1.1		R08557	pay01100	( PAU_RS09815 or PAU_RS16745 )
R_RDH1	retinol:NAD+ oxidoreductase_c0	M_nad_c + M_retinol_c <=> M_nadh_c + M_h_c + M_retinal_c				SBO:0000176	True	rxn01530	RDH1	48491	META:RETINOL-DEHYDROGENASE-RXN	MNXR103439	1.1.1.105		R02124	pay01100	( PAU_RS09815 or PAU_RS14030 )
R_PRAI	N-(5-Phospho-beta-D-ribosyl)anthranilate ketol-isomerase_c0	M_pran_c <=> M_2cpr5p_c				SBO:0000176	True	rxn02508	PRAI; PRAI_c; PRAIi	21543	META:PRAISOM-RXN	MNXR103156	5.3.1.24		R03509	pay01230	( PAU_RS09920 or PAU_RS16165 )
R_CYRDAAT	ATP:cob(I)yrinic acid-a,c-diamide Cobeta-adenosyltransferase_c0	M_atp_c + M_h_c + M_co1dam_c <=> M_trip_c + M_adcobdam_c				SBO:0000176	False	rxn03535	CYRDAAT	11531	META:RXN-19339	MNXR96982	2.5.1.17		R05220	pay01100	( PAU_RS09990 or PAU_RS07955 )
R_ACONT	citrate hydroxymutase_c0	M_cit_c <=> M_icit_c				SBO:0000176	True	rxn00973	ACONT	10339		MNXR95384	4.2.1.3		R01324	pay01230	( PAU_RS10035 and PAU_RS05590 )
R_GTPDH	GTP 7,8-8,9-dihydrolase (diphosphate-forming)_c0	3.0 M_h2o_c + M_gtp_c <=> M_ppi_c + M_for_c + 3.0 M_h_c + M_25drapp_c				SBO:0000176	False	rxn00300		23707	META: GTP-CYCLOHYDRO-II-RXN	MNXR100454	3.5.4.25		R00425	pay01110	( PAU_RS10040 or PAU_RS11320 )
R_CRTNIH	Creatinine iminohydrolase_c0	M_h2o_c + M_h_c + M_creat_c <=> M_nh4_c + M_mthd_c				SBO:0000176	False	rxn02090		12684	META:CREATININE-DEAMINASE-RXN		3.5.4.21		R02922	pay01100	( PAU_RS10040 or PAU_RS11320 )
R_AMPDA	AMP aminohydrolase_c0	M_h2o_c + M_amp_c + M_h_c <=> M_nh4_c + M_imp_c				SBO:0000176	False	rxn00130	AMPD; AMPDA; AMPD_c	14780	META:AMP-DEAMINASE-RXN	MNXR95824	3.5.4.6	R-XTR-76590	R00181	pay01110	( PAU_RS10105 or PAU_RS16040 )
R_MI4PP	1D-myo-Inositol 4-phosphate phosphohydrolase_c0	M_h2o_c + M_mi4p__D_c <=> M_pi_c + M_inost_c				SBO:0000176	False	rxn00882	MI4PP	30738	META:RXN-10952	MNXR101579	3.1.3.25	R-XTR-1855211	R01186	pay01100	( PAU_RS10295 or PAU_RS06610 or PAU_RS04180 )
R_1PY4h3cAH	1-Pyrroline-4-hydroxy-2-carboxylate aminohydrolase (decyclizing)_c0	M_h2o_c + M_h_c + M_1py4h3c_c <=> M_nh4_c + M_25dop_c				SBO:0000176	False	rxn01635		20563	META:3.5.4.22-RXN		3.5.4.22		R02280	pay01100	( PAU_RS10385 or PAU_RS17250 )
R_ADA	Adenosine aminohydrolase_c0	M_h2o_c + M_h_c + M_adn_c <=> M_nh4_c + M_ins_c				SBO:0000176	False	rxn01137	ADA; ADNDA; ADNDA_c	24411	META:ADENODEAMIN-RXN	MNXR95432	3.5.4.4	R-XTR-5693346	R01560	pay01100	( PAU_RS10400 or peg1921 or peg1922 )
R_LYSAM	L-Lysine 2,3-aminomutase_c0	M_lys__L_c <=> M_36dahx_c				SBO:0000176	False	rxn00321	LYSAM	19180	META:LYSINE-23-AMINOMUTASE-RXN	MNXR101254	5.4.3.2		R00461	pay01100	( PAU_RS10455 or PAU_RS21110 )
R_HDC	L-histidine carboxy-lyase (histamine-forming)_c0	M_h_c + M_his__L_c <=> M_co2_c + M_hista_c				SBO:0000176	False	rxn00866	HDC	20843	META:HISTIDINE-DECARBOXYLASE-RXN	MNXR100581	4.1.1.28	R-XTR-977301	R01167	pay01110	( PAU_RS10670 or PAU_RS21110 )
R_RMVLNOR	(R)-Mevalonate:NAD+ oxidoreductase (CoA-acetylating)_c0	2.0 M_nadh_c + 2.0 M_h_c + M_hmgcoa_c <=> 2.0 M_nad_c + M_coa_c + M_mev__R_c				SBO:0000176	False	rxn01500							R02081	pay01110	( PAU_RS10745 or PAU_RS19885 )
R_TYRt2r	TRANS-RXNBWI-115637.ce.maizeexp.TYR_c0	M_h_e + M_tyr__L_e <=> M_h_c + M_tyr__L_c				SBO:0000176	True	rxn05301	TYRt6	28878	META:TRANS-RXN-77	MNXR105003					( PAU_RS11240 or PAU_RS07545 )
R_CINNDO	trans-cinnamate,NADH:oxygen oxidoreductase (2,3-hydroxylating)_c0	M_nadh_c + M_o2_c + M_h_c + M_cinnm_c <=> M_nad_c + M_cenchddd_c				SBO:0000176	False	rxn04598	CINNDO	25061		MNXR96722	1.14.12.19		R06783	pay01220	( PAU_RS11375 or PAU_RS11370 )
R_PHPROPOR	3-phenylpropanoate,NADH:oxygen oxidoreductase (2,3-hydroxylating)_c0	M_nadh_c + M_o2_c + M_h_c + M_pppn_c <=> M_nad_c + M_cechddd_c				SBO:0000176	False	rxn04597		20360	META:HCAMULTI-RXN		1.14.12.19		R06782	pay01220	( PAU_RS11375 or PAU_RS11370 or ( PAU_RS11365 and PAU_RS11350 ))
R_METAT	ATP:L-methionine S-adenosyltransferase_c0	M_h2o_c + M_atp_c + M_met__L_c <=> M_pi_c + M_ppi_c + M_amet_c + M_h_c				SBO:0000176	False	rxn00126	MAT; MAT_c; METAT	21083	META:S-ADENMETSYN-RXN	MNXR101407	2.5.1.6	R-XTR-5603114	R00177	pay01230	( PAU_RS11540 or PAU_RS05330 )
R_MI1PS	myo-Inositol-1-phosphate synthase_c0	M_g6p_c <=> M_mi1p__D_c				SBO:0000176	False	rxn00609	MI1PS			MNXR101571	5.5.1.4				( PAU_RS11555 or PAU_RS10285 )
R_HMR_3859	(R)-Lactate:ferricytochrome-c 2-oxidoreductase_c0	2.0 M_cytc_c + M_lac__D_c <=> M_pyr_c + 2.0 M_h_c + 2.0 M_focytcC_c				SBO:0000176	False	rxn00146		13524	META: D-LACTATE-DEHYDROGENASE-CYTOCHROME-RXN		1.1.2.4		R00197	pay01100	( PAU_RS11680 or PAU_RS08190 )
R_LDH_D2	DLACTDEHYDROGFAD-RXN.c.metaexp.CPD-9956_c0	M_lac__D_c + M_q8_c <=> M_pyr_c + M_q8h2_c				SBO:0000176	False	rxn08783	LDH_D2	29082		MNXR101039					( PAU_RS11680 or PAU_RS08190 )
R_FACOAL140_ISO	FACOAL140(ISO)_c0	M_atp_c + M_coa_c + M_fa1_c <=> M_ppi_c + M_amp_c + M_fa1coa_c				SBO:0000176	True	rxn05247	FACOAL140_ISO_			MNXR99146	6.2.1.3				( PAU_RS11735 or PAU_RS05385 or PAU_RS19900 )
R_PYK	ATP:pyruvate 2-O-phosphotransferase_c0	M_adp_c + M_pep_c + M_h_c <=> M_atp_c + M_pyr_c				SBO:0000176	False	rxn00148	PYK; PYK_c	18160	META:PEPDEPHOS-RXN	MNXR103371	2.7.1.40	R-XTR-71670	R00200	pay01230	( PAU_RS11850 or PAU_RS09260 )
R_GLYCLTDy	glycolate:NADP+ oxidoreductase_c0	M_nadph_c + M_glx_c + M_h_c <=> M_nadp_c + M_glyclt_c				SBO:0000176	False	rxn00324	GLYCLTDy; GLYCLTO_2	10995	META:GLYOXYLATE-REDUCTASE-NADP+-RXN	MNXR100332	1.1.1.79	R-XTR-389826	R00465	pay01120	PAU_RS12090
R_HPYRRy	D-Glycerate:NADP+ 2-oxidoreductase_c0	M_nadph_c + M_h_c + M_hpyr_c <=> M_nadp_c + M_glyc__R_c				SBO:0000176	False	rxn01013	GLYCOR_LPAREN_nadp_RPAREN_; GLYCOR_nadp; HPYRR1i_syn; HPYRRy	18660	META:RXN0-300	MNXR100336	1.1.1.81		R01392	pay01110	PAU_RS12090
R_HPYRRx	D-Glycerate:NAD+ 2-oxidoreductase_c0	M_nadh_c + M_h_c + M_hpyr_c <=> M_nad_c + M_glyc__R_c				SBO:0000176	False	rxn01011	GLYD; GLYDH; HPYRR2_syn; HPYRRx	17908	META:GLYCERATE-DEHYDROGENASE-RXN	MNXR100325	1.1.1.81		R01388	pay01200	PAU_RS12090
R_GLYt2r	TRANS-RXNBWI-115637.ce.maizeexp.GLY_c0	M_gly_e + M_h_e <=> M_gly_c + M_h_c				SBO:0000176	True	rxn05582	GLYt6	28902	META:TRANS-RXN-62B	MNXR100368					( PAU_RS12585 or PAU_RS07350 )
R_DSERt2	D-serine transport via proton symport_c0	M_h_e + M_ser__D_e <=> M_h_c + M_ser__D_c				SBO:0000176	True	rxn05649	SER_Dt6		META:RXN0-5130	MNXR97798					( PAU_RS12585 or PAU_RS07350 )
R_MOD	R07599_c0	M_thmpp_c + M_h_c + M_3mob_c <=> M_co2_c + M_2mehtpp_c				SBO:0000176	False	rxn07430	MOD			MNXR101693	1.2.4.4		R07599	pay00280	PAU_RS12945
R_LA2METHPTPPMETP	R07600_c0	M_lpam_c + M_2mehtpp_c <=> M_thmpp_c + M_2mpdhl_c				SBO:0000176	False	rxn07431					1.2.4.4		R07600	pay00280	PAU_RS12945
R_MOD_4mop	R07601_c0	M_thmpp_c + M_h_c + M_4mop_c <=> M_co2_c + M_3m1hbtpp_c				SBO:0000176	False	rxn07432	MOD_LPAREN_4mop_RPAREN_			MNXR101698	1.2.4.4		R07601	pay01100	PAU_RS12945
R_LA3METHPTPPMETB	R07602_c0	M_lpam_c + M_3m1hbtpp_c <=> M_thmpp_c + M_3mbdhl_c				SBO:0000176	False	rxn07433					1.2.4.4		R07602	pay01100	PAU_RS12945
R_MOD_3mop	R07603_c0	M_thmpp_c + M_h_c + M_3mop_c <=> M_co2_c + M_2mhob_c				SBO:0000176	False	rxn07434	MOD_LPAREN_3mop_RPAREN_			MNXR101697	1.2.4.4		R07603	pay00280	PAU_RS12945
R_LA2METHPTPPMETB	R07604_c0	M_lpam_c + M_2mhob_c <=> M_thmpp_c + M_2mbdhl_c				SBO:0000176	False	rxn07435					1.2.4.4		R07604	pay00280	PAU_RS12945
R_DHORTS	(S)-dihydroorotate amidohydrolase_c0	M_h2o_c + M_dhor__S_c <=> M_h_c + M_cbasp_c				SBO:0000176	True	rxn01465	DHORTS; DHORTS_2; DHR_c	24299	META:DIHYDROOROT-RXN	MNXR97428	3.5.2.3	R-XTR-73571	R01993	pay01100	( PAU_RS13085 or PAU_RS06940 )
R_D5KGK	ATP:5-dehydro-2-deoxy-D-gluconate 6-phosphotransferase_c0	M_atp_c + M_d5kg_c <=> M_adp_c + M_h_c + M_d5kgp_c				SBO:0000176	False	rxn03932	D5KGK	13500	META:5-DEHYDRO-2-DEOXYGLUCONOKINASE-RXN	MNXR97071	2.7.1.92		R05661	pay01120	( PAU_RS13175 and PAU_RS13165 )
R_TYRTA	L-tyrosine:2-oxoglutarate aminotransferase_c0	M_akg_c + M_tyr__L_c <=> M_glu__L_c + M_34hpp_c				SBO:0000176	True	rxn00527	ASPTA5; TAT; TYAKGA; TYRTA; TYRTA_c	15096	META:TYROSINE-AMINOTRANSFERASE-RXN	MNXR105000	2.6.1.9	R-XTR-71155	R00734	pay01230	( PAU_RS13445 or PAU_RS19410 or PAU_RS14000 or PAU_RS03040 )
R_KDOCT2	CTP:3-deoxy-D-manno-octulosonate cytidylyltransferase_c0	M_ctp_c + M_kdo_c <=> M_ppi_c + M_h_c + M_ckdo_c				SBO:0000176	False	rxn02405	KDOCT2	23451	META:CPM-KDOSYNTH-RXN	MNXR100932	2.7.7.38		R03351	pay01100	( PAU_RS13700 or PAU_RS21230 or PAU_RS03215 )
R_ITCY	ITP:cytidine 5'-phosphotransferase_c0	M_itp_c + M_cytd_c <=> M_cmp_c + M_h_c + M_idp_c				SBO:0000176	False	rxn00707	CYTDK3; ITCY; ITCY_c			MNXR100885	2.7.1.48		R00962	pay01100	( PAU_RS13765 or PAU_RS03500 )
R_PFL	Acetyl-CoA:formate C-acetyltransferase_c0	M_coa_c + M_pyr_c <=> M_accoa_c + M_for_c				SBO:0000176	False	rxn00157	PFL; PFLr	11847	META:PYRUVFORMLY-RXN	MNXR102514	2.3.1.54		R00212	pay01120	( PAU_RS13805 or PAU_RS13810 )
R_ARGabc	ATP phosphohydrolase (polar-amino-acid-importing)_c0	M_h2o_c + M_atp_c + M_arg__L_e <=> M_adp_c + M_pi_c + M_arg__L_c + M_h_c				SBO:0000176	False	rxn05154	ARGabc	29882#1	META:ABC-4-RXN	MNXR95952	3.6.3.21				( PAU_RS13915 or PAU_RS13905 or PAU_RS13920 )
R_LHISO	L-Histidinol:NAD+ oxidoreductase_c0	M_nad_c + M_histd_c <=> M_nadh_c + M_h_c + M_histda_c				SBO:0000176	False	rxn02159		20644	META:RXN-8001		1.1.1.23		R01158	pay01230	PAU_RS13995
R_LHIST	L-histidinal:NAD+ oxidoreductase_c0	M_h2o_c + M_nad_c + M_histda_c <=> M_nadh_c + 2.0 M_h_c + M_his__L_c				SBO:0000176	False	rxn00863		33806	META:HISTALDEHYD-RXN		1.1.1.23		R01163	pay01110	PAU_RS13995
R_IGPDH	D-erythro-1-(Imidazol-4-yl)glycerol 3-phosphate hydro-lyase_c0	M_eig3p_c <=> M_h2o_c + M_imacp_c				SBO:0000176	False	rxn02473	IGPD; IGPDH; IGPDH_c	11043	META:IMIDPHOSDEHYD-RXN	MNXR100813	4.2.1.19		R03457	pay01230	( PAU_RS14005 or PAU_RS02560 )
R_PRMICI	N-(5'-Phospho-D-ribosylformimino)-5-amino-1- (5'-phospho-D-ribosyl)-4-imidazolecarboxamide ketol-isomerase_c0	M_h_c + M_prfp_c <=> M_prlp_c				SBO:0000176	True	rxn03175	PRICI; PRICI_c; PRICIh; PRMICI; PRMICIi	15472	META:PRIBFAICARPISOM-RXN	MNXR103169	5.3.1.16		R04640	pay01230	( PAU_RS14015 or PAU_RS03675 )
R_PRATPP	Phosphoribosyl-ATP pyrophosphohydrolase_c0	M_h2o_c + M_prbatp_c <=> M_ppi_c + 2.0 M_h_c + M_prbamp_c				SBO:0000176	False	rxn02834	PRADP; PRADP_c; PRATPP	22831	META:HISTPRATPHYD-RXN	MNXR103155	3.6.1.31		R04035	pay01230	PAU_RS14025
R_r04805	R04805_c0	M_nad_c + M_xol7ah3_c <=> M_nadh_c + M_h_c + M_xol7ah2al_c				SBO:0000176	True	rxn03282					1.1.1.1		R04805		( PAU_RS14030 or PAU_RS09815 )
R_CCPROPOLOR	cis-3-chloro-2-propene-1-ol:NAD+ oxidoreductase_c0	M_nad_c + M_c3chlor2prop1ol_c <=> M_nadh_c + M_h_c + M_c3chlorallald_c				SBO:0000176	False	rxn14089					1.1.1.1		R05234	pay01120	( PAU_RS14030 or PAU_RS09815 )
R_HMNAPOR	1-hydroxymethylnaphthalene:NAD+ oxidoreductase_c0	M_nad_c + M_1napthmeth_c <=> M_nadh_c + M_h_c + M_1napthald_c				SBO:0000176	False	rxn04726					1.1.1.1		R06917	pay01220	( PAU_RS14030 or PAU_RS09815 )
R_NAPMETHOR	(2-naphthyl)methanol:NAD+ oxidoreductase_c0	M_nad_c + M_2napthmethanol_c <=> M_nadh_c + M_h_c + M_2napthald_c				SBO:0000176	False	rxn04736					1.1.1.1		R06927	pay01220	( PAU_RS14030 or PAU_RS09815 )
R_TRICETHOR	trichloroethanol:NAD+ oxidoreductase_c0	M_nadh_c + M_h_c + M_chlorhydrate_c <=> M_h2o_c + M_nad_c + M_trichloreth_c				SBO:0000176	False	rxn04908					1.1.1.1		R07105	pay00980	( PAU_RS14030 or PAU_RS09815 )
R_HPTETHOXONOR	4-hydroxy-5-phenyltetrahydro-1,3-oxazin-2-one:NAD+ oxidoreductase_c0	M_nad_c + M_4h5phenteth13oxa2one_c <=> M_nadh_c + M_h_c + M_5phen13oxaane24dione_c				SBO:0000176	False	rxn11838					1.1.1.1		R08310	pay00982	( PAU_RS14030 or PAU_RS09815 )
R_CYTDK1	ATP:cytidine 5'-phosphotransferase_c0	M_atp_c + M_cytd_c <=> M_adp_c + M_cmp_c + M_h_c				SBO:0000176	False	rxn00365	ATCY; ATCY_c; CYTDK1	24677	META:CYTIKIN-RXN	MNXR97041	2.7.1.48		R00513	pay01100	( PAU_RS14075 or PAU_RS03500 )
R_UTCY	UTP:cytidine 5'-phosphotransferase_c0	M_utp_c + M_cytd_c <=> M_udp_c + M_cmp_c + M_h_c				SBO:0000176	False	rxn00368	UTCY; UTCY_c			MNXR105173	2.7.1.48		R00516	pay01100	( PAU_RS14075 or PAU_RS03500 )
R_CYTDK2	GTP:cytidine 5'-phosphotransferase_c0	M_gtp_c + M_cytd_c <=> M_gdp_c + M_cmp_c + M_h_c				SBO:0000176	False	rxn00369	CYTDK2; GTCY; GTCY_c; HMR_4182	28165	META:CYTIDINEKIN-RXN	MNXR97042	2.7.1.48		R00517	pay01100	( PAU_RS14075 or PAU_RS03500 )
R_URIK2	GTP:uridine 5'-phosphotransferase_c0	M_gtp_c + M_uri_c <=> M_gdp_c + M_h_c + M_ump_c				SBO:0000176	False	rxn00713	GTUP; GTUP_c; HMR_5301; URIK2	27653	META:URKI-RXN	MNXR105163	2.7.1.48		R00968	pay01100	( PAU_RS14075 or PAU_RS03500 )
R_URIK3	ITP:uridine 5'-phosphotransferase_c0	M_itp_c + M_uri_c <=> M_h_c + M_idp_c + M_ump_c				SBO:0000176	False	rxn00715	ITUP; ITUP_c; URIK3			MNXR105164	2.7.1.48		R00968	pay01100	( PAU_RS14075 or PAU_RS03500 )
R_URIK1	ATP:uridine 5'-phosphotransferase_c0	M_atp_c + M_uri_c <=> M_adp_c + M_h_c + M_ump_c				SBO:0000176	False	rxn00709	AUPT; AUPT_c; URIK1	16828	META:URIDINEKIN-RXN	MNXR105162	2.7.1.48		R00974	pay01100	( PAU_RS14075 or PAU_RS03500 )
R_CYTD	Cytidine aminohydrolase_c0	M_h2o_c + M_h_c + M_cytd_c <=> M_nh4_c + M_uri_c				SBO:0000176	False	rxn01368	CDDA; CYTD	16072	META:CYTIDEAM2-RXN	MNXR97039	3.5.4.5		R01878	pay01100	( PAU_RS14100 or PAU_RS04910 )
R_DCYTD	Deoxycytidine aminohydrolase_c0	M_h2o_c + M_h_c + M_dcyt_c <=> M_nh4_c + M_duri_c				SBO:0000176	False	rxn01800	DCAH; DCYTD	13436	META:CYTIDEAM-RXN	MNXR97207	3.5.4.5		R02485	pay01100	( PAU_RS14100 or PAU_RS04910 )
R_PGM	2-Phospho-D-glycerate 2,3-phosphomutase_c0	M_2pg_c <=> M_3pg_c				SBO:0000176	True	rxn01106	PGAM_c; PGM; PGM_1	15904	META:RXN-15513	MNXR102547	5.4.2.12	R-XTR-71654	R01518	pay01230	( PAU_RS14370 or PAU_RS02610 )
R_VIOXNEOXISO	violaxanthin-neoxanthin isomerase (epoxide-opening)_c0	M_9cviolax_c <=> M_9cneox_c				SBO:0000176	False	rxn04760					5.3.99.9		R06951	pay01110	( PAU_RS14370 or PAU_RS02610 )
R_SUCOAS	Succinate:CoA ligase (ADP-forming)_c0	M_atp_c + M_coa_c + M_succ_c <=> M_adp_c + M_pi_c + M_succoa_c				SBO:0000176	True	rxn00285	SUCOAS	17664	META:SUCCCOASYN-RXN	MNXR104635	6.2.1.5	R-XTR-70997	R00405	pay01200	( PAU_RS14525 and PAU_RS14530 )
R_FRD7	fumarate reductase complex (i.e. FRD, involved in anaerobic respiration, repressed in aerobic respiration)_c0	M_succ_c + M_q8_c <=> M_fum_c + M_q8h2_c				SBO:0000176	True	rxn09272	FRD7	29190		MNXR99641				pay00190	( PAU_RS14550 or ( PAU_RS18565 and PAU_RS14560 and PAU_RS18575 and PAU_RS18580 and PAU_RS14555 and PAU_RS18590 and PAU_RS18585 ) or ( PAU_RS14545 and PAU_RS14550 ))
R_FRD2	fumarate reductase_c0	M_fum_c + M_mql8_c <=> M_succ_c + M_mqn8_c				SBO:0000176	False	rxn08527	FRD2	29218		MNXR99637					( PAU_RS14550 or ( PAU_RS18565 and PAU_RS14560 and PAU_RS18575 and PAU_RS18580 and PAU_RS14555 and PAU_RS18590 and PAU_RS18585 ) or ( PAU_RS14545 and PAU_RS14550 ))
R_FRD3	fumarate reductase_c0	M_fum_c + M_2dmmql8_c <=> M_succ_c + M_2dmmq8_c				SBO:0000176	False	rxn08528	FRD3			MNXR99639	1.3.99.1				( PAU_RS14550 or ( PAU_RS18565 and PAU_RS14560 and PAU_RS18575 and PAU_RS18580 and PAU_RS14555 and PAU_RS18590 and PAU_RS18585 ) or ( PAU_RS14545 and PAU_RS14550 ))
R_SUCD1	Succinate:(acceptor) oxidoreductase_c0	M_fum_c + M_fadh2_c <=> M_fad_c + M_succ_c + M_h_c				SBO:0000176	True	rxn00288	SUCD1; SUCD1i	30346		MNXR99636	1.3.5.1		R00408		( PAU_RS14560 or PAU_RS14555 or ( PAU_RS14560 and PAU_RS14550 and PAU_RS14545 ) or ( PAU_RS18580 and PAU_RS18565 and PAU_RS18575 ))
R_CS	acetyl-CoA:oxaloacetate C-acetyltransferase (thioester-hydrolysing)_c0	M_h2o_c + M_accoa_c + M_oaa_c <=> M_coa_c + M_h_c + M_cit_c				SBO:0000176	False	rxn00256	CS	16848	META:RXN-14905	MNXR96920	2.3.3.3	R-XTR-70975	R00351	pay01230	( PAU_RS14565 or PAU_RS16195 or PAU_RS05375 )
R_Kabc	K(+)-importing ATPase_c0	M_h2o_c + M_atp_c + M_k_e <=> M_adp_c + M_pi_c + M_h_c + M_k_c				SBO:0000176	False	rxn10168	Kabc	16780#1	META:TRANS-RXN-2	MNXR100657	3.6.3.12				( PAU_RS14615 or PAU_RS14610 or PAU_RS14620 )
R_NNATr	ATP:nicotinamide-nucleotide adenylyltransferase_c0	M_atp_c + M_nicrnt_c <=> M_ppi_c + M_dnad_c				SBO:0000176	True	rxn02155	ANNA; NNAT; NNAT_c; NNATr	22863	META:NICONUCADENYLYLTRAN-RXN	MNXR101978	2.7.7.18	R-XTR-200512	R02005	pay01100	PAU_RS15615
R_PROTBIOSYN	Protein biosynthesis_c0	<=> M_protbiosyn_c				SBO:0000176	True	rxn13782									( PAU_RS15860 and PAU_RS20890 and PAU_RS20945 and ( PAU_RS00135 or PAU_RS21140 ) and PAU_RS09005 and PAU_RS20895 and PAU_RS15600 and PAU_RS20045 and PAU_RS19770 and PAU_RS11930 and PAU_RS01680 and PAU_RS18100 and peg4539 and PAU_RS15845 and PAU_RS20885 and PAU_RS18105 and ( PAU_RS22505 or PAU_RS20845 ) and PAU_RS20835 and PAU_RS20830 and PAU_RS15925 and PAU_RS20840 and PAU_RS20935 and PAU_RS13430…
R_DAPDC	meso-2,6-diaminoheptanedioate carboxy-lyase (L-lysine-forming)_c0	M_h_c + M_26dap__M_c <=> M_co2_c + M_lys__L_c				SBO:0000176	False	rxn00313	DAPDC	15104	META:DIAMINOPIMDECARB-RXN	MNXR97141	4.1.1.20		R00451	pay01230	( PAU_RS16205 or PAU_RS03115 )
R_ORNDC	L-ornithine carboxy-lyase (putrescine-forming)_c0	M_orn_c + M_h_c <=> M_co2_c + M_ptrc_c				SBO:0000176	False	rxn00470	ORDC; ORNDC; ORNDC_c	22967	META:ORNDECARBOX-RXN	MNXR102209	4.1.1.17	R-XTR-70692	R00670	pay01110	( PAU_RS16205 or PAU_RS03115 )
R_GLUN	L-Glutamine amidohydrolase_c0	M_h2o_c + M_gln__L_c <=> M_nh4_c + M_glu__L_c				SBO:0000176	False	rxn00189	GLUN; HMR_9802	15892	META:GLUTAMIN-RXN	MNXR100030	6.3.5.5	R-XTR-70609	R00256	pay01100	( PAU_RS16300 or PAU_RS06480 )
R_DADK	ATP:dAMP phosphotransferase_c0	M_atp_c + M_h_c + M_damp_c <=> M_adp_c + M_dadp_c				SBO:0000176	True	rxn01127	ADK_syn; ATDAM; ATDAM_c; DADK; DADK1; DAMPK; r0345	23103	META:DEOXYADENYLATE-KINASE-RXN	MNXR96117	2.7.4.3	R-XTR-74220	R01547	pay01100	( PAU_RS16780 or PAU_RS24515 )
R_CYTBD2	cytochrome oxidase bd (menaquinol-8: 2 protons) (periplasm)_c0	0.5 M_o2_c + 2.0 M_h_c + M_mql8_c <=> M_h2o_c + 2.0 M_h_e + M_mqn8_c				SBO:0000176	False	rxn10806	CYTBD2			MNXR97032					( PAU_RS16970 or PAU_RS12290 or PAU_RS04300 or PAU_RS14505 or PAU_RS16980 or PAU_RS12295 or PAU_RS14500 or PAU_RS04305 or PAU_RS16985 or PAU_RS16975 )
R_CYTBO3	cytochrome oxidase bo3 (ubiquinol-8: 2.5 protons)_c0	0.5 M_o2_c + 2.5 M_h_c + M_q8h2_c <=> M_h2o_c + 2.5 M_h_e + M_q8_c				SBO:0000176	False	rxn10113	CYTBO3			MNXR97035				pay00190	(( PAU_RS16970 or PAU_RS16980 or PAU_RS16985 or PAU_RS16975 or PAU_RS14500 or PAU_RS04305 or PAU_RS12295 ) and ( PAU_RS14505 and PAU_RS14560 and PAU_RS16975 and PAU_RS16980 and PAU_RS16990 and PAU_RS16985 ))
R_DPR	(R)-Pantoate:NADP+ 2-oxidoreductase_c0	M_nadph_c + M_h_c + M_2dhp_c <=> M_nadp_c + M_pant__R_c				SBO:0000176	False	rxn01790	DPR; DPRi; DPRr	16236	META:2-DEHYDROPANTOATE-REDUCT-RXN	MNXR97779	1.1.1.169		R02472	pay01110	PAU_RS17005
R_DMATT	GPPSYN-RXN_c0	M_ipdp_c + M_dmpp_c <=> M_ppi_c + M_h_c + M_grdp_c				SBO:0000176	False	rxn01213	DMATT; GPPS; GPPS_c	22411	META:GPPSYN-RXN	MNXR97512	2.5.1.1	R-XTR-191322	R01658	pay01110	( PAU_RS17025 and PAU_RS20055 and PAU_RS17030 )
R_ALKP	Glycerone phosphate phosphohydrolase_c0	M_h2o_c + M_dhap_c <=> M_pi_c + M_dha_c				SBO:0000176	False	rxn00743	ALKP; ALKPr	51731	META:RXN0-7249	MNXR95764	3.1.3.2		R001010		( PAU_RS17095 or PAU_RS02365 )
R_4NPHPP	4-Nitrophenyl phosphate phosphohydrolase_c0	M_h2o_c + M_4nphp_c <=> M_pi_c + M_4nph_c				SBO:0000176	False	rxn02166		21667	META:4-NITROPHENYLPHOSPHATASE-RXN		3.1.3.41		R03024	pay01120	( PAU_RS17095 or PAU_RS02365 )
R_AKP1	2-Amino-4-hydroxy-6-(erythro-1,2,3-trihydroxypropyl) dihydropteridine triphosphate phosphohydrolase (alkaline optimum)_c0	3.0 M_h2o_c + M_ahdt_c <=> 3.0 M_pi_c + 3.0 M_h_c + M_dhnpt_c				SBO:0000176	False	rxn03167	AKP1			MNXR139295	3.1.3.1		R04620	pay01100	( PAU_RS17095 or PAU_RS02365 )
R_DHPAH	2,5-Diamino-6-hydroxy-4-(5-phosphoribosylamino)-pyrimidine 2-aminohydrolase_c0	M_h2o_c + M_h_c + M_25drapp_c <=> M_nh4_c + M_5apru_c				SBO:0000176	False	rxn02475	DHPAH	21871	META:RIBOFLAVINSYNDEAM-RXN	MNXR97430	3.5.4.26		R03459	pay01110	PAU_RS17250
R_APRAUR	5-amino-6-(5-phosphoribitylamino)uracil:NADP+ 1'-oxidoreductase_c0	M_nadph_c + M_h_c + M_5apru_c <=> M_nadp_c + M_5aprbu_c				SBO:0000176	False	rxn02474	APRAUR	17848	META:RIBOFLAVINSYNREDUC-RXN	MNXR95898	1.1.1.193		R03458	pay01110	PAU_RS17250
R_NTD7	Adenosine 5'-monophosphate phosphohydrolase_c0	M_h2o_c + M_amp_c <=> M_pi_c + M_adn_c				SBO:0000176	False	rxn00132	AMP5N; AMP5N_c; NTD7	29378	META:AMP-DEPHOSPHORYLATION-RXN	MNXR102037	3.1.3.5	R-XTR-109415	R00183	pay01100	( PAU_RS17340 or PAU_RS04800 )
R_NTD4	Cytidine-5'-monophosphate phosphohydrolase_c0	M_h2o_c + M_cmp_c <=> M_pi_c + M_cytd_c				SBO:0000176	False	rxn00363	CMP; CMP_c; NTD4	29370	META:RXN-14026	MNXR102034	3.1.3.91		R00511	pay01100	( PAU_RS17340 or PAU_RS04800 )
R_NTD2	Uridine 5'-monophosphate phosphohydrolase_c0	M_h2o_c + M_ump_c <=> M_pi_c + M_uri_c				SBO:0000176	False	rxn00708	NTD2; UMPP; UMPP_c	29362	META:RXN-14025	MNXR102032	3.1.3.5		R00973	pay01100	( PAU_RS17340 or PAU_RS04800 )
R_NTD11	Inosine 5'-monophosphate phosphohydrolase_c0	M_h2o_c + M_imp_c <=> M_pi_c + M_ins_c				SBO:0000176	False	rxn00831	I5NT; I5NT_c; NTD11	27721	META:RXN-7607	MNXR102030	3.1.3.99		R01126	pay01100	( PAU_RS17340 or PAU_RS04800 )
R_NTD9	Guanosine 5'-monophosphate phosphohydrolase_c0	M_h2o_c + M_gmp_c <=> M_pi_c + M_gsn_c				SBO:0000176	False	rxn00913	GMP5N_c; NTD9	27717	META:RXN-7609	MNXR100381	3.1.3.5		R01227	pay01100	( PAU_RS17340 or PAU_RS04800 )
R_NTD3	2'-Deoxycytidine 5'-monophosphate phosphohydrolase_c0	M_h2o_c + M_dcmp_c <=> M_pi_c + M_dcyt_c				SBO:0000176	False	rxn01218	DCMP; NTD3	29366	META:RXN0-5292	MNXR102033	3.1.3.89		R01664	pay01100	( PAU_RS17340 or PAU_RS04800 )
R_FBPPH	beta-D-fructose-2,6-bisphosphate 2-phosphohydrolase_c0	M_h2o_c + M_f26bp_c <=> M_pi_c + 2.0 M_h_c + M_f6p_c				SBO:0000176	False	rxn00550	FBPPH	17292	META:3.1.3.46-RXN	MNXR99466	3.1.3.46		R02731	pay01100	( PAU_RS17340 or PAU_RS04800 )
R_DB4PS	D-ribulose 5-phosphate formate-lyase (L-3,4-dihydroxybutan-2-one 4-phosphate-forming)_c0	M_ru5p__D_c <=> M_for_c + M_h_c + M_db4p_c				SBO:0000176	False	rxn05040	DB4PS			MNXR97178	4.1.99.12		R07281	pay01110	( PAU_RS17475 and ( PAU_RS10040 or PAU_RS11320 ))
R_GLUSy	L-Glutamate:NADP+ oxidoreductase (transaminating)_c0	M_nadph_c + M_akg_c + M_gln__L_c + M_h_c <=> M_nadp_c + 2.0 M_glu__L_c				SBO:0000176	False	rxn00085	GLUSy	15504	META:GLUTAMATESYN-RXN	MNXR100291	1.4.1.13		R00114	pay01230	( PAU_RS18085 and PAU_RS18090 )
R_UAGCVT	Phosphoenolpyruvate:UDP-N-acetyl-D-glucosamine 1-carboxyvinyl-transferase_c0	M_uacgam_c + M_pep_c <=> M_pi_c + M_uaccg_c				SBO:0000176	False	rxn00461	UAGCVT; UAGCVT_r	18684	META:UDPNACETYLGLUCOSAMENOLPYRTRANS-RXN	MNXR105032	2.5.1.7		R00660	pay01100	( PAU_RS18165 or PAU_RS03130 )
R_LARGG3P	R05465_c0	M_arg__L_c + M_g3p_c <=> M_pi_c + M_h_c + M_octp_c				SBO:0000176	False	rxn03762					2.5.1.66		R05465	pay01110	( PAU_RS18165 or PAU_RS03130 )
R_HG2abcpp	Mercury (Hg+2) ABC transporter (periplasm)_c0	M_h2o_c + M_atp_c + M_hg2_c <=> M_adp_c + M_pi_c + M_h_c + M_hg2_e				SBO:0000176	False	rxn10343	HG2abcpp			MNXR100623					( PAU_RS18495 or PAU_RS04845 )
R_PB2abcpp	Lead (Pb+2) ABC transporter_c0	M_h2o_c + M_atp_c + M_pb_c <=> M_adp_c + M_pi_c + M_h_c + M_pb_c				SBO:0000176	False	rxn10344	PB2abcpp								( PAU_RS18495 or PAU_RS04845 )
R_GLYCDx	glycerol:NAD+ 2-oxidoreductase_c0	M_nad_c + M_glyc_c <=> M_nadh_c + M_h_c + M_dha_c				SBO:0000176	False	rxn00762	GLYCD_r; GLYCDx	13772	META:GLYCDEH-RXN	MNXR100326	1.1.1.6		R01034	pay01100	PAU_RS18520
R_PSP_L	O-phospho-L-serine phosphohydrolase_c0	M_h2o_c + M_pser__L_c <=> M_pi_c + M_ser__L_c				SBO:0000176	False	rxn00420	PSP; PSP_L	21211	META:RXN0-5114	MNXR103260	3.1.3.3	R-XTR-977324	R00582	pay01230	( PAU_RS18670 or PAU_RS02570 or PAU_RS01965 )
R_MIHKPP	myo-inositol-hexakisphosphate 4-phosphohydrolase_c0	M_h2o_c + M_minohp_c <=> M_pi_c + M_h_c + M_mi12356p_c				SBO:0000176	False	rxn02418	MIHKPP	20963	META:RXN-7241	MNXR101581	3.1.3.62		R03372	pay01100	( PAU_RS18670 or PAU_RS02570 or PAU_RS01965 )
R_ACACT6r	Lauroyl-CoA:acetyl-CoA C-acyltransferase_c0	M_accoa_c + M_ddcacoa_c <=> M_coa_c + M_3otdcoa_c				SBO:0000176	True	rxn06510	ACACT6r	31094	META:RXN-14268	MNXR95201	2.3.1.9	R-XTR-77271	R03858	pay01212	( PAU_RS18680 or PAU_RS06920 or PAU_RS19200 )
R_MACCOAT	acetyl-CoA:propanoyl-CoA 2-C-acetyltransferase_c0	M_coa_c + M_2maacoa_c <=> M_accoa_c + M_ppcoa_c				SBO:0000176	False	rxn00676	ACACT10rr; ACCOAMA; MACCOAT	30722	META:METHYLACETOACETYLCOATHIOL-RXN	MNXR95195	2.3.1.9	R-XTR-70844	R00927	pay01110	( PAU_RS18680 or PAU_RS06920 or PAU_RS19200 )
R_ACACT7r	myristoyl-CoA:acetylCoA C-myristoyltransferase_c0	M_accoa_c + M_tdcoa_c <=> M_coa_c + M_3ohdcoa_c				SBO:0000176	True	rxn02804	ACACT7r	18164	META:RXN-16560	MNXR95203	2.3.1.9	R-XTR-77304	R03991	pay01212	( PAU_RS18680 or PAU_RS06920 or PAU_RS19200 )
R_ACACT5r_1	Decanoyl-CoA:acetyl-CoA C-acyltransferase_c0	M_accoa_c + M_dccoa_c <=> M_coa_c + M_3oddcoa_c				SBO:0000176	True	rxn03243	ACACT5r	31186	META:RXN-14274	MNXR95200	2.3.1.16	R-XTR-77309	R04742	pay01212	( PAU_RS18680 or PAU_RS06920 or PAU_RS19200 )
R_ACACT3r	Hexanoyl-CoA:acetyl-CoA C-acyltransferase_c0	M_accoa_c + M_hxcoa_c <=> M_coa_c + M_3oocoa_c				SBO:0000176	True	rxn03248	ACACT3r	31206		MNXR95197	2.3.1.9	R-HSA-77329.2	R04747	pay01212	( PAU_RS18680 or PAU_RS06920 or PAU_RS19200 )
R_GNK	ATP:D-Gluconate 6-phosphotransferase_c0	M_atp_c + M_glcn_c <=> M_adp_c + M_h_c + M_6pgc_c				SBO:0000176	False	rxn01275	GNK; RE0124C	19436	META:GLUCONOKIN-RXN	MNXR100390	2.7.1.12		R01737	pay01200	PAU_RS19145
R_LYSRC	lysine racemase_c0	M_lys__L_c <=> M_lys__D_c				SBO:0000176	True	rxn00320	LYSRC	22867	META:LYSINE-RACEMASE-RXN	MNXR101263	5.1.1.9		R00460	pay01100	( PAU_RS19195 or PAU_RS06925 )
R_ARGR	arginine racemase_c0	M_arg__L_c <=> M_arg__D_c				SBO:0000176	True	rxn00406		18072	META:ARGININE-RACEMASE-RXN		5.1.1.9		R00567	pay01100	( PAU_RS19195 or PAU_RS06925 )
R_HACDp	(3S)-3-Hydroxyacyl-CoA:NAD+ oxidoreductase_c0	M_nad_c + M_3hacoa_c <=> M_nadh_c + M_h_c + M_3oacoa_c				SBO:0000176	True	rxn06037	HACDp	22435	META:RXN-16133	MNXR100551	1.1.1.35		R01778	pay00062	( PAU_RS19195 or PAU_RS06925 )
R_HOOPC4COAOR	R07898_c0	M_nad_c + M_3hopc4coa_c <=> M_nadh_c + M_h_c + M_3oxopc4coa_c				SBO:0000176	True	rxn07688		22435	META:OHACYL-COA-DEHYDROG-RXN		1.1.1.36		R01778	pay00062	( PAU_RS19195 or PAU_RS06925 )
R_HOACOAOR	(3S)-3-Hydroxyacyl-CoA:NAD+ oxidoreductase_c0	M_nad_c + M_hmpscoa_c <=> M_nadh_c + M_h_c + M_bzsuccoa_c				SBO:0000176	True	rxn03860		16108	META:ENOYL-COA-HYDRAT-RXN		4.2.1.74		R02685	pay00062	( PAU_RS19195 or PAU_RS06925 )
R_ECOAH1_1	(S)-3-Hydroxybutanoyl-CoA hydro-lyase_c0	M_3hbcoa_c <=> M_h2o_c + M_b2coa_c				SBO:0000176	True	rxn02167	ECOAH1	26561	META:RXN-11667	MNXR97883	4.2.1.55	R-XTR-77314	R03026	pay01212	( PAU_RS19195 or PAU_RS06925 )
R_HPHL	3-Hydroxypropionyl-CoA hydro-lyase_c0	M_3hpcoa_c <=> M_h2o_c + M_pp2coa_c				SBO:0000176	True	rxn02181	HPHL	26521	META:RXN-6383	MNXR100691	4.2.1.17		R03045	pay01200	( PAU_RS19195 or PAU_RS06925 )
R_ECOAH5_1	(S)-3-Hydroxydodecanoyl-CoA hydro-lyase_c0	M_3hddcoa_c <=> M_h2o_c + M_dd2coa_c				SBO:0000176	True	rxn02911	ECOAH5	31078		MNXR97890	4.2.1.74	R-XTR-77256	R04170	pay01212	( PAU_RS19195 or PAU_RS06925 )
R_ECOAH9ir	(2S,3S)-3-Hydroxy-2-methylbutanoyl-CoA hydro-liase_c0	M_h2o_c + M_2mb2coa_c <=> M_h2o_c + M_2mb2coa_c + M_3hmbcoa_c				SBO:0000176	False	rxn02934	ECOAH9; ECOAH9ir	31122	META:TIGLYLCOA-HYDROXY-RXN	MNXR97894	4.2.1.17		R04204	pay01110	( PAU_RS19195 or PAU_RS06925 )
R_ECOAH6	(S)-3-Hydroxytetradecanoyl-CoA hydro-lyase_c0	M_3htdcoa_c <=> M_h2o_c + M_td2coa_c				SBO:0000176	True	rxn03241	ECOAH6	31174	META:RXN-14273	MNXR97891	4.2.1.74	R-XTR-77277	R04740	pay01212	( PAU_RS19195 or PAU_RS06925 )
R_ECOAH4	(S)-Hydroxydecanoyl-CoA hydro-lyase_c0	M_3hdcoa_c <=> M_h2o_c + M_dc2coa_c				SBO:0000176	True	rxn03245	ECOAH4	31194	META:RXN-13616	MNXR97889	4.2.1.74	R-XTR-77344	R04744	pay01212	( PAU_RS19195 or PAU_RS06925 )
R_TETHOCCOAOR	3alpha,7alpha,12alpha,24-tetrahydroxy-5beta-cholestanoyl-CoA:NAD+ oxidoreductase_c0	M_nad_c + M_HC01459_c <=> M_nadh_c + M_h_c + M_cholcoaone_c				SBO:0000176	False	rxn03289					1.1.1.-		R04812	pay01100	( PAU_RS19195 or PAU_RS06925 )
R_HOOPC8COAOR	R07890_c0	M_nad_c + M_3hopc8coa_c <=> M_nadh_c + M_h_c + M_3oxopc8coa_c				SBO:0000176	False	rxn07680					1.1.1.35		R07890	pay01110	( PAU_RS19195 or PAU_RS06925 )
R_HOMHENCOAOR	3-hydroxy-5-methylhex-4-enoyl-CoA:NAD+ oxidoreductase_c0	M_nad_c + M_3hh5coa_c <=> M_nadh_c + M_h_c + M_3oh5coa_c				SBO:0000176	False	rxn07883					1.1.1.35		R08094	pay01110	( PAU_RS19195 or PAU_RS06925 )
R_ACACT4r	Octanoyl-CoA:acetyl-CoA C-acyltransferase_c0	M_accoa_c + M_occoa_c <=> M_coa_c + M_3odcoa_c				SBO:0000176	True	rxn02680	ACACT4r	31090	META:RXN-13617	MNXR95198	2.3.1.9	R-XTR-77340	R03778	pay01212	( PAU_RS19200 or PAU_RS06920 or PAU_RS18680 )
R_LAROOXGLUTAT	L-arogenate:2-oxoglutarate aminotransferase_c0	M_asp__L_c + M_pphn_c <=> M_oaa_c + M_Largn_c				SBO:0000176	False	rxn01270		22883			2.6.1.79		R07276	pay01110	( PAU_RS19410 or PAU_RS07325 )
R_PHAALDHL	(Z)-phenylacetaldehyde-oxime hydro-lyase_c0	M_phenacetaldoxime_c <=> M_h2o_c + M_benzylcya_c				SBO:0000176	False	rxn07454		20072	META:4.99.1.7-RXN		4.99.1.7		R11732	pay01120	( PAU_RS19410 or PAU_RS09525 )
R_LDH_L	(S)-Lactate:NAD+ oxidoreductase_c0	M_nad_c + M_lac__L_c <=> M_nadh_c + M_pyr_c + M_h_c				SBO:0000176	True	rxn00499	LDH_L	23447	META:L-LACTATE-DEHYDROGENASE-RXN	MNXR101040	1.1.1.27	R-XTR-71849	R00703	pay01120	PAU_RS19465
R_FE3DCITabc	Fe(III)dicitrate-ABC transport_c0	M_h2o_c + M_atp_c + M_fe3dcit_e <=> M_adp_c + M_pi_c + M_h_c + M_fe3_c + 2.0 M_cit_c				SBO:0000176	False	rxn05189									( PAU_RS19555 and PAU_RS19565 )
R_FEDCabc	iron (III) dicitrate transport via ABC system_c0	M_h2o_c + M_atp_c + 2.0 M_cit_e + M_fe3_e <=> M_adp_c + M_pi_c + M_h_c + 2.0 M_cit_c + M_fe3_c				SBO:0000176	False	rxn05557	FEDCabc			MNXR99538					( PAU_RS19555 or PAU_RS19565 or PAU_RS19570 )
R_ASPCT	carbamoyl-phosphate:L-aspartate carbamoyltransferase_c0	M_asp__L_c + M_cbp_c <=> M_pi_c + M_h_c + M_cbasp_c				SBO:0000176	False	rxn01018	ASPCT; ASPCT_c; ASPCTr	20016	META:ASPCARBTRANS-RXN	MNXR96080	2.1.3.2	R-XTR-73573	R01397	pay01100	( PAU_RS19830 or PAU_RS19845 )
R_FACOAL150_anteiso	FACOAL150(anteiso)_c0	M_atp_c + M_coa_c + M_fa4_c <=> M_ppi_c + M_amp_c + M_fa4coa_c				SBO:0000176	True	rxn05248	FACOAL150_anteiso_			MNXR99152	6.2.1.3				( PAU_RS19900 or PAU_RS05385 or PAU_RS11735 )
R_FACOAL181	fatty-acid--CoA ligase (octadecenoate)_c0	M_atp_c + M_coa_c + M_ocdce9a_c <=> M_ppi_c + M_amp_c + M_ocdcecoa_c				SBO:0000176	False	rxn09448	FACOAL181i			MNXR99168					( PAU_RS19900 or PAU_RS05385 or PAU_RS11735 )
R_FACOAL161	fatty-acid--CoA ligase (hexadecenoate), peroxisomal_c0	M_atp_c + M_coa_c + M_hdcea_c <=> M_ppi_c + M_amp_c + M_hd7coa_c				SBO:0000176	True	rxn09450	FACOAL161i			MNXR99156					( PAU_RS19900 or PAU_RS05385 or PAU_RS11735 )
R_FACOAL160	Palmitate:CoA ligase (AMP-forming)_c0	M_atp_c + M_coa_c + M_hdca_c <=> M_ppi_c + M_amp_c + M_h_c + M_pmtcoa_c				SBO:0000176	False	rxn00947	FACOAL160; FACOAL160i; FACOAL_160_c	30754	META:RXN-9623	MNXR99153	6.2.1.3		R01280	pay01212	( PAU_RS19900 or PAU_RS05385 or PAU_RS11735 )
R_FACOAL160_ISO	FACOAL160(ISO)_c0	M_atp_c + M_coa_c + M_hdca_c <=> M_ppi_c + M_amp_c + M_fa6coa_c				SBO:0000176	True	rxn05250	FACOAL160_ISO_			MNXR99154	6.2.1.3				( PAU_RS19900 or PAU_RS05385 or PAU_RS11735 )
R_FACOAL170_ISO	FACOAL170(ISO)_c0	M_atp_c + M_coa_c + M_fa11_c <=> M_ppi_c + M_amp_c + M_fa11coa_c				SBO:0000176	True	rxn05252	FACOAL170_ISO_			MNXR99160	6.2.1.3				( PAU_RS19900 or PAU_RS05385 or PAU_RS11735 )
R_ACCOALIG	acyl-coenzyme A ligase_c0	M_atp_c + M_coa_c + M_M02745_c <=> M_ppi_c + M_amp_c + M_h_c + M_tdcoa_c				SBO:0000176	False	rxn05736									( PAU_RS19900 or PAU_RS05385 or PAU_RS11735 )
R_ABENZAHDHTMTRANS	2-amino-4-hydroxy-6-hydroxymethyl-7,8-dihydropteridine:4-aminobenzoate 2-amino-4-hydroxydihydropteridine-6-methenyltransferase_c0	M_4abz_c + M_6hmhpt_c <=> M_h2o_c + M_dhpt_c				SBO:0000176	False	rxn02200									( PAU_RS20010 or PAU_RS13770 )
R_FOLD3_1	2-amino-4-hydroxy-6-hydroxymethyl-7,8-dihydropteridine-diphosphate:4-aminobenzoate 2-amino-4-hydroxydihydropteridine-6-methenyltransferase_c0	M_4abz_c + M_2ahhmd_c <=> M_ppi_c + M_h_c + M_dhpt_c				SBO:0000176	False	rxn02201	FOLD3			MNXR143108	2.5.1.15		R03067	pay01100	( PAU_RS20010 or PAU_RS13770 )
R_BFBP	D-Fructose-1,6-bisphosphate 1-phosphohydrolase_c0	M_h2o_c + M_fdp_c <=> M_pi_c + M_f6p_c				SBO:0000176	False	rxn00549	BFBP		META:F16BDEPHOS-RXN	MNXR96239	3.1.3.11		R04780	pay01200	( PAU_RS20090 or PAU_RS14005 )
R_HMR_1834	Glycodeoxycholate amidohydrolase_c0	M_h2o_c + M_gdchola_c <=> M_gly_c + M_dchac_c				SBO:0000176	True	rxn03094	HMR_1834				3.5.1.24		R04486		( PAU_RS20255 or PAU_RS02925 or PAU_RS08430 )
R_TAUDEOXCHOAHL	Taurodeoxycholate amidohydrolase_c0	M_h2o_c + M_tdechola_c <=> M_taur_c + M_dchac_c				SBO:0000176	True	rxn03095					3.5.1.24		R04487		( PAU_RS20255 or PAU_RS02925 or PAU_RS08430 )
R_GLYDEOXCAHL	Glycochenodeoxycholate amidohydrolase_c0	M_h2o_c + M_gdchola_c <=> M_gly_c + M_C02528_c				SBO:0000176	False	rxn02795					3.5.1.24		R03975	pay00120	( PAU_RS20255 or PAU_RS02925 or PAU_RS08430 )
R_GLYCAHL	Glycocholate amidohydrolase_c0	M_h2o_c + M_gchola_c <=> M_gly_c + M_cholate_c				SBO:0000176	False	rxn04068		19356	META:CHOLOYLGLYCINE-HYDROLASE-RXN		3.5.1.24		R05835	pay01100	( PAU_RS20255 or PAU_RS02925 or PAU_RS08430 )
R_ADNCYC	ATP diphosphate-lyase (cyclizing; 3',5'-cyclic-AMP-forming)_c0	M_atp_c <=> M_ppi_c + M_h_c + M_camp_c				SBO:0000176	False	rxn00065	ADEC; ADEC_c; ADNCYC	15392	META:ADENYLATECYC-RXN	MNXR95444	4.6.1.1	R-XTR-5610727	R00089	pay01100	PAU_RS20465
R_TSULR3e	Thiosulfate:thiol sulfurtransferase_c0	2.0 M_gthrd_c + M_tsul_c <=> M_h_c + M_so3_c + M_gthox_c + M_h2s_c				SBO:0000176	True	rxn06060	TSULR3e	14508	META:THIOSULFATE--THIOL-SULFURTRANSFERASE-RXN	MNXR104963	2.8.1.3		R01875	pay01100	( PAU_RS20635 or PAU_RS01775 or PAU_RS00775 )
R_PNTK	ATP:pantothenate 4'-phosphotransferase_c0	M_atp_c + M_pnto__R_c <=> M_adp_c + M_h_c + M_4ppan_c				SBO:0000176	False	rxn12510	APPT; PNTK	16376	META:PANTOTHENATE-KIN-RXN	MNXR103050	2.7.1.33	R-XTR-199203	R03018	pay01100	PAU_RS20980
R_GLUR	glutamate racemase_c0	M_glu__L_c <=> M_glu__D_c				SBO:0000176	True	rxn00193	GLUR	12816	META:GLUTRACE-RXN	MNXR100288	5.1.1.3		R00290	pay01100	( PAU_RS21015 or PAU_RS20450 )
R_NADTRHD	NADPH:NAD+ oxidoreductase_c0	M_nad_c + M_nadph_c <=> M_nadh_c + M_nadp_c				SBO:0000176	False	rxn00083	NADTRHD; THD1; THD2_c	11695	META:PYRNUTRANSHYDROGEN-RXN	MNXR101898	1.6.1.3		R00112	pay01100	( PAU_RS21075 or PAU_RS11560 )
R_ARGSS	L-Citrulline:L-aspartate ligase (AMP-forming)_c0	M_atp_c + M_asp__L_c + M_citr__L_c <=> M_ppi_c + M_amp_c + 2.0 M_h_c + M_argsuc_c				SBO:0000176	False	rxn01434	ARGSS; ARGSS_1; ARGSS_c; ARGSSr	10935	META:ARGSUCCINSYN-RXN	MNXR138060	6.3.4.5	R-XTR-70577	R01954	pay01230	( PAU_RS21090 or PAU_RS20170 )
R_PFK_3	ATP:Sedoheptulose 7-phosphate 1-phosphotransferase_c0	M_atp_c + M_s7p_c <=> M_adp_c + M_h_c + M_s17bp_c				SBO:0000176	False	rxn01343	PFK_3	31446	META:RXN0-6541	MNXR102510	2.7.1.11		R01843		( PAU_RS21225 or PAU_RS06005 )
R_PFK26_1	ATP:D-fructose-6-phosphate 1-phosphotransferase_c0	M_atp_c + M_f6p_c <=> M_adp_c + M_h_c + M_fdp_c				SBO:0000176	False	rxn00545	PFK26	15656	META:6-PHOSPHOFRUCTO-2-KINASE-RXN	MNXR102508	2.7.1.105		R02732	pay01100	( PAU_RS21225 or PAU_RS06005 )
R_DASYN120	CDP-diacylglycerol synthetase (n-C12:0)_c0	M_ctp_c + M_pa120_c <=> M_ppi_c + M_h_c + M_cdpdddecg_c				SBO:0000176	False	rxn08306	DASYN120			MNXR97154	2.7.7.41				( PAU_RS21230 or PAU_RS03215 )
R_DASYN140	CDP-diacylglycerol synthetase (n-C14:0)_c0	M_ctp_c + M_pa140_c <=> M_ppi_c + M_h_c + M_cdpdtdecg_c				SBO:0000176	False	rxn08307	DASYN140			MNXR97155	2.7.7.41				( PAU_RS21230 or PAU_RS03215 )
R_DASYN160	CDP-diacylglycerol synthetase (n-C16:0)_c0	M_ctp_c + M_pa160_c <=> M_ppi_c + M_h_c + M_cdpdhdecg_c				SBO:0000176	False	rxn08309	DASYN160			MNXR97157	2.7.7.41				( PAU_RS21230 or PAU_RS03215 )
R_DASYN161	CDP-diacylglycerol synthetase (n-C16:1)_c0	M_ctp_c + M_pa161_c <=> M_ppi_c + M_h_c + M_cdpdhdec9eg_c				SBO:0000176	False	rxn08310	DASYN161			MNXR97159	2.7.7.41				( PAU_RS21230 or PAU_RS03215 )
R_DASYN181	CDP-diacylglycerol synthetase (n-C18:1)_c0	M_ctp_c + M_pa181_c <=> M_ppi_c + M_h_c + M_cdpdodec11eg_c				SBO:0000176	False	rxn08312	DASYN181			MNXR97161	2.7.7.41				( PAU_RS21230 or PAU_RS03215 )
R_AIPDECPCYTT	anteisopentadecanoyl-phosphatidate cytidylyltransferase_c0	M_ctp_c + M_12diaipensngly3p_c <=> M_ppi_c + M_h_c + M_cdp12diaipengly_c				SBO:0000176	True	rxn10224									( PAU_RS21230 or PAU_RS03215 )
R_GLYCL	glycine synthase_c0	M_nad_c + M_gly_c + M_thf_c <=> M_nadh_c + M_co2_c + M_nh4_c + M_mlthf_c				SBO:0000176	False	rxn00908	TGOM	27761		MNXR100330	2.1.2.10		R01221	pay01200	( PAU_RS21520 or PAU_RS08585 )
R_FGFTm	R04326_c0	M_h2o_c + M_methf_c + M_gar_c <=> 2.0 M_h_c + M_thf_c + M_fgam_c				SBO:0000176	False	rxn03005	FGFTm	31134		MNXR99592	2.1.2.2		R04326	pay01100	( PAU_RS21520 or PAU_RS08585 )
R_SERAT	acetyl-CoA:L-serine O-acetyltransferase_c0	M_accoa_c + M_ser__L_c <=> M_coa_c + M_acser_c				SBO:0000176	True	rxn00423	SAT; SERAT; SERATi	24563	META:SERINE-O-ACETTRAN-RXN	MNXR104275	2.3.1.30		R00586	pay01230	( PAU_RS21540 or PAU_RS21600 )
R_UAG4E	UDP-N-acetyl-D-glucosamine 4-epimerase_c0	M_uacgam_c <=> M_udpacgal_c				SBO:0000176	False	rxn00295	UAG4E			MNXR105027	5.1.3.7		R00418	pay01100	( PAU_RS21575 or PAU_RS21590 )
R_UDPG4E	UDP-glucose 4-epimerase_c0	M_udpg_c <=> M_udpgal_c				SBO:0000176	True	rxn00214	GALE; GALE_c; UDPG4E; UG4E	22171	META:UDPGLUCEPIM-RXN	MNXR143428	5.1.3.2	R-XTR-70369	R00291	pay01100	( PAU_RS21575 or PAU_RS21590 )
R_UDPGLUEPI	UDPglucosamine 4-epimerase_c0	M_ugam_c <=> M_udpgalamine_c				SBO:0000176	True	rxn02737		23495	META:UDP-GLUCOSAMINE-EPIMERASE-RXN		5.1.3.16		R03881		( PAU_RS21575 or PAU_RS21590 )
R_G3PD1ir	sn-Glycerol-3-phosphate:NAD+ 2-oxidoreductase_c0	M_nad_c + M_glyc3p_c <=> M_nadh_c + M_h_c + M_dhap_c				SBO:0000176	True	rxn00611	G3PD1; G3PD1ir; G3PD2; G3PDH_c	11095	META:1.1.1.8-RXN	MNXR99876	1.1.1.94	R-XTR-75889	R00842	pay01110	PAU_RS21605
R_G3PD2	sn-Glycerol-3-phosphate:NADP+ 2-oxidoreductase_c0	M_nadp_c + M_glyc3p_c <=> M_nadph_c + M_h_c + M_dhap_c				SBO:0000176	True	rxn00612	G3PD2; HMR_0478	11099		MNXR99877	1.1.1.94		R00844	pay01110	PAU_RS21605
R_THRD	L-threonine:NAD+ oxidoreductase_c0	M_nad_c + M_thr__L_c <=> M_nadh_c + M_h_c + M_2aobut_c				SBO:0000176	False	rxn01068	THR3D; THRD	13164	META:THREODEHYD-RXN	MNXR103402	1.1.1.103		R01465	pay01100	PAU_RS21630
R_HEPT2	RXN0-5061.c_c0	M_adphep_LD_c + M_hlipa_c <=> M_adp_c + M_hhlipa_c				SBO:0000176	False	rxn08711	HEPT2	28541	META:RXN0-5061	MNXR100604	2				( PAU_RS21710 or PAU_RS21645 or PAU_RS07715 )
R_PPCDC	N-[(R)-4'-Phosphopantothenoyl]-L-cysteine carboxy-lyase_c0	M_h_c + M_4ppcys_c <=> M_co2_c + M_pan4p_c				SBO:0000176	False	rxn02341	CYSCL; PPCDC	16796	META:P-PANTOCYSDECARB-RXN	MNXR103098	4.1.1.36	R-XTR-196840	R03269	pay01100	PAU_RS21735
R_DUTPDP	dUTP nucleotidohydrolase_c0	M_h2o_c + M_dutp_c <=> M_ppi_c + 2.0 M_h_c + M_dump_c				SBO:0000176	False	rxn01519	DUTNH; DUTPDP; DUTPPH_c	10251	META:DUTP-PYROP-RXN	MNXR97822	3.6.1.9	R-TGU-73666	R02330	pay01100	( PAU_RS21740 or PAU_RS17555 )
R_ORPT	Orotidine-5'-phosphate:diphosphate phospho-alpha-D-ribosyl-transferase_c0	M_prpp_c + M_orot_c <=> M_ppi_c + M_h_c + M_orot5p_c				SBO:0000176	True	rxn01362	ORPRT; ORPRT_c; ORPT	10383	META:OROPRIBTRANS-RXN	MNXR102231	2.4.2.10	R-XTR-73567	R01870	pay01100	( PAU_RS21750 or PAU_RS07115 )
R_GK2	Guanylate kinase_c0	M_h_c + M_datp_c + M_gmp_c <=> M_gdp_c + M_dadp_c				SBO:0000176	True	rxn09562	GK2			MNXR100145	2.7.4.8				( PAU_RS22350 or PAU_RS01045 )
R_ADK1	ATP:AMP phosphotransferase_c0	M_atp_c + M_amp_c + M_h_c <=> 2.0 M_adp_c				SBO:0000176	True	rxn00097	ADK1; ATAM; ATAM_c	12976	META:ADENYL-KIN-RXN	MNXR95450	2.7.4.3	R-XTR-110145	R00127	pay01110	( PAU_RS24515 or PAU_RS16780 )
R_ADK2	adenylate kinase (Inorganic triphosphate)_c0	M_amp_c + M_trip_c <=> M_adp_c + M_ppi_c				SBO:0000176	True	rxn10052	ADK2			MNXR95451	2.7.4.3				( PAU_RS24515 or PAU_RS16780 )
R_3OXPROPOR	3-oxopropanoate:NADP+ oxidoreductase (CoA-malonylating)_c0	M_nadph_c + M_h_c + M_malcoa_c <=> M_nadp_c + M_coa_c + M_msa_c				SBO:0000176	False	rxn00532		26449	META:RXN-8963		1.2.1.75		R00740	pay01200	PAU_RS00025
R_SCALDOR	salicylaldehyde:NAD+ oxidoreductase_c0	M_h2o_c + M_nad_c + M_4hbald_c <=> M_nadh_c + 2.0 M_h_c + M_salc_c				SBO:0000176	False	rxn02107		18540	META:1.2.1.65-RXN		1.2.1.65		R02941	pay01220	PAU_RS00025
R_RMANDOR	R03790_c0	M_nad_c + M_mandelate__R_c <=> M_nadh_c + M_h_c + M_benzoylformate_c				SBO:0000176	True	rxn02687		43115			1.1.1.379		R03790		PAU_RS00025
R_DIHOPICNADOR	R04916_c0	M_h2o_c + M_nad_c + M_5formeth46dihpic_c <=> M_nadh_c + 2.0 M_h_c + M_5cbxeth46dihpic_c				SBO:0000176	False	rxn03365					1.2.1.-		R04916	pay00380	PAU_RS00025
R_DIHOPICNADPOR	R04917_c0	M_h2o_c + M_nadp_c + M_5formeth46dihpic_c <=> M_nadph_c + 2.0 M_h_c + M_5cbxeth46dihpic_c				SBO:0000176	False	rxn03366					1.2.1.-		R04917	pay00380	PAU_RS00025
R_FORMALDOR	formaldehyde:NAD+ oxidoreductase (mycothiol-formylating)_c0	M_nad_c + M_fald_c + M_mycothiol_c <=> M_nadh_c + M_h_c + M_formmycothiol__S_c				SBO:0000176	True	rxn03618		20604			1.2.1.-		R05307		PAU_RS00025
R_FORMBENZOR	2-formylbenzoate:NAD+ oxidoreductase_c0	M_h2o_c + M_nad_c + M_oformbenzoicaocid_c <=> M_nadh_c + 2.0 M_h_c + M_phthalate_c				SBO:0000176	False	rxn03915		27301	META:RXN-11184		1.2.1.78		R05643	pay01120	PAU_RS00025
R_HONAPALDOR	R05649_c0	M_h2o_c + M_nad_c + M_1h2napthald_c <=> M_nadh_c + 2.0 M_h_c + M_1h2nap_c				SBO:0000176	False	rxn03921					1.2.1.-		R05649	pay01220	PAU_RS00025
R_CMIPROPHEXDH	cis-2-Methyl-5-isopropylhexa-2,5-dienal dehydrogenase_c0	M_h2o_c + M_nad_c + M_c2met5iprophe25dienal_c <=> M_nadh_c + 2.0 M_h_c + M_c2met5iprophe25dienacid_c				SBO:0000176	False	rxn04270					1.2.1.-		R06407	pay00903	PAU_RS00025
R_TMIPROPHEXDH	trans-2-Methyl-5-isopropylhexa-2,5-dienal dehydrogenase_c0	M_h2o_c + M_nad_c + M_t2met5isoprophex25dienal_c <=> M_nadh_c + 2.0 M_h_c + M_t2met5isoprophex25dieacid_c				SBO:0000176	False	rxn04271					1.2.1.-		R06408	pay00903	PAU_RS00025
R_MSCALDOR	R06914_c0	M_h2o_c + M_nad_c + M_3metsalicald_c <=> M_nadh_c + 2.0 M_h_c + M_msial_c				SBO:0000176	False	rxn04723					1.2.1.-		R06914	pay01220	PAU_RS00025
R_1NAPALDOR	R06918_c0	M_h2o_c + M_nad_c + M_1napthald_c <=> M_nadh_c + 2.0 M_h_c + M_1napthacid_c				SBO:0000176	False	rxn04727					1.2.1.-		R06918	pay01220	PAU_RS00025
R_2NAPALDOR	R06928_c0	M_h2o_c + M_nad_c + M_2napthald_c <=> M_nadh_c + 2.0 M_h_c + M_2napthacid_c				SBO:0000176	False	rxn04737					1.2.1.-		R06928	pay01220	PAU_RS00025
R_HMSCALDOR	R06935_c0	M_h2o_c + M_nad_c + M_4hmetsalicald_c <=> M_nadh_c + 2.0 M_h_c + M_4hmsial_c				SBO:0000176	False	rxn04744					1.2.1.-		R06935	pay01120	PAU_RS00025
R_GGLUGBALDOR	R07417_c0	M_h2o_c + M_nad_c + M_ggbutal_c <=> M_nadh_c + 2.0 M_h_c + M_gg4abut_c				SBO:0000176	False	rxn05126		42343	META:RXN0-3922		99		R07417	pay01100	PAU_RS00025
R_GGGABADr	R07418_c0	M_h2o_c + M_nadp_c + M_ggbutal_c <=> M_nadph_c + 2.0 M_h_c + M_gg4abut_c				SBO:0000176	True	rxn05127	GGGABADr	28413		MNXR100113	1.2.1.-		R07418	pay01100	PAU_RS00025
R_GEROR	R08086_c0	M_h2o_c + M_nad_c + M_geranial_c <=> M_nadh_c + 2.0 M_h_c + M_geranicacid_c				SBO:0000176	False	rxn07875					1.2.1.86		R08086	pay01110	PAU_RS00025
R_RCITALOR	R08087_c0	M_h2o_c + M_nad_c + M_citronellal__R_c <=> M_nadh_c + 2.0 M_h_c + M_citronellate_c				SBO:0000176	False	rxn07876					1.2.1.-		R08087	pay00281	PAU_RS00025
R_SCITALOR	R08096_c0	M_h2o_c + M_nad_c + M_citronellal__S_c <=> M_nadh_c + 2.0 M_h_c + M_citronellate_c				SBO:0000176	False	rxn07885					1.2.1.-		R08096	pay00281	PAU_RS00025
R_ALADDPOR	RXN-5183.c_c0	M_nadph_c + M_h_c + M_N2acetamadip__L_c <=> M_nadp_c + M_pi_c + M_N2acetamadisemiald__D_c				SBO:0000176	False	rxn04658		41951	META:RXN-5183		1.2.1.103		R09777	pay01230	PAU_RS00025
R_DELADGHCINT	hydroxycinnamoyl-CoA:anthocyanidin 3,5-diglucoside 5-O-glucoside-6'-O-hydroxycinnamoyltransferase_c0	M_cinmcoa_c + M_delphin_c <=> M_coa_c + M_delphinidin3Ogluc56cougluc_c				SBO:0000176	False	rxn07673		15664	META:RXN-7945		2.3.1.153		R05163		PAU_RS00150
R_PELADGHCINT	hydroxycinnamoyl-CoA:anthocyanidin 3,5-diglucoside 5-O-glucoside-6'-O-hydroxycinnamoyltransferase_c0	M_cinmcoa_c + M_pelarg_c <=> M_coa_c + M_pelarg3bgluc5o6coubgluc_c				SBO:0000176	False	rxn07670					2.5.1.153		R07882	pay00942	PAU_RS00150
R_CCPELADGHCINT	hydroxycinnamoyl-CoA:anthocyanidin 3,5-diglucoside 5-O-glucoside-6'-O-hydroxycinnamoyltransferase_c0	M_caffcoa_c + M_pelarg_c <=> M_coa_c + M_pelar3gluc5caffgluc_c				SBO:0000176	False	rxn07720					2.3.1.153		R07883	pay00942	PAU_RS00150
R_CCDELADGHCINT	hydroxycinnamoyl-CoA:anthocyanidin 3,5-diglucoside 5-O-glucoside-6'-O-hydroxycinnamoyltransferase_c0	M_caffcoa_c + M_delphin_c <=> M_coa_c + M_delphin3gluc5caffgluc_c				SBO:0000176	False	rxn07734							R07925	pay00942	PAU_RS00150
R_CCCYADGHCINT	hydroxycinnamoyl-CoA:anthocyanidin 3,5-diglucoside 5-O-glucoside-6'-O-hydroxycinnamoyltransferase_c0	M_caffcoa_c + M_cyanin_c <=> M_coa_c + M_cyanin3gluc5caffgluc_c				SBO:0000176	False	rxn07721					2.3.1.153		R07930	pay00942	PAU_RS00150
R_CYADGHCINT	hydroxycinnamoyl-CoA:anthocyanidin 3,5-diglucoside 5-O-glucoside-6'-O-hydroxycinnamoyltransferase_c0	M_cinmcoa_c + M_cyanin_c <=> M_coa_c + M_cyanin3ogluc5o6cougluc_c				SBO:0000176	False	rxn07672					2.5.1.153		R07931	pay00942	PAU_RS00150
R_ASNS2	L-aspartate:ammonia ligase (AMP-forming)_c0	M_atp_c + M_nh4_c + M_asp__L_c <=> M_ppi_c + M_amp_c + 2.0 M_h_c + M_asn__L_c				SBO:0000176	False	rxn00340	ASNAL_c; ASNS2	11375	META:ASNSYNA-RXN	MNXR96060	6.3.5.4		R00483	pay01230	PAU_RS00220
R_ATPDR5PT	ATP:D-ribose 5-phosphotransferase_c0	M_atp_c + M_rib__D_c <=> M_adp_c + M_h_c + M_r5p_c				SBO:0000176	True	rxn00772		13700	META:RIBOKIN-RXN				R01051	pay01230	PAU_RS00255
R_PFK26AMP	ADP:D-fructose-6-phosphate 1-phosphotransferase_c0	M_adp_c + M_f6p_c <=> M_amp_c + 2.0 M_h_c + M_fdp_c				SBO:0000176	False	rxn04043									PAU_RS00255
R_DRBK	R02750_c0	M_atp_c + M_drib_c <=> M_adp_c + M_h_c + M_2dr5p_c				SBO:0000176	False	rxn01987	DRBK; DRBKr			MNXR97781	2.7.1.15		R02750	pay01100	PAU_RS00255
R_PGLYCP	2-Phosphoglycolate phosphohydrolase_c0	M_h2o_c + M_2pglyc_c <=> M_pi_c + M_glyclt_c				SBO:0000176	False	rxn00980	PGLYCP	14372	META:GPH-RXN	MNXR102543	3.1.3.18		R01334	pay01200	PAU_RS00330
R_METPTGLYCPH	S-Methyl-3-phospho-1-thio-D-glycerate phosphohydrolase_c0	M_h2o_c + M_met3p1thioglycerate_c <=> M_pi_c + M_h_c + M_met1thioglycerate_c				SBO:0000176	True	rxn03002					3.1.3.14		R04317		PAU_RS00330
R_RPE	D-Ribulose-5-phosphate 3-epimerase_c0	M_ru5p__D_c <=> M_xu5p__D_c				SBO:0000176	True	rxn01116	RPE; RPE_c	13680	META:RIBULP3EPIM-RXN	MNXR104083	5.1.3.1	R-XTR-71303	R01529	pay01230	PAU_RS00335
R_ACERACE	(R)-Acetoin racemase_c0	M_actn__R_c <=> M_actn__S_c				SBO:0000176	True	rxn02115		12095	META:ACETOIN-RACEMASE-RXN		5.1.2.4		R02949	pay00650	PAU_RS00335
R_DHQS	2-Dehydro-3-deoxy-D-arabino-heptonate 7-phosphate phosphate-lyase (cyclyzing)_c0	M_2dda7p_c <=> M_pi_c + M_3dhq_c				SBO:0000176	False	rxn02212	DHQS	21971	META:3-DEHYDROQUINATE-SYNTHASE-RXN	MNXR97447	4.2.3.4		R03083	pay01230	PAU_RS00350
R_PPCK	ATP:oxaloacetate carboxy-lyase (transphosphorylating;phosphoenolpyruvate-forming)_c0	M_atp_c + M_oaa_c <=> M_adp_c + M_co2_c + M_pep_c				SBO:0000176	False	rxn00247	PPCK; PPCKr	18620	META:PEPCARBOXYKIN-RXN	MNXR103099	4.1.1.49		R00341	pay01200	PAU_RS00405
R_CYNL	Cyanate C-N-lyase_c0	M_h_c + M_hco3_c + M_cynt_c <=> M_co2_c + M_cbm_c				SBO:0000176	False	rxn02529	CYNL	18492	META:R524-RXN		4.2.1.104		R03546	pay01100	PAU_RS00450
R_CARBMHL	carbamate hydro-lyase_c0	M_h2o_c + M_cynt_c <=> M_cbm_c				SBO:0000176	False	rxn05063		15652	META:RXN0-5222		4.2.1.104		R07316	pay01100	PAU_RS00450
R_CBMD	carbamate hydro-lyase_c0	2.0 M_h_c + M_cbm_c <=> M_co2_c + M_nh4_c				SBO:0000176	False	rxn05064	CBMD	15652	META:RXN0-5222	MNXR96481	4.2.1.104		R07316	pay01100	PAU_RS00450
R_DICHPHOR	2,4-dichlorophenol,NADPH:oxygen oxidoreductase(6-hydroxylating)_c0	M_nadph_c + M_o2_c + M_h_c + M_24dichlorphen_c <=> M_h2o_c + M_nadp_c + M_35dichlorcatchol_c				SBO:0000176	False	rxn02807		20923	META:24-DICHLOROPHENOL-6-MONOOXYGENASE-RXN		1.14.13.20		R03997	pay01220	PAU_RS00455
R_CHPHOR	4-chlorophenol,NADPH:oxygen oxidoreductase (6-hydroxylating)_c0	M_nadph_c + M_o2_c + M_h_c + M_pchlorphen_c <=> M_h2o_c + M_nadp_c + M_4chlorcatechol_c				SBO:0000176	False	rxn03741							R05441	pay01220	PAU_RS00455
R_PIt2r	Inorganic phosphate transporter_c0	M_pi_c + M_h_c <=> M_pi_e + M_h_e				SBO:0000176	True	rxn05312	PIt_e	29942	META:TRANS-RXN-114	MNXR102872					PAU_RS00480
R_PPItex	phosphate ABC transporter permease protein_c0	M_ppi_e + M_h_e <=> M_ppi_c + M_h_c				SBO:0000176	False	rxn11268	PPItex								PAU_RS00480
R_GLUDy	L-Glutamate:NADP+ oxidoreductase (deaminating)_c0	M_h2o_c + M_nadp_c + M_glu__L_c <=> M_nadph_c + M_nh4_c + M_akg_c + M_h_c				SBO:0000176	True	rxn00184	GLUDH_c; GLUDy; GLUDyi	11615	META:GLUTDEHYD-RXN	MNXR100086	1.4.1.4		R00248	pay01200	PAU_RS00515
R_UDPGLCHL	UDP-glucose 4,6-hydro-lyase (UDP-4-dehydro-6-deoxy-D-glucose-forming)_c0	M_udpg_c <=> M_h2o_c + M_udp4ox6deoxglc__D_c				SBO:0000176	False	rxn00215		21503	META: UDP-GLUCOSE-46-DEHYDRATASE-RXN		4.2.1.76		R00293	pay01100	PAU_RS00590
R_MNNH	D-mannonate hydro-lyase_c0	M_mana_c <=> M_h2o_c + M_2ddglcn_c				SBO:0000176	False	rxn03885	MNNH; MNNHr	20100	META:MANNONDEHYDRAT-RXN	MNXR138624	4.2.1.8		R05606	pay01100	PAU_RS00590
R_FUMt2r	Transport of dicarboxylates, extracellular_c0	M_h_e + M_fum_e <=> M_h_c + M_fum_c				SBO:0000176	True	rxn05561	FUMt2r; FUMt6			MNXR99713					PAU_RS00600
R_SUCCt2r	Transport of succinate, extracellular_c0	M_succ_e + M_h_e <=> M_succ_c + M_h_c				SBO:0000176	True	rxn05654	SUCCt2b; SUCCt2r; SUCCt6			MNXR104622					PAU_RS00600
R_MANAO	D-Mannonate:NAD+ 5-oxidoreductase_c0	M_nad_c + M_mana_c <=> M_nadh_c + M_h_c + M_fruur_c				SBO:0000176	True	rxn01775	MANAO	15732	META:MANNONOXIDOREDUCT-RXN	MNXR101389	1.1.1.57		R02454	pay01100	PAU_RS00615
R_GUI1	D-glucuronate aldose-ketose-isomerase_c0	M_glcur_c <=> M_fruur_c				SBO:0000176	True	rxn01080	GUI1	13052		MNXR100468	5.3.1.12		R01482	pay01100	PAU_RS00620
R_GUI2	D-Galacturonate aldose-ketose-isomerase_c0	M_galur_c <=> M_tagur_c				SBO:0000176	True	rxn01457	GUI2			MNXR100469	5.3.1.12		R01983	pay01100	PAU_RS00620
R_GLC1PG16BP	D-Glucose-1-phosphate:D-glucose-1-phosphate 6-phosphotransferase_c0	2.0 M_h_c + 2.0 M_g1p_c <=> M_glc__D_c + M_M01966_c				SBO:0000176	False	rxn00013		13380			2.7.1.10		R00949	pay01100	PAU_RS00625
R_GLC1PAG16BP	D-Glucose-1-phosphate:D-glucose-1-phosphate 6-phosphotransferase_c0	2.0 M_h_c + 2.0 M_g1p_c <=> M_glc__D_c + M_alphaglc16bp__D_c				SBO:0000176	False	rxn00705		16400	META:GLUCOSE-1-PHOSPHATE-PHOSPHODISMUTASE-RXN		2.7.1.41		R00960	pay01100	PAU_RS00625
R_G3PD	sn-Glycerol-3-phosphate:(acceptor) 2-oxidoreductase_c0	M_fad_c + M_h_c + M_glyc3p_c <=> M_dhap_c + M_fadh2_c				SBO:0000176	False	rxn00616	G3PD; G3PD8; G3PDr; HMR_0482	31286		MNXR99875	1.1.99.5	R-XTR-188467	R00848	pay01110	PAU_RS00660
R_G3PD5	sn-glycerol 3-phosphate:ubiquinone-8 oxidoreductase_c0	M_glyc3p_c + M_q8_c <=> M_dhap_c + M_q8h2_c				SBO:0000176	False	rxn08556	G3PD5; GLPD2	28754		MNXR99880					PAU_RS00660
R_G3PD6	glycerol-3-phosphate dehydrogenase (menaquinone-8)_c0	M_glyc3p_c + M_mqn8_c <=> M_dhap_c + M_mql8_c				SBO:0000176	False	rxn08557	G3PD6	29226		MNXR99881					PAU_RS00660
R_G3PD7	anaerobic glycerol-3-phosphate dehydrogenase_c0	M_glyc3p_c + M_2dmmq8_c <=> M_dhap_c + M_2dmmql8_c				SBO:0000176	False	rxn08558	G3PD7			MNXR99882	1.1.99.5				PAU_RS00660
R_CYANST	thiosulfate:cyanide sulfurtranserase_c0	M_cyan_c + M_tsul_c <=> M_h_c + M_so3_c + M_tcynt_c				SBO:0000176	False	rxn01416	CYANST; THSFST	16884	META:THIOSULFATE-SULFURTRANSFERASE-RXN	MNXR138187	2.8.1.1		R01931	pay01120	PAU_RS00675
R_CPPPGO2	coproporphyrinogen-III:S-adenosyl-L-methionine oxidoreductase(decarboxylating)_c0	2.0 M_amet_c + M_cpppg3_c <=> 2.0 M_co2_c + 2.0 M_met__L_c + M_pppg9_c + 2.0 M_dad_5_c				SBO:0000176	False	rxn04704	CPPPGO2	15428	META:HEMN-RXN	MNXR96881	1.3.99.22		R06895	pay01110	PAU_RS00855
R_GLNS	L-Glutamate:ammonia ligase (ADP-forming)_c0	M_atp_c + M_nh4_c + M_glu__L_c <=> M_adp_c + M_pi_c + M_gln__L_c + M_h_c				SBO:0000176	False	rxn00187	GAL; GALh; GLNS; GLNS_i	16172	META:GLUTAMINESYN-RXN	MNXR100024	6.3.1.2	R-XTR-70606	R00253	pay01230	PAU_RS00875
R_GLNSP2	Undecaprenyl-diphospho-N-acetylmuramoyl-(N-acetylglucosamine)-L-alanyl-gamma-D-glutamyl-L-lysyl-D-alanyl-D-alanine:ammonia ligase (ADP-forming)_c0	M_atp_c + M_nh4_c + M_uaaGgla_c <=> M_adp_c + M_pi_c + M_h_c + M_uaaGgtla_c				SBO:0000176	False	rxn03407	GLNSP2			MNXR100253	6.3.5.-		R05030	pay01100	PAU_RS00875
R_GLNSP1	Undecaprenyl-diphospho-N-acetylmuramoyl-(N-acetylglucosamine)-_c0	M_atp_c + M_nh4_c + M_uaaAgla_c <=> M_adp_c + M_pi_c + M_h_c + M_uaaAgtla_c				SBO:0000176	False	rxn03406	GLNSP1			MNXR100252	6.3.1.2				PAU_RS00875
R_GLNSP3	Undecaprenyl-diphospho-N-acetylmuramoyl-(N-acetylglucosamine)-_c0	M_atp_c + M_nh4_c + M_uaagmda_c <=> M_adp_c + M_pi_c + M_h_c + M_uaagtmda_c				SBO:0000176	False	rxn03409	GLNSP3			MNXR143143	6.3.1.2				PAU_RS00875
R_XANt2	TRANS-RXN-206.ce_c0	M_h_e + M_xan_e <=> M_h_c + M_xan_c				SBO:0000176	False	rxn05202	XANt6	29666	META:TRANS-RXN-206	MNXR105227					PAU_RS00935
R_GLUt4	Na+/glutamate symport_c0	M_glu__L_e + M_na1_e <=> M_glu__L_c + M_na1_c				SBO:0000176	False	rxn05298	r1144	29034		MNXR100285					PAU_RS00940
R_PPGPPDP	guanosine-3',5'-bis(diphosphate) 3'-diphosphohydrolase_c0	M_h2o_c + M_ppgpp_c <=> M_ppi_c + M_gdp_c				SBO:0000176	False	rxn00242	GBDP; PPGPPDP	14256	META:PPGPPSYN-RXN	MNXR103109	3.1.7.2		R00336	pay01100	PAU_RS01035
R_VPAMTr	L-Valine:pyruvate aminotransferase_c0	M_ala__L_c + M_3mob_c <=> M_pyr_c + M_val__L_c				SBO:0000176	True	rxn00904	VPAMT; VPAMTr	22915	META:VALINE-PYRUVATE-AMINOTRANSFER-RXN	MNXR105217	2.6.1.66		R01215	pay01110	PAU_RS01120
R_GTHOr	glutathione:NADP+ oxidoreductase_c0	M_nadph_c + M_h_c + M_gthox_c <=> M_nadp_c + 2.0 M_gthrd_c				SBO:0000176	True	rxn00086	GDR_LPAREN_nadp_RPAREN_; GDR_NADP_c; GTHO; GTHOr; GTHOrc; GTHRD; THRDR2	11743	META:GLUTATHIONE-REDUCT-NADPH-RXN	MNXR100098	1.8.1.7	R-XTR-71682	R00115	pay01100	PAU_RS01450
R_SDPTA	N-Succinyl-L-2,6-diaminoheptanedioate:2-oxoglutarate amino-transferase_c0	M_akg_c + M_sl26da_c <=> M_glu__L_c + M_sl2a6o_c				SBO:0000176	True	rxn03087	SDPTA; SDPTAi	11963	META:SUCCINYLDIAMINOPIMTRANS-RXN	MNXR104301	2.6.1.17		R04475	pay01230	PAU_RS01515
R_GALT1	galactosyltransferase I (LPS core synthesis)_c0	M_udpg_c + M_gicolipa_c <=> M_udp_c + M_h_c + M_gagicolipa_c				SBO:0000176	False	rxn08583	GALT1			MNXR143120					PAU_RS01795
R_ARGN	L-Arginine amidinohydrolase_c0	M_h2o_c + M_arg__L_c <=> M_orn_c + M_urea_c				SBO:0000176	False	rxn00394	ARGN; ARG_c	20572	META:ARGINASE-RXN	MNXR95945	3.5.3.1	R-XTR-70569	R00551	pay01230	PAU_RS01835
R_AMALT1	Amylomaltase (maltotriose)_c0	M_malt_c + M_malttr_c <=> M_glc__D_c + M_maltttr_c				SBO:0000176	False	rxn08126	AMALT1		META:AMYLOMALT-RXN	MNXR95800	2.4.1.25				PAU_RS01855
R_AMALT2	Amylomaltase (maltotetraose)_c0	M_malt_c + M_maltttr_c <=> M_glc__D_c + M_maltpt_c				SBO:0000176	False	rxn08127	AMALT2		META:RXN-14260	MNXR95801	2.4.1.25				PAU_RS01855
R_AMALT3	Amylomaltase (maltopentaose)_c0	M_malt_c + M_maltpt_c <=> M_glc__D_c + M_malthx_c				SBO:0000176	False	rxn08128	AMALT3		META:RXN-14261	MNXR95802	2.4.1.25				PAU_RS01855
R_AMALT4	Amylomaltase (maltohexaose)_c0	M_malt_c + M_malthx_c <=> M_glc__D_c + M_malthp_c				SBO:0000176	False	rxn08129	AMALT4		META:MALTODEG-RXN	MNXR95803	2.4.1.25				PAU_RS01855
R_MLTP1	Maltodextrin phosphorylase (maltopentaose)_c0	M_pi_c + M_maltpt_c <=> M_g1p_c + M_maltttr_c				SBO:0000176	True	rxn08941	MLTP1	29650	META:RXN-14284	MNXR101632	2.4.1.1				PAU_RS01860
R_MLTP2	Maltodextrin phosphorylase (maltohexaose)_c0	M_pi_c + M_malthx_c <=> M_g1p_c + M_maltpt_c				SBO:0000176	True	rxn08942	MLTP2	29686	META:RXN-14285	MNXR101633	2.4.1.1				PAU_RS01860
R_MLTP3	Maltodextrin phosphorylase (maltoheptaose)_c0	M_pi_c + M_malthp_c <=> M_g1p_c + M_malthx_c				SBO:0000176	True	rxn08943	MLTP3		META:RXN-14286	MNXR101634	2.4.1.1				PAU_RS01860
R_TMPPP	2-methyl-4-amino-5-hydroxymethylpyrimidine-diphosphate:4-methyl-5-(2-phosphoethyl)-thiazole 2-methyl-4-aminopyridine-5-methenyltransferase_c0	M_4mpetz_c + M_2mahmp_c <=> M_ppi_c + M_thmmp_c				SBO:0000176	False	rxn02305	TMPPP; TMPPP_2	22331	META:THI-P-SYN-RXN	MNXR104908	2.5.1.3		R03223	pay01100	PAU_RS01940
R_UPPDC1	Uroporphyrinogen-III carboxy-lyase_c0	4.0 M_h_c + M_uppg3_c <=> 4.0 M_co2_c + M_cpppg3_c				SBO:0000176	False	rxn02288	UPP3DC_c; UPPDC1	19868	META:UROGENDECARBOX-RXN	MNXR105140	4.1.1.37	R-XTR-189425	R03197	pay01120	PAU_RS01975
R_UPPDC2	Uroporphyrinogen I carboxy-lyase_c0	4.0 M_h_c + M_uppg1_c <=> 4.0 M_co2_c + M_cpppg1_c				SBO:0000176	False	rxn03384	UPPDC2	31242	META:RXN-10642	MNXR105141	4.1.1.37	R-XTR-190182	R04972	pay00860	PAU_RS01975
R_PRAGSr	5-Phospho-D-ribosylamine:glycine ligase (ADP-forming)_c0	M_atp_c + M_gly_c + M_pram_c <=> M_adp_c + M_pi_c + M_h_c + M_gar_c				SBO:0000176	True	rxn02895	PPRGL; PPRGL_c; PRAGS; PRAGSr		META:GLYRIBONUCSYN-RXN	MNXR103139	6.3.4.13		R04144	pay01110	PAU_RS02000
R_2DHPFALDL	2-dehydropantoate formaldehyde-lyase (3-methyl-2-oxobutanoate-forming)_c0	M_2dhp_c <=> M_fald_c + M_3mob_c				SBO:0000176	True	rxn00905	2DHPFALDL	23279	META:KETOPANTOALDOLASE-RXN	MNXR94792	4.1.2.12		R01216		PAU_RS02005
R_ACOAGPOAT	Acyl-CoA:glycerone-phosphate O-acyltransferase_c0	M_dhap_c + M_acoa_c <=> M_coa_c + M_adhap_hs_c				SBO:0000176	False	rxn05919		17660	META:2.3.1.42-RXN		2.3.1.42		R01013	pay00564	PAU_RS02030
R_HSST	Succinyl-CoA:L-homoserine O-succinyltransferase_c0	M_succoa_c + M_hom__L_c <=> M_coa_c + M_suchms_c				SBO:0000176	False	rxn01304	HSST; HSSTr	22011	META:HOMSUCTRAN-RXN	MNXR100741	2.3.1.46		R01777	pay01230	PAU_RS02030
R_MALS	acetyl-CoA:glyoxylate C-acetyltransferase (thioester-hydrolysing, carboxymethyl-forming)_c0	M_h2o_c + M_accoa_c + M_glx_c <=> M_coa_c + M_h_c + M_mal__L_c				SBO:0000176	False	rxn00330	MALS	18184	META:MALSYN-RXN	MNXR101347	2.3.3.9		R00472	pay01200	PAU_RS02055
R_ICL	isocitrate glyoxylate-lyase (succinate-forming)_c0	M_icit_c <=> M_succ_c + M_glx_c				SBO:0000176	False	rxn00336	ICL	13248		MNXR100789	4.1.3.1		R00479	pay01200	PAU_RS02060
R_RADH	retinal:NAD+ oxidoreductase_c0	M_h2o_c + M_nad_c + M_retinal_c <=> M_nadh_c + 2.0 M_h_c + M_retn_c				SBO:0000176	True	rxn01529	RADH	42083	META:RETINAL-DEHYDROGENASE-RXN	MNXR103412	1.2.1.36	R-XTR-5362522	R02123	pay01100	PAU_RS02315
R_HMR_6647	retinal:NAD+ oxidoreductase_c0	M_h2o_c + M_nad_c + M_retinal_cis_9_c <=> M_nadh_c + 2.0 M_h_c + M_CE1617_c				SBO:0000176	False	rxn11896	HMR_6647	42083	META:RETINAL-DEHYDROGENASE-RXN		1.2.1.36	R-HSA-5362522.1	R02123	pay01100	PAU_RS02315
R_ALDD19xr	Phenylacetaldehyde:NAD+ oxidoreductase_c0	M_h2o_c + M_nad_c + M_pacald_c <=> M_nadh_c + M_h_c + M_pac_c				SBO:0000176	True	rxn01840	ALDD19x; ALDD19xr; r0545	21395	META:PHENDEHYD-RXN	MNXR95743	1.2.1.5		R02536	pay01120	PAU_RS02315
R_DRPA	2-deoxy-D-ribose-5-phosphate acetaldehyde-lyase (D-glyceraldehyde-3-phosphate-forming)_c0	M_2dr5p_c <=> M_acald_c + M_g3p_c				SBO:0000176	False	rxn00784	DRPA; DRPAr	12824	META:DEOXYRIBOSE-P-ALD-RXN	MNXR97787	4.1.2.4	R-XTR-6787321	R01066	pay01100	PAU_RS02535
R_TMDPP	thymidine:phosphate deoxy-alpha-D-ribosyltransferase_c0	M_pi_c + M_thymd_c <=> M_thym_c + M_2dr1p_c				SBO:0000176	True	rxn01146	TMDPP; TMDPP_c	16040	META:THYM-PHOSPH-RXN	MNXR104887	2.4.2.4		R01570	pay01100	PAU_RS02540
R_NADPEPDTT	NAD+:peptide-diphthamide N-(ADP-D-ribosyl)transferase_c0	M_h_c + M_ncam_c + M_EF2Nadpribdiphthamide__D_c <=> M_nad_c + M_diphthamide_c				SBO:0000176	False	rxn06577		11823	META:RXN-11372		2.4.2.36		R04074		PAU_RS02540
R_ACGAMPM	N-Acetyl-D-glucosamine 1-phosphate 1,6-phosphomutase_c0	M_acgam6p_c <=> M_acgam1p_c				SBO:0000176	True	rxn01505	ACGAMPM; ACGAMPM_c			MNXR95250	5.4.2.3	R-XTR-446185	R08193	pay01100	PAU_RS02545
R_PUNP1	Adenosine:phosphate alpha-D-ribosyltransferase_c0	M_pi_c + M_adn_c <=> M_ade_c + M_r1p_c				SBO:0000176	True	rxn01138	ADPADR; PUNP1; PUNP1_c	27645	META:ADENPHOSPHOR-RXN	MNXR103343	2.4.2.1		R01561	pay01100	PAU_RS02550
R_PUNP5	inosine:phosphate alpha-D-ribosyltransferase_c0	M_pi_c + M_ins_c <=> M_hxan_c + M_r1p_c				SBO:0000176	True	rxn01358	PUNP5; PUNP5_c	27649	META:INOPHOSPHOR-RXN	MNXR103347	2.4.2.15		R01863	pay01100	PAU_RS02550
R_PUNP4	Deoxyguanosine:orthophosphate ribosyltransferase_c0	M_pi_c + M_dgsn_c <=> M_gua_c + M_2dr1p_c				SBO:0000176	True	rxn01446	PUNP4; PUNP4_c	27741	META:DEOXYGUANPHOSPHOR-RXN	MNXR103346	2.4.2.4		R01969	pay01100	PAU_RS02550
R_PUNP3	guanosine:phosphate alpha-D-ribosyltransferase_c0	M_pi_c + M_gsn_c <=> M_gua_c + M_r1p_c				SBO:0000176	True	rxn01548	PUNP3; PUNP3_c	13236	META:RXN0-5199	MNXR103345	2.4.2.15		R02147	pay01100	PAU_RS02550
R_PNP	N-Ribosylnicotinamide:orthophosphate ribosyltransferase_c0	M_pi_c + M_rnam_c <=> M_h_c + M_ncam_c + M_r1p_c				SBO:0000176	True	rxn01646	PNP; RIOR		META:RXN0-7092	MNXR103048	2.4.2.1		R02294	pay01100	PAU_RS02550
R_NP1	Nicotinate D-ribonucleoside:orthophosphate ribosyltransferase_c0	M_h_c + M_nac_c + M_r1p_c <=> M_pi_c + M_nicrns_c				SBO:0000176	False	rxn01647	NP1; NP1_r			MNXR102011	2.4.2.1		R02295	pay01100	PAU_RS02550
R_PUNP7	Xanthosine:orthophosphate ribosyltransferase_c0	M_pi_c + M_xtsn_c <=> M_xan_c + M_r1p_c				SBO:0000176	True	rxn01649	PUNP7; PUNP7_c	27641	META:XANTHOSINEPHOSPHORY-RXN	MNXR103349	2.4.2.1		R02297	pay01110	PAU_RS02550
R_DURIPP	deoxyuridine:orthophosphate 2-deoxy-D-ribosyltransferase_c0	M_pi_c + M_duri_c <=> M_ura_c + M_2dr1p_c				SBO:0000176	True	rxn01799	DURIPP; DURIPP_c	22827	META:URA-PHOSPH-RXN	MNXR97818	2.4.2.4		R02484	pay01100	PAU_RS02550
R_PUNP2	Deoxyadenosine:orthophosphate ribosyltransferase_c0	M_pi_c + M_dad_2_c <=> M_ade_c + M_2dr1p_c				SBO:0000176	True	rxn01859	PUNP2; PUNP2_c	27745	META:DEOXYADENPHOSPHOR-RXN	MNXR103344	2.4.2.1		R02557	pay01100	PAU_RS02550
R_PUNP6	Deoxyinosine:orthophosphate ribosyltransferase_c0	M_pi_c + M_din_c <=> M_hxan_c + M_2dr1p_c				SBO:0000176	True	rxn01985	PUNP6; PUNP6_c; PUNP7E	27753	META:DEOXYINOPHOSPHOR-RXN	MNXR103348	2.4.2.4		R02748	pay01100	PAU_RS02550
R_CTTHICYSL	L-cystathionine cysteine-lyase (deaminating; 2-oxobutanoate-forming)_c0	M_h2o_c + M_cyst__L_c <=> M_nh4_c + M_cys__L_c + M_2obut_c				SBO:0000176	False	rxn00742		14008	META:R-HSA-1614583.3		4.4.1.1		R01001	pay01230	PAU_RS02555
R_CYS	L-serine hydro-lyase (adding hydrogen sulfide, L-cysteine-forming)_c0	M_ser__L_c + M_h_c + M_h2s_c <=> M_h2o_c + M_cys__L_c				SBO:0000176	False	rxn05909	CYS			MNXR96986	4.4.1.1		R00891	pay01110	PAU_RS02560
R_SELCYSTS	L-Serine hydro-lyase (adding homocysteine)_c0	M_ser__L_c + M_selhcys_c <=> M_h2o_c + M_selcyst_c				SBO:0000176	True	rxn03380	SELCYSTS			MNXR104317	4.2.1.22		R04942		PAU_RS02560
R_PRUK	ATP:D-ribulose-5-phosphate 1-phosphotransferase_c0	M_atp_c + M_ru5p__D_c <=> M_adp_c + M_h_c + M_rb15bp_c				SBO:0000176	False	rxn01111	PRUK	19368	META:PHOSPHORIBULOKINASE-RXN	MNXR103217	2.7.1.19		R01523	pay01200	PAU_RS02580
R_HSK	ATP:L-homoserine O-phosphotransferase_c0	M_atp_c + M_hom__L_c <=> M_adp_c + M_h_c + M_phom_c				SBO:0000176	False	rxn01300	HMR_9718; HSK	13988	META:HOMOSERKIN-RXN	MNXR100737	2.7.1.39		R01771	pay01230	PAU_RS02635
R_THRS	O-phospho-L-homoserine phosphate-lyase (adding water;L-threonine-forming)_c0	M_h2o_c + M_phom_c <=> M_pi_c + M_thr__L_c				SBO:0000176	False	rxn01069	THRS; THRS_c	10843	META:THRESYN-RXN	MNXR104846	4.2.3.1		R01466	pay01230	PAU_RS02640
R_4HTHRS	O-Phospho-4-hydroxy-L-threonine phospho-lyase (adding water)_c0	M_h2o_c + M_phthr_c <=> M_pi_c + M_4hthr_c				SBO:0000176	False	rxn03446	4HTHRS	30662	META:RXN-14125	MNXR95024	4.2.3.1		R05086	pay00750	PAU_RS02640
R_ARGGLYAT	L-Arginine:glycine amidinotransferase_c0	M_gly_c + M_arg__L_c <=> M_orn_c + M_gudac_c				SBO:0000176	True	rxn00404		13204	META:R-HSA-71275.2		2.1.4.1		R00565	pay00330 : rn01100	PAU_RS02655
R_ARGTAUAT	L-arginine:taurine amidinotransferase_c0	M_arg__L_c + M_taur_c <=> M_orn_c + M_taucyamine_c				SBO:0000176	False	rxn14301					2.1.4.1		R01686	pay00430	PAU_RS02655
R_ARGABUTAT	L-Arginine:4-aminobutanoate amidinotransferase_c0	M_arg__L_c + M_4abut_c <=> M_orn_c + M_4gudbutn_c				SBO:0000176	False	rxn01461					2.1.4.1		R01989	pay01100	PAU_RS02655
R_S7PGALD3PGT	sedoheptulose-7-phosphate:D-glyceraldehyde-3-phosphate glyceronetransferase_c0	M_g3p_c + M_s7p_c <=> M_f6p_c + M_e4p_c				SBO:0000176	True	rxn01333					2.2.1.2		R08575		PAU_RS02655
R_GALT	UTP:alpha-D-galactose-1-phosphate uridylyltransferase_c0	M_utp_c + M_gal1p_c <=> M_ppi_c + M_udpgal_c				SBO:0000176	True	rxn00355	GALT; GALT_c; GALTi	14212	META:UTPHEXPURIDYLYLTRANS-RXN	MNXR100014	2.7.7.64		R00502	pay01100	PAU_RS02665
R_GALKr	ATP:D-galactose 1-phosphotransferase_c0	M_atp_c + M_gal_c <=> M_adp_c + M_h_c + M_gal1p_c				SBO:0000176	True	rxn00808	GALK; GALK_c; GALKr; GALKr_2	13556	META:GALACTOKIN-RXN	MNXR99985	2.7.1.6		R01092	pay01100	PAU_RS02670
R_IPDPS_syn	isopentenyl-diphosphate:NAD(P)+ oxidoreductase_c0	M_nadph_c + M_h_c + M_h2mb4p_c <=> M_h2o_c + M_nadp_c + M_ipdp_c				SBO:0000176	False	rxn04113	IPDPS; IPDPS2; IPDPS_syn			MNXR100810	1.17.1.2				PAU_RS02755
R_DMPPS_syn	dimethyallyl diphosphate:NADP+ oxidoreductase_c0	M_nadph_c + M_h_c + M_h2mb4p_c <=> M_h2o_c + M_nadp_c + M_dmpp_c				SBO:0000176	False	rxn04996	DMPPS_syn			MNXR97525	1.17.1.2				PAU_RS02755
R_DMPPS	R08210_c0	M_nadh_c + M_h_c + M_h2mb4p_c <=> M_h2o_c + M_nad_c + M_dmpp_c				SBO:0000176	False	rxn08352	DMPPS			MNXR97524	1.17.1.2				PAU_RS02755
R_IPDPS	isopentenyl-diphosphate:NAD+ oxidoreductase_c0	M_nadh_c + M_h_c + M_h2mb4p_c <=> M_h2o_c + M_nad_c + M_ipdp_c				SBO:0000176	False	rxn08756	IPDPS			MNXR100874	1.17.1.2				PAU_RS02755
R_H4THDPR	4-hydroxy-tetrahydrodipicolinate reductase_c0	M_h_c + M_nadph_c + M_4hthdp_c <=> M_h2o_c + M_nadp_c + M_thdp_c				SBO:0000176	False		H4THDPR	35326	META:RXN-14014		1.17.1.8		R04198	pay01230	PAU_RS02760
R_CBXETHALAOR	N-(D-1-carboxyethyl)-beta-alanine:NAD+ oxidoreductase (beta-alanine-forming)_c0	M_h2o_c + M_nad_c + M_L2aadp_c <=> M_nadh_c + M_pyr_c + M_h_c + M_ala_B_c				SBO:0000176	True	rxn00655		21687	META:BETA-ALANOPINE-DEHYDROGENASE-RXN		1.5.1.26		R00906		PAU_RS02780
R_THFOR2	5,6,7,8-tetrahydrofolate:NADP+ oxidoreductase_c0	M_nadph_c + M_h_c + M_fol_c <=> M_nadp_c + M_thf_c				SBO:0000176	False	rxn00686	THFOR2_c			MNXR104810	1.5.1.3		R00940	pay01100	PAU_RS02780
R_FOLR2	dihydrofolate:NADP+ oxidoreductase_c0	M_nadp_c + M_dhf_c <=> M_nadph_c + M_h_c + M_fol_c				SBO:0000176	True	rxn01602	DHFOR2; FOLR2	31106		MNXR97400	1.5.1.3	R-XTR-197963	R02236	pay01100	PAU_RS02780
R_AP4AH	P1,P4-bis(5'-adenosyl)-tetraphosphate nucleotidebisphosphohydrolase_c0	M_h2o_c + M_ap4a_c <=> 2.0 M_adp_c				SBO:0000176	False	rxn00095	AP4AH; AP4AHr; BTPS_c	24255	META:3.6.1.41-RXN	MNXR95856	3.6.1.41		R00125	pay01100	PAU_RS02785
R_POTHREOR	4-(phosphonooxy)threonine:NAD oxidoreductase_c0	M_nad_c + M_phthr_c <=> M_nadh_c + M_co2_c + M_3a2oprop_c				SBO:0000176	False	rxn11663		32278	META:RXN-13179		1.1.1.262		R05837		PAU_RS02800
R_AOPOBUT	R07406_c0	M_h_c + M_2a3o4pob_c <=> M_co2_c + M_3a2oprop_c				SBO:0000176	False	rxn05116		25142	META:RXN-8447		1.1.1.262		R07406	pay01100	PAU_RS02800
R_TMDS	5,10-Methylenetetrahydrofolate:dUMP C-methyltransferase_c0	M_mlthf_c + M_dump_c <=> M_dtmp_c + M_dhf_c				SBO:0000176	False	rxn01520	TMDS_1	12107	META:THYMIDYLATES-RXN	MNXR104889	2.1.1.45		R02101	pay01100	PAU_RS02865
R_SAM24MT	S-Adenosyl-L-methionine:zymosterol C-methyltransferase_c0	M_amet_c + M_zymst_c <=> M_ahcys_c + M_h_c + M_fecost_c				SBO:0000176	False	rxn03063	SAM24MT	21131	META:RXN3O-178	MNXR104270	2.1.1.41		R04427	pay01110	PAU_RS02865
R_CYARTMT	R07481_c0	M_amet_c + M_cyart_c <=> M_ahcys_c + M_h_c + M_menecyart_c				SBO:0000176	False	rxn07312	CAMT_c; CYARTMT		META:RXN-4021	MNXR96958	2.1.1.41		R07481	pay01110	PAU_RS02865
R_ACGS	acetyl-CoA:L-glutamate N-acetyltransferase_c0	M_accoa_c + M_glu__L_c <=> M_coa_c + M_h_c + M_acglu_c				SBO:0000176	False	rxn00192	AAAT; ACGS; GLACC	24295	META:N-ACETYLTRANSFER-RXN	MNXR95259	2.3.1.1	R-XTR-70542	R00259	pay01230	PAU_RS02920
R_MCOAANTMT	Malonyl-CoA:anthranilate N-malonyltransferase_c0	M_malcoa_c + M_anth_c <=> M_coa_c + M_malanth_c				SBO:0000176	False	rxn00730		17560	META:ANTHRANILATE-N-MALONYLTRANSFERASE-RXN		2.3.1.113		R00989		PAU_RS03170
R_DXPRIi	1-Deoxy-D-xylulose-5-phosphate isomeroreductase_c0	M_nadph_c + M_h_c + M_dxyl5p_c <=> M_nadp_c + M_2me4p_c				SBO:0000176	False	rxn03958	DXPRI; DXPRIi	13720	META:DXPREDISOM-RXN	MNXR97830	1.1.1.267		R05688	pay01110	PAU_RS03205
R_FDIPIPDIPFT	Farnesyl diphosphate:Isopentenyl diphosphate farnesyl cistransferase_c0	M_ipdp_c + M_frdp_c <=> M_ppi_c + M_h_c + M_ttc_ggdp_c				SBO:0000176	False	rxn03843		31282			2.5.1.-		R05555		PAU_RS03210
R_UDCPDPS	Undecaprenyl diphosphate synthase_c0	8.0 M_ipdp_c + M_frdp_c <=> 8.0 M_ppi_c + 8.0 M_h_c + M_udcpdp_c				SBO:0000176	False	rxn09345	UDCPDPS		META:RXN-9138	MNXR105043	2.5.1.M1				PAU_RS03210
R_U23GAAT	(3R)-3-hydroxymyristoyl-[acyl-carrier protein]:UDP-3-O-[(3R)-3-hydroxymyristoyl]-alpha-D-glucosamine N-acetyltransferase_c0	M_u3hga_c + M_3hmrsACP_c <=> M_u23ga_c + M_ACP_c				SBO:0000176	False	rxn06723	U23GAAT		META:UDPHYDROXYMYRGLUCOSAMNACETYLTRANS-RXN	MNXR105007	2.3.1.191		R04550	pay01100	PAU_RS03235
R_4ISOHELS	4-methyl-3-hydroxy-hexanoyl-ACP hydro-lyase_c0	M_4m3hhexACP_c <=> M_h2o_c + M_4methex2eACP_c				SBO:0000176	True	rxn05361	4ISOHELS								PAU_RS03240
R_6M3HOAHL	6-methyl-3-hydroxy-octanoyl-ACP hydro-lyase_c0	M_6m3hoACP_c <=> M_h2o_c + M_6mto2eACP_c				SBO:0000176	True	rxn05365	6M3HOAHL								PAU_RS03240
R_8M3HDAL	8-methyl-3-hydroxy-decanoyl-ACP hydro-lyase_c0	M_8m3hdACP_c <=> M_h2o_c + M_8mtd2eACP_c				SBO:0000176	True	rxn05369	8M3HDAL								PAU_RS03240
R_2MPCTF	10-methyl-3-hydroxy-dodecanoyl-ACP hydro-lyase_c0	M_3hoddecACP_c <=> M_h2o_c + M_10mtd2eACP_c				SBO:0000176	True	rxn05373	2MPCTF								PAU_RS03240
R_12M3HTDH	12-methyl-3-hydroxy-tetra-decanoyl-ACP hydro-lyase_c0	M_12m3htdACP_c <=> M_h2o_c + M_12methtetdec2_c				SBO:0000176	True	rxn05377	12M3HTDH								PAU_RS03240
R_14M3HDEC	14-methyl-3-hydroxy-hexa-decanoyl-ACP hydro-lyase_c0	M_14m3hdACP_c <=> M_h2o_c + M_14mthdeACP_c				SBO:0000176	True	rxn05381	14M3HDEC								PAU_RS03240
R_5M3HHAL	5-methyl-3-hydroxy-hexanoyl-ACP hydro-lyase_c0	M_5m3hACP_c <=> M_h2o_c + M_5mhACP_c				SBO:0000176	True	rxn05386	5M3HHAL								PAU_RS03240
R_7M3HOACPL	7-methyl-3-hydroxy-octanoyl-ACP hydro-lyase_c0	M_7m3hoACP_c <=> M_h2o_c + M_7mto2eACP_c				SBO:0000176	True	rxn05390	7M3HOACPL								PAU_RS03240
R_9M3HDL	9-methyl-3-hydroxy-decanoyl-ACP hydro-lyase_c0	M_9m3hdACP_c <=> M_h2o_c + M_9mtd2eACP_c				SBO:0000176	True	rxn05394	9M3HDL								PAU_RS03240
R_11MHDOD	11-methyl-3-hydroxy-dodecanoyl-ACP hydro-lyase_c0	M_11m3hdACP_c <=> M_h2o_c + M_11mtdeACP_c				SBO:0000176	True	rxn05398	11MHDOD								PAU_RS03240
R_13M3HTDAHL	13-methyl-3-hydroxy-tetra-decanoyl-ACP hydro-lyase_c0	M_13m3htdACP_c <=> M_h2o_c + M_13mttd2eACP_c				SBO:0000176	True	rxn05402	13M3HTDAHL								PAU_RS03240
R_15M3HEXDA	15-methyl-3-hydroxy-hexa-decanoyl-ACP hydro-lyase_c0	M_15m3hdACP_c <=> M_h2o_c + M_15methexeACP_c				SBO:0000176	False	rxn05406	15M3HEXDA								PAU_RS03240
R_3HAD140	(3R)-3-Hydroxypalmitoyl-[acyl-carrier-protein] hydro-lyase_c0	M_3hmrsACP_c <=> M_h2o_c + M_2Etmrs2eACP_c				SBO:0000176	False	rxn05335	3HAD140; _3HAD140		META:RXN-9537	MNXR94879	4.2.1.61		R04568	pay01212	( PAU_RS03240 or PAU_RS13340 )
R_UAGAAT	(R)-3-Hydroxytetradecanoly-[acyl-carrier-protein]:UDP-N-acetyl-glucosamine 3-O-(3-hydroxytetradecanoyl)transferase_c0	M_uacgam_c + M_h_c + M_3hmrsACP_c <=> M_u3aga_c + M_ACP_c				SBO:0000176	True	rxn06729	UAGAAT		META:UDPNACETYLGLUCOSAMACYLTRANS-RXN	MNXR105028	2.3.1.129		R04567	pay01100	PAU_RS03245
R_UDPGALACT	UDPgalactose:D-galactosyl-1,4-beta-D-glucosyl-R beta-1,3-galactosyltransferase_c0	M_udpgal_c + M_gala14gluc__D_c <=> M_udp_c + M_gala14gala14gluc__D_c				SBO:0000176	True	rxn06690		18416	META:2.4.1.179-RXN		2.4.1.179		R04431		PAU_RS03250
R_LPADSS	UDP-2,3-bis(3-hydroxytetradecanoyl)glucosamine:2,3-bis-(3-hydroxytetradecanoyl)-alpha-D-glucosaminyl-1-phosphate 2,3-bis(3-hydroxytetradecanoyl)-glucosaminyltransferase_c0	M_u23ga_c + M_lipidX_c <=> M_udp_c + M_lipidAds_c				SBO:0000176	False	rxn03159	LPADSS	22671	META:LIPIDADISACCHARIDESYNTH-RXN	MNXR101119	2.4.1.182		R04606	pay01100	PAU_RS03250
R_GMHEPPA	D-glycero-beta-D-manno-heptose 1,7-bisphosphate 7-phosphohydrolase_c0	M_h2o_c + M_gmhep17bp_c <=> M_pi_c + M_gmhep1p_c				SBO:0000176	False	rxn03919		28521	META:RXN0-4361	MNXR100380	3.1.3.82		R05647	pay01100	PAU_RS03320
R_SHCHD2	S-Adenosyl-L-methionine:uroporphyrin-III C-methyltransferase_c0	M_nad_c + M_dscl_c <=> M_nadh_c + 2.0 M_h_c + M_scl_c				SBO:0000176	False	rxn02774	SHCHD2	15616	META:DIMETHUROPORDEHYDROG-RXN	MNXR104373	1.3.1.76		R03947	pay01120	PAU_RS03400
R_ADSK	ATP:adenylylsulfate 3'-phosphotransferase_c0	M_atp_c + M_aps_c <=> M_adp_c + M_paps_c + M_h_c				SBO:0000176	False	rxn00361	AASP; ADSK; ADSKr	24155	META:ADENYLYLSULFKIN-RXN	MNXR95159	2.7.1.25	R-XTR-174389	R00509	pay01120	PAU_RS03415
R_CTPMEPCYTT	CTP:N-methylethanolamine-phosphate cytidylyltransferase_c0	M_ctp_c + M_HC00718_c <=> M_ppi_c + M_cdpNmete_c				SBO:0000176	True	rxn02421		10579	META:2.7.7.57-RXN		2.7.7.57		R03375		PAU_RS03425
R_MEPCT	CTP: 2-C-Methyl-D-erythritol 4-phosphate cytidylyltransferase_c0	M_ctp_c + M_2me4p_c <=> M_ppi_c + M_4c2me_c				SBO:0000176	False	rxn03907	MEPCT	13432	META:2.7.7.60-RXN	MNXR96807	2.7.7.60		R05633	pay01110	PAU_RS03425
R_CDPGS	R03298_c0	M_adp_c + M_pi_c + M_h_c + M_cdpg_c <=> M_atp_c + M_23dpg_c				SBO:0000176	False	rxn02362	CDPGS	42415		MNXR108083	4.6.1.-		R03298		PAU_RS03430
R_MECDPS	2-Phospho-4-(cytidine 5'-diphospho)-2-C-methyl-D-erythritol CMP-lyase (cyclizing)_c0	M_2p4c2me_c <=> M_cmp_c + M_2mecdp_c				SBO:0000176	False	rxn03910	MCS; MECDPS	23867	META:RXN0-302	MNXR101424	4.6.1.12		R05637	pay01110	PAU_RS03430
R_UTUP	UTP:uridine 5'-phosphotransferase_c0	M_utp_c + M_uri_c <=> M_udp_c + M_h_c + M_ump_c				SBO:0000176	False	rxn00712	UTUP; UTUP_c			MNXR105177	2.7.1.48		R00967	pay01100	PAU_RS03500
R_DATCY	dATP:cytidine 5'-phosphotransferase_c0	M_datp_c + M_cytd_c <=> M_cmp_c + M_h_c + M_dadp_c				SBO:0000176	False	rxn01128	DATCY; DATCY_c			MNXR97172	2.7.1.48		R01548	pay01100	PAU_RS03500
R_DATUP	dATP:uridine 5'-phosphotransferase_c0	M_datp_c + M_uri_c <=> M_h_c + M_ump_c + M_dadp_c				SBO:0000176	False	rxn01129	DATUP; DATUP_c			MNXR97177	2.7.1.48		R01549	pay01100	PAU_RS03500
R_DGTUP	dGTP:uridine 5'-phosphotransferase_c0	M_dgtp_c + M_uri_c <=> M_h_c + M_ump_c + M_dgdp_c				SBO:0000176	False	rxn01370	DGTUP			MNXR97351	2.7.1.48		R01880	pay01100	PAU_RS03500
R_DGTCY	dGTP:cytidine 5'-phosphotransferase_c0	M_dgtp_c + M_cytd_c <=> M_cmp_c + M_h_c + M_dgdp_c				SBO:0000176	False	rxn01510	DGTCY			MNXR97326	2.7.1.48		R02091	pay01100	PAU_RS03500
R_DTTGY	dTTP:cytidine 5'-phosphotransferase_c0	M_dttp_c + M_cytd_c <=> M_cmp_c + M_h_c + M_dtdp_c				SBO:0000176	False	rxn01515	DTTGY			MNXR97808	2.7.1.48		R02096	pay01100	PAU_RS03500
R_DTTUP	dTTP:uridine 5'-phosphotransferase_c0	M_uri_c + M_dttp_c <=> M_h_c + M_ump_c + M_dtdp_c				SBO:0000176	False	rxn01516	DTTUP			MNXR97811	2.7.1.48		R02097	pay01100	PAU_RS03500
R_DCTUP	dCTP:uridine 5'-phosphotransferase_c0	M_uri_c + M_dctp_c <=> M_h_c + M_ump_c + M_dcdp_c				SBO:0000176	False	rxn01674	DCTUP			MNXR97206	2.7.1.48		R02327	pay01100	PAU_RS03500
R_DUTUP	dUTP:uridine 5'-phosphotransferase_c0	M_uri_c + M_dutp_c <=> M_h_c + M_ump_c + M_dudp_c				SBO:0000176	False	rxn01679	DUTUP; DUTUP_c; r1156			MNXR97823	2.7.1.48		R02332	pay01100	PAU_RS03500
R_DCTCP	dCTP:cytidine 5'-phosphotransferase_c0	M_dctp_c + M_cytd_c <=> M_cmp_c + M_h_c + M_dcdp_c				SBO:0000176	False	rxn01705	DCTCP; DCTCP_c			MNXR97200	2.7.1.48		R02371	pay01100	PAU_RS03500
R_DUTCP	dUTP:cytidine 5'-phosphotransferase_c0	M_dutp_c + M_cytd_c <=> M_cmp_c + M_h_c + M_dudp_c				SBO:0000176	False	rxn01706	DUTCP; r0531			MNXR97821	2.7.1.48		R02372	pay01100	PAU_RS03500
R_FCLK	ATP:L-fuculose 1-phosphotransferase_c0	M_atp_c + M_fcl__L_c <=> M_adp_c + M_h_c + M_fc1p_c				SBO:0000176	False	rxn02319	FCLK	12379	META:FUCULOKIN-RXN	MNXR99469	2.7.1.51		R03241	pay01120	PAU_RS03500
R_FLURIPT	ATP:5-fluorouridine 5'-phosphotransferase_c0	M_atp_c + M_5fluri_c <=> M_adp_c + M_5flurimp_c				SBO:0000176	False	rxn11760					2.7.1.48		R08232	pay00983	PAU_RS03500
R_FCI	L-fucose aldose-ketose-isomerase_c0	M_fuc__L_c <=> M_fcl__L_c				SBO:0000176	True	rxn02263	FCI	17236	META:FUCISOM-RXN	MNXR99468	5.3.1.3		R03163	pay01120	PAU_RS03505
R_DEOXCORTKETISO	11-Deoxycorticosterone ketol-isomerase_c0	M_11docrtstrn_c <=> M_20h3oxpreg4en21al_c				SBO:0000176	True	rxn02907		17864	META:CORTICOSTEROID-SIDE-CHAIN-ISOMERASE-RXN		5.3.1.21		R04165		PAU_RS03505
R_FCLPA	L-Fuculose-1-phosphate lactaldehyde-lyase_c0	M_fc1p_c <=> M_dhap_c + M_lald__L_c				SBO:0000176	True	rxn01620	FCLPA	12936	META:FUCPALDOL-RXN	MNXR99470	4.1.2.17		R02262	pay01120	PAU_RS03515
R_BETALDHx	p-cumic alcohol:NAD+ oxidoreductase_c0	M_h2o_c + M_nad_c + M_betald_c <=> M_nadh_c + 2.0 M_h_c + M_glyb_c				SBO:0000176	False	rxn01867	BADH; BETALDH_c; BETALDHx; r0552	15308	META:BADH-RXN	MNXR96237	1.2.1.8	R-XTR-6797955	R02565	pay01100	PAU_RS03770
R_BETALDHy	p-Cumic alcohol:NADP+ oxidoreductase_c0	M_h2o_c + M_nadp_c + M_betald_c <=> M_nadph_c + 2.0 M_h_c + M_glyb_c				SBO:0000176	False	rxn01868	BETALDHy; r0553	30070		MNXR96238	1.2.1.8		R02566	pay01100	PAU_RS03770
R_SPMDabc	spermidine transport via ABC system_c0	M_h2o_c + M_atp_c + M_spmd_e <=> M_adp_c + M_pi_c + M_h_c + M_spmd_c				SBO:0000176	False	rxn05175	SPMDabc	30002#1	META:ABC-24-RXN	MNXR104494	3.6.3.31				PAU_RS03785
R_TGBPA	D-tagatose 1,6-bisphosphate D-glyceraldehyde-3-phosphate-lyase (glycerone-phosphate-forming)_c0	M_tagdp__D_c <=> M_dhap_c + M_g3p_c				SBO:0000176	True	rxn00787	TGBPA	22951	META:TAGAALDOL-RXN	MNXR104798	4.1.2.40		R01069	pay01100	PAU_RS03865
R_ADMDC	S-adenosyl-L-methionine carboxy-lyase [(5-deoxy-5-adenosyl)(3-aminopropyl)methylsulfonium-forming]_c0	M_amet_c + M_h_c <=> M_co2_c + M_ametam_c				SBO:0000176	False	rxn00127	ADMDC; ADMDC_c; ADMDCi; ADMDCr; AMCL	15984	META:SAMDECARB-RXN	MNXR95455	4.1.1.50		R00178	pay01100	PAU_RS03930
R_SPMS	S-adenosylmethioninamine:putrescine 3-aminopropyltransferase_c0	M_ptrc_c + M_ametam_c <=> M_h_c + M_5mta_c + M_spmd_c				SBO:0000176	False	rxn01406	APAPT; SPMS; SPMS_c; SPMSx	12724	META:SPERMIDINESYN-RXN	MNXR95860	2.5.1.16		R01920	pay01100	PAU_RS03935
R_HXPRT	IMP:diphosphate phospho-D-ribosyltransferase_c0	M_prpp_c + M_hxan_c <=> M_ppi_c + M_h_c + M_imp_c				SBO:0000176	False	rxn00836	HPRT; HPRT_c; HXIMP; HXPRT; HXPRTr	17976	META:HYPOXANPRIBOSYLTRAN-RXN	MNXR100752	2.4.2.8		R01132	pay01100	PAU_RS03950
R_ASP1DC	L-aspartate 1-carboxy-lyase (beta-alanine-forming)_c0	M_asp__L_c + M_h_c <=> M_co2_c + M_ala_B_c				SBO:0000176	False	rxn00346	ASP1DC	19500	META:ASPDECARBOX-RXN	MNXR96077	4.1.1.15		R00489	pay01110	PAU_RS03980
R_PBAL	(R)-Pantoate:beta-alanine ligase (AMP-forming)_c0	M_atp_c + M_ala_B_c + M_pant__R_c <=> M_ppi_c + M_amp_c + 2.0 M_h_c + M_pnto__R_c				SBO:0000176	False	rxn01791	PBAL	10915	META:PANTOATE-BETA-ALANINE-LIG-RXN	MNXR102345	6.3.2.1		R02473	pay01200	PAU_RS03985
R_MODIHTABMT	S-Adenosyl-L-methionine:16-methoxy-2,3-dihydro-3-hydroxytabersonine N-methyltransferase_c0	M_amet_c + M_16metox23dih3htaber_c <=> M_ahcys_c + M_h_c + M_deaceoxvindo_c				SBO:0000176	False	rxn02819		11339	META:2.1.1.99-RXN		2.1.1.99		R04013	pay01110	PAU_RS03990
R_HPPK_1	ATP:2-amino-4-hydroxy-6-hydroxymethyl-7,8-dihydropteridine 6'-pyrophosphotransferase_c0	M_atp_c + M_6hmhpt_c <=> M_amp_c + M_h_c + M_2ahhmd_c				SBO:0000176	False	rxn02503	HPPK	11415	META:H2PTERIDINEPYROPHOSPHOKIN-RXN	MNXR138523	2.7.6.3		R03503	pay01100	PAU_RS03995
R_DIAHEXAMUT	D-2,6-Diaminohexanoic acid 5,6-aminomutase_c0	M_lys__D_c <=> M_25diamhexanoate_c				SBO:0000176	False	rxn02045		18244	META:D-LYSINE-56-AMINOMUTASE-RXN		5.4.3.3		R02852	pay01100	PAU_RS04060
R_CPS	Carbon-dioxide:ammonia ligase (ADP-forming,carbamate-phosphorylating)_c0	M_h2o_c + 2.0 M_atp_c + M_co2_c + M_nh4_c <=> 2.0 M_adp_c + M_pi_c + 3.0 M_h_c + M_cbp_c				SBO:0000176	False	rxn00113	CPS	10627		MNXR96884	6.3.4.16		R00149	pay01230	PAU_RS04140
R_GLYOX	(R)-S-Lactoylglutathione hydrolase_c0	M_h2o_c + M_lgt__S_c <=> M_gthrd_c + M_h_c + M_lac__D_c				SBO:0000176	False	rxn01274	GLYOX	25248	META:GLYOXII-RXN	MNXR100353	3.1.2.6		R01736	pay01100	PAU_RS04220
R_F6PGA3PGAT	D-Fructose 6-phosphate:D-glyceraldehyde-3-phosphate glycolaldehyde transferase_c0	M_f6p_c + M_g3p_c <=> M_xu5p__D_c + M_e4p_c				SBO:0000176	True	rxn00785		10511			2.2.1.1		R01641	pay01230	PAU_RS04270
R_S7PGA3PGAT	Sedoheptulose-7-phosphate:D-glyceraldehyde-3-phosphate glycolaldehyde transferase_c0	M_g3p_c + M_s7p_c <=> M_r5p_c + M_xu5p__D_c				SBO:0000176	True	rxn01200		10511	META:1TRANSKETO-RXN		2.2.1.1		R01641	pay01230	PAU_RS04270
R_CBPAORNCBT	carbamoyl-phosphate:N2-acetyl-L-ornithine carbamoyltransferase_c0	M_cbp_c + M_acorn_c <=> M_pi_c + M_h_c + M_Nacetcitr__L_c				SBO:0000176	True	rxn05012									PAU_RS04270
R_ATPGLU1PT	ATP:L-glutamate 1-phosphotransferase_c0	M_atp_c + M_glu__L_c + M_h_c <=> M_adp_c + M_glu1p_c				SBO:0000176	True	rxn00181		17220	META: GLUTAMATE-1-KINASE-RXN		2.7.2.13		R00241		PAU_RS04315
R_PGK	ATP:3-phospho-D-glycerate 1-phosphotransferase_c0	M_atp_c + M_3pg_c <=> M_adp_c + M_13dpg_c				SBO:0000176	True	rxn01100	PGK; PGK_c	14804	META:PHOSGLYPHOS-RXN	MNXR102538	2.7.2.3		R01512	pay01230	PAU_RS04315
R_FBA2	D-Fructose 1-phosphate D-glyceraldehyde-3-phosphate-lyase_c0	M_f1p_c <=> M_dhap_c + M_glyald_c				SBO:0000176	True	rxn01870	FBA2	30854		MNXR99460	4.1.2.13		R02568	pay01120	PAU_RS04320
R_LEU23AMUT	(2S)-alpha-leucine 2,3-aminomutase_c0	M_leu__L_c <=> M_betaleu__L_c				SBO:0000176	True	rxn00807		10287	META:LEUCINE-23-AMINOMUTASE-RXN		5.4.3.7		R01091		PAU_RS04375
R_DHBSr	ATP:2,3-dihydroxybenzoate adenylyltransferase_c0	M_atp_c + M_23dhb_c <=> M_ppi_c + M_23dhba_c				SBO:0000176	True	rxn01093	DHBSr	20232	META:DHBAMPLIG-RXN	MNXR97369	2.7.7.58		R01504		PAU_RS04380
R_ICHORT	Isochorismate pyruvate-hydrolase_c0	M_h2o_c + M_ichor_c <=> M_pyr_c + M_23ddhb_c				SBO:0000176	False	rxn02177	ICHORT	11115	META:ISOCHORMAT-RXN	MNXR100785	3.3.2.1		R03037	pay01110	PAU_RS04385
R_DHBD	2,3-dihydro-2,3-dihydroxybenzoate:NAD+ oxidoreductase_c0	M_nad_c + M_23ddhb_c <=> M_nadh_c + M_h_c + M_23dhb_c				SBO:0000176	True	rxn01094	DHBD	23827	META:DHBDEHYD-RXN	MNXR97368	1.3.1.28		R01505	pay01110	PAU_RS04390
R_DHEDAA	R01647_c0	M_24dhhed_c <=> M_pyr_c + M_sucsal_c				SBO:0000176	False	rxn01203	DHEDAA		META:RXN-14146	MNXR138233	4.1.2.52		R01647	pay01120	PAU_RS04520
R_OHEDH	R04132_c0	M_h2o_c + M_2ohed_c <=> M_24dhhed_c				SBO:0000176	False	rxn02883	OHEDH			MNXR143260	4.2.1.-		R04132	pay01120	PAU_RS04525
R_GAPDi_nadp	D-glyceraldehyde-3-phosphate:NADP+ oxidoreductase (phosphorylating)_c0	M_nadph_c + M_h_c + M_13dpg_c <=> M_nadp_c + M_pi_c + M_g3p_c				SBO:0000176	False	rxn00782	GAPD_NADP; GAPD_nadp_; GAPDi_LPAREN_nadp_RPAREN_; GAPDi_nadp	10299	META:1.2.1.13-RXN	MNXR100041	1.2.1.59		R01063	pay01230	PAU_RS04530
R_CMHMI	5-Carboxymethyl-2-hydroxymuconate delta2,delta4-2-oxo,delta3-isomerase_c0	M_5cmhm_c <=> M_5cohe_c				SBO:0000176	False	rxn03040	5CM2HMUDI; CMHMI			MNXR142618	5.3.3.10		R04379	pay01220	PAU_RS04540
R_CMCMSAD	5-carboxymethyl-2-hydroxymuconic-semialdehyde:NAD+ oxidoreductase_c0	M_h2o_c + M_nad_c + M_5cmhmsa_c <=> M_nadh_c + 2.0 M_h_c + M_5cmhm_c				SBO:0000176	False	rxn03055	4C2HM6SADH; CMCMSAD	15684	META:CHMS-DEHYDROGENASE-RXN	MNXR94997	1.2.1.60		R04418	pay01220	PAU_RS04550
R_HHDDI	R04134_c0	M_2hh24dd_c <=> M_2ohed_c				SBO:0000176	True	rxn02885	HHDDI			MNXR143163	5.3.3.-		R04134	pay01120	PAU_RS04555
R_OXPENTTRICL	5-oxopent-3-ene-1,2,5-tricarboxylate carboxy-lyase_c0	M_h_c + M_5cohe_c <=> M_co2_c + M_2hh24dd_c				SBO:0000176	False	rxn03041		14400	META:4.1.1.68-RXN		4.1.1.68		R04133		PAU_RS04560
R_UDPGP	UDP-glucose glucophosphohydrolase_c0	M_h2o_c + M_udpg_c <=> 2.0 M_h_c + M_g1p_c + M_ump_c				SBO:0000176	False	rxn00212	UDPGP	29558		MNXR143430	3.6.1.9	R-TGU-6810464	R00287	pay01110	PAU_RS04800
R_USHD	UDP-2,3-bis[(3R)-3-hydroxymyristoyl]-alpha-D-glucosamine 2,3-bis[(3R)-3-hydroxymyristoyl]-beta-D-glucosaminyl 1-phosphate phosphohydrolase_c0	M_h2o_c + M_u23ga_c <=> 2.0 M_h_c + M_ump_c + M_lipidX_c				SBO:0000176	False	rxn03130	USHD	25216	META:LIPIDXSYNTHESIS-RXN	MNXR105170	3.6.1.54		R04549	pay01100	PAU_RS04890
R_FLCYTAHL	5'-deoxy-5-fluorocytidine aminohydrolase_c0	M_h2o_c + M_h_c + M_5deox6flcyt_c <=> M_nh4_c + M_doxfluri_c				SBO:0000176	False	rxn11749					3.5.4.5		R08221	pay00983	PAU_RS04910
R_FLVRx	reduced-riboflavin:NAD+ oxidoreductase_c0	M_nadh_c + 2.0 M_h_c + M_ribflv_c <=> M_nad_c + M_rbflvrd_c				SBO:0000176	False	rxn08521	FLVRx	31458		MNXR99602	1.5.1.41		R09750	pay01100	PAU_RS04910
R_LCADi	(S)-lactaldehyde:NAD+ oxidoreductase_c0	M_h2o_c + M_nad_c + M_lald__L_c <=> M_nadh_c + 2.0 M_h_c + M_lac__L_c				SBO:0000176	False	rxn01053	LALDD; LCAD; LCADi	14280	META:LACTALDDEHYDROG-RXN	MNXR101018	1.2.1.22		R01446	pay01120	PAU_RS05300
R_OPAH	5-oxo-L-proline amidohydrolase (ATP-hydrolysing)_c0	2.0 M_h2o_c + M_atp_c + M_5oxpro_c <=> M_adp_c + M_pi_c + M_glu__L_c + M_h_c				SBO:0000176	False	rxn00186	5OPROS; OPAH; OPAHir	10351	META:5-OXOPROLINASE-ATP-HYDROLYSING-RXN	MNXR138674	3.5.2.9	R-XTR-1247935	R00251	pay01100	PAU_RS05340
R_AGMT	Agmatine amidinohydrolase_c0	M_h2o_c + M_agm_c <=> M_urea_c + M_ptrc_c				SBO:0000176	False	rxn00858	AGMT	13932	META:AGMATIN-RXN	MNXR95554	3.5.3.11	R-XTR-350604	R01157	pay01100	PAU_RS05340
R_MM3OR1	(2R,3S)-3-methylmalate:NAD+ oxidoreductase_c0	M_nad_c + M_r3mmal_c <=> M_nadh_c + M_co2_c + M_2obut_c				SBO:0000176	False	rxn00735		32718	META:RXN-7745		1.1.1.85		R00994	pay01230	PAU_RS05370
R_OMCDC	R01652_c0	M_h_c + M_3c4mop_c <=> M_co2_c + M_4mop_c				SBO:0000176	False	rxn01208	MOPC; OMCDC	25081	META:RXN-7800	MNXR102180	1.1.1.85		R01652	pay01210	PAU_RS05370
R_UDPMAPEPT	UDPMurAc(oyl-L-Ala-D-gamma-Glu-L-Lys-D-Ala-D-Ala):undecaprenyl-phosphate phospho-N-acetylmuramoyl-pentapeptide-transferase_c0	M_udcpp_c + M_uAgla_c <=> M_ump_c + M_uaGgla_c				SBO:0000176	False	rxn03903		21923	META:RXN-8975		2.7.8.13		R05629	pay01100	PAU_RS05440
R_PAPPT3	UDP-N-acetylmuramoyl-L-alanyl-gamma-D-glutamyl-meso-2,6-diaminopimeloyl-D-alanyl-D-alanine:undecaprenyl-phosphate phospho-N-acetylmuramoyl-pentapeptide-transferase_c0	M_udcpp_c + M_ugmda_c <=> M_ump_c + M_uagmda_c				SBO:0000176	False	rxn03904	PAPPT3			MNXR102373	2.7.8.13		R05630	pay00550	PAU_RS05440
R_AGLPET	CDPethanolamine:1-alkyl-2-acylglycerol ethanolaminephosphotransferase_c0	M_cdpea_c + M_ak2g_cho_c <=> M_cmp_c + 2.0 M_h_c + M_1alk2aglype_c				SBO:0000176	False	rxn07100	AGLPET			MNXR95535			R06364	pay01100	PAU_RS05440
R_r07384	R07384_c0	M_cmp_c + 2.0 M_h_c + M_ak2gpe_cho_c <=> M_cdpea_c + M_1alken2agly_c				SBO:0000176	True	rxn07261		36218			2.7.8.1		R07384	pay01100	PAU_RS05440
R_UAGPT3	UDP-N-acetyl-D-glucosamine:undecaprenyl-diphospho-N-acetylmuramoyl-L-alanyl-gamma-D-glutamyl-meso-2,6-diaminopimeloyl-D-alanyl-D-alanine 4-beta-N-acetylglucosaminlytransferase_c0	M_uacgam_c + M_uagmda_c <=> M_udp_c + M_uaagmda_c				SBO:0000176	False	rxn03408	UAGPT3	31230	META:NACGLCTRANS-RXN	MNXR139325	2.4.1.227		R05032	pay00550	PAU_RS05455
R_UAGPT2	UDP-N-acetyl-D-glucosamine:N-acetyl-alpha-D-muramyl(oyl-L-Ala-gamma-D-Glu-L-Lys-D-Ala-D-Ala)-diphosphoundecaprenol 4-beta-N-acetylglucosaminlytransferase_c0	M_uacgam_c + M_uaGgla_c <=> M_udp_c + M_uaaGgla_c				SBO:0000176	False	rxn03933	UAGPT2	23195	META:RXN-8976	MNXR105036	2.4.1.227		R05662	pay01100	PAU_RS05455
R_UAMAS	UDP-N-acetylmuramate:L-alanine ligase (ADP-forming)_c0	M_atp_c + M_ala__L_c + M_uamr_c <=> M_adp_c + M_pi_c + M_h_c + M_uama_c				SBO:0000176	False	rxn02286	UAMAS	23375	META:UDP-NACMUR-ALA-LIG-RXN	MNXR141024	6.3.2.8		R03193	pay01100	PAU_RS05460
R_ALAALAr	D-alanine:D-alanine ligase (ADP-forming)_c0	M_atp_c + 2.0 M_ala__D_c <=> M_adp_c + M_pi_c + M_h_c + M_alaala_c				SBO:0000176	True	rxn00851	ALAALAr	11227	META:DALADALALIG-RXN	MNXR95678	6.3.2.4		R01150	pay01100	PAU_RS05465
R_UHGADA	UDP-3-O-[(3R)-3-hydroxymyristoyl]-N-acetylglucosamine amidohydrolase_c0	M_h2o_c + M_u3aga_c <=> M_ac_c + M_u3hga_c				SBO:0000176	False	rxn03146	UHGADA	25212	META:UDPACYLGLCNACDEACETYL-RXN	MNXR105110	3.5.1.108		R04587	pay01100	PAU_RS05485
R_DPCOAK	ATP:dephospho-CoA 3'-phosphotransferase_c0	M_atp_c + M_dpcoa_c <=> M_adp_c + M_coa_c + M_h_c				SBO:0000176	False	rxn00100	ADCPT; DPCOAK; DPCOAK_c	18248	META:DEPHOSPHOCOAKIN-RXN	MNXR97762	2.7.1.24	R-XTR-196773	R00130	pay01100	PAU_RS05520
R_ADNK1	ATP:adenosine 5'-phosphotransferase_c0	M_atp_c + M_adn_c <=> M_adp_c + M_amp_c + M_h_c				SBO:0000176	False	rxn00134	ADNK; ADNK1; ADNK1c; ADNK_c	20827	META:ADENOSINE-KINASE-RXN	MNXR95456	2.7.1.74		R00185	pay01100	PAU_RS05520
R_NNDPR	Nicotinate-nucleotide:pyrophosphate phosphoribosyltransferase (carboxylating)_c0	M_h_c + M_prpp_c + M_quln_c <=> M_co2_c + M_ppi_c + M_nicrnt_c				SBO:0000176	False	rxn02402	NNDPR; NNDPR_c	12736	META:QUINOPRIBOTRANS-RXN	MNXR101980	2.4.2.19	R-XTR-197268	R03348	pay01100	PAU_RS05540
R_PDHam2mi	R03270_c0	M_lpam_c + M_2ahethmpp_c <=> M_thmpp_c + M_adhlam_c				SBO:0000176	False	rxn02342	PDH_E1b_m; PDHam2m; PDHam2mi			MNXR102429	1.2.4.1		R03270	pay00620	PAU_RS05575
R_PDHbr	acetyl-CoA:enzyme N6-(dihydrolipoyl)lysine S-acetyltransferase_c0	M_accoa_c + M_dhlam_c <=> M_coa_c + M_adhlam_c				SBO:0000176	True	rxn01871	PDHbr; PDHe2r		META:DIHYDLIPACETRANS-RXN	MNXR102430	2.3.1.168		R02569	pay00620	PAU_RS05580
R_RPI	D-ribose-5-phosphate aldose-ketose-isomerase_c0	M_ru5p__D_c <=> M_r5p_c				SBO:0000176	True	rxn00777		14660		MNXR104084	5.3.1.6		R01056	pay01230	PAU_RS05635
R_PGCD	3-Phospho-D-glycerate:NAD+ 2-oxidoreductase_c0	M_nad_c + M_3pg_c <=> M_nadh_c + M_h_c + M_3php_c				SBO:0000176	False	rxn01101	3PGDH; PGCD; PGCDr	12644	META:PGLYCDEHYDROG-RXN	MNXR102527	1.1.1.95	R-XTR-977348	R01513	pay01230	PAU_RS05640
R_FTHFCL	5-Formyltetrahydrofolate cyclo-ligase (ADP-forming)_c0	M_atp_c + M_5fthf_c <=> M_adp_c + M_pi_c + M_methf_c				SBO:0000176	False	rxn01653	FTHFCL; FTHFCL_c	10491		MNXR99668	6.3.3.2		R02301	pay01100	PAU_RS05645
R_UAAGLS1	UDP-N-acetylmuramoyl-L-alanyl-D-glutamate:L-lysine gamma-ligase (ADP-forming)_c0	M_atp_c + M_lys__L_c + M_uamag_c <=> M_adp_c + M_pi_c + M_h_c + M_uAgl_c				SBO:0000176	False	rxn02009	UAAGLS1	17972	META:6.3.2.7-RXN	MNXR105014	6.3.2.7		R02786	pay01100	PAU_RS05645
R_OMPHHX	2-octaprenyl-6-methoxyphenol hydroxylase_c0	M_o2_c + M_2omph_c <=> M_h2o_c + M_2ombz_c				SBO:0000176	False	rxn12224	OMPHHX			MNXR138671	1.14.13.-		R08773	pay01110	PAU_RS05665
R_GCCa	glycine:lipoylprotein oxidoreductase (decarboxylating and acceptor-aminomethylating)_c0	M_gly_c + M_h_c + M_lprot_c <=> M_co2_c + M_alpro_c				SBO:0000176	False	rxn06377	GCCa			MNXR100067	1.4.4.2		R03425	pay01100	PAU_RS05685
R_ABTA	4-aminobutanoate:2-oxoglutarate aminotransferase_c0	M_akg_c + M_4abut_c <=> M_glu__L_c + M_sucsal_c				SBO:0000176	False	rxn01204	ABTA; ABTAr	23355	META:GABATRANSAM-RXN	MNXR95186	2.6.1.19		R01648	pay01120	PAU_RS05775
R_CTPF6P1PT	CTP:D-fructose-6-phosphate 1-phosphotransferase_c0	M_ctp_c + M_f6p_c <=> M_h_c + M_cdp_c + M_fdp_c				SBO:0000176	False	rxn00554					2.7.1.11		R00767		PAU_RS06005
R_ITPF6P1PT	ITP:D-fructose-6-phosphate 1-phosphotransferase_c0	M_itp_c + M_f6p_c <=> M_h_c + M_idp_c + M_fdp_c				SBO:0000176	False	rxn00557					2.7.1.11		R00769		PAU_RS06005
R_ATPSTMY6PT	ATP:streptomycin 6-phosphotransferase_c0	M_atp_c + M_Stmyn_c <=> M_adp_c + M_strep6p_c				SBO:0000176	False	rxn01593		22271	META:STREPTOMYCIN-6-KINASE-RXN		2.7.1.72		R02225	pay01110	PAU_RS06005
R_r0610	CTP:D-Tagatose 6-phosphate 1-phosphotransferase_c0	M_ctp_c + M_tag6p__D_c <=> M_h_c + M_cdp_c + M_tagdp__D_c				SBO:0000176	True	rxn02315				MNXR105355	2.7.1.11		R03237	pay01100	PAU_RS06005
R_UTPTAG61PT	UTP:D-Tagatose 6-phosphate 1-phosphotransferase_c0	M_utp_c + M_tag6p__D_c <=> M_udp_c + M_h_c + M_tagdp__D_c				SBO:0000176	True	rxn02316					2.7.1.11		R03238	pay01100	PAU_RS06005
R_r0611	ITP:D-Tagatose 6-phosphate 1-phosphotransferase_c0	M_itp_c + M_tag6p__D_c <=> M_h_c + M_idp_c + M_tagdp__D_c				SBO:0000176	True	rxn02317				MNXR105356	2.7.1.11		R03239	pay01100	PAU_RS06005
R_r0191	UTP:D-fructose-6-phosphate 1-phosphotransferase_c0	M_utp_c + M_f6p_c <=> M_udp_c + M_h_c + M_fdp_c				SBO:0000176	False	rxn00556				MNXR105312					PAU_RS06005
R_MCITL2	(2S,3R)-3-hydroxybutane-1,2,3-tricarboxylate pyruvate-lyase (succinate-forming)_c0	M_micit_c <=> M_pyr_c + M_succ_c				SBO:0000176	True	rxn00289	2MIL; MCITL2; MICITL	16812	META:METHYLISOCITRATE-LYASE-RXN	MNXR101415	4.1.3.30		R00409	pay01100	PAU_RS06030
R_APSULFAT	acetyl-phosphate:sulfite S-acetyltransferase (acyl-phosphate hydrolysing, 2-oxoethyl-forming)_c0	M_pi_c + M_2saa_c <=> M_so3_c + M_actp_c				SBO:0000176	False	rxn03923		24207	META:RXN-2364		2.3.3.15		R05651	pay01100	PAU_RS06035
R_MCITD	2-Hydroxybutane-1,2,3-tricarboxylate hydro-lyase_c0	M_2mcit_c <=> M_h2o_c + M_2mcacn_c				SBO:0000176	False	rxn03060	2MCD; MCITD	17728	META:2-METHYLCITRATE-DEHYDRATASE-RXN	MNXR101413	4.2.1.79		R04424	pay01100	PAU_RS06040
R_PPACOALm	Propanoate:CoA ligase (AMP-forming)_c0	M_atp_c + M_coa_c + M_ppa_c <=> M_ppi_c + M_amp_c + M_h_c + M_ppcoa_c				SBO:0000176	False	rxn00674		20376	META:PROPIONATE--COA-LIGASE-RXN	MNXR95222	6.2.1.17		R00925	pay01100	PAU_RS06045
R_AHSERL2	O-acetyl-L-homoserine:hydrogen sulfide S-(3-amino-3-carboxypropyl)transferase_c0	M_h2s_c + M_achms_c <=> M_ac_c + M_hcys__L_c				SBO:0000176	False	rxn00952	ACHMSSH; AHSERL2; METACH	27825	META:ACETYLHOMOSER-CYS-RXN	MNXR95631	2.5.1.49		R01287	pay01100	PAU_RS06065
R_SHSL2	O4-succinyl-L-homoserine:hydrogen sulfide S-(3-amino-3-carboxypropyl)transferase_c0	M_h2s_c + M_suchms_c <=> M_succ_c + M_hcys__L_c				SBO:0000176	False	rxn05957	SHSL2	27829	META:RXN-9384	MNXR104382	2.5.1.48		R01288	pay01100	PAU_RS06065
R_AHAL	O-acetyl-L-homoserine acetate-lyase (L-homocysteine forming)_c0	M_tsul_c + M_achms_c + M_trdrd_c <=> M_ac_c + M_h_c + M_so3_c + M_hcys__L_c + M_trdox_c				SBO:0000176	False	rxn06078	AHAL			MNXR95622	2.5.1.49		R02026	pay01100	PAU_RS06065
R_TAUDO	Taurine, 2-oxoglutarate:O2 oxidoreductase (sulfite-forming)_c0	M_o2_c + M_akg_c + M_taur_c <=> M_co2_c + M_succ_c + M_so3_c + M_aacald_c				SBO:0000176	False	rxn03630	TAUDO	15912	META:RXN0-299	MNXR104730	1.14.11.17		R05320	pay00920	PAU_RS06080
R_MEVK1	ATP:(R)-mevalonate 5-phosphotransferase_c0	M_atp_c + M_mev__R_c <=> M_adp_c + M_h_c + M_5pmev_c				SBO:0000176	False	rxn01607	MEVK; MEVK1; MEVK1c; MEVK_c	17068	META:MEVALONATE-KINASE-RXN	MNXR101495	2.7.1.36		R02245	pay01110	PAU_RS06140
R_ABFPT	ATP:D-fructose 6-phosphotransferase_c0	M_atp_c + M_fru_c <=> M_adp_c + M_h_c + M_f6p_c				SBO:0000176	False	rxn00547	ABFPT		META:FRUCTOKINASE-RXN	MNXR95167	2.7.1.4		R03920	pay00520	PAU_RS06140
R_NADK	ATP:NAD+ 2'-phosphotransferase_c0	M_atp_c + M_nad_c <=> M_nadp_c + M_adp_c + M_h_c				SBO:0000176	False	rxn00077	AN2PT; NADK	18632	META:NAD-KIN-RXN	MNXR101882	2.7.1.23	R-XTR-197198	R00104	pay01100	PAU_RS06210
R_NADK5	NAD kinase (dTTP)_c0	M_nad_c + M_dttp_c <=> M_nadp_c + M_h_c + M_dtdp_c				SBO:0000176	True	rxn10060	NADK5			MNXR101887	2.7.1.23				PAU_RS06210
R_IPDDI	Isopentenyl-diphosphate delta3-delta2-isomerase_c0	M_ipdp_c <=> M_dmpp_c				SBO:0000176	True	rxn00830	IDI; IPDDI; IPDDIi	23287	META:IPPISOM-RXN	MNXR100796	5.3.3.2	R-XTR-191382	R01123	pay01110	PAU_RS06250
R_ASPO1	L-Aspartic acid:oxygen oxidoreductase (deaminating)_c0	M_h2o_c + M_o2_c + M_asp__L_c <=> M_nh4_c + M_h2o2_c + M_oaa_c				SBO:0000176	False	rxn00262	ASPO; ASPO1; ASPO7; ASPOX	19028		MNXR96088	1.4.3.2		R00357	pay01100	PAU_RS06330
R_ASPO6	L-aspartate:oxygen oxidoreductase_c0	M_o2_c + M_asp__L_c <=> M_h2o2_c + M_h_c + M_iasp_c				SBO:0000176	False	rxn00338	ASPO6	25879	META:L-ASPARTATE-OXID-RXN	MNXR96094	1.4.3.16		R00481	pay01100	PAU_RS06330
R_CYHEXAMOR	Cyclohexylamine:oxygen oxidoreductase (deaminating)_c0	M_h2o_c + M_o2_c + M_cychexanamine_c <=> M_nh4_c + M_h2o2_c + M_cychexanone_c				SBO:0000176	False	rxn01600		18436	META:CYCLOHEXYLAMINE-OXIDASE-RXN		1.4.3.12		R02233	pay01120	PAU_RS06330
R_PDX5PS2	pyridoxine 5'-phosphate synthase_c0	M_dxyl5p_c + M_3a2oprop_c <=> 2.0 M_h2o_c + M_pi_c + M_h_c + M_pdx5p_c				SBO:0000176	False	rxn04070	PDX5PS2								PAU_RS06380
R_NADS1	deamido-NAD+:ammonia ligase (AMP-forming)_c0	M_atp_c + M_nh4_c + M_dnad_c <=> M_nad_c + M_ppi_c + M_amp_c + 2.0 M_h_c				SBO:0000176	False	rxn00138	HMR_4261; NADS1	21191	META:NAD-SYNTH-NH3-RXN	MNXR101897	6.3.5.1		R00189	pay01100	PAU_RS06480
R_DNGALh	Deamido-NAD+:L-glutamine amido-ligase (AMP-forming)_c0	M_h2o_c + M_atp_c + M_gln__L_c + M_dnad_c <=> M_nad_c + M_ppi_c + M_amp_c + M_glu__L_c + 2.0 M_h_c				SBO:0000176	False	rxn00190	DNGALh	24387	META:NAD-SYNTH-GLN-RXN	MNXR97678	6.3.5.1	R-XTR-197271	R00257	pay01100	PAU_RS06480
R_PPPNt2r	3-phenylpropionate transport via proton symport, reversible (periplasm)_c0	M_h_e + M_pppn_e <=> M_h_c + M_pppn_c				SBO:0000176	True	rxn10133	PPPNt2r			MNXR103135					PAU_RS06590
R_TRE6PH	alpha,alpha-Trehalose-6-phosphate phosphoglucohydrolase_c0	M_h2o_c + M_tre6p_c <=> M_glc__D_c + M_g6p_c				SBO:0000176	False	rxn00606	TRE6PH	23011	META:TRE6PHYDRO-RXN	MNXR104925	3.2.1.93		R00837	pay01100	PAU_RS06605
R_NDPK2	ATP:UDP phosphotransferase_c0	M_atp_c + M_udp_c <=> M_adp_c + M_utp_c				SBO:0000176	True	rxn00117	ATUD; ATUD_c; NDPK2	25101	META:UDPKIN-RXN	MNXR101935	2.7.4.6		R00156	pay01100	PAU_RS06700
R_NDPK1	ATP:GDP phosphotransferase_c0	M_atp_c + M_gdp_c <=> M_adp_c + M_gtp_c				SBO:0000176	True	rxn00237	ATGD; ATGD_c; NDPK1	27689	META:GDPKIN-RXN	MNXR96119	2.7.4.6		R00330	pay01100	PAU_RS06700
R_NDPK3	ATP:CDP phosphotransferase_c0	M_atp_c + M_cdp_c <=> M_adp_c + M_ctp_c				SBO:0000176	True	rxn00409	ATCD; ATCD_c; NDPK3	25240	META:CDPKIN-RXN	MNXR101936	2.7.4.6		R00570	pay01100	PAU_RS06700
R_NDPK9	ATP:IDP phosphotransferase_c0	M_atp_c + M_idp_c <=> M_adp_c + M_itp_c				SBO:0000176	True	rxn00515	ATID; ATID_c; NDPK9	30350	META:RXN-14120	MNXR101941	2.7.4.6		R00722	pay01100	PAU_RS06700
R_NDPK8	ATP:dADP phosphotransferase_c0	M_atp_c + M_dadp_c <=> M_adp_c + M_datp_c				SBO:0000176	True	rxn00839	NDPK; NDPK8; NDPK_c	27677	META:DADPKIN-RXN	MNXR101940	2.7.4.6		R01137	pay01100	PAU_RS06700
R_NDPK5	ATP:dGDP phosphotransferase_c0	M_atp_c + M_dgdp_c <=> M_adp_c + M_dgtp_c				SBO:0000176	True	rxn01353	ATDGD; ATDGD_c; NDPK5	27693	META:DGDPKIN-RXN	MNXR96118	2.7.4.6		R01857	pay01100	PAU_RS06700
R_NDPK4	ATP:dTDP phosphotransferase_c0	M_atp_c + M_dtdp_c <=> M_adp_c + M_dttp_c				SBO:0000176	True	rxn01512	ATDTD; ATDTD_c; NDPK4	27685	META:DTDPKIN-RXN	MNXR101937	2.7.4.6		R02093	pay01100	PAU_RS06700
R_NDPK7	ATP:dCDP phosphotransferase_c0	M_atp_c + M_dcdp_c <=> M_adp_c + M_dctp_c				SBO:0000176	True	rxn01673	ATDCD; ATDCD_c; NDPK7	27681	META:DCDPKIN-RXN	MNXR101939	2.7.4.6		R02326	pay01100	PAU_RS06700
R_NDPK6	ATP:dUDP phosphotransferase_c0	M_atp_c + M_dudp_c <=> M_adp_c + M_dutp_c				SBO:0000176	True	rxn01678	ATDUD; ATDUD_c; NDPK6	28585	META:DUDPKIN-RXN	MNXR101938	2.7.4.6		R02331	pay01100	PAU_RS06700
R_MECDPDH2	2C-methyl-D-erythritol 2,4 cyclodiphosphate dehydratase_c0	M_nadh_c + M_h_c + M_2mecdp_c <=> M_h2o_c + M_nad_c + M_h2mb4p_c				SBO:0000176	False	rxn05293	MECDPDH; MECDPDH2			MNXR101448					PAU_RS06720
R_CPPPGO	Coproporphyrinogen:oxygen oxidoreductase(decarboxylating)_c0	M_o2_c + 2.0 M_h_c + M_cpppg3_c <=> 2.0 M_h2o_c + 2.0 M_co2_c + M_pppg9_c				SBO:0000176	False	rxn02303	CPPPGO	18260	META:RXN0-1461	MNXR96880	1.3.3.3		R03220	pay01120	PAU_RS06755
R_FE3abc	ATP phosphohydrolase (ferric-ion-transporting)_c0	M_h2o_c + M_atp_c + M_fe3_e <=> M_adp_c + M_pi_c + M_h_c + M_fe3_c				SBO:0000176	False	rxn05195	FE3abc	12335#1	META:3.6.3.30-RXN	MNXR99525	3.6.3.30				PAU_RS06790
R_GLUTRS	L-glutamate:tRNA(Glu) ligase (AMP-forming)_c0	M_atp_c + M_glu__L_c + M_trnaglu_c <=> M_ppi_c + M_amp_c + M_h_c + M_glutrna_c				SBO:0000176	False	rxn06937	GLUTL; GLUTL_c; GLUTRS			MNXR100295	6.1.1.24		R05578	pay01120	PAU_RS06855
R_HEX1	ATP:D-glucose 6-phosphotransferase_c0	M_atp_c + M_glc__D_c <=> M_adp_c + M_h_c + M_g6p_c				SBO:0000176	False	rxn00216	GLK_c; HEX1	17828	META:GLUCOKIN-RXN	MNXR100612	2.7.1.2		R00299	pay01110	PAU_RS06895
R_GLCBPP	ATP:beta-D-glucose 6-phosphotransferase_c0	M_atp_c + M_glc_D_B_c <=> M_adp_c + M_h_c + M_g6p_B_c				SBO:0000176	False	rxn01169					2.7.1.2		R01600	pay01120	PAU_RS06895
R_OCDCAt2	Octadecanoate transport via proton symport_c0	M_h_e + M_ocdca_e <=> M_h_c + M_ocdca_c				SBO:0000176	False	rxn10161	OCDCAt2			MNXR102142					PAU_RS06910
R_HDCAt2	Hexadecanoate transport via proton symport_c0	M_h_e + M_hdca_e <=> M_h_c + M_hdca_c				SBO:0000176	False	rxn10162	HDCAt2			MNXR100583					PAU_RS06910
R_TTDCAt2	Tetradecanoate transport via proton symport_c0	M_h_e + M_M02745_e <=> M_h_c + M_M02745_c				SBO:0000176	False	rxn10163	TTDCAt2			MNXR104971					PAU_RS06910
R_CDPGLC46DH	CDPglucose 4,6-hydro-lyase_c0	M_cdpglc_c <=> M_h2o_c + M_cdp4dh6doglc_c				SBO:0000176	False	rxn01750	CDPGLC46DH		META:CDP-GLUCOSE-46-DEHYDRATASE-RXN	MNXR96556	4.2.1.45		R02426	pay01100	PAU_RS06955
R_URCN_1	4,5-Dihydro-4-oxo-5-imidazolepropanoate hydro-lyase_c0	M_h2o_c + M_urcan_c <=> M_h_c + M_4izp_c				SBO:0000176	False	rxn02085	URCN	13104	META:UROCANATE-HYDRATASE-RXN	MNXR105150	4.2.1.49	R-XTR-70903	R02914	pay01100	PAU_RS06955
R_PHALAAML	L-phenylalanine ammonia-lyase (trans-cinnamate-forming)_c0	M_phe__L_c <=> M_nh4_c + M_cinnm_c				SBO:0000176	False	rxn00495		21387			4.3.1.25		R00697	pay01110	PAU_RS06960
R_HISDr	L-histidine ammonia-lyase (urocanate-forming)_c0	M_his__L_c <=> M_nh4_c + M_urcan_c				SBO:0000176	False	rxn00867	HISD; HISD1r; HISDr; HISNH4L	21235	META:HISTIDINE-AMMONIA-LYASE-RXN	MNXR100639	4.3.1.3	R-XTR-70899	R01168	pay01100	PAU_RS06960
R_CHORS	5-O-(1-Carboxyvinyl)-3-phosphoshikimate phosphate-lyase (chorismate-forming)_c0	M_3psme_c <=> M_pi_c + M_chor_c				SBO:0000176	False	rxn01255	CHORS	21023	META:CHORISMATE-SYNTHASE-RXN	MNXR96709	4.2.3.5		R01714	pay01230	PAU_RS06975
R_FARNDIPL	(2E,6E)-farnesyl-diphosphate lyase [(3E,6E)-alpha-farnesene-forming]_c0	M_frdp_c <=> M_ppi_c + M_h_c + M_farnesene_c				SBO:0000176	False	rxn14294							R08696	pay01110	PAU_RS06975
R_PERD	4-phospho-D-erythronate:NAD+ 2-oxidoreductase_c0	M_nad_c + M_4per_c <=> M_nadh_c + M_h_c + M_ohpb_c				SBO:0000176	True	rxn02939	PERD	18832	META:ERYTHRON4PDEHYDROG-RXN	MNXR102495	1.1.1.290		R04210	pay01100	PAU_RS07075
R_5FLURAPRT	5-fluorouridine monophosphate:diphosphate phospho-alpha-D-ribosyl-transferase_c0	M_prpp_c + M_5flura_c <=> M_ppi_c + M_5flurimp_c				SBO:0000176	False	rxn11759	5FLURAPRT			MNXR95071	2.4.2.10		R08231	pay00983	PAU_RS07115
R_SOTA	N2-succinyl-L-ornithine:2-oxoglutarate 5-aminotransferase_c0	M_akg_c + M_sucorn_c <=> M_glu__L_c + M_sucgsa_c				SBO:0000176	False	rxn02944	SOTA	16956	META:SUCCORNTRANSAM-RXN	MNXR104477	2.6.1.81		R04217	pay01100	PAU_RS07325
R_AST	succinyl-CoA:L-arginine N2-succinyltransferase_c0	M_arg__L_c + M_succoa_c <=> M_coa_c + M_h_c + M_sucarg_c				SBO:0000176	False	rxn00601	AST	15188	META:ARGININE-N-SUCCINYLTRANSFERASE-RXN	MNXR96115	2.3.1.109		R00832	pay01100	PAU_RS07330
R_ACOAAG3PAT	Acetyl-CoA:1-alkyl-sn-glycero-3-phosphate 2-O-acetyltransferase_c0	M_accoa_c + M_1alksngly3p_c <=> M_coa_c + M_2acet1alksngly3p_c				SBO:0000176	False	rxn06386		18560	META:2.3.1.105-RXN		2.3.1.105		R03455	pay01100	PAU_RS07330
R_SGSAD	N-succinyl-L-glutamate 5-semialdehyde:NAD+ oxidoreductase_c0	M_h2o_c + M_nad_c + M_sucgsa_c <=> M_nadh_c + 2.0 M_h_c + M_sucglu_c				SBO:0000176	False	rxn03422	SGSAD	10815	META:SUCCGLUALDDEHYD-RXN	MNXR104368	1.2.1.71		R05049	pay01100	PAU_RS07335
R_SADH	N2-succinyl-L-arginine iminohydrolase (decarboxylating)_c0	2.0 M_h2o_c + 2.0 M_h_c + M_sucarg_c <=> M_co2_c + 2.0 M_nh4_c + M_sucorn_c				SBO:0000176	False	rxn02927	SADH	19536	META:SUCCARGDIHYDRO-RXN	MNXR104239	3.5.3.23		R04189	pay01100	PAU_RS07340
R_PNTEH	(R)-pantetheine amidohydrolase_c0	M_h2o_c + M_ptth_c <=> M_pnto__R_c + M_cysam_c				SBO:0000176	False	rxn02130	PNTEH	13448	META:3.5.1.92-RXN	MNXR103049	3.5.1.92	R-XTR-8938300	R02973	pay00770	PAU_RS07345
R_PTAr	acetyl-CoA:phosphate acetyltransferase_c0	M_pi_c + M_accoa_c <=> M_coa_c + M_actp_c				SBO:0000176	True	rxn00173	PTAr	19524	META:PHOSACETYLTRANS-RXN	MNXR103319	2.3.1.8		R00230	pay01200	( PAU_RS07390 or peg1659 )
R_PTA2	propanoyl-CoA:phosphate propanoyltransferase_c0	M_pi_c + M_ppcoa_c <=> M_coa_c + M_ppap_c				SBO:0000176	False	rxn00670	PTA2; PTA2r	28049	META:PTAALT-RXN	MNXR102416	2.3.1.8		R00921	pay01100	( PAU_RS07390 or peg1659 )
R_ACKr	ATP:acetate phosphotransferase_c0	M_atp_c + M_ac_c <=> M_adp_c + M_actp_c				SBO:0000176	True	rxn00225	ACK_c; ACKr	11355	META:ACETATEKIN-RXN	MNXR95269	2.7.2.15		R00315	pay01200	PAU_RS07395
R_APPTm	ATP:propanoate phosphotransferase_c0	M_atp_c + M_ppa_c <=> M_adp_c + M_ppap_c				SBO:0000176	True	rxn00985	APPTm	23151		MNXR95897	2.7.2.15		R01353	pay01100	PAU_RS07395
R_ATPPROHISPT	ATP:protein-L-histidine N(pi)-phosphotransferase_c0	M_adp_c + M_h_c + M_pplhis_c <=> M_atp_c + M_phis__L_c				SBO:0000176	False	rxn06197		22723	META:2.7.13.1-RXN		2.7.13.1		R02625		PAU_RS07395
R_GF6PTA_1	L-glutamine:D-fructose-6-phosphate isomerase (deaminating)_c0	M_gln__L_c + M_f6p_c <=> M_glu__L_c + M_gam6p_c				SBO:0000176	False	rxn00555		13240	META:L-GLN-FRUCT-6-P-AMINOTRANS-RXN	MNXR100107	2.6.1.16		R00768	pay01100	PAU_RS07415
R_GOXSUCALDT	2-oxoglutarate:glyoxylate succinaldehydetransferase (decarboxylating)_c0	M_akg_c + M_glx_c + M_h_c <=> M_co2_c + M_hoa_c				SBO:0000176	False	rxn00332		14344	META:2-HYDROXY-3-OXOADIPATE-SYNTHASE-RXN		2.2.1.5		R00474	pay00630	PAU_RS07500
R_2S6HCCi	menaquinone biosynthesis protein-related_c0	M_co2_c + M_pyr_c + M_2shchc_c <=> M_akg_c + M_h_c + M_ichor_c				SBO:0000176	False	rxn04675	2S6HCC; 2S6HCCi; SEPHCHCS_2			MNXR134758	4.2.99.20				PAU_RS07500
R_SEPHCHCS	2-succinyl-5-enolpyruvyl-6-hydroxy-3-cyclohexene-1-carboxylate synthase_c0	M_akg_c + M_h_c + M_ichor_c <=> M_co2_c + M_2sephchc_c				SBO:0000176	False	rxn11702	2S5EPAC; SEPCS; SEPHCHCS	25596		MNXR104329	2.2.1.9				PAU_RS07500
R_SHCHCS3	2-succinyl-6-hydroxy-2,4-cyclohexadiene-1-carboxylate synthase_c0	M_2sephchc_c <=> M_pyr_c + M_2shchc_c				SBO:0000176	False	rxn11703	2SU6HYCC; SHCHCS; SHCHCS3	25600		MNXR111742	4.2.99.20				PAU_RS07505
R_NPHS	O-Succinylbenzoyl-CoA 1,4-dihydroxy-2-naphthoate-lyase_c0	M_sbzcoa_c <=> M_coa_c + M_dhna_c				SBO:0000176	False	rxn02898	NPHS; NPHSr	15528		MNXR102012	4.1.3.36		R04150		PAU_RS07510
R_CPHOXBUTCOADH	4-(2-carboxyphenyl)-4-oxobutanoyl-CoA dehydratase (cyclizing)_c0	M_h_c + M_sbzcoa_c <=> M_h2o_c + M_14dhncoa_c				SBO:0000176	True	rxn05024		26565	META:NAPHTHOATE-SYN-RXN		4.1.3.36		R07263	pay01110	PAU_RS07510
R_SUCBZS	(1R,6R)-6-hydroxy-2-succinylcyclohexa-2,4-diene-1-carboxylate hydrolyase (2-succinylbenzoate-forming)_c0	M_2shchc_c <=> M_h2o_c + M_sucbz_c				SBO:0000176	False	rxn02832	SUCBZS	10199	META:O-SUCCINYLBENZOATE-COA-SYN-RXN	MNXR108605	4.2.1.113		R04031	pay01110	PAU_RS07515
R_PERYTHHL	3-Phospho-D-erythronate hydro-lyase_c0	M_4per_c <=> M_h2o_c + M_pen4deoc3tetrul_c				SBO:0000176	False	rxn02936					4.2.1.11		R04206		PAU_RS07515
R_SUCBZL	O-Succinylbenzoate:CoA ligase (AMP-forming)_c0	M_atp_c + M_coa_c + M_sucbz_c <=> M_ppi_c + M_amp_c + M_h_c + M_sbzcoa_c				SBO:0000176	False	rxn02831	SUCBZL	17012	META:O-SUCCINYLBENZOATE-COA-LIG-RXN	MNXR104612	6.2.1.26		R04030	pay01110	PAU_RS07520
R_r03875	R03875_c0	M_amet_c + M_pcollglys_c <=> M_ahcys_c + M_h_c + M_M00213_c				SBO:0000176	False	rxn06515		51739			2.1.1.59		R03875	pay01100	PAU_RS07580
R_AMETCLYSMETT	S-Adenosyl-L-methionine:calmodulin-L-lysine N6-methyltransferase_c0	M_amet_c + M_calmlys__L_c <=> M_ahcys_c + M_h_c + M_calmN6metlys__L_c				SBO:0000176	False	rxn06570		21559	META:2.1.1.60-RXN		2.1.1.60		R04062		PAU_RS07580
R_OHPHM	S-adenosyl-L-methionine:3-(all-trans-octaprenyl)benzene-1,2-diol 2-O-methyltransferase_c0	M_amet_c + M_2ohph_c <=> M_ahcys_c + M_h_c + M_2omph_c				SBO:0000176	False	rxn03395	OHPHM	27773	META:2-OCTAPRENYL-6-OHPHENOL-METHY-RXN	MNXR102170	2.1.1.222		R04988	pay01110	PAU_RS07580
R_AMETAHCYU8	R05614_c0	M_amet_c + M_2omhmbl_c <=> M_ahcys_c + M_h_c + M_q8_c				SBO:0000176	True	rxn11946					2.1.1.64		R05614	pay01110	PAU_RS07580
R_HMR_6976	S-adenosyl-L-methionine:cytochrome-c-L-lysine N6-methyltransferase_c0	M_amet_c + M_M00213_c <=> M_ahcys_c + M_h_c + M_Ndmelys_c				SBO:0000176	True	rxn06804	HMR_6976								PAU_RS07580
R_HMR_6977	S-adenosyl-L-methionine:cytochrome-c-L-lysine N6-methyltransferase_c0	M_ahcys_c + M_Mtmelys_c <=> M_amet_c + M_Ndmelys_c				SBO:0000176	False	rxn06805	HMR_6977								PAU_RS07580
R_OXACOAL	Oxalate:CoA ligase (AMP-forming)_c0	M_atp_c + M_coa_c + M_oxa_c <=> M_ppi_c + M_amp_c + M_oxalcoa_c				SBO:0000176	False	rxn01135	OXACOAL	18296	META:OXALATE--COA-LIGASE-RXN	MNXR102232	6.2.1.8		R01558	pay01100	PAU_RS07780
R_ADCPS2	adenosylcobyric acid:(R)-1-aminopropan-2-yl phosphate ligase_c0	M_atp_c + M_applp_c + M_adcobhex_c <=> M_adp_c + M_pi_c + M_h_c + M_adocbip_c				SBO:0000176	False	rxn04384	ADCPS2	21899	META:RXN-6261	MNXR95439	6.3.1.10		R06529	pay01100	PAU_RS07780
R_ADCPS1	adenosylcobyric acid:(R)-1-aminopropan-2-ol ligase (ADP-forming)_c0	M_atp_c + M_appl_c + M_adcobhex_c <=> M_adp_c + M_pi_c + M_h_c + M_adocbi_c				SBO:0000176	False	rxn05054	ADCPS1		META:6.3.1.10-RXN	MNXR95438	6.3.1.10		R07302	pay01100	PAU_RS07780
R_RE2124C	S-Adenosyl-L-methionine:tyramine N-methyltransferase_c0	M_amet_c + M_tym_c <=> M_ahcys_c + M_h_c + M_C02442_c				SBO:0000176	False	rxn01717	RE2124C	14868	META:TYRAMINE-N-METHYLTRANSFERASE-RXN	MNXR103613	2.1.1.27		R02384	pay01100	PAU_RS07795
R_HOXNDDSUCHL	2-Hydroxy-6-oxonona-2,4-diene-1,9-dioate succinylhydrolase_c0	M_h2o_c + M_hkndd_c <=> M_succ_c + M_h_c + M_op4en_c				SBO:0000176	False	rxn01895		34190	META:MHPCHYDROL-RXN		3.7.1.14		R02603	pay01220	PAU_RS07810
R_CHOXMUCSALD	R04488_c0	M_h2o_c + M_4cbx2hmucsemiald_c <=> M_for_c + M_h_c + M_4metene2oxglut_c				SBO:0000176	False	rxn11610					3.7.1.-		R04488	pay01120	PAU_RS07810
R_HOXHEPDIEAH	R05138_c0	M_ac_c + M_h_c + M_op4en_c <=> M_h2o_c + M_cchoxod_c				SBO:0000176	False	rxn03486					3.7.1.25		R05138	pay01220	PAU_RS07810
R_HOXCHPENDIEAH	R05363_c0	M_h2o_c + M_6ox2h7chlorphen388trichlorocttri_c <=> M_h_c + M_2chlorphen33dichlorprop_c + M_2h3chlorpen24dien_c				SBO:0000176	False	rxn06905					3.5.2.-		R05356	pay01120	PAU_RS07810
R_HOXMOCTDAHL	2-Hydroxy-6-oxo-7-methylocta-2,4-dienoate acylhydrolase_c0	M_h2o_c + M_2h6ox7metoct24dienoate_c <=> M_h_c + M_op4en_c + M_ibt_c				SBO:0000176	False	rxn03665		42579	META:RXN-668		3.7.1.-		R05364	pay01220	PAU_RS07810
R_HOXHEXDBZHL	2-hydroxy-6-oxo-(2'-aminophenyl)-hexa-2,4-dienoate benzoylhydrolase_c0	M_h2o_c + M_2h6ox2amphenhex24dienoate_c <=> M_h_c + M_anth_c + M_op4en_c				SBO:0000176	False	rxn03666		27873	META:RXN-11543		3.7.1.13		R05365	pay01220	PAU_RS07810
R_HOXOCTDAHL	2-Hydroxy-6-oxo-octa-2,4-dienoate acylhydrolase_c0	M_h2o_c + M_2h6oxoct24dienoate_c <=> M_h_c + M_ppa_c + M_op4en_c				SBO:0000176	False	rxn03667					3.7.1.-		R05366	pay01220	PAU_RS07810
R_OCHCCH	R05594_c0	2.0 M_h2o_c + M_6occhcoa_c <=> M_h_c + M_3hpimcoa_c				SBO:0000176	False	rxn03873	OCHCCH	39654	META:OAHTHAUERA-RXN	MNXR102147	3.7.1.21		R05594	pay01220	PAU_RS07810
R_IPOXCHEXCCOA	R06371_c0	M_h2o_c + M_4iprop2oxcychexcbxcoa_c <=> M_h_c + M_3iproppimcoa_c				SBO:0000176	False	rxn04238					3.7.1.-		R06371	pay01220	PAU_RS07810
R_HOXKNTRIDFUMHL	R06789_c0	M_h2o_c + M_hkntd_c <=> M_h_c + M_fum_c + M_op4en_c				SBO:0000176	False	rxn04604		34194	META:RXN-12070		3.7.1.14		R06789	pay01220	PAU_RS07810
R_DIHOXNICHL	2,6-dihydroxypseudooxynicotinehydrolase_c0	M_h2o_c + M_26dihpseudooxnic_c <=> M_h_c + M_dhpyr_c + M_4metambuty_c				SBO:0000176	False	rxn07346		34170	META:R181-RXN		3.7.1.19		R07515	pay01120	PAU_RS07810
R_r07802	R07802_c0	M_h2o_c + M_2h6ox62cbxphenhex24dienoate_c <=> M_h_c + M_op4en_c + M_phthalate_c				SBO:0000176	False	rxn07609					3.7.1.-		R07802	pay01120	PAU_RS07810
R_r07831	R07831_c0	M_h2o_c + M_dihphlglucinol_c <=> M_h_c + M_3h5oxhexanoate_c				SBO:0000176	False	rxn07622					3.7.1-		R07831	pay01120	PAU_RS07810
R_TRIHOXCYHEXAHL	3D-(3,5/4)-Trihydroxycyclohexane-1,2-dione acylhydrolase (decyclizing)_c0	M_h2o_c + M_dkdi_c <=> M_h_c + M_5deoxglucacid_c				SBO:0000176	False	rxn12147		25839	META:RXN-14149		3.7.1.22		R08603	pay01120	PAU_RS07810
R_SHCHCC	sirohydrochlorin cobalt-lyase_c0	M_cobalt2_c + M_scl_c <=> 2.0 M_h_c + M_copre2_c				SBO:0000176	False	rxn04045	SHCHCC	26272	META:RXN-8759	MNXR97796	4.99.1.3		R05807	pay01100	PAU_RS07825
R_ADCYRS	R05225_c0	4.0 M_h2o_c + 4.0 M_atp_c + 4.0 M_gln__L_c + M_adcobdam_c <=> 4.0 M_adp_c + 4.0 M_pi_c + 4.0 M_glu__L_c + 4.0 M_h_c + M_adcobhex_c				SBO:0000176	False	rxn03540	ADCYRS			MNXR95441	6.3.5.10		R05225	pay01100	PAU_RS07835
R_ADOCBIK	R05221_c0	M_atp_c + M_adocbi_c <=> M_adp_c + M_h_c + M_adocbip_c				SBO:0000176	False	rxn03536	ADOCBIK		META:COBINAMIDEKIN-RXN	MNXR95465	2.7.1.156		R05221	pay01100	PAU_RS07840
R_ACBIPGT	R05222_c0	M_gtp_c + M_adocbip_c <=> M_ppi_c + M_h_c + M_agdpcbi_c				SBO:0000176	False	rxn03537	ACBIPGT	22715	META:COBINPGUANYLYLTRANS-RXN	MNXR95216	2.7.7.62		R05222	pay01100	PAU_RS07840
R_ADCOBGTPT	R06558_c0	M_gtp_c + M_adocbi_c <=> M_gdp_c + M_h_c + M_adocbip_c				SBO:0000176	False	rxn04413		15768	META:RXN-14063		2.7.1.156		R06558	pay01100	PAU_RS07840
R_ADOCBLS	R05223_c0	M_rdmbzi_c + M_agdpcbi_c <=> M_h_c + M_gmp_c + M_adocbl_c				SBO:0000176	False	rxn03538	ADOCBLS		META:COBALAMINSYN-RXN	MNXR95469	2.7.8.26		R05223	pay01100	PAU_RS07845
R_RZ5PP	R04594_c0	M_h2o_c + M_5prdmbz_c <=> M_pi_c + M_rdmbzi_c				SBO:0000176	False	rxn03150	ARZS; RZ5PP	24459	META:RXN-16788	MNXR104116	3.1.3.73		R04594	pay01100	PAU_RS07855
R_NNDMBRT	Nicotinate-nucleotide:dimethylbenzimidazole phospho-D-ribosyltransferase_c0	M_nicrnt_c + M_dmbzid_c <=> M_h_c + M_nac_c + M_5prdmbz_c				SBO:0000176	False	rxn02897	NNDMBRT; NNPRT	11199	META:DMBPPRIBOSYLTRANS-RXN	MNXR101979	2.4.2.21		R04148	pay01100	PAU_RS07860
R_THRPDC	L-threonine-O-3-phosphate carboxy-lyase_c0	M_h_c + M_thrp_c <=> M_co2_c + M_applp_c				SBO:0000176	False	rxn04385	THRPD; THRPDC	11495	META:4.1.1.81-RXN	MNXR104843	4.1.1.81		R06530	pay01100	PAU_RS07940
R_TRPt2r	TRANS-RXNBWI-115637.ce.maizeexp.TRP_c0	M_trp__L_e + M_h_e <=> M_trp__L_c + M_h_c				SBO:0000176	True	rxn05663	TRPt6	28882	META:TRANS-RXN-76	MNXR104950					PAU_RS08130
R_ATPDOGALAC1PT	ATP:6-deoxy-L-galactose 1-phosphotransferase_c0	M_atp_c + M_fuc__L_c <=> M_adp_c + M_h_c + M_fuc1p__L_c				SBO:0000176	False	rxn02262		13244	META:FUCOKINASE-RXN		2.7.1.52		R03161	pay01110	PAU_RS08140
R_LYSt2r	TRANS-RXN-58.cp_c0	M_lys__L_e + M_h_e <=> M_lys__L_c + M_h_c				SBO:0000176	True	rxn09674	LYSt6	28914	META:TRANS-RXN-58	MNXR101266					PAU_RS08160
R_RRETOR	(R)-reticuline:NADP+ oxidoreductase_c0	M_nadph_c + M_12dehretic_c <=> M_nadp_c + M_retic__R_c				SBO:0000176	False	rxn03211							R04695	pay01110	PAU_RS08210
R_MCOATA	Malonyl-CoA:[acyl-carrier-protein] S-malonyltransferase_c0	M_h_c + M_malcoa_c + M_ACP_c <=> M_coa_c + M_malACP_c				SBO:0000176	True	rxn05465	MCOATA		META:MALONYL-COA-ACP-TRANSACYL-RXN	MNXR101421	2.3.1.86		R01626	pay01212	PAU_RS08250
R_2MACPT	2-methylbutanoyl-CoA:[acyl-carrier-protein] transferase_c0	M_2mbcoa_c + M_ACP_c <=> M_coa_c + M_h_c + M_2mbutACP_c				SBO:0000176	True	rxn05358	2MACPT								PAU_RS08250
R_3MBCOT	3-methylbutanoyl-CoA:[acyl-carrier-protein] transferase_c0	M_ivcoa_c + M_ACP_c <=> M_coa_c + M_h_c + M_isovACP_c				SBO:0000176	True	rxn05383	3MBCOT								PAU_RS08250
R_2MPCAC	2-methylpropionyl-CoA:[acyl-carrier-protein] transferase_c0	M_ibcoa_c + M_ACP_c <=> M_coa_c + M_h_c + M_isobutACP_c				SBO:0000176	True	rxn05408	2MPCAC								PAU_RS08250
R_12MTDECACPT	12-methyl-tetra-decanoyl-ACP:[acyl-carrier-protein] transferase_c0	M_coa_c + 2.0 M_h_c + M_12mettetdecACP_c <=> M_fa4coa_c + M_ACP_c				SBO:0000176	True	rxn05451									PAU_RS08250
R_14MHDECACPT	14-methyl-hexa-decanoyl-ACP:[acyl-carrier-protein] transferase_c0	M_coa_c + 2.0 M_h_c + M_14mhdACP_c <=> M_fa12coa_c + M_ACP_c				SBO:0000176	True	rxn05452									PAU_RS08250
R_13MTDECACPT	13-methyl-tetra-decanoyl-ACP:[acyl-carrier-protein] transferase_c0	M_coa_c + 2.0 M_h_c + M_13mtdACP_c <=> M_fa3coa_c + M_ACP_c				SBO:0000176	True	rxn05453									PAU_RS08250
R_15MHDECACPT	15-methyl-hexa-decanoyl-ACP:[acyl-carrier-protein] transferase_c0	M_coa_c + 2.0 M_h_c + M_15mhdACP_c <=> M_fa11coa_c + M_ACP_c				SBO:0000176	True	rxn05454									PAU_RS08250
R_12MTIDECACPT	12-methyl-tridecanoyl-ACP:[acyl-carrier-protein] transferase_c0	M_coa_c + 2.0 M_h_c + M_12mtACP_c <=> M_fa1coa_c + M_ACP_c				SBO:0000176	True	rxn05455									PAU_RS08250
R_14MPDECACPT	14-methyl-pentadecanoyl-ACP:[acyl-carrier-protein] transferase_c0	M_coa_c + 2.0 M_h_c + M_14mpACP_c <=> M_fa6coa_c + M_ACP_c				SBO:0000176	True	rxn05456									PAU_RS08250
R_MYACPAT	[Acyl-carrier-protein] acetyltransferase_c0	M_coa_c + M_tdeacp_c <=> M_tdcoa_c + M_ACP_c				SBO:0000176	True	rxn05457									PAU_RS08250
R_HDACPAT	[Acyl-carrier-protein] acetyltransferase_c0	M_coa_c + M_h_c + M_hedACP_c <=> M_pmtcoa_c + M_ACP_c				SBO:0000176	True	rxn05458									PAU_RS08250
R_STEACPT	stearyl-ACP:[acyl-carrier-protein] transferase_c0	M_coa_c + M_h_c + M_octACP_c <=> M_strcoa_c + M_ACP_c				SBO:0000176	True	rxn05459									PAU_RS08250
R_4M3OXHA	4-methyl-3-oxo-hexanoyl-ACP:NADP+ oxidoreductase_c0	M_nadph_c + M_h_c + M_4m30hex_ACP_c <=> M_nadp_c + M_4m3hhexACP_c				SBO:0000176	True	rxn05360	4M3OXHA								PAU_RS08255
R_6M3OXO	6-methyl-3-oxo-octanoyl-ACP:NADP+ oxidoreductase_c0	M_nadph_c + M_h_c + M_6m3oACP_c <=> M_nadp_c + M_6m3hoACP_c				SBO:0000176	True	rxn05364	6M3OXO								PAU_RS08255
R_8M3OAO	8-methyl-3-oxo-decanoyl-ACP:NADP+ oxidoreductase_c0	M_nadph_c + M_h_c + M_8m3odACP_c <=> M_nadp_c + M_8m3hdACP_c				SBO:0000176	True	rxn05368	8M3OAO								PAU_RS08255
R_10M3OACPO	10-methyl-3-oxo-dodecanoyl-ACP:NADP+ oxidoreductase_c0	M_nadph_c + M_h_c + M_3oddecACP_c <=> M_nadp_c + M_3hoddecACP_c				SBO:0000176	True	rxn05372	10M3OACPO						R07763	pay00061	PAU_RS08255
R_12M3TDA	12-methyl-3-oxo-tetra-decanoyl-ACP:NADP+ oxidoreductase_c0	M_nadph_c + M_h_c + M_123oxtACP_c <=> M_nadp_c + M_12m3htdACP_c				SBO:0000176	True	rxn05376	12M3TDA								PAU_RS08255
R_14M3OHO	14-methyl-3-oxo-hexa-decanoyl-ACP:NADP+ oxidoreductase_c0	M_nadph_c + M_h_c + M_14m3ohdACP_c <=> M_nadp_c + M_14m3hdACP_c				SBO:0000176	True	rxn05380	14M3OHO								PAU_RS08255
R_5MET3OH	5-methyl-3-oxo-hexanoyl-ACP:NADP+ oxidoreductase_c0	M_nadph_c + M_h_c + M_5m3hhACP_c <=> M_nadp_c + M_5m3hACP_c				SBO:0000176	True	rxn05385	5MET3OH				1.1.1.0				PAU_RS08255
R_7M3ODO	7-methyl-3-oxo-octanoyl-ACP:NADP+ oxidoreductase_c0	M_nadph_c + M_h_c + M_7me3oxoacp_c <=> M_nadp_c + M_7m3hoACP_c				SBO:0000176	True	rxn05389	7M3ODO								PAU_RS08255
R_9M3OXPA	9-methyl-3-oxo-decanoyl-ACP:NADP+ oxidoreductase_c0	M_nadph_c + M_h_c + M_9m3odACP_c <=> M_nadp_c + M_9m3hdACP_c				SBO:0000176	True	rxn05393	9M3OXPA								PAU_RS08255
R_11M3ODO	11-methyl-3-oxo-dodecanoyl-ACP:NADP+ oxidoreductase_c0	M_nadph_c + M_h_c + M_11m3odACP_c <=> M_nadp_c + M_11m3hdACP_c				SBO:0000176	True	rxn05397	11M3ODO								PAU_RS08255
R_13M3OTDAO	13-methyl-3-oxo-tetra-decanoyl-ACP:NADP+ oxidoreductase_c0	M_nadph_c + M_h_c + M_13m3otdACP_c <=> M_nadp_c + M_13m3htdACP_c				SBO:0000176	True	rxn05401	13M3OTDAO								PAU_RS08255
R_15M3OHAO	15-methyl-3-oxo-hexa-decanoyl-ACP:NADP+ oxidoreductase_c0	M_nadph_c + M_h_c + M_15m3ohdACP_c <=> M_nadp_c + M_15m3hdACP_c				SBO:0000176	True	rxn05405	15M3OHAO								PAU_RS08255
R_CITCOAOXAL	(3S)-citryl-CoA oxaloacetate-lyase (acetyl-CoA-forming)_c0	M_citmcoa__L_c <=> M_accoa_c + M_oaa_c + M_h_c				SBO:0000176	False	rxn00259		20815	META: RXN-7929		4.1.3.34		R00354	pay01200	PAU_RS08270
R_ADCL	4-amino-4-deoxychorismate pyruvate-lyase_c0	M_4adcho_c <=> M_pyr_c + M_h_c + M_4abz_c				SBO:0000176	False	rxn03841	ADCL; ADCL_c	16204	META:ADCLY-RXN	MNXR95436	4.1.3.38		R05553	pay00790	PAU_RS08270
R_DTMPK	ATP:dTMP phosphotransferase_c0	M_atp_c + M_h_c + M_dtmp_c <=> M_adp_c + M_dtdp_c				SBO:0000176	True	rxn01513	ATDTM; ATDTM_c; DTMPK	13520	META:DTMPKI-RXN	MNXR97804	2.7.4.9		R02094	pay01100	PAU_RS08280
R_ATPCELB6PT	ATP:cellobiose 6-phosphotransferase_c0	M_atp_c + M_cellb_c <=> M_adp_c + M_h_c + M_cellb6p_c				SBO:0000176	False	rxn01049		21947	META:BETA-GLUCOSIDE-KINASE-RXN		2.7.1.85		R01441		PAU_RS08305
R_TMK	ATP:thiamine phosphotransferase_c0	M_atp_c + M_thm_c <=> M_adp_c + M_h_c + M_thmmp_c				SBO:0000176	False	rxn01538	TMK; TMKr			MNXR138875	2.7.1.89		R02134	pay01100	PAU_RS08305
R_NADH10	NADH dehydrogenase (menaquinone-8, 0 protons)_c0	M_nadh_c + M_h_c + M_mqn8_c <=> M_nad_c + M_mql8_c				SBO:0000176	False	rxn08971	NADH10; NADPHQR3_2	29246		MNXR101863					PAU_RS08315
R_NADH5	dihydronicotinamide adenine dinucleotide-coenzyme Q reductase_c0	M_nadh_c + M_h_c + M_q8_c <=> M_nad_c + M_q8h2_c				SBO:0000176	False	rxn08975	NADH5	29110		MNXR101872					PAU_RS08315
R_NADH9	quinone reductase_c0	M_nadh_c + M_h_c + M_2dmmq8_c <=> M_nad_c + M_2dmmql8_c				SBO:0000176	False	rxn08976	NADH9	30510		MNXR101876					PAU_RS08315
R_r0082	oxalosuccinate carboxy-lyase (2-oxoglutarate-forming)_c0	M_h_c + M_HC01434_c <=> M_co2_c + M_akg_c				SBO:0000176	True	rxn00199	r0082	19384	META:RXN-8642	MNXR105305	1.1.1.42		R00268	pay01210	PAU_RS08415
R_r0422	Isocitrate:NADP+ oxidoreductase_c0	M_nadp_c + M_icit_c <=> M_nadph_c + M_h_c + M_HC01434_c				SBO:0000176	True	rxn01387	r0422	25591		MNXR105340	1.1.1.42		R01899	pay01210	PAU_RS08415
R_ALAt2r	TRANS-RXNBWI-115637.ce.maizeexp.L-ALPHA-ALANINE_c0	M_ala__L_e + M_h_e <=> M_ala__L_c + M_h_c				SBO:0000176	True	rxn05496	ALAt2r	29446	META:RXN0-5202	MNXR95704					PAU_RS08425
R_HISt2r	TRANS-RXNBWI-115637.ce.maizeexp.HIS_c0	M_h_e + M_his__L_e <=> M_h_c + M_his__L_c				SBO:0000176	True	rxn05299	HISt6	37050		MNXR100645					PAU_RS08465
R_HMPK1	ATP:4-amino-5-hydroxymethyl-2-methylpyrimidine 5-phosphotransferase_c0	M_atp_c + M_4ahmmp_c <=> M_adp_c + M_h_c + M_4ampm_c				SBO:0000176	False	rxn02484	HMPK1			MNXR143164	2.7.1.49		R03471	pay01100	PAU_RS08480
R_PMPK	ATP:4-amino-2-methyl-5-phosphomethylpyrimidine phosphotransferase_c0	M_atp_c + M_h_c + M_4ampm_c <=> M_adp_c + M_2mahmp_c				SBO:0000176	False	rxn03108	PMPK; PMPK_2			MNXR143305	2.7.4.7		R04509	pay01100	PAU_RS08480
R_ADNUC	Adenosine ribohydrolase_c0	M_h2o_c + M_adn_c <=> M_rib__D_c + M_ade_c				SBO:0000176	False	rxn00927	ADNUC; ADRH; PNS1	18672	META:ADENOSINE-NUCLEOSIDASE-RXN	MNXR95459	3.2.2.8		R01245	pay01100	PAU_RS08550
R_GNNUC	Guanosine ribohydrolase_c0	M_h2o_c + M_gsn_c <=> M_rib__D_c + M_gua_c				SBO:0000176	False	rxn01226	GNNUC; PNS2; RSPN	30774	META:RXN0-366	MNXR100392	3.2.2.8		R01677	pay01100	PAU_RS08550
R_INSH	Inosine ribohydrolase_c0	M_h2o_c + M_ins_c <=> M_rib__D_c + M_hxan_c				SBO:0000176	False	rxn01299	INSH; ISRH; PNS3	16660	META:INOSINE-NUCLEOSIDASE-RXN	MNXR100844	3.2.2.8		R01770	pay01100	PAU_RS08550
R_XTSNH	Xanthosine ribohydrolase_c0	M_h2o_c + M_xtsn_c <=> M_rib__D_c + M_xan_c				SBO:0000176	False	rxn01545	PNS4; RIBH; XTSNH; XTSNRH	27997	META:RXN0-363	MNXR105245	3.2.2.1		R02143	pay01100	PAU_RS08550
R_SPMDAT1	SPERMACTRAN-RXN.c_c0	M_accoa_c + M_spmd_c <=> M_coa_c + M_h_c + M_N1aspmd_c				SBO:0000176	False	rxn09264	RE1234C; SPMDAT1	28153	META:SPERMACTRAN-RXN	MNXR104491	2.3.1.57	R-XTR-351208			PAU_RS08580
R_SPMDAT2	Spermidine acetyltransferase (N8)_c0	M_accoa_c + M_spmd_c <=> M_coa_c + M_h_c + M_n8aspmd_c				SBO:0000176	False	rxn09265	RE1235C; SPMDAT2	28273	META:RXN0-7165	MNXR104492	2.6.1.29				PAU_RS08580
R_URAt2	Uracil permease_c0	M_h_e + M_ura_e <=> M_h_c + M_ura_c				SBO:0000176	False	rxn05197	URAt6	29242	META:TRANS-RXN-132	MNXR105148					PAU_RS08600
R_DHPS_h	L-aspartate-4-semialdehyde hydro-lyase (adding pyruvate and cyclizing)	M_aspsa_c + M_pyr_c <=> M_h_c + 2.0 M_h2o_c + M_23dhdp_c				SBO:0000176	False	rxn40037	DHPS_h	34174	META:DIHYDRODIPICSYN-RXN		4.3.3.7		R10147	pay01230	PAU_RS08660
R_SDPDS	N-Succinyl-LL-2,6-diaminoheptanedioate amidohydrolase_c0	M_h2o_c + M_sl26da_c <=> M_succ_c + M_26dap_LL_c				SBO:0000176	False	rxn01973	SDPDS	22611	META:SUCCDIAMINOPIMDESUCC-RXN	MNXR104300	3.5.1.18		R02734	pay01230	PAU_RS08760
R_ME2	(S)-Malate:NADP+ oxidoreductase(oxaloacetate-decarboxylating)_c0	M_nadp_c + M_mal__L_c <=> M_nadph_c + M_co2_c + M_pyr_c				SBO:0000176	False	rxn00161	ME1; ME2	18256	META:MALIC-NADP-RXN	MNXR101443	1.1.1.40		R00216	pay01200	PAU_RS08775
R_IMPD	IMP:NAD+ oxidoreductase_c0	M_h2o_c + M_nad_c + M_imp_c <=> M_nadh_c + M_h_c + M_xmp_c				SBO:0000176	False	rxn00834	IMPD; IMPD_c	11711	META:IMP-DEHYDROG-RXN	MNXR100830	1.1.1.205	R-XTR-73794	R01130	pay01110	PAU_RS08805
R_HMR_0763	ceramide:phosphatidylcholine cholinephosphotransferase_c0	M_crm_cho_c + M_pchol_cho_c <=> M_sphmyln_hs_c + M_12diacylsngly_c				SBO:0000176	True	rxn14381	HMR_0763	18768	META:2.7.8.27-RXN		2.7.8.27		R08969	pay01100	PAU_RS09040
R_PPS	ATP:pyruvate,water phosphotransferase_c0	M_h2o_c + M_atp_c + M_pyr_c <=> M_pi_c + M_amp_c + M_pep_c + 3.0 M_h_c				SBO:0000176	False	rxn00147	PPS	11367	META:PEPSYNTH-RXN	MNXR103140	2.7.9.2		R00199	pay01200	PAU_RS09170
R_PMDPHT	R07280_c0	M_h2o_c + M_5aprbu_c <=> M_pi_c + M_4r5au_c				SBO:0000176	False	rxn05039	A56PAR; PMDPHT	25200	META:RIBOPHOSPHAT-RXN	MNXR96145	3.1.3.104		R07280	pay01110	PAU_RS09280
R_ADMETTHFMT	S-Adenosyl-L-methionine:5,7,4'-trihydroxyflavone 4'-O-methyltransferase_c0	M_amet_c + M_apigenin_c <=> M_ahcys_c + M_h_c + M_acacetin_c				SBO:0000176	False	rxn02548		20432	META:APIGENIN-4-O-METHYLTRANSFERASE-RXN		2.1.1.75		R03571	pay00944	PAU_RS09295
R_LGTHL	(R)-S-Lactoylglutathione methylglyoxal-lyase (isomerizing)_c0	M_gthrd_c + M_mthgxl_c <=> M_lgt__S_c				SBO:0000176	False	rxn01834	LGTHL	19072	META:GLYOXI-RXN	MNXR100355	4.4.1.5	R-XTR-5694071	R02530	pay01100	PAU_RS09330
R_SFLACBISFL	3-sulfolactate bisulfite-lyase_c0	M_3sulfolactate_c <=> M_pyr_c + M_so3_c				SBO:0000176	False	rxn07449		21431	META:RXN-11691		4.4.1.24		R07633	pay01100	PAU_RS09330
R_PYAM5PO	Pyridoxamine-5'-phosphate:oxygen oxidoreductase (deaminating)_c0	M_h2o_c + M_o2_c + M_pyam5p_c <=> M_nh4_c + M_pydx5p_c + M_h2o2_c				SBO:0000176	False	rxn00208	PYAM5PO; PYAM5PO_c; PYAM5POr	15820	META:PMPOXI-RXN	MNXR103355	1.4.3.5	R-XTR-965079	R00277	pay01100	PAU_RS09355
R_PDX5POi	Pyridoxine 5-phosphate:oxygen oxidoreductase_c0	M_o2_c + M_pdx5p_c <=> M_pydx5p_c + M_h2o2_c				SBO:0000176	False	rxn00209	PDX5PO; PDX5PO_c; PDX5POi	15152	META:PNPOXI-RXN	MNXR102438	1.4.3.5	R-XTR-965019	R00278	pay01100	PAU_RS09355
R_GLYCK2	ATP:(R)-glycerate 2-phosphotransferase_c0	M_atp_c + M_glyc__R_c <=> M_adp_c + M_h_c + M_2pg_c				SBO:0000176	False	rxn08647	GLYCK2; GLYCK_2	27380	META:GKI-RXN	MNXR100329	2.7.1.31		R08572	pay01200	PAU_RS09370
R_DDMAT5	Dodecanoyl-[acyl-carrier protein]:malonyl-CoA C-acyltransferase(decarboxylating, oxoacyl- and enoyl-reducing)_c0	M_nadh_c + 2.0 M_h_c + M_tddec2eACP_c <=> M_nad_c + M_ddcaACP_c				SBO:0000176	False	rxn05324	DDMAT5				2.3.1.179		R04726	pay01212	PAU_RS09385
R_MCMAT2	Butyryl-[acyl-carrier protein]:malonyl-CoA C-acyltransferase(decarboxylating, oxoacyl- and enoyl-reducing)_c0	M_nadh_c + 2.0 M_h_c + M_but2eACP_c <=> M_nad_c + M_butACP_c				SBO:0000176	False	rxn05322	MCMAT2	42251	META:RXN-9648		2.3.1.179		R04952	pay01212	PAU_RS09385
R_HACPMCOAT	Hexanoyl-[acyl-carrier protein]:malonyl-CoA C-acyltransferase(decarboxylating, oxoacyl- and enoyl-reducing)_c0	M_nadh_c + M_h_c + M_thex2eACP_c <=> M_nad_c + M_hexACP_c				SBO:0000176	False	rxn05326					2.3.1.179		R04957	pay01212	PAU_RS09385
R_OACPMCOAT	Octanoyl-[acyl-carrier protein]:malonyl-CoA C-acyltransferase(decarboxylating, oxoacyl- and enoyl-reducing)_c0	M_nadh_c + M_h_c + M_toct2eACP_c <=> M_nad_c + M_ocACP_c				SBO:0000176	False	rxn05325					2.3.1.179		R04960	pay01212	PAU_RS09385
R_DACPMCOAT	Decanoyl-[acyl-carrier protein]:malonyl-CoA C-acyltransferase(decarboxylating, oxoacyl- and enoyl-reducing)_c0	M_nadh_c + 2.0 M_h_c + M_tdec2eACP_c <=> M_nad_c + M_decACP_c				SBO:0000176	False	rxn05327					2.3.1.179		R04963	pay01212	PAU_RS09385
R_TDACPMCOAT	Tetradecanoyl-[acyl-carrier protein]:malonyl-CoA C-acyltransferase(decarboxylating, oxoacyl- and enoyl-reducing)_c0	M_nadh_c + 2.0 M_h_c + M_2Etmrs2eACP_c <=> M_nad_c + M_tdeacp_c				SBO:0000176	False	rxn05323					2.3.1.179		R04968	pay01212	PAU_RS09385
R_OCDEACPOR	R07765_c0	M_nadh_c + M_h_c + M_toctd2eACP_c <=> M_nad_c + M_octACP_c				SBO:0000176	True	rxn07579					1.3.1.9		R07765	pay01212	PAU_RS09385
R_MCMAT8	Hexadecanoyl-[acyl-carrier protein]:malonyl-CoA C-acyltransferase(decarboxylating, oxoacyl- and enoyl-reducing)_c0	M_nadh_c + M_h_c + M_tpalm2eACP_c <=> M_nad_c + M_hedACP_c				SBO:0000176	False	rxn05328	MCMAT8								PAU_RS09385
R_4MTHACP	4-methyl-trans-hex-2-enoyl-ACP:NAD+ oxidoreductase (A-specific)_c0	M_nadh_c + M_h_c + M_4methex2eACP_c <=> M_nad_c + M_4methexACP_c				SBO:0000176	False	rxn05433	4MTHACP								PAU_RS09385
R_6MTR2EO	6-methyl-trans-oct-2-enoyl-ACP:NAD+ oxidoreductase (A-specific)_c0	M_nadh_c + M_h_c + M_6mto2eACP_c <=> M_nad_c + M_6moACP_c				SBO:0000176	False	rxn05434	6MTR2EO								PAU_RS09385
R_8MT2ACP	8-methyl-trans-dec-2-enoyl-ACP:NAD+ oxidoreductase (A-specific)_c0	M_nadh_c + M_h_c + M_8mtd2eACP_c <=> M_nad_c + M_8mdACP_c				SBO:0000176	False	rxn05435	8MT2ACP								PAU_RS09385
R_10MTDAO	10-methyl-trans-dodec-2-enoyl-ACP:NAD+ oxidoreductase (A-specific)_c0	M_nadh_c + M_h_c + M_10mtd2eACP_c <=> M_nad_c + M_10mdACP_c				SBO:0000176	False	rxn05436	10MTDAO								PAU_RS09385
R_12TTACA	12-methyl-trans-tetra-dec-2-enoyl-ACP:NAD+ oxidoreductase (A-specific)_c0	M_nadh_c + M_h_c + M_12methtetdec2_c <=> M_nad_c + M_12mettetdecACP_c				SBO:0000176	False	rxn05437	12TTACA								PAU_RS09385
R_14MTHEAO	14-methyl-trans-hexa-dec-2-enoyl-ACP:NAD+ oxidoreductase (A-specific)_c0	M_nadh_c + M_h_c + M_14mthdeACP_c <=> M_nad_c + M_14mhdACP_c				SBO:0000176	False	rxn05438	14MTHEAO								PAU_RS09385
R_5MTH2EO	5-methyl-trans-hex-2-enoyl-ACP:NAD+ oxidoreductase (A-specific)_c0	M_nadh_c + M_h_c + M_5mhACP_c <=> M_nad_c + M_3mehacp_c				SBO:0000176	False	rxn05439	5MTH2EO								PAU_RS09385
R_7MTROCAC	7-methyl-trans-oct-2-enoyl-ACP:NAD+ oxidoreductase (A-specific)_c0	M_nadh_c + M_h_c + M_7mto2eACP_c <=> M_nad_c + M_7moACP_c				SBO:0000176	False	rxn05440	7MTROCAC								PAU_RS09385
R_9MDACP	9-methyl-trans-dec-2-enoyl-ACP:NAD+ oxidoreductase (A-specific)_c0	M_nadh_c + M_h_c + M_9mtd2eACP_c <=> M_nad_c + M_9mdACP_c				SBO:0000176	False	rxn05441	9MDACP								PAU_RS09385
R_11MTRDOC	11-methyl-trans-dodec-2-enoyl-ACP:NAD+ oxidoreductase (A-specific)_c0	M_nadh_c + M_h_c + M_11mtdeACP_c <=> M_nad_c + M_11mdACP_c				SBO:0000176	False	rxn05442	11MTRDOC								PAU_RS09385
R_13MTTDAO	13-methyl-trans-tetra-dec-2-enoyl-ACP:NAD+ oxidoreductase (A-specific)_c0	M_nadh_c + M_h_c + M_13mttd2eACP_c <=> M_nad_c + M_13mtdACP_c				SBO:0000176	False	rxn05443	13MTTDAO								PAU_RS09385
R_15MTHACP	15-methyl-trans-hexa-dec-2-enoyl-ACP:NAD+ oxidoreductase (A-specific)_c0	M_nadh_c + M_h_c + M_15methexeACP_c <=> M_nad_c + M_15mhdACP_c				SBO:0000176	False	rxn05444	15MTHACP								PAU_RS09385
R_4MTRPE	4-methyl-trans-pent-2-enoyl-ACP:NAD+ oxidoreductase (A-specific)_c0	M_nadh_c + M_h_c + M_4mtpACP_c <=> M_nad_c + M_4mpACP_c				SBO:0000176	False	rxn05445	4MTRPE								PAU_RS09385
R_6MTHAO	6-methyl-trans-hept-2-enoyl-ACP:NAD+ oxidoreductase (A-specific)_c0	M_nadh_c + M_h_c + M_6mth2eACP_c <=> M_nad_c + M_6mhACP_c				SBO:0000176	False	rxn05446	6MTHAO								PAU_RS09385
R_8METNO	8-methyl-trans-non-2-enoyl-ACP:NAD+ oxidoreductase (A-specific)_c0	M_nadh_c + M_h_c + M_8mtn2eACP_c <=> M_nad_c + M_8mcACP_c				SBO:0000176	False	rxn05447	8METNO								PAU_RS09385
R_10MTU2A	10-methyl-trans-undec-2-enoyl-ACP:NAD+ oxidoreductase (A-specific)_c0	M_nadh_c + M_h_c + M_10mtu2eACP_c <=> M_nad_c + M_10muACP_c				SBO:0000176	False	rxn05448	10MTU2A								PAU_RS09385
R_12MTT2E	12-methyl-trans-tridec-2-enoyl-ACP:NAD+ oxidoreductase (A-specific)_c0	M_nadh_c + M_h_c + M_12mtt2eACP_c <=> M_nad_c + M_12mtACP_c				SBO:0000176	False	rxn05449	12MTT2E								PAU_RS09385
R_14MTP2EA	14-methyl-trans-pentadec-2-enoyl-ACP:NAD+ oxidoreductase (A-specific)_c0	M_nadh_c + M_h_c + M_14mtp2eACP_c <=> M_nad_c + M_14mpACP_c				SBO:0000176	False	rxn05450	14MTP2EA								PAU_RS09385
R_TRO2EAO	trans-Octodec-2-enoyl-ACP:NAD+ oxidoreductase (A-specific)_c0	M_nadh_c + M_h_c + M_to2eACP_c <=> M_nad_c + M_octACP_c				SBO:0000176	True	rxn05464	TRO2EAO						R04958		PAU_RS09385
R_GAPD	D-glyceraldehyde-3-phosphate:NAD+ oxidoreductase (phosphorylating)_c0	M_nad_c + M_pi_c + M_g3p_c <=> M_nadh_c + M_h_c + M_13dpg_c				SBO:0000176	True	rxn00781	GAPD; GAPDH_c; GAPDHi; GAPD_NAD; GAPDi	10303	META:GAPOXNPHOSPHN-RXN	MNXR100040	1.2.1.59	R-XTR-70482	R01061	pay01230	PAU_RS09540
R_NACASPAH	N-Acetyl-L-aspartate amidohydrolase_c0	M_h2o_c + M_Nacasp_c <=> M_ac_c + M_asp__L_c				SBO:0000176	False	rxn00345	NACASPAH		META:RXN-13680	MNXR106555	3.5.1.15	R-XTR-5691507	R00488	pay01100	PAU_RS09555
R_NFORMASPAHL	N-Formyl-L-aspartate amidohydrolase_c0	M_h2o_c + M_Nformasp__L_c <=> M_asp__L_c + M_for_c				SBO:0000176	False	rxn00376		22043	META:FORMYLASPARTATE-DEFORMYLASE-RXN		3.5.1.15		R00526	pay01100	PAU_RS09555
R_NAASPAHL	N-Acyl-L-aspartate amidohydrolase_c0	M_h2o_c + M_nacyl_asp__L_c <=> M_asp__L_c + M_Rtotal_c				SBO:0000176	False	rxn00390		10875	META:ASPARTOACYLASE-RXN		3.5.1.15		R00546		PAU_RS09555
R_NNAM	Nicotinamide amidohydrolase_c0	M_h2o_c + M_ncam_c <=> M_nh4_c + M_nac_c				SBO:0000176	False	rxn00938	NAAH; NNAM; NNAMr	14548	META:NICOTINAMID-RXN	MNXR101977	3.5.1.19		R01268	pay01100	PAU_RS09555
R_SELNPS_cho	ATP:selenide, water phosphotransferase_c0	M_h2o_c + M_atp_c + M_seln_c <=> M_pi_c + M_amp_c + 2.0 M_h_c + M_selnp_c				SBO:0000176	False	rxn02569	SELNPS_cho	18740	META:2.7.9.3-RXN	MNXR104322	2.7.9.3		R03595	pay01100	PAU_RS09575
R_FTHFD	10-Formyltetrahydrofolate amidohydrolase_c0	M_h2o_c + M_10fthf_c <=> M_for_c + M_h_c + M_thf_c				SBO:0000176	False	rxn00691	FTHFD	19836	META:FORMYLTHFDEFORMYL-RXN	MNXR99669	3.5.1.10		R00944	pay00670	PAU_RS09775
R_GALUi	UTP:alpha-D-glucose-1-phosphate uridylyltransferase_c0	M_utp_c + M_g1p_c <=> M_ppi_c + M_udpg_c				SBO:0000176	False	rxn00213	G1PUT_c; GALU; GALUi; UG1PUT	19892	META:GLUC1PURIDYLTRANS-RXN	MNXR143121	2.7.7.9	R-XTR-70286	R00289	pay01110	PAU_RS09790
R_UDPGD	UDP-glucose:NAD+ 6-oxidoreductase_c0	M_h2o_c + 2.0 M_nad_c + M_udpg_c <=> 2.0 M_nadh_c + 3.0 M_h_c + M_udpglcur_c				SBO:0000176	False	rxn00211	UDPGD; UDPGDr; UGDH; UGDH_c	23599	META:UGD-RXN	MNXR141783	1.1.1.22	R-XTR-173597	R00286	pay01100	PAU_RS09795
R_GULGALAC	R07673_c0	M_gdpgul__L_c <=> M_gdpgal_c				SBO:0000176	True	rxn07488					5.1.3.-		R07673	pay01100	PAU_RS09800
R_DTDPGLC5EPI	dTDP-4-oxo-2,6-dideoxy-D-glucose 5-epimerase_c0	M_46dd4odtdpglc_c <=> M_dtdp4ox26dideoxglc__L_c				SBO:0000176	False	rxn03816					5.1.3.-		R08597	pay01110	PAU_RS09800
R_DTDPGLC35EPI	dTDP-4-oxo-2,6-dideoxy-D-glucose 3,5-epimerase_c0	M_46dd4odtdpglc_c <=> M_dtdp4d6dm_c				SBO:0000176	False	rxn14112					5.1.3.-		R08597	pay01110	PAU_RS09800
R_UDPGALNAC6DH	UDP-N-acetyl-D-glucosaminuronate 4-epimerase_c0	M_udpadgluc_c <=> M_udpacgala_c				SBO:0000176	False	rxn14342	UDPGALNACDH				5.1.3.-		R08706	pay01100	PAU_RS09800
R_ALLULPE	D-allulose-6-phosphate 3-epimerase_c0	M_allul6p_c <=> M_h_c + M_f6p_c				SBO:0000176	True	rxn08118	ALLULPE	28429	META:RXN0-304	MNXR95774	5.1.3.-		R09031	pay01120	PAU_RS09800
R_ATPR5P1PT	ATP:D-ribose-5-phosphate 1-phosphotransferase_c0	M_atp_c + M_h_c + M_r5p_c <=> M_adp_c + M_r15bp_c				SBO:0000176	False	rxn00771		21219	META:PHOSPHORIBOKINASE-RXN				R01050		PAU_RS09810
R_TMDK1	ATP:thymidine 5'-phosphotransferase_c0	M_atp_c + M_thymd_c <=> M_adp_c + M_h_c + M_dtmp_c				SBO:0000176	False	rxn01143	TMDK1	19132	META:THYKI-RXN	MNXR104885	2.7.1.21	R-XTR-73632	R01567	pay01100	PAU_RS09810
R_DURIK1	ATP:deoxyuridine 5'-phosphotransferase_c0	M_atp_c + M_duri_c <=> M_adp_c + M_h_c + M_dump_c				SBO:0000176	False	rxn01518	DURIK1	28209	META:DURIDKI-RXN	MNXR97817	2.7.1.21		R02099	pay01100	PAU_RS09810
R_ACALD	acetaldehyde:NAD+ oxidoreductase (CoA-acetylating)_c0	M_nad_c + M_coa_c + M_acald_c <=> M_nadh_c + M_accoa_c + M_h_c				SBO:0000176	True	rxn00171	ACALD; ACALDi	23291	META:ACETALD-DEHYDROG-RXN	MNXR95210	1.2.1.10		R00228	pay01220	PAU_RS09815
R_IGPS	1-(2-Carboxyphenylamino)-1-deoxy-D-ribulose-5-phosphate carboxy-lyase(cyclizing)_c0	M_h_c + M_2cpr5p_c <=> M_h2o_c + M_co2_c + M_3ig3p_c				SBO:0000176	False	rxn02507	IGPS; IGPS_c	23479	META:IGPSYN-RXN	MNXR100814	4.1.1.48		R03508	pay01230	PAU_RS09920
R_RALDKETISO	D-ribose aldose-ketose-isomerase_c0	M_rib__D_c <=> M_rbl__D_c				SBO:0000176	True	rxn00798		20799	META:RIBOSE-ISOMERASE-RXN		5.3.1.20				PAU_RS09920
R_ANPRT	N-(5-Phospho-D-ribosyl)anthranilate:pyrophosphate phosphoribosyl-transferase_c0	M_anth_c + M_prpp_c <=> M_ppi_c + M_h_c + M_pran_c				SBO:0000176	False	rxn00791	ANPRT; ANPRT_c	11771	META:PRTRANS-RXN	MNXR95842	2.4.2.18		R01073	pay01230	PAU_RS09925
R_KIEHYDHL	Kievitone-hydrate hydro-lyase_c0	M_kievitonehyd_c <=> M_h2o_c + M_kievitone_c				SBO:0000176	True	rxn02586		23607	META:KIEVITONE-HYDRATASE-RXN		4.2.1.95		R03622		PAU_RS10035
R_MICITDr	(2S,3R)-3-Hydroxybutane-1,2,3-tricarboxylate hydro-lyase_c0	M_h2o_c + M_2mcacn_c <=> M_micit_c				SBO:0000176	True	rxn03061	2MID; MICITD; MICITDr	17944	META:4.2.1.99-RXN	MNXR101580	4.2.1.99		R04425	pay01100	PAU_RS10035
R_OMPDC	orotidine-5'-phosphate carboxy-lyase (UMP-forming)_c0	M_h_c + M_orot5p_c <=> M_co2_c + M_ump_c				SBO:0000176	False	rxn00710	OMPDC; OMPDC_c; ORPDC	11599	META:OROTPDECARB-RXN	MNXR102190	4.1.1.23	R-XTR-73564	R00965	pay01100	PAU_RS10060
R_PROLOR	D-Proline:oxygen oxidoreductase_c0	M_o2_c + M_pro__D_c <=> M_h2o2_c + M_h_c + M_1p2cbxl_c				SBO:0000176	False	rxn02071					1.4.3.3		R02894	pay00330	PAU_RS10370
R_CHOXPROLOR	cis-4-Hydroxy-D-proline:oxygen oxidoreductase (deaminating)_c0	M_o2_c + M_4hpro_DC_c <=> M_h2o2_c + M_h_c + M_1py4h3c_c				SBO:0000176	False	rxn02946					1.4.3.3		R04221	pay00330	PAU_RS10370
R_LLYS6OR	L-lysine:oxygen 6-oxidoreductase (deaminating)_c0	M_h2o_c + M_o2_c + M_lys__L_c <=> M_nh4_c + M_h2o2_c + M_L2aadp6sa_c				SBO:0000176	False	rxn07429		24547	META:PROTEIN-LYSINE-6-OXIDASE-RXN		1.4.3.13		R04239		PAU_RS10370
R_PRORACE	proline racemase_c0	M_pro__L_c <=> M_pro__D_c				SBO:0000176	True	rxn00933		10683	META: PROLINE-RACEMASE-RXN		5.1.1.4		R01255	pay01100	PAU_RS10375
R_4HPROE	trans-4-Hydroxy-L-proline 2-epimerase_c0	M_4hpro_LT_c <=> M_4hpro_DC_c				SBO:0000176	True	rxn02360		21255	META:4-HYDROXYPROLINE-EPIMERASE-RXN		5.1.1.8		R03296	pay00330	PAU_RS10375
R_PYALDOR	pyruvaldehyde:NAD+ oxidoreductase_c0	M_h2o_c + M_nad_c + M_mthgxl_c <=> M_nadh_c + M_pyr_c + 2.0 M_h_c				SBO:0000176	True	rxn00149		22279	META: 2-OXOALDEHYDE-DEHYDROGENASE-NAD%2B-RXN		1.2.1.23		R01337		PAU_RS10390
R_2OXALDOR	2-Oxoaldehyde:NAD+ 2-oxidoreductase_c0	M_h2o_c + M_nad_c + M_2oxald_c <=> M_nadh_c + 2.0 M_h_c + M_2ocacid_c				SBO:0000176	True	rxn05975		22279	META:2-OXOALDEHYDE-DEHYDROGENASE-NAD%2B-RXN		1.2.1.23		R01337		PAU_RS10390
R_LCADi_D	(R)-Lactaldehyde:NAD+ 2-oxidoreductase_c0	M_h2o_c + M_nad_c + M_lald__D_c <=> M_nadh_c + 2.0 M_h_c + M_lac__D_c				SBO:0000176	True	rxn01273	LCADi_D		META:LACTALDEHYDE-OXI-RXN	MNXR101019	1.2.1.3		R01735	pay01100	PAU_RS10390
R_ARAI	L-Arabinose aldose-ketose-isomerase_c0	M_arab__L_c <=> M_rbl__L_c				SBO:0000176	True	rxn01292	ARAI	14824	META:ARABISOM-RXN	MNXR95922	5.3.1.5		R01761	pay01100	PAU_RS10410
R_MPAKI	D-mannose-6-phosphate aldose-ketose-isomerase_c0	M_man6p_c <=> M_f6p_c				SBO:0000176	True	rxn00559			META:MANNPISOM-RXN	MNXR101382	5.3.1.8		R01819	pay01110	PAU_RS10410
R_FUM	(S)-malate hydro-lyase (fumarate-forming)_c0	M_mal__L_c <=> M_h2o_c + M_fum_c				SBO:0000176	True	rxn00799	FUM; FUM_c	12463	META:FUMHYDR-RXN	MNXR99705	4.2.1.2	R-XTR-70982	R01082	pay01200	PAU_RS10415
R_3HPPD	3-hydroxypropanoate:NAD+ oxidoreductase_c0	M_nad_c + M_3hpp_c <=> M_nadh_c + M_h_c + M_msa_c				SBO:0000176	True	rxn01174	3HPPD	13360	META:3-HYDROXYPROPIONATE-DEHYDROGENASE-RXN	MNXR94902	1.1.1.59		R01608	pay01200	PAU_RS10545
R_XYLTD_D	Xylitol:NAD+ 2-oxidoreductase (D-xylulose-forming)_c0	M_nad_c + M_xylt_c <=> M_nadh_c + M_h_c + M_xylu__D_c				SBO:0000176	True	rxn01385	XYLTD_D; XYLTD_Dr	20436	META:D-XYLULOSE-REDUCTASE-RXN	MNXR105262	1.1.1.9	R-XTR-5662471	R01896	pay01100	PAU_RS10635
R_APATr	L-Alanine:3-oxopropanoate aminotransferase_c0	M_ala__L_c + M_msa_c <=> M_pyr_c + M_ala_B_c				SBO:0000176	True	rxn00656	APATr	14080	META:2.6.1.18-RXN	MNXR95865	2.6.1.18		R00907	pay01100	PAU_RS10655
R_LALAOXPROPAT	L-Alanine:3-oxopropanoate aminotransferase_c0	M_ala__L_c + M_2mop_c <=> M_pyr_c + M_3aib_c				SBO:0000176	True	rxn02925		31074			2.6.1.18		R04187	pay01100	PAU_RS10655
R_HOXGLUT1CBXL	3-Hydroxy-L-glutamate 1-carboxy-lyase_c0	M_h_c + M_4hglu_c <=> M_co2_c + M_gambhbutyacid_c				SBO:0000176	False	rxn02886		14076	META:HYDROXYGLUTAMATE-DECARBOXYLASE-RXN		4.1.1.16		R04135		PAU_RS11135
R_HPPPNDO	R04376_c0	M_o2_c + M_dhpppn_c <=> M_h_c + M_hkndd_c				SBO:0000176	False	rxn03038	HPPPNDO	23843	META:1.13.11.16-RXN	MNXR100695	1.13.11.16		R04376	pay01220	PAU_RS11355
R_DHCINDO	R06788_c0	M_o2_c + M_dhcinnm_c <=> M_h_c + M_hkntd_c				SBO:0000176	False	rxn04603	DHCINDO			MNXR97379	1.13.11.16		R06788	pay01220	PAU_RS11355
R_DIHCHEXPROPOR	3-(cis-5,6-dihydroxycyclohexa-1,3-dien-1-yl)propanoate:NAD+ oxidoreductase_c0	M_nad_c + M_cechddd_c <=> M_nadh_c + M_h_c + M_dhpppn_c				SBO:0000176	False	rxn04599		25065	META:PHENPRODIOLDEHYDROG-RXN		1.3.1.87		R06784	pay01220	PAU_RS11360
R_DHCIND	(2E)-3-(cis-5,6-dihydroxycyclohexa-1,3-dien-1-yl)prop-2-enoate:NAD+ oxidoreductase_c0	M_nad_c + M_cenchddd_c <=> M_nadh_c + M_h_c + M_dhcinnm_c				SBO:0000176	False	rxn04600	DHCIND	25069		MNXR97378	1.3.1.87		R06785	pay01220	PAU_RS11360
R_HOXPENTHL	R02601_c0	M_h2o_c + M_op4en_c <=> M_4h2opntn_c				SBO:0000176	False	rxn01893		22583	META:2-OXOPENT-4-ENOATE-HYDRATASE-RXN		4.2.1.80		R02601	pay01220	PAU_RS11390
R_Niabc	nickel transport via ABC system_c0	M_h2o_c + M_atp_c + M_ni2_e <=> M_adp_c + M_pi_c + M_h_c + M_ni2_c				SBO:0000176	False	rxn05174	NIabc	15560#1	META:ABC-20-RXN	MNXR101959	3.6.3.24				PAU_RS11495
R_ARGORNt7	arginine/ornithine antiporter (periplasm)_c0	M_arg__L_e + M_orn_c <=> M_arg__L_c + M_orn_e				SBO:0000176	True	rxn10131	r1667	34994		MNXR95946					PAU_RS11590
R_G6PDH2r	D-glucose-6-phosphate:NADP+ 1-oxidoreductase_c0	M_nadp_c + M_g6p_c <=> M_nadph_c + M_h_c + M_6pgl_c				SBO:0000176	True	rxn00604	G6PDH; G6PDH2; G6PDH2r; G6PDH_c; G6PDHy	15844	META:GLU6PDEHYDROG-RXN	MNXR99907	1.1.1.49		R00835		PAU_RS11780
R_G6PBDH	beta-D-Glucose-6-phosphate:NADP+ 1-oxoreductase_c0	M_nadp_c + M_g6p_B_c <=> M_nadph_c + M_h_c + M_6pgl_c				SBO:0000176	False	rxn01975	G6PBDH; G6PDH1			MNXR99903	1.1.1.49		R02736	pay01200	PAU_RS11780
R_KDOPS	phosphoenolpyruvate:D-arabinose-5-phosphate C-(1-carboxyvinyl)transferase (phosphate-hydrolysing, 2-carboxy-2-oxoethyl-forming)_c0	M_h2o_c + M_pep_c + M_ara5p_c <=> M_pi_c + M_kdo8p_c				SBO:0000176	False	rxn02331	KDOPS	14056		MNXR141202	2.5.1.55		R03254	pay01100	PAU_RS12165
R_GLUTRR	L-glutamate-semialdehyde: NADP+ oxidoreductase(L-glutamyl-tRNA(Glu)-forming)_c0	M_nadph_c + M_h_c + M_glutrna_c <=> M_nadp_c + M_glu1sa_c + M_trnaglu_c				SBO:0000176	False	rxn06591	GLUTRR			MNXR100294	1.2.1.70		R04109	pay01120	PAU_RS12185
R_COALDDH	Coniferyl aldehyde:NAD oxidoreductase_c0	M_h2o_c + M_nad_c + M_conialdh_c <=> M_nadh_c + 2.0 M_h_c + M_fer_c				SBO:0000176	False	rxn03970	COALDDH	23971		MNXR96813	1.2.1.68		R05700	pay00940	PAU_RS12185
R_CONALDOR	Coniferyl aldehyde:NADP oxidoreductase_c0	M_h2o_c + M_nadp_c + M_conialdh_c <=> M_nadph_c + 2.0 M_h_c + M_fer_c				SBO:0000176	False	rxn03971		23967	META:RXN-1241		1.2.1.68		R05701	pay00940	PAU_RS12185
R_PYLALDOX	sinapoyl aldehyde:NAD oxidoreductase_c0	M_h2o_c + M_nad_c + M_sinapald_c <=> M_nadh_c + 2.0 M_h_c + M_sinapate_c				SBO:0000176	False	rxn05142	PYLALDOX			MNXR103375	1.2.1.3		R07441	pay00940	PAU_RS12185
R_SINALDOR	sinapoyl aldehyde:NADP oxidoreductase_c0	M_h2o_c + M_nadp_c + M_sinapald_c <=> M_nadph_c + 2.0 M_h_c + M_sinapate_c				SBO:0000176	False	rxn05143					1.2.1.68		R07442	pay00940	PAU_RS12185
R_CDPMEK	ATP:4-(Cytidine 5'-diphospho)-2-C-methyl-D-erythritol 2-phosphotransferase_c0	M_atp_c + M_4c2me_c <=> M_adp_c + M_h_c + M_2p4c2me_c				SBO:0000176	False	rxn03908	CDPMEK	18440	META:2.7.1.148-RXN	MNXR96558	2.7.1.148		R05634	pay01110	PAU_RS12195
R_ATPR5PDIPT	ATP:D-ribose-5-phosphate diphosphotransferase_c0	M_atp_c + M_r5p_c <=> M_amp_c + M_h_c + M_prpp_c				SBO:0000176	False	rxn00770		15612			2.7.6.1		R01049	pay01230	PAU_RS12200
R_H2Ot	TRANS-RXNBWI-115401.ce.maizeexp.OH_c0	M_h2o_c <=> M_h2o_e				SBO:0000176	True	rxn05319	H2Otex	29670	META:TRANS-RXN-145	MNXR98641		R-XTR-507870			PAU_RS12365
R_PGSA120	Phosphatidylglycerol synthase (n-C12:0)_c0	M_glyc3p_c + M_cdpdddecg_c <=> M_cmp_c + M_pgp120_c				SBO:0000176	False	rxn09108	PGSA120			MNXR102589	2.7.8.5				PAU_RS12395
R_PGSA140	Phosphatidylglycerol synthase (n-C14:0)_c0	M_glyc3p_c + M_cdpdtdecg_c <=> M_cmp_c + M_pgpditetdec_c				SBO:0000176	False	rxn09109	PGSA140			MNXR102590	2.7.8.5				PAU_RS12395
R_PGSA141	Phosphatidylglycerol synthase (n-C14:1)_c0	M_glyc3p_c + M_cdpdtdec7eg_c <=> M_cmp_c + M_pgp141_c				SBO:0000176	False	rxn09110	PGSA141			MNXR102591	2.7.8.5				PAU_RS12395
R_PGSA160	Phosphatidylglycerol synthase (n-C16:0)_c0	M_glyc3p_c + M_cdpdhdecg_c <=> M_cmp_c + M_pgp160_c				SBO:0000176	False	rxn09111	PGSA160			MNXR102592	2.7.8.5				PAU_RS12395
R_PGSA161	Phosphatidylglycerol synthase (n-C16:1)_c0	M_glyc3p_c + M_cdpdhdec9eg_c <=> M_cmp_c + M_pgp161_c				SBO:0000176	False	rxn09112	PGSA161			MNXR102594	2.7.8.5				PAU_RS12395
R_PGSA180	Phosphatidylglycerol synthase (n-C18:0)_c0	M_glyc3p_c + M_cdpdodecg_c <=> M_cmp_c + M_pgpdioctdec_c				SBO:0000176	False	rxn09113	PGSA180			MNXR102595	2.7.8.5				PAU_RS12395
R_PGSA181	Phosphatidylglycerol synthase (n-C18:1)_c0	M_glyc3p_c + M_cdpdodec11eg_c <=> M_cmp_c + M_pgp181_c				SBO:0000176	False	rxn09114	PGSA181			MNXR102596	2.7.8.5				PAU_RS12395
R_IHDECCDPG3PT	isoheptadecanoyl-CDPdiacylglycerol:sn-glycerol-3-phosphate 3-phosphatidyltransferase_c0	M_glyc3p_c + M_cdp12diihepgly_c <=> M_cmp_c + M_diiheppglyp_c				SBO:0000176	True	rxn10259									PAU_RS12395
R_AIHDECCDPG3PT	anteisoheptadecanoyl-CDPdiacylglycerol:sn-glycerol-3-phosphate 3-phosphatidyltransferase_c0	M_glyc3p_c + M_cdp12diaihepgly_c <=> M_cmp_c + M_diaiheppglyp_c				SBO:0000176	True	rxn10260									PAU_RS12395
R_ITDECCDPG3PT	isotetradecanoyl-CDPdiacylglycerol:sn-glycerol-3-phosphate 3-phosphatidyltransferase_c0	M_glyc3p_c + M_cdpditdecg_c <=> M_cmp_c + M_dipgpditetdec_c				SBO:0000176	True	rxn10261									PAU_RS12395
R_IPDECCDPG3PT	isopentadecanoyl-CDPdiacylglycerol:sn-glycerol-3-phosphate 3-phosphatidyltransferase_c0	M_glyc3p_c + M_cdp12diipengly_c <=> M_cmp_c + M_diipenpglyp_c				SBO:0000176	True	rxn10262									PAU_RS12395
R_AIPDECCDPG3PT	anteisopentadecanoyl-CDPdiacylglycerol:sn-glycerol-3-phosphate 3-phosphatidyltransferase_c0	M_glyc3p_c + M_cdp12diaipengly_c <=> M_cmp_c + M_diaipenpglycp_c				SBO:0000176	True	rxn10263									PAU_RS12395
R_IHXDECCDPG3PT	isohexadecanoyl-CDPdiacylglycerol:sn-glycerol-3-phosphate 3-phosphatidyltransferase_c0	M_glyc3p_c + M_cdpdhdecg_c <=> M_cmp_c + M_diihexpglyp_c				SBO:0000176	True	rxn10264									PAU_RS12395
R_SERD_D	D-serine ammonia-lyase_c0	M_ser__D_c <=> M_nh4_c + M_pyr_c				SBO:0000176	False	rxn00166	SERD_D	13980	META:DSERDEAM-RXN	MNXR104338	4.3.1.18		R00221	pay01100	PAU_RS12555
R_ABUTCOAAML	L-3-Aminobutyryl-CoA ammonia-lyase_c0	M_ab3coa_c <=> M_nh4_c + M_h_c + M_b2coa_c				SBO:0000176	False	rxn02170		10059	META:4.3.1.14-RXN		4.3.1.14		R03030	pay01100	PAU_RS12555
R_PROt4	Na+/Proline-L symporter_c0	M_pro__L_e + M_na1_e <=> M_pro__L_c + M_na1_c				SBO:0000176	False	rxn05221	PROt4r	28970	META:TRANS-RXN-118	MNXR103197		R-TGU-352052			PAU_RS12595
R_PUTA3	L-Glutamate 5-semialdehyde:NAD+ oxidoreductase_c0	M_h2o_c + M_nad_c + M_glu5sa_c <=> M_nadh_c + M_glu__L_c + 2.0 M_h_c				SBO:0000176	False	rxn00183	PUTA3	30238	META:RXN-14116	MNXR103352	1.5.1.12	R-XTR-70679	R00245	pay01100	PAU_RS12600
R_P5CD	(S)-1-pyrroline-5-carboxylate:NAD+ oxidoreductase_c0	2.0 M_h2o_c + M_nad_c + M_1pyr5c_c <=> M_nadh_c + M_glu__L_c + M_h_c				SBO:0000176	False	rxn00503	P5CD	16420	META:PYRROLINECARBDEHYDROG-RXN	MNXR102301	1.5.1.12		R00707	pay01100	PAU_RS12600
R_HEMEti	Heme transport via ABC system_c0	M_h2o_c + M_atp_c + M_pheme_e <=> M_adp_c + M_pi_c + M_pheme_c + M_h_c				SBO:0000176	False	rxn05148	HMIAabc	19264#2		MNXR100597	3.6.3.41				PAU_RS13005
R_HURH	5-hydroxyisourate amidohydrolase_c0	M_h2o_c + M_5hiu_c <=> M_h_c + M_5houdic_c				SBO:0000176	False	rxn04453	HURH	23739	META:3.5.2.17-RXN	MNXR100652	3.5.2.17		R06601	pay01120	PAU_RS13085
R_DDACPKDO2T	R05146_c0	M_kdo2lipid4_c + M_ddcaACP_c <=> M_laur_kdolipid4_c + M_ACP_c				SBO:0000176	False	rxn06865		28445	META:LAUROYLACYLTRAN-RXN		2.3.1.241		R05146	pay01100	PAU_RS13110
R_2INSD	2,4,6/3,5-Pentahydroxycyclohexanone hydro-lyase_c0	M_2ins_c <=> M_h2o_c + M_dkdi_c				SBO:0000176	False	rxn02007	2INSD	14068	META:MYO-INOSOSE-2-DEHYDRATASE-RXN	MNXR137940	4.2.1.44		R02782	pay01120	PAU_RS13170
R_DEOXGLUCISO	5-Deoxy-glucuranate isomerase_c0	M_5deoxglucacid_c <=> M_d5kg_c				SBO:0000176	False	rxn12146							R08503	pay01120	PAU_RS13175
R_MGSA	glycerone-phosphate phosphate-lyase (methylglyoxal-forming)_c0	M_dhap_c <=> M_pi_c + M_mthgxl_c				SBO:0000176	False	rxn00748	MGSA; SR2	17940	META:METHGLYSYN-RXN	MNXR101551	4.2.3.3		R01016	pay01120	PAU_RS13300
R_GERDIPL	geranyl-diphosphate diphosphate-lyase [(3R)-linalool-forming]_c0	M_h2o_c + M_grdp_c <=> M_ppi_c + M_h_c + M_linalool_c				SBO:0000176	False	rxn07448		15812	META:4.2.3.26-RXN		4.2.3.26		R07632	pay01110	PAU_RS13300
R_TETHBEROR	(S)-Tetrahydroberberine:oxigen oxidoreductase_c0	2.0 M_o2_c + M_h_c + M_canadine__S_c <=> 2.0 M_h2o2_c + M_berberine_c				SBO:0000176	False	rxn02067		13492			1.3.3.8		R02880	pay01110	PAU_RS13405
R_TETHCOLOR	(S)-Tetrahydrocolumbamine:oxigen oxidoreductase_c0	2.0 M_o2_c + M_h_c + M_icorpalmine_c <=> 2.0 M_h2o2_c + M_columbamine_c				SBO:0000176	False	rxn02642					1.3.3.8		R03722	pay01110	PAU_RS13405
R_TETHPALMOR	tetrahydropalmatine:oxygen oxidoreductase_c0	2.0 M_o2_c + M_h_c + M_tethypalmatine_c <=> 2.0 M_h2o2_c + M_palmatine_c				SBO:0000176	False	rxn13952					1.3.3.8		R08795	pay01110	PAU_RS13405
R_SUCR1FRUCT	sucrose:sucrose 1'-beta-D-fructosyltransferase_c0	2.0 M_sucr_c <=> M_glc__D_c + M_1fbfructosucr__D_c				SBO:0000176	True	rxn00012		23315	META: RXN-1781		2.4.1.99		R00015		PAU_RS13425
R_NAPRT	Nicotinate D-ribonucleotide:diphosphate phosphoribosyltransferase_c0	M_ppi_c + M_nicrnt_c <=> M_prpp_c + M_nac_c				SBO:0000176	True	rxn01265	NAPRT; NAPRTr; NCTPPRT; r0391	13396		MNXR101910	2.4.2.11	R-XTR-197186	R03348	pay01100	PAU_RS13425
R_ASPTA	L-Aspartate:2-oxoglutarate aminotransferase_c0	M_akg_c + M_asp__L_c <=> M_glu__L_c + M_oaa_c				SBO:0000176	True	rxn00260	ASPAT; ASPTA; ASPTA1; ASPTA_L_c	21827	META:RXN-13697	MNXR96079	2.6.1.1	R-XTR-70613	R00355	pay01230	PAU_RS13445
R_HGLUTOXGLUTAT	4-Hydroxy-L-glutamate:2-oxoglutarate aminotransferase_c0	M_akg_c + M_4hglu_c <=> M_glu__L_c + M_4h2oglt_c				SBO:0000176	True	rxn02339		10483	META:4-HYDROXYGLUTAMATE-AMINOTRANSFERASE-RXN		2.6.1.23		R03266		PAU_RS13445
R_SALCOD	salicylate,NADH:oxygen oxidoreductase (1-hydroxylating, decarboxylating)_c0	M_nadh_c + M_o2_c + 2.0 M_h_c + M_salc_c <=> M_h2o_c + M_nad_c + M_co2_c + M_catechol_c				SBO:0000176	False	rxn00589					1.14.13.1		R06915	pay01220	PAU_RS13470
R_HOXNAPOR	1-hydroxy-2-naphthoate,NADH:oxygen oxidoreductase (2-hydroxylating, decarboxylating)_c0	M_nadh_c + M_o2_c + 2.0 M_h_c + M_1h2nap_c <=> M_h2o_c + M_nad_c + M_co2_c + M_npthld_c				SBO:0000176	False	rxn03906		31274	META:RXN-12763		1.14.13.135		R05632	pay01220	PAU_RS13470
R_MSACLOR	salicylate,NADH:oxygen oxidoreductase (1-hydroxylating,decarboxylating)_c0	M_nadh_c + M_o2_c + 2.0 M_h_c + M_msial_c <=> M_h2o_c + M_nad_c + M_co2_c + M_3mcat_c				SBO:0000176	False	rxn04724					1.14.13.1		R06936	pay01220	PAU_RS13470
R_HOXMSACLOR	salicylate,NADH:oxygen oxidoreductase (1-hydroxylating,decarboxylating)_c0	M_nadh_c + M_o2_c + 2.0 M_h_c + M_4hmsial_c <=> M_h2o_c + M_nad_c + M_co2_c + M_3hmcat_c				SBO:0000176	False	rxn04745					1.144.13.1		R06939	pay01120	PAU_RS13470
R_CRESOR	salicylate,NADH:oxygen oxidoreductase (1-hydroxylating,decarboxylating)_c0	M_nadh_c + M_o2_c + 2.0 M_h_c + M_mcres_c <=> M_h2o_c + M_nad_c + M_co2_c + M_4mcat_c				SBO:0000176	False	rxn04748					1.144.13.1		R06939	pay01120	PAU_RS13470
R_GTPG1PGUAT	GTP:alpha-D-glucose-1-phosphate guanylyltransferase_c0	M_gtp_c + M_g1p_c <=> M_ppi_c + M_gdpglc_c				SBO:0000176	True	rxn00700		10711	META:2.7.7.34-RXN		2.7.7.34			pay01100	PAU_RS13700
R_AMITP	ATP:1D-myo-inositol-1,4,5-trisphosphate 3-phosphotransferase_c0	M_atp_c + M_mi145p_c <=> M_adp_c + M_mi1345p_c				SBO:0000176	False	rxn02460	MI145P6K	30742	META:MYO-INOSITOL-1OR-4-MONOPHOSPHATASE-RXN	MNXR95818	3.1.3.25	R-HSA-1855210.2	R01187	pay01110	PAU_RS13715
R_TDSK	ATP:2,3,2',3'-tetrakis(3-hydroxytetradecanoyl)-D-glucosaminyl-beta-D-1,6-glucosaminyl-alpha-phosphate 4-O'-phosphotransferase_c0	M_atp_c + M_lipidAds_c <=> M_adp_c + M_h_c + M_lipidA_c				SBO:0000176	False	rxn03181	TDSK	20703	META:TETRAACYLDISACC4KIN-RXN	MNXR104762	2.7.1.130		R04657	pay01100	PAU_RS13715
R_CYTK1	ATP:CMP phosphotransferase_c0	M_atp_c + M_cmp_c + M_h_c <=> M_adp_c + M_cdp_c				SBO:0000176	True	rxn00364	ATCM; ATCM_c; CYTK1	11603	META:RXN-11832	MNXR97047	2.7.4.25		R00512	pay01100	PAU_RS13765
R_CYTK2	ATP:dCMP phosphotransferase_c0	M_atp_c + M_h_c + M_dcmp_c <=> M_adp_c + M_dcdp_c				SBO:0000176	True	rxn01219	ATDCM; ATDCM_c; CYTK2	25097	META:RXN-7913	MNXR97053	2.7.4.25		R01665	pay01100	PAU_RS13765
R_AHCi	S-Adenosyl-L-homocysteine hydrolase_c0	M_h2o_c + M_ahcys_c <=> M_hcys__L_c + M_adn_c				SBO:0000176	True	rxn00141	ADSH; AHC; AHCi; SAHH_c	21711	META:ADENOSYLHOMOCYSTEINASE-RXN	MNXR95492	3.3.1.1	R-XTR-174401	R00192	pay01100	PAU_RS13775
R_PSERT	3-Phosphoserine:2-oxoglutarate aminotransferase_c0	M_glu__L_c + M_3php_c <=> M_akg_c + M_pser__L_c				SBO:0000176	False	rxn02914	PSAT; PSERT; PSERTr	14332	META:PSERTRANSAM-RXN	MNXR103225	2.6.1.52	R-XTR-977333	R04173	pay01230	PAU_RS13775
R_OHPBAT	O-Phospho-4-hydroxy-L-threonine:2-oxoglutarate aminotransferase_c0	M_akg_c + M_phthr_c <=> M_glu__L_c + M_ohpb_c				SBO:0000176	True	rxn03445	OHPBAT	16576	META:PSERTRANSAMPYR-RXN	MNXR102169	2.6.1.52		R05085	pay01100	PAU_RS13775
R_ASNN	L-Asparagine amidohydrolase_c0	M_h2o_c + M_asn__L_c <=> M_nh4_c + M_asp__L_c				SBO:0000176	False	rxn00342	ASNA_c; ASNN; r0127	21019	META:ASPARAGHYD-RXN	MNXR96056	3.5.5.4	R-XTR-6797627	R00485	pay01110	PAU_RS13790
R_OBTFL	propanoyl-CoA:formate C-propanoyltransferase_c0	M_coa_c + M_2obut_c <=> M_for_c + M_ppcoa_c				SBO:0000176	False	rxn04794	OBTFL	28057	META:KETOBUTFORMLY-RXN	MNXR102135	2.3.1.54		R06987	pay01100	PAU_RS13805
R_TRDR	NADPH:oxidized-thioredoxin oxidoreductase_c0	M_nadph_c + M_h_c + M_trdox_c <=> M_nadp_c + M_trdrd_c				SBO:0000176	False	rxn05289	TDSR; TDSR_c; TRDR		META:THIOREDOXIN-REDUCT-NADPH-RXN	MNXR104766	1.8.1.9		R02016		PAU_RS13850
R_HISTD	L-Histidinol:NAD+ oxidoreductase_c0	M_h2o_c + 2.0 M_nad_c + M_histd_c <=> 2.0 M_nadh_c + 3.0 M_h_c + M_his__L_c				SBO:0000176	False	rxn00859	HDH_c; HISTD	20644	META:RXN-8001	MNXR100587	1.1.1.23		R01158	pay01230	PAU_RS13995
R_SBP	Sedoheptulose 1,7-bisphosphate 1-phosphohydrolase_c0	M_h2o_c + M_s17bp_c <=> M_pi_c + M_s7p_c				SBO:0000176	False	rxn01345	SBP	17464	META:SEDOHEPTULOSE-BISPHOSPHATASE-RXN	MNXR104279	3.1.3.37		R01845	pay01200	PAU_RS14005
R_HISTP	L-Histidinol-phosphate phosphohydrolase_c0	M_h2o_c + M_hisp_c <=> M_pi_c + M_histd_c				SBO:0000176	False	rxn02160	HPP_c	14468	META:HISTIDPHOS-RXN	MNXR100642	3.1.3.15		R03013	pay01230	PAU_RS14005
R_r1384	Guanosine aminohydrolase_c0	M_h2o_c + M_h_c + M_gsn_c <=> M_nh4_c + M_xtsn_c				SBO:0000176	False	rxn01547	r1384	12864	META:GUANOSINE-DEAMINASE-RXN	MNXR105466	3.5.4.15		R02145		PAU_RS14025
R_ALCD19	Glycerol:NAD+ oxidoreductase_c0	M_nad_c + M_glyc_c <=> M_nadh_c + M_h_c + M_glyald_c				SBO:0000176	True	rxn00763	ALCD19; GLYCR	30030		MNXR95709	1.1.1.72		R01036	pay00561	( PAU_RS14030 or PAU_RS09815 )
R_GNDc	6-phospho-D-gluconate:NADP+ 2-oxidoreductase (decarboxylating)_c0	M_nadp_c + M_6pgc_c <=> M_nadph_c + M_co2_c + M_ru5p__D_c				SBO:0000176	False	rxn01115	GND; PGDH; PGDH_c; PGDHr	10119	META:RXN-9952	MNXR100389	1.1.1.44	R-XTR-71299	R01528	pay01200	PAU_RS14050
R_GND	RXN-3341.c_c0	M_nad_c + M_6pgc_c <=> M_nadh_c + M_co2_c + M_ru5p__D_c				SBO:0000176	False	rxn11040	PGDHr	10119	META:RXN-9952	MNXR100389	1.1.1.44	R-XTR-71299	R01528	pay01200	PAU_RS14050
R_DCTPD2	CTP aminohydrolase_c0	M_h2o_c + M_ctp_c + M_h_c <=> M_nh4_c + M_utp_c				SBO:0000176	False	rxn00407	DCTPD2	30338	META:RXN-14118	MNXR97202	3.5.4.13		R00568	pay01100	PAU_RS14070
R_DCTPD	dCTP aminohydrolase_c0	M_h2o_c + M_h_c + M_dctp_c <=> M_nh4_c + M_dutp_c				SBO:0000176	False	rxn01672	DCTPD; HMR_4672	22683	META:DCTP-DEAM-RXN	MNXR97201	3.5.4.13		R02325	pay01100	PAU_RS14070
R_ATPGALAC1PT	ATP:D-galacturonate 1-phosphotransferase_c0	M_atp_c + M_galur_c <=> M_adp_c + M_h_c + M_glcur1p_c				SBO:0000176	False	rxn01455		12968	META:GALACTURONOKINASE-RXN		2.7.1.44		R01980	pay01100	PAU_RS14075
R_DCTPAHL	dCTP aminohydrolase (dUMP-forming)_c0	2.0 M_h2o_c + M_dctp_c <=> M_ppi_c + M_nh4_c + M_h_c + M_dump_c				SBO:0000176	False	rxn05059		19208	META:3.5.4.30-RXN		3.5.4.30		R07307	pay01100	PAU_RS14100
R_ME1	(S)-malate:NAD+ oxidoreductase (decarboxylating)_c0	M_nad_c + M_mal__L_c <=> M_nadh_c + M_co2_c + M_pyr_c				SBO:0000176	False	rxn00159	ME1; ME1_rev; ME1x	12656	META:1.1.1.39-RXN	MNXR101446	1.1.1.39		R00214	pay01200	PAU_RS14105
R_GTPCI_2	GTP 7,8-8,9-dihydrolase_c0	M_h2o_c + M_gtp_c <=> M_for_c + M_h_c + M_ahdt_c				SBO:0000176	False	rxn00299	GTPCI	17476	META:GTP-CYCLOHYDRO-I-RXN	MNXR100453	3.5.4.16		R00424		PAU_RS14120
R_r0120	GTP 8,9-hydrolase_c0	M_h2o_c + M_gtp_c <=> M_HC01651_c				SBO:0000176	False	rxn00302	r0120			MNXR138935	3.5.4.16		R00428	pay01100	PAU_RS14120
R_r0708	2-Amino-4-hydroxy-6-(erythro-1,2,3-trihydroxypropyl) dihydropteridine triphosphate hydrolase_c0	M_HC01710_c <=> M_h2o_c + M_ahdt_c				SBO:0000176	False	rxn03174	r0708			MNXR105370	3.5.4.16		R04639	pay01100	PAU_RS14120
R_r0775	formamidopyrimidine nucleoside triphosphate amidohydrolase_c0	M_h2o_c + M_HC01651_c <=> M_for_c + M_h_c + M_HC01652_c				SBO:0000176	False	rxn03419	r0775			MNXR138945	3.5.4.16		R05046	pay01100	PAU_RS14120
R_r0777	2,5-Diaminopyrimidine nucleoside triphosphate mutase_c0	M_HC01652_c <=> M_HC01710_c				SBO:0000176	False	rxn03421	r0777			MNXR105383	3.5.4.16		R05048	pay01100	PAU_RS14120
R_FEROc	Fe(II):oxygen oxidoreductase_c0	M_o2_c + 4.0 M_h_c + 4.0 M_fe2_c <=> 2.0 M_h2o_c + 4.0 M_fe3_c				SBO:0000176	False	rxn00056	FERO; FEROc	11439	META:RXN0-1483	MNXR99561	1.16.3.1		R00078	pay00860	PAU_RS14185
R_HMR_0634	Phosphatidylcholine:sterol O-acyltransferase_c0	M_sterol_c + M_pchol_cho_c <=> M_lpchol_cho_c + M_sterylest_c				SBO:0000176	False	rxn06098	HMR_0634	21207	META:2.3.1.43-RXN		2.3.1.43		R02114	pay00564	PAU_RS14315
R_AOXSr	6-Carboxyhexanoyl-CoA:L-alanine C-carboxyhexanoyltransferase (decarboxylating)_c0	M_ala__L_c + M_h_c + M_pmcoa_c <=> M_coa_c + M_co2_c + M_8aonn_c				SBO:0000176	True	rxn02297	AOXSir; AOXSr	20715	META:7KAPSYN-RXN	MNXR95854	2.3.1.47		R03210	pay01100	PAU_RS14315
R_MCPST	3-mercaptopyruvate:cyanide sulfurtransferase_c0	M_cyan_c + M_mercppyr_c <=> M_pyr_c + M_h_c + M_tcynt_c				SBO:0000176	False	rxn02230	MCPST; MSTa	21743	META:MERCAPYSTRANS-RXN	MNXR138585	2.8.1.2		R01206		PAU_RS14320
R_HMR_6515	3-Mercaptopyruvate:cyanide sulfurtransferase_c0	M_so3_c + M_mercppyr_c <=> M_pyr_c + M_tsul_c				SBO:0000176	False	rxn02229	r0595E	21743	META:MERCAPYSTRABS-RXN		2.8.1.2		R03105	pay01100	PAU_RS14320
R_BTS6	Biotin synthase_c0	M_amet_c + M_s_c + M_dtbt_c <=> M_met__L_c + M_h_c + M_btn_c + M_dad_5_c				SBO:0000176	False	rxn08180	BTS6								PAU_RS14320
R_AMAOTr	S-Adenosyl-L-methionine:8-amino-7-oxononanoate aminotransferase_c0	M_amet_c + M_8aonn_c <=> M_dann_c + M_amob_c				SBO:0000176	True	rxn02312	AMAOT; AMAOTr	16864	META:DAPASYN-RXN	MNXR95806	2.6.1.62		R03231	pay01100	PAU_RS14325
R_OACARNAHL	O-Acylcarnitine acylhydrolase_c0	M_h2o_c + M_Oacr_c <=> M_Rtotal_c + M_h_c + M_crn_c				SBO:0000176	True	rxn06062		17104	META:ACYLCARNITINE-HYDROLASE-RXN		3.1.1.28		R01924		PAU_RS14330
R_PGL	6-Phospho-D-glucono-1,5-lactone lactonohydrolase_c0	M_h2o_c + M_6pgl_c <=> M_h_c + M_6pgc_c				SBO:0000176	False	rxn01476	PGL; PGL_c; PGLer	12559	META:6PGLUCONOLACT-RXN	MNXR102539	3.1.1.31	R-XTR-71296	R02035	pay01200	PAU_RS14330
R_NMNP	NMN permease (periplasm)_c0	M_nmn_e <=> M_nmn_c				SBO:0000176	False	rxn10181	NMNP	28485		MNXR101972					PAU_RS14380
R_QULNS	glycerone phosphate:iminosuccinate alkyltransferase (cyclizing)_c0	M_dhap_c + M_iasp_c <=> 2.0 M_h2o_c + M_pi_c + M_quln_c				SBO:0000176	False	rxn02988	QULNS	25891	META:QUINOLINATE-SYNTHA-RXN	MNXR103400	2.5.1.72		R04292	pay01100	PAU_RS14385
R_ITCOALm	Itaconate:CoA ligase (ADP-forming)	M_atp_c + M_itacon_c + M_coa_c <=> M_adp_c + 2.0 M_pi_c + M_itaccoa_c				SBO:0000176	True	rxn01731	ITCOALm			MNXR100884	6.2.1.5		R02404	pay01100	( PAU_RS14525 and PAU_RS14530 )
R_AKGDb	succinyl-CoA:enzyme N6-(dihydrolipoyl)lysine S-succinyltransferase_c0	M_coa_c + M_sdhlam_c <=> M_succoa_c + M_dhlam_c				SBO:0000176	False	rxn01872	AKGDb; AKGDbr			MNXR95656	2.3.1.61		R02570	pay00020	PAU_RS14535
R_PC8XM	Precorrin 8X 11,12-methylmutase_c0	3.0 M_h_c + M_pre8_c <=> M_hgbyr_c				SBO:0000176	False	rxn03512	PC8XM	22515	META:5.4.1.2-RXN	MNXR138689	5.4.99.61		R05177	pay01100	PAU_RS14645
R_CPC8MM	R05814_c0	2.0 M_h_c + M_copre8_c <=> M_cobya_c				SBO:0000176	True	rxn04052	CPC8MM	16212	META:RXN-8768	MNXR96840	5.4.99.60		R05814	pay01100	PAU_RS14645
R_PGMT	alpha-D-Glucose 1-phosphate 1,6-phosphomutase_c0	M_g1p_c <=> M_g6p_c				SBO:0000176	True	rxn00704	PGMT; PGM_c		META:RXN-16999	MNXR102548	5.4.2.8		R08639	pay01110	PAU_RS14645
R_G6PDA	D-glucosamine-6-phosphate aminohydrolase (ketol isomerizing)_c0	M_h2o_c + M_gam6p_c <=> M_nh4_c + M_f6p_c				SBO:0000176	False	rxn00552	G6PDA; G6PDA_r			MNXR99905	3.5.99.6		R00765	pay00520	PAU_RS15170
R_TMN	Thiamin hydrolase_c0	M_h2o_c + M_thm_c <=> M_h_c + M_4ahmmp_c + M_4mhetz_c				SBO:0000176	False	rxn01537	TMN			MNXR138876	3.5.99.2				PAU_RS15170
R_AALAAHL	N-Acetyl-beta-alanine amidohydrolase_c0	M_h2o_c + M_CE1554_c <=> M_ac_c + M_ala_B_c				SBO:0000176	False	rxn00658		23215	META:N-ACETYL-BETA-ALANINE-DEACETYLASE-RXN				R00909	pay00410	PAU_RS15175
R_AGDC	N-Acetyl-D-glucosamine-6-phosphate amidohydrolase_c0	M_h2o_c + M_acgam6p_c <=> M_ac_c + M_gam6p_c				SBO:0000176	False	rxn01484	AGDC; AGDC_r	22939	META:NAG6PDEACET-RXN	MNXR95528	3.5.1.25		R02059	pay01100	PAU_RS15175
R_2OMMBOOR	2-Octaprenyl-3-methyl-6-methoxy-1,4-benzoquinone ,NADPH2:oxygen oxidoreductase_c0	M_nadph_c + M_o2_c + M_h_c + M_2ommb_c <=> M_h2o_c + M_nadp_c + M_2omhmbl_c				SBO:0000176	False	rxn04139							R06146		PAU_RS15550
R_PETHCT	CTP:ethanolamine-phosphate cytidylyltransferase_c0	M_ctp_c + M_ethamp_c <=> M_ppi_c + M_cdpea_c				SBO:0000176	False	rxn01479	PETHCT; PETHCT_c	24595	META:2.7.7.14-RXN	MNXR102498	2.7.7.14	R-XTR-1483190	R02038	pay01100	PAU_RS15615
R_ETAPCT	CTP:ethanolamine-phosphate cytidylyltransferase_c0	M_ctp_c + M_2ameph_c <=> M_ppi_c + M_h_c + M_cmp2amep_c				SBO:0000176	False	rxn02961		24595	META:2.7.7.14-RXN		2.7.7.14		R02038	pay01100	PAU_RS15615
R_OACPLCPOT	octanoyl-[acp]:lipoyl-carrier-protein-E2 N-octanoyltransferase	M_ocACP_c + M_lpcpE_c <=> M_ACP_c + M_EprotN6octlys__L_c				SBO:0000176	False						2.3.1.181		R12427	pay01100	PAU_RS15660
R_GCCVSOT	octanoyl-[acp]:Glycine-cleavage-system-H N-octanoyltransferase	M_ocACP_c + M_gcvh_c <=> M_gcvhN6octlys__L_c + M_ACP_c				SBO:0000176	False						2.3.1.181		R12428	pay01100	PAU_RS15660
R_LCPFESCSPSULFT	[lipoyl-carrier protein E2]-N6-(octanoyl)-L-lysine:[Fe-S] cluster scaffold protein carrying a [4Fe-4S]2+ cluster sulfurtransferase	M_EprotN6octlys__L_c + M_csp4Fe4S_c + 2.0 M_amet_c + 2.0 M_fdxrd_c + 8.0 M_h_c <=> M_dhlam_c + M_FeScsp_c + 2.0 M_h2s_c + 4.0 M_fe2_c + 2.0 M_met__L_c + 2.0 M_dad_5_c + 2.0 M_fdxox_c				SBO:0000176	False						2.8.1.8		R12423	pay01100	PAU_RS15665
R_GCVLCPFESCSPSULFT	[glycine cleavage system H]-N6-octanoyl-L-lysine:[Fe-S] cluster scaffold protein carrying a [4Fe-4S]2+ cluster sulfurtransferase	M_gcvhN6octlys__L_c + M_csp4Fe4S_c + 2.0 M_amet_c + 2.0 M_fdxrd_c + 8.0 M_h_c <=> M_dhlam_c + M_FeScsp_c + 2.0 M_h2s_c + 4.0 M_fe2_c + 2.0 M_met__L_c + 2.0 M_dad_5_c + 2.0 M_fdxox_c				SBO:0000176	False						2.8.1.8		R12424	pay01100	PAU_RS15665
R_PSSA120	Phosphatidylserine syntase (n-C12:0)_c0	M_ser__L_c + M_cdpdddecg_c <=> M_cmp_c + 2.0 M_h_c + M_ps120_c				SBO:0000176	False	rxn09205	PSSA120			MNXR103266	2.7.8.8				PAU_RS15765
R_PSSA140	Phosphatidylserine syntase (n-C14:0)_c0	M_ser__L_c + M_cdpdtdecg_c <=> M_cmp_c + 2.0 M_h_c + M_ps140_c				SBO:0000176	False	rxn09206	PSSA140			MNXR103267	2.7.8.8				PAU_RS15765
R_PSSA141	Phosphatidylserine syntase (n-C14:1)_c0	M_ser__L_c + M_cdpdtdec7eg_c <=> M_cmp_c + 2.0 M_h_c + M_ps141_c				SBO:0000176	False	rxn09207	PSSA141			MNXR103268	2.7.8.8				PAU_RS15765
R_PSSA160	Phosphatidylserine syntase (n-C16:0)_c0	M_ser__L_c + M_cdpdhdecg_c <=> M_cmp_c + 2.0 M_h_c + M_ps160_c				SBO:0000176	False	rxn09208	PSSA160			MNXR103269	2.7.8.8				PAU_RS15765
R_PSSA161	Phosphatidylserine syntase (n-C16:1)_c0	M_ser__L_c + M_cdpdhdec9eg_c <=> M_cmp_c + 2.0 M_h_c + M_ps161_c				SBO:0000176	False	rxn09209	PSSA161			MNXR103270	2.7.8.8				PAU_RS15765
R_PSSA180	Phosphatidylserine syntase (n-C18:0)_c0	M_ser__L_c + M_cdpdodecg_c <=> M_cmp_c + 2.0 M_h_c + M_ps180_c				SBO:0000176	False	rxn09210	PSSA180			MNXR103271	2.7.8.8				PAU_RS15765
R_PSSA181	Phosphatidylserine syntase (n-C18:1)_c0	M_ser__L_c + M_cdpdodec11eg_c <=> M_cmp_c + 2.0 M_h_c + M_ps181_c				SBO:0000176	False	rxn09211	PSSA181			MNXR103272	2.7.8.8				PAU_RS15765
R_IHDCDPPT	isoheptadecanoyl-CDPdiacylglycerol-serine O-phosphatidyltransferase_c0	M_ser__L_c + M_cdp12diihepgly_c <=> M_cmp_c + 2.0 M_h_c + M_didianphaser_c				SBO:0000176	True	rxn10226									PAU_RS15765
R_AIHDCDPPT	anteisoheptadecanoyl-CDPdiacylglycerol-serine O-phosphatidyltransferase_c0	M_ser__L_c + M_cdp12diaihepgly_c <=> M_cmp_c + 2.0 M_h_c + M_dianphaser_c				SBO:0000176	True	rxn10227									PAU_RS15765
R_ITDCDPPT	isotetradecanoyl-CDPdiacylglycerol-serine O-phosphatidyltransferase_c0	M_ser__L_c + M_cdpditdecg_c <=> M_cmp_c + 2.0 M_h_c + M_diitetpser_c				SBO:0000176	True	rxn10228									PAU_RS15765
R_IPDCDPPT	isopentadecanoyl-CDPdiacylglycerol-serine O-phosphatidyltransferase_c0	M_ser__L_c + M_cdp12diipengly_c <=> M_cmp_c + 2.0 M_h_c + M_diipenpser_c				SBO:0000176	True	rxn10229									PAU_RS15765
R_AIPDCDPPT	anteisopentadecanoyl-CDPdiacylglycerol-serine O-phosphatidyltransferase_c0	M_ser__L_c + M_cdp12diaipengly_c <=> M_cmp_c + 2.0 M_h_c + M_diaipenpser_c				SBO:0000176	True	rxn10230									PAU_RS15765
R_IHXDCDPPT	isohexadecanoyl-CDPdiacylglycerol-serine O-phosphatidyltransferase_c0	M_ser__L_c + M_cdpdhdecg_c <=> M_cmp_c + 2.0 M_h_c + M_diihexpser_c				SBO:0000176	True	rxn10231									PAU_RS15765
R_PPNDH	prephenate hydro-lyase (decarboxylating; phenylpyruvate-forming)_c0	M_h_c + M_pphn_c <=> M_h2o_c + M_co2_c + M_phpyr_c				SBO:0000176	False	rxn01000	PPDH; PPDH_c; PPNDH; PPNDHr	21651	META:PREPHENATEDEHYDRAT-RXN	MNXR126086	4.2.1.91		R01373	pay01230	PAU_RS15820
R_GLUTHL	D-glutamate hydro-lyase (cyclizing; 5-oxo-D-proline-forming)_c0	M_glu__D_c <=> M_h2o_c + M_5oxDpro_c				SBO:0000176	False	rxn01157		22363	META:D-GLUTAMATE-CYCLASE-RXN		4.2.1.48		R01583	pay01100	PAU_RS15820
R_PPND	Prephenate:NAD+ oxidoreductase(decarboxylating)_c0	M_nad_c + M_pphn_c <=> M_nadh_c + M_co2_c + M_34hpp_c				SBO:0000176	False	rxn01268	PPND; PPNDr; PPOR_c	13872	META:PREPHENATEDEHYDROG-RXN	MNXR103121	1.3.1.12		R01728	pay01230	PAU_RS15835
R_PPND2	Prephenate:NADP+ oxidoreductase(decarboxylating)_c0	M_nadp_c + M_pphn_c <=> M_nadph_c + M_co2_c + M_34hpp_c				SBO:0000176	False	rxn01269	PPND2	21643	META:PREPHENATE-DEHYDROGENASE-NADP+-RXN	MNXR103122	1.3.1.13		R01730	pay01110	PAU_RS15835
R_RHCCE	S-ribosylhomocysteine lyase_c0	M_rhcys_c <=> M_hcys__L_c + M_dhptd_c				SBO:0000176	False	rxn05958	RHCCE	17756	META:RIBOSYLHOMOCYSTEINASE-RXN	MNXR104026	4.4.1.21		R01291	pay01100	PAU_RS15880
R_GLUCYS	L-glutamate:L-cysteine gamma-ligase (ADP-forming)_c0	M_atp_c + M_glu__L_c + M_cys__L_c <=> M_adp_c + M_pi_c + M_h_c + M_glucys_c				SBO:0000176	False	rxn00646	GCL; GLUCYS; GLUCYSL	13288	META:GLUTCYSLIG-RXN	MNXR100074	6.3.2.2	R-XTR-174367	R00894	pay01100	PAU_RS15885
R_METHEXAML	N-Methylhexanamide amidohydrolase_c0	M_h2o_c + M_Nmethexamid_c <=> M_mma_c + M_hxa_c				SBO:0000176	True	rxn02584		20084	META:ALKYLAMIDASE-RXN		3.5.1.39		R03620		PAU_RS15935
R_G5SD	L-glutamate-5-semialdehyde:NADP+ 5-oxidoreductase (phosphorylating)_c0	M_nadph_c + M_h_c + M_glu5p_c <=> M_nadp_c + M_pi_c + M_glu5sa_c				SBO:0000176	False	rxn02373	G5DH; G5DH_c; G5DHx; G5SD; G5SDr	19544	META:GLUTSEMIALDEHYDROG-RXN	MNXR99896	1.2.1.41		R03313	pay01230	PAU_RS15955
R_GLU5K	ATP:L-glutamate 5-phosphotransferase_c0	M_atp_c + M_glu__L_c <=> M_adp_c + M_glu5p_c				SBO:0000176	False	rxn00179	G5K_c; GLU5K	14880	META:GLUTKIN-RXN	MNXR100277	2.7.2.11		R00239	pay01230	PAU_RS15960
R_GPDDA1	sn-Glycero-3-phosphocholine glycerophosphohydrolase_c0	M_h2o_c + M_g3pc_c <=> M_h_c + M_glyc3p_c + M_chol_c				SBO:0000176	False	rxn00758	GPCGPH_c; GPDDA1	16064	META:3.1.4.2-RXN	MNXR100410	3.1.4.46	R-MMU-6814137	R01030	pay00564	PAU_RS15995
R_GPDDA2	sn-Glycero-3-phosphoethanolamine glycerophosphohydrolase_c0	M_h2o_c + M_g3pe_c <=> M_h_c + M_glyc3p_c + M_etha_c				SBO:0000176	False	rxn01073	GPDDA2; GPEGPH_c	29322	META:RXN-14160	MNXR100411	3.1.4.46		R01470	pay00564	PAU_RS15995
R_GPDDA4	Glycerophosphodiester phosphodiesterase_c0	M_h2o_c + M_g3pg_c <=> M_h_c + M_glyc3p_c + M_glyc_c				SBO:0000176	False	rxn08669	GPDDA3; GPDDA4		META:RXN-14073	MNXR100413	3.1.4.46				PAU_RS15995
R_S7PI	D-glycero-beta-D-manno-heptose-7-phosphate aldose-ketose-isomerase_c0	M_s7p_c <=> M_gmhep7p_c				SBO:0000176	False	rxn03917	S7PIr		META:RXN0-4301	MNXR139387	5.3.1.28		R05645	pay01100	PAU_RS16170
R_GTHS	gamma-L-glutamyl-L-cysteine:glycine ligase (ADP-forming)_c0	M_atp_c + M_gly_c + M_glucys_c <=> M_adp_c + M_pi_c + M_gthrd_c + M_h_c				SBO:0000176	False	rxn00351	GTHS	13560	META:GLUTATHIONE-SYN-RXN	MNXR100450	6.3.2.3	R-XTR-174394	R00497	pay01100	PAU_RS16240
R_CELYSOR	N2-(D-1-carboxylethyl)-L-lysine:NADP+ oxidoreductase (L-lysine-forming)_c0	M_h2o_c + M_nadp_c + M_lysopine_c <=> M_nadph_c + M_pyr_c + M_lys__L_c + M_h_c				SBO:0000176	True	rxn00314		17628	META: D-LYSOPINE-DEHYDROGENASE-RXN				R00452	pay00310	PAU_RS16265
R_PRO1x	L-Proline:NAD+ 5-oxidoreductase_c0	M_nad_c + M_pro__L_c <=> M_nadh_c + 2.0 M_h_c + M_1pyr5c_c				SBO:0000176	False	rxn00929	PRO1x	14108		MNXR102303	1.5.99.8	R-XTR-70664	R01248	pay01230	PAU_RS16265
R_P5CR	L-Proline:NADP+ 5-oxidoreductase_c0	M_nadph_c + 2.0 M_h_c + M_1pyr5c_c <=> M_nadp_c + M_pro__L_c				SBO:0000176	False	rxn00931	P5CR; P5CR_c; P5CRr; P5CRy; P5CRyr	14112		MNXR102302	1.5.1.2	R-TGU-6783955	R01251	pay01230	PAU_RS16265
R_ACODA	N2-Acetyl-L-ornithine amidohydrolase_c0	M_h2o_c + M_acorn_c <=> M_ac_c + M_orn_c				SBO:0000176	False	rxn00469	ACODA; AODAA; AORNAH	15944	META:ACETYLORNDEACET-RXN	MNXR95377	3.5.1.16		R00669	pay01230	PAU_RS16300
R_INSK	ATP:inosine 5'-phosphotransferase_c0	M_atp_c + M_ins_c <=> M_adp_c + M_h_c + M_imp_c				SBO:0000176	False	rxn00835	INSK	21143	META:INOSINEKIN-RXN	MNXR100845	2.7.1.73		R01131	pay01100	PAU_RS16770
R_GSNK	ATP:guanosine 5'-phosphotransferase_c0	M_atp_c + M_gsn_c <=> M_adp_c + M_h_c + M_gmp_c				SBO:0000176	False	rxn00914	GSNK	27713	META:GUANOSINEKIN-RXN	MNXR100432	2.7.1.73		R01228	pay01100	PAU_RS16770
R_FCLT_2	protoheme ferro-lyase (protoporphyrin-forming)_c0	M_ppp9_c + M_fe2_c <=> M_pheme_c + 2.0 M_h_c				SBO:0000176	False	rxn00224	FCLT	22587	META:PROTOHEMEFERROCHELAT-RXN	MNXR99471	4.99.1.1		R00310	pay01110	PAU_RS16775
R_ADPT	AMP:diphosphate phospho-D-ribosyltransferase_c0	M_prpp_c + M_ade_c <=> M_ppi_c + M_amp_c + M_h_c				SBO:0000176	False	rxn00139	ADPT; ADPTr; APPRT; APPRT_c	16612	META:ADENPRIBOSYLTRAN-RXN	MNXR95482	2.4.2.8	R-XTR-74213	R00190	pay01100	PAU_RS16805
R_BTNt	Biotin ABC transporter_c0	M_h2o_c + M_atp_c + M_btn_e <=> M_adp_c + M_pi_c + M_h_c + M_btn_c				SBO:0000176	False	rxn05223									PAU_RS16825
R_NH4t	TRANS-RXN-173.ce_c0	M_nh4_e <=> M_nh4_c				SBO:0000176	True	rxn05466	NH4tb	28750	META:TRANS-RXN0-544	MNXR101950		R-XTR-444416			PAU_RS16870
R_FORMFOLLIG	Formate:dihydrofolate ligase (ADP-forming)_c0	M_atp_c + M_for_c + M_dhf_c <=> M_adp_c + M_pi_c + M_10fordhf_c				SBO:0000176	True	rxn01604		24331	META:FORMATE--DIHYDROFOLATE-LIGASE-RXN		6.3.4.17		R02238		PAU_RS16900
R_CMPANEUT	CMP-N-acetylneuraminate:alpha-N-acetylneuraminyl-2,3-beta-D-galactoside alpha-2,8-N-acetylneuraminyltransferase_c0	M_cmpacna_c + M_Nacetneur23galaR__D_c <=> M_cmp_c + M_h_c + M_Nacetneur28Nacetneur23galaR__D_c				SBO:0000176	True	rxn06728					2.4.99.8		R04583		PAU_RS17025
R_CMPANEUGM2	R04632_c0	M_cmpacna_c + M_gm2_cho_c <=> M_cmp_c + M_h_c + M_gd2_cho_c				SBO:0000176	True	rxn06750					2.4.99.8		R04632		PAU_RS17025
R_CMPANEUGM3	CMP-N-acetylneuraminate:alpha-N-acetylneuraminyl-2,3-beta-D-galactoside alpha-2,8-N-acetylneuraminyltransferase_c0	M_cmpacna_c + M_gm3_cho_c <=> M_cmp_c + M_h_c + M_gd3_cho_c				SBO:0000176	True	rxn06735					2.4.99.9		R04647		PAU_RS17025
R_CMPANEUGM1	R04649_c0	M_cmpacna_c + M_gm1_cho_c <=> M_cmp_c + M_h_c + M_gd1b_cho_c				SBO:0000176	True	rxn06759					2.4.99.8		R04649		PAU_RS17025
R_CMPANEUGD1	R04661_c0	M_cmpacna_c + M_gd1a_cho_c <=> M_cmp_c + M_h_c + M_ht1b_cho_c				SBO:0000176	True	rxn03185					2.4.99.8		R04661		PAU_RS17025
R_CMPANEUGT1	R05113_c0	M_cmpacna_c + M_gt1a_cho_c <=> M_cmp_c + M_h_c + M_gq1c_cho_c				SBO:0000176	True	rxn03463					2.4.99.8		R05113		PAU_RS17025
R_DXPS	1-Deoxy-D-xylulose-5-phosphate pyruvate-lyase (carboxylating)_c0	M_pyr_c + M_h_c + M_g3p_c <=> M_co2_c + M_dxyl5p_c				SBO:0000176	False	rxn03909	DXPS	12608	META:DXS-RXN	MNXR97831	2.2.1.7		R05636	pay01110	PAU_RS17030
R_NMNDA	Nicotinamide-D-ribonucleotide amidohydrolase_c0	M_h2o_c + M_nmn_c <=> M_nh4_c + M_nicrnt_c				SBO:0000176	False	rxn01669	NMNDA; r0527	12403	META:NMNAMIDOHYDRO-RXN	MNXR101969	3.5.1.42		R02322	pay00760	PAU_RS17225
R_r06134	R06134_c0	M_h2o_c + M_amide_c <=> M_nh4_c + M_Rtotal_c				SBO:0000176	False	rxn07056					3.5.1.1		R06134		PAU_RS17225
R_TMPK	ATP:thiamin-phosphate phosphotransferase_c0	M_atp_c + M_h_c + M_thmmp_c <=> M_adp_c + M_thmpp_c				SBO:0000176	False	rxn00438	TMPK; TMPKr	15916	META:THI-P-KIN-RXN	MNXR104907	2.7.4.16		R00617	pay01100	PAU_RS17235
R_PGPP120	phosphatidylglycerol phosphate phosphatase (periplasm, n-C14:0)_c0	M_h2o_c + M_pgp120_c <=> M_pi_c + M_h_c + M_pg120_c				SBO:0000176	False	rxn09101	PGPP120			MNXR102560	3.1.3.27				( PAU_RS17235 or PAU_RS24470 )
R_PGPP140	phosphatidylglycerol phosphate phosphatase (periplasm, n-C14:0)_c0	M_h2o_c + M_pgpditetdec_c <=> M_pi_c + M_h_c + M_phosglcditetdec				SBO:0000176	False	rxn09102	PGPP140			MNXR102561	3.1.3.27				( PAU_RS17235 or PAU_RS24470 )
R_PGPP141	phosphatidylglycerol phosphate phosphatase (periplasm, n-C14:1)_c0	M_h2o_c + M_pgp141_c <=> M_pi_c + M_h_c + M_pg141_c				SBO:0000176	False	rxn09103	PGPP141			MNXR102562	3.1.3.27				( PAU_RS17235 or PAU_RS24470 )
R_PGPP160	phosphatidylglycerol phosphate phosphatase (periplasm, n-C16:0)_c0	M_h2o_c + M_pgp160_c <=> M_pi_c + M_h_c + M_pg160_c				SBO:0000176	False	rxn09104	PGPP160			MNXR102563	3.1.3.27				( PAU_RS17235 or PAU_RS24470 )
R_PGPP161	phosphatidylglycerol phosphate phosphatase (periplasm, n-C16:1)_c0	M_h2o_c + M_pgp161_c <=> M_pi_c + M_h_c + M_pg161_c				SBO:0000176	False	rxn09105	PGPP161			MNXR102565	3.1.3.27				( PAU_RS17235 or PAU_RS24470 )
R_PGPP180	phosphatidylglycerol phosphate phosphatase (periplasm, n-C18:0)_c0	M_h2o_c + M_pgpdioctdec_c <=> M_pi_c + M_h_c + M_phosglcdioctdec_c				SBO:0000176	False	rxn09106	PGPP180			MNXR102566	3.1.3.27				( PAU_RS17235 or PAU_RS24470 )
R_PGPP181	phosphatidylglycerol phosphate phosphatase (periplasm, n-C18:1)_c0	M_h2o_c + M_pgp181_c <=> M_pi_c + M_h_c + M_pg181_c				SBO:0000176	False	rxn09107	PGPP181			MNXR102567	3.1.3.27				( PAU_RS17235 or PAU_RS24470 )
R_RBFSa	5-amino-6-(D-ribitylamino)uracil butanedionetransferase_c0	M_4r5au_c + M_db4p_c <=> 2.0 M_h2o_c + M_pi_c + M_h_c + M_dmlz_c				SBO:0000176	False	rxn03080	RBFSa	17132	META:FGAMSYN-RXN	MNXR97501	2.5.1.9		R04457	pay01110	PAU_RS17245
R_ACPpds	[Acyl-carrier-protein] 4'-pantetheine-phosphohydrolase_c0	M_h2o_c + M_ACP_c <=> 2.0 M_h_c + M_pan4p_c + M_HC01161_c				SBO:0000176	False	rxn06022	ACPSc; ACPpds			MNXR95411	3.1.4.14				PAU_RS17285
R_GTHRDH_syn	glutathione gamma-glutamylaminopeptidase_c0	M_h2o_c + M_gthrd_c <=> M_glu__L_c + M_cgly_c				SBO:0000176	False	rxn00350	GTHRDH; GTHRDH_syn; r0129	28810	META:RXN-15856	MNXR100136	3.4.19.13	R-XTR-8943279	R00494	pay01100	PAU_RS17310
R_r0648	(5-Glutamyl)-peptide:amino-acid 5-glutamyltransferase_c0	M_glu__L_c + M_HC00955_c <=> M_h2o_c + M_ggbcala_c				SBO:0000176	True	rxn02791	r0648			MNXR105361	2.3.2.2		R03970	pay00460	PAU_RS17310
R_r0649	gamma-glutamyltranspeptidase family protein_c0	M_glu__L_c + M_h_c + M_HC00955_c <=> M_h2o_c + M_co2_c + M_HC01700_c				SBO:0000176	True	rxn02792	r0649			MNXR105362	2.3.2.2				PAU_RS17310
R_ILEt2r	TRANS-RXNBWI-115637.ce.maizeexp.ILE_c0	M_h_e + M_ile__L_e <=> M_h_c + M_ile__L_c				SBO:0000176	True	rxn05244	ILEt6			MNXR100822					PAU_RS17320
R_SPHMYECHOPHL	Sphingomyelin cholinephosphohydrolase_c0	M_h2o_c + M_sphmyln_hs_c <=> M_h_c + M_crm_cho_c + M_cholp_c				SBO:0000176	False	rxn01844		34742			3.1.4.12		R02541	pay01100	PAU_RS17350
R_MI145PP	D-myo-Inositol-1,4,5-trisphosphate 5-phosphohydrolase_c0	M_h2o_c + M_mi145p_c <=> M_pi_c + M_h_c + M_mi14p				SBO:0000176	False	rxn02435		19800	META:3.1.3.56-RXN	MNXR101565	3.1.3.56	R-HSA-1855222.2	R03394	pay01100	PAU_RS17350
R_MI1345PP	D-myo-Inositol 1,3,4,5-tetrakisphosphate 5-phosphohydrolase_c0	M_h2o_c + M_mi1345p_c <=> M_pi_c + M_h_c + M_mi134p_c				SBO:0000176	False	rxn02458	MI1345PP	11395	META:RXN-8730	MNXR100889	3.1.3.56	R-HSA-1855218.2	R03430	pay01100	PAU_RS17350
R_23CN2P1	2',3'-Cyclic AMP 3'-nucleotidohydrolase_c0	M_h2o_c + M_23camp_c <=> M_h_c + M_3amp_c				SBO:0000176	False	rxn02521	23CN2P1	27889	META:RXN-14113	MNXR94722	3.1.4.16		R03537	pay01100	PAU_RS17350
R_23CN2P2	2',3'-Cyclic UMP 3'-nucleotidohydrolase_c0	M_h2o_c + M_23cump_c <=> M_h_c + M_3ump_c				SBO:0000176	False	rxn02522	23CN2P2; RE1860C	27881	META:RXN-14091	MNXR94723	3.1.4.16		R03538	pay01100	PAU_RS17350
R_23CN2P3	2',3'-Cyclic CMP 3'-nucleotidohydrolase_c0	M_h2o_c + M_23ccmp_c <=> M_h_c + M_3cmp_c				SBO:0000176	False	rxn02762	23CN2P3	27885	META:RXN-14112	MNXR94724	3.1.4.16		R03929	pay01100	PAU_RS17350
R_23CN2P4	2',3'-Cyclic GMP 3'-nucleotidohydrolase_c0	M_h2o_c + M_23cgmp_c <=> M_h_c + M_3gmp_c				SBO:0000176	False	rxn03483	23CN2P4	27861	META:RXN-14064	MNXR94725	3.1.4.16		R05135	pay01100	PAU_RS17350
R_ACYSOXASULFL	S-Alkyl-L-cysteine S-oxide alkyl-sulfenate-lyase_c0	M_alkcystSox__L_c <=> M_2amac_c + M_alksulfenate_c				SBO:0000176	True	rxn06517		20144	META:ALLIIN-LYASE-RXN		4.4.1.4		R03901		PAU_RS17395
R_CYSTL	Cystathionine L-homocysteine-lyase (deaminating)_c0	M_h2o_c + M_cyst__L_c <=> M_nh4_c + M_pyr_c + M_hcys__L_c				SBO:0000176	False	rxn00950	CYSTL	13968		MNXR96469	4.4.1.8		R01286	pay01230	( PAU_RS17395 or PAU_RS14860 )
R_PDE1	adenosine 3',5'-phosphate 5'-nucleotidohydrolase_c0	M_h2o_c + M_camp_c <=> M_amp_c + M_h_c				SBO:0000176	False	rxn00140	35PDE; APN; CAMPPDE_c; PDE1	25280	META:RXN0-5038	MNXR95886	3.1.4.53	R-XTR-418553	R00191	pay01100	PAU_RS17445
R_GCPN	Guanosine 3',5'-cyclic phosphate 5'-nucleotidohydrolase_c0	M_h2o_c + M_35cgmp_c <=> M_h_c + M_gmp_c				SBO:0000176	False	rxn00920	GCPN	16960	META:35-CYCLIC-GMP-PHOSPHODIESTERASE-RXN	MNXR100078	3.1.4.35		R01234	pay01100	PAU_RS17445
R_SERPEEPHL	serine-phosphoethanolamine ethanolaminephosphohydrolase_c0	M_h2o_c + M_serpethamine_c <=> M_ser__L_c + M_h_c + M_ethamp_c				SBO:0000176	False	rxn02026		17116	META:3.1.4.13-RXN		3.1.4.13		R02817	pay00564	PAU_RS17445
R_CYNUCHL	3',5'-Cyclic-nucleotide 5'-nucleotidohydrolase_c0	M_h2o_c + M_35cycnuc_c <=> M_nuc5p_c				SBO:0000176	False	rxn02334		14656	META:3.1.4.17-RXN		3.1.4.17		R03259		PAU_RS17445
R_ADPRDP_1	ADP-ribose ribophosphohydrolase_c0	M_h2o_c + M_adprib_c <=> M_amp_c + 2.0 M_h_c + M_r5p_c				SBO:0000176	False	rxn00775		10415			3.6.1.53		R01054	pay01100	PAU_RS17450
R_GMHEPAT	ATP:D-glycero-beta-D-manno-heptose 1-phosphate adenylyltransferase_c0	M_atp_c + M_gmhep1p_c <=> M_ppi_c + M_adphep_DD_c				SBO:0000176	False	rxn03916	GMHEPAT	27468	META:RXN0-4342	MNXR100378	2.7.7.70		R05644	pay01100	PAU_RS17530
R_GDPGALPT	R07678_c0	M_pi_c + M_h_c + M_gdpgal_c <=> M_gdp_c + M_galac1p_c				SBO:0000176	False	rxn07493		27701	META:RXNQT-4141		2.7.7.69		R07678	pay01100	PAU_RS17550
R_UDCPDP	undecaprenyl-diphosphate phosphohydrolase_c0	M_h2o_c + M_udcpdp_c <=> M_pi_c + 2.0 M_h_c + M_udcpp_c				SBO:0000176	False	rxn03901	UDCPDP	28097	META:UNDECAPRENYL-DIPHOSPHATASE-RXN	MNXR105042	3.6.1.27		R05627	pay00550	PAU_RS17555
R_DDPGALA	2-dehydro-3-deoxy-D-galactonate-6-phosphate D-glyceraldehyde-3-phosphate-lyase (pyruvate-forming)_c0	M_2dh3dgal6p_c <=> M_pyr_c + M_g3p_c				SBO:0000176	True	rxn00783	DDPGALA	24467	META:DEHYDDEOXPHOSGALACT-ALDOL-RXN	MNXR97220	4.1.2.55		R01064	pay01100	PAU_RS17560
R_DHNPA2r	2-amino-4-hydroxy-6-(D-erythro-1,2,3-trihydroxypropyl)-7,8-dihydropteridine glycolaldehyde-lyase_c0	M_dhnpt_c <=> M_gcald_c + M_6hmhpt_c				SBO:0000176	True	rxn02504	DHNPA2; DHNPA2r	10543	META:H2NEOPTERINALDOL-RXN	MNXR125603	4.1.2.25		R03504	pay01100	PAU_RS17560
R_KDOPP	3-Deoxy-D-manno-octulosonate-8-phosphate 8-phosphohydrolase_c0	M_h2o_c + M_kdo8p_c <=> M_pi_c + M_kdo_c				SBO:0000176	False	rxn02404	KDOPP	11503	META:KDO-8PPHOSPHAT-RXN	MNXR141191	3.1.3.45		R03350	pay01100	PAU_RS18210
R_CAt4	calcium transport in/out via proton antiporter_c0	M_ca2_e + M_h_c <=> M_ca2_c + M_h_e				SBO:0000176	True	rxn05514	CAt4			MNXR96437					PAU_RS18210
R_A5PISO	D-arabinose-5-phosphate aldose-ketose-isomerase_c0	M_ru5p__D_c <=> M_ara5p_c				SBO:0000176	True	rxn01117	A5PISO	23107	META:DARAB5PISOM-RXN	MNXR95132	5.3.1.13		R01530	pay01100	PAU_RS18215
R_DHQTi	3-Dehydroquinate hydro-lyase_c0	M_3dhq_c <=> M_h2o_c + M_3dhsk_c				SBO:0000176	False	rxn02213	DHQD; DHQD1; DHQTi	21099	META:3-DEHYDROQUINATE-DEHYDRATASE-RXN	MNXR97449	4.2.1.10		R03084	pay01230	PAU_RS18365
R_PNTOt4	TRANS-RXN-117.cp_c0	M_pnto__R_e + M_na1_e <=> M_pnto__R_c + M_na1_c				SBO:0000176	True	rxn10180	r0974	29930	META:TRANS-RXN-117	MNXR103054					PAU_RS18380
R_TRIOK	ATP:D-glyceraldehyde 3-phosphotransferase_c0	M_atp_c + M_glyald_c <=> M_adp_c + M_h_c + M_g3p_c				SBO:0000176	False	rxn00780	TRIOK	13944	META:TRIOKINASE-RXN	MNXR104940	2.7.1.28	R-XTR-70349	R01059	pay00051	PAU_RS18465
R_GLY3Pt2	TRANS-RXNBWI-115531.ce_c0	M_h_e + M_glyc3p_e <=> M_h_c + M_glyc3p_c				SBO:0000176	True	rxn05578	GLY3Pt2			MNXR100309					PAU_RS18535
R_PROTDITOR	protein-dithiol:NADP+ oxidoreductase_c0	M_nadp_c + M_protdt_c <=> M_nadph_c + M_h_c + M_protds_c				SBO:0000176	True	rxn06526		18756	META:1.6.4.4-RXN		1.8.1.8		R03914		PAU_RS18640
R_HPYRDC	hydroxypyruvate carboxy-lyase (glycolaldehyde-forming)_c0	M_h_c + M_hpyr_c <=> M_co2_c + M_gcald_c				SBO:0000176	True	rxn01014	HPYRDC	20564	META:HYDROXYPYRUVATE-DECARBOXYLASE-RXN	MNXR100700	4.1.1.40		R01393	pay01100	PAU_RS18675
R_CMLDC	4-Carboxymuconolactone carboxy-lyase_c0	M_h_c + M_4cml_c <=> M_co2_c + M_5odhf2a_c				SBO:0000176	False	rxn02483	CMLDC			MNXR94999	4.1.1.44		R03470	pay01220	PAU_RS18675
R_PPPGO3	protoporphyrinogen oxidase (anaerobic)_c0	3.0 M_fum_c + M_pppg9_c <=> 3.0 M_succ_c + M_ppp9_c				SBO:0000176	False	rxn09180	PPPGO3			MNXR103130	1.3.3.4				PAU_RS19185
R_OPHBDC	3-octaprenyl-4-hydroxybenzoate carboxy-lyase_c0	M_h_c + M_3ophb_c <=> M_co2_c + M_2oph_c				SBO:0000176	False	rxn03393	OPHBDC	27781	META:3-OCTAPRENYL-4-OHBENZOATE-DECARBOX-RXN	MNXR102201	4.1.1.98		R04986	pay01110	PAU_RS19210
R_PPBNGS	5-aminolevulinate hydro-lyase (adding 5-aminolevulinate and cyclizing; porphobilinogen-forming)_c0	2.0 M_5aop_c <=> 2.0 M_h2o_c + M_h_c + M_ppbng_c				SBO:0000176	False	rxn00029	PPBNGS	24067	META:PORPHOBILSYNTH-RXN	MNXR103095	4.2.1.24		R00036	pay01120	PAU_RS19220
R_HMR_0654	S-Adenosyl-L-methionine:unsaturated-phospholipid methyltransferase (methenylating)_c0	M_amet_c + M_plipidoleffa_c <=> M_ahcys_c + M_h_c + M_plipidmetfa_c				SBO:0000176	False	rxn06372	HMR_0654	17552	META:2.1.1.16-RXN		2.1.1.16		R03410		PAU_RS19250
R_OPHHX	2-octaprenylphenol hydroxylase_c0	M_o2_c + 2.0 M_2oph_c <=> 2.0 M_2ohph_c				SBO:0000176	False	rxn12225	OPHHX			MNXR102203			R04987	pay01110	PAU_RS19250
R_URFGTT	UDP-L-rhamnose:flavonol-3-O-D-glucoside L-rhamnosyltransferase_c0	M_amet_c + M_2ombz_c <=> M_ahcys_c + M_h_c + M_2ommb_c				SBO:0000176	False	rxn03397	URFGTT	26465	META:RXN-14177	MNXR105158	2.1.1.201		R04990	pay01110	PAU_RS19260
R_AMMQT8_2	S-adenosylmethione:2-demethylmenaquinone methyltransferase_c0	M_amet_c + M_2dmmq8_c <=> M_ahcys_c + M_h_c + M_mqn8_c				SBO:0000176	False	rxn10094	AMMQT8_2			MNXR95823					PAU_RS19260
R_2DMMQ7MT	S-adenosylmethione:2-demthylmenaquinone methyltransferase (menaquinone 7)_c0	M_amet_c + M_2dmmq7_c <=> M_ahcys_c + M_h_c + M_mql7_c				SBO:0000176	False	rxn13661	AMMQT7			MNXR95821			R09736		PAU_RS19260
R_PYNP2r	Uridine:phosphate alpha-D-ribosyltransferase_c0	M_pi_c + M_uri_c <=> M_ura_c + M_r1p_c				SBO:0000176	True	rxn01366	PYNP2; PYNP2r	24391	META:URPHOS-RXN	MNXR103377	2.4.2.3		R01876	pay01100	PAU_RS19270
R_MHPGLUT	5-Methyltetrahydropteroyltri-L-glutamate:L-homocysteine S-methyltransferase_c0	M_hcys__L_c + M_mhpglu_c <=> M_met__L_c + M_hpglu_c				SBO:0000176	False	rxn03052	HCYSMT; MHPGLUT; MTHPTGHM; MTHPTGHMr	21199	META:HOMOCYSMET-RXN	MNXR101555	2.1.1.14		R04405	pay01230	PAU_RS19295
R_METHT	Methyltransferase_c0	M_amet_c + M_hpglu_c <=> M_ahcys_c + M_h_c + M_mhpglu_c				SBO:0000176	True	rxn11944									PAU_RS19295
R_FALDH2	S-(hydroxymethyl)glutathione dehydrogenase_c0	M_nad_c + M_hmgth_c <=> M_nadh_c + M_h_c + M_Sfglutth_c				SBO:0000176	True	rxn04792	FALDH2	19988	META:RXN0-276	MNXR99237	1.1.1.284	R-XTR-5692237	R06983	pay01200	PAU_RS19365
R_HOXMGLUTOR	S-(hydroxymethyl)glutathione:NADP+ oxidoreductase_c0	M_nadp_c + M_hmgth_c <=> M_nadph_c + M_h_c + M_Sfglutth_c				SBO:0000176	True	rxn04938		19984	META:RXN-2962		1.1.1.284		R07140		PAU_RS19365
R_LACFCYTOR	(S)-Lactate:ferricytochrome-c 2-oxidoreductase_c0	2.0 M_cytc_c + M_lac__L_c <=> M_pyr_c + 2.0 M_h_c + 2.0 M_focytcC_c				SBO:0000176	False	rxn00145		19912	META: L-LACTATE-DEHYDROGENASE-CYTOCHROME-RXN		1.1.2.3		R00196	pay01100	PAU_RS19465
R_2HBO	2-Hydroxybutyrate:NAD+ oxidoreductase_c0	M_nad_c + M_2hb_c <=> M_nadh_c + M_h_c + M_2obut_c				SBO:0000176	True	rxn00741	2HBO	36374		MNXR139020	1.1.1.27		R01000	pay00640	PAU_RS19465
R_MCLORi	3-Mercaptolactate:NAD+ oxidoreductase_c0	M_nad_c + M_mercplac_c <=> M_nadh_c + M_h_c + M_mercppyr_c				SBO:0000176	True	rxn02228	MCLORi			MNXR101419	1.1.1.27		R03104	pay01100	PAU_RS19465
R_L_LACD2	lactate oxidation_c0	M_lac__L_c + M_q8_c <=> M_pyr_c + M_q8h2_c				SBO:0000176	False	rxn08792	L_DASH_LACD2; L_LACD2; L__LACD2			MNXR101273	1.1.2.3				PAU_RS19465
R_L_LACD3	L-Lactate dehydrogenase (menaquinone)_c0	M_lac__L_c + M_mqn8_c <=> M_pyr_c + M_mql8_c				SBO:0000176	False	rxn08793	L_DASH_LACD3; L_LACD3; L_LACD3_2; L__LACD3			MNXR101275	1.1.2.3				PAU_RS19465
R_ATPVIOPT	ATP:viomycin O-phosphotransferase_c0	M_atp_c + M_viomycin_c <=> M_adp_c + M_h_c + M_Opviomycin_c				SBO:0000176	False	rxn02576		20512	META:VIOMYCIN-KINASE-RXN		2.7.1.103		R03607		PAU_RS19485
R_DAGK120	diacylglycerol kinase (n-C12:0)_c0	M_atp_c + M_12dgr120_c <=> M_adp_c + M_pa120_c				SBO:0000176	False	rxn08294	DAGK120			MNXR97091					PAU_RS19485
R_DAGK140	diacylglycerol kinase (n-C14:0)_c0	M_atp_c + M_12dgr140_c <=> M_adp_c + M_pa140_c				SBO:0000176	False	rxn08295	DAGK_MYRS_MYRS_c			MNXR97092					PAU_RS19485
R_DAGK141	diacylglycerol kinase (n-C14:1)_c0	M_atp_c + M_12dgr141_c <=> M_adp_c + M_pa141_c				SBO:0000176	False	rxn08296	DAGK141			MNXR97093					PAU_RS19485
R_DAGK160	diacylglycerol kinase (n-C16:0)_c0	M_atp_c + M_12dgr160_c <=> M_adp_c + M_pa160_c				SBO:0000176	False	rxn08297	DAGK_PALM_PALM_c			MNXR97094	2.7.1.107				PAU_RS19485
R_DAGK161	diacylglycerol kinase (n-C16:1)_c0	M_atp_c + M_12dgr161_c <=> M_adp_c + M_pa161_c				SBO:0000176	False	rxn08298	DAGK_HDE_HDE_c			MNXR97097					PAU_RS19485
R_DAGK180	diacylglycerol kinase (n-C18:0)_c0	M_atp_c + M_12dgr180_c <=> M_adp_c + M_pa180_c				SBO:0000176	False	rxn08299	DAGK_STC_STC_c			MNXR97098					PAU_RS19485
R_DAGK181	diacylglycerol kinase (n-C18:1)_c0	M_atp_c + M_12dgr181_c <=> M_adp_c + M_pa181_c				SBO:0000176	False	rxn08300	DAGK181			MNXR97100					PAU_RS19485
R_IHDAGLYKI	isoheptadecanoyl-Diacylglycerol kinase_c0	M_atp_c + M_12diisgly_c <=> M_adp_c + M_12diihepsngly3p_c				SBO:0000176	True	rxn10253									PAU_RS19485
R_AIHDAGLYKI	anteisoheptadecanoyl-Diacylglycerol kinase_c0	M_atp_c + M_12diaihepsngly_c <=> M_adp_c + M_12diaihepsngly3p_c				SBO:0000176	True	rxn10254									PAU_RS19485
R_ITDAGLYKI	isotetradecanoyl-Diacylglycerol kinase_c0	M_atp_c + M_12diitetsngly_c <=> M_adp_c + M_dipa140_c				SBO:0000176	True	rxn10255									PAU_RS19485
R_IPDAGLYKI	isopentadecanoyl-Diacylglycerol kinase_c0	M_atp_c + M_12diipensngly_c <=> M_adp_c + M_12diipensngly3p_c				SBO:0000176	True	rxn10256									PAU_RS19485
R_AIPDAGLYKI	anteisopentadecanoyl-Diacylglycerol kinase_c0	M_atp_c + M_12diaipensngly_c <=> M_adp_c + M_12diaipensngly3p_c				SBO:0000176	True	rxn10257									PAU_RS19485
R_IHXDAGLYKI	isohexadecanoyl-Diacylglycerol kinase_c0	M_atp_c + M_12diihexsngly_c <=> M_adp_c + M_12diihexsng3p_c				SBO:0000176	True	rxn10258									PAU_RS19485
R_G3PAT120	glycerol-3-phosphate acyltransferase (C12:0)_c0	M_glyc3p_c + M_ddcaACP_c <=> M_ACP_c + M_1ddecg3p_c				SBO:0000176	False	rxn08546	G3PAT120			MNXR99854	2.3.1.15				PAU_RS19490
R_G3PAT140	glycerol-3-phosphate acyltransferase (C14:0)_c0	M_glyc3p_c + M_tdeacp_c <=> M_ACP_c + M_1tdecg3p_c				SBO:0000176	False	rxn08547	G3PAT140			MNXR99855	2.3.1.15				PAU_RS19490
R_G3PAT141	glycerol-3-phosphate acyltransferase (C14:1)_c0	2.0 M_h_c + M_glyc3p_c + M_tmrs2eACP_c <=> M_ACP_c + M_1tdec7eg3p_c				SBO:0000176	False	rxn08548	G3PAT141			MNXR99856	2.3.1.15				PAU_RS19490
R_G3PAT160	glycerol-3-phosphate acyltransferase (C16:0)_c0	2.0 M_h_c + M_glyc3p_c + M_palmACP_c <=> M_ACP_c + M_1hdecg3p_c				SBO:0000176	False	rxn08549	G3PAT160			MNXR99857	2.3.1.15				PAU_RS19490
R_G3PAT161	glycerol-3-phosphate acyltransferase (C16:1)_c0	2.0 M_h_c + M_glyc3p_c + M_hexeacp_c <=> M_ACP_c + M_1hdec9eg3p_c				SBO:0000176	False	rxn08550	G3PAT161			MNXR99859	2.3.1.15				PAU_RS19490
R_G3PAT180h	glycerol-3-phosphate acyltransferase (C18:0)_c0	M_h_c + M_glyc3p_c + M_octACP_c <=> M_ACP_c + M_1odecg3p_c				SBO:0000176	False	rxn08551	G3PAT180			MNXR99860	2.3.1.15				PAU_RS19490
R_G3PAT181	glycerol-3-phosphate acyltransferase (C18:1)_c0	2.0 M_h_c + M_glyc3p_c + M_octeacp_c <=> M_ACP_c + M_1odec11eg3p_c				SBO:0000176	False	rxn08552	G3PAT181			MNXR99862	2.3.1.15				PAU_RS19490
R_G3PAT160_1	glycerol-3-phosphate: acyl-coa acyltransferase (16:0)_c0	M_h_c + M_glyc3p_c + M_pmtcoa_c <=> M_coa_c + M_1hdecg3p_c				SBO:0000176	False	rxn10202	G3PAT160; G3PAT160_c			MNXR99858	2.3.1.15				PAU_RS19490
R_MYG3PACT	myristoyl-glycerol-3-phosphate O-acyltransferase_c0	M_glyc3p_c + M_tdcoa_c <=> M_coa_c + M_1tdecg3p_c				SBO:0000176	True	rxn10203									PAU_RS19490
R_G3PAT180_1	acyl-CoA:sn-glycerol-3-phosphate 1-O-acyltransferase_c0	M_glyc3p_c + M_strcoa_c <=> M_coa_c + M_1odecg3p_c				SBO:0000176	False	rxn10204	G3PAT180_c			MNXR138456					PAU_RS19490
R_IHDG3PACT	isoheptadecanoyl-glycerol-3-phosphate O-acyltransferase_c0	M_glyc3p_c + M_fa11coa_c <=> M_coa_c + M_1ihepsng3p_c				SBO:0000176	True	rxn10205									PAU_RS19490
R_AIHDG3PACT	anteisoheptadecanoyl-glycerol-3-phosphate O-acyltransferase_c0	M_glyc3p_c + M_fa12coa_c <=> M_coa_c + M_1aihepsngly3p_c				SBO:0000176	True	rxn10206									PAU_RS19490
R_ITDG3PACT	isotetradecanoyl-glycerol-3-phosphate O-acyltransferase_c0	M_glyc3p_c + M_fa1coa_c <=> M_coa_c + M_1tdecg3p_c				SBO:0000176	True	rxn10207									PAU_RS19490
R_IPDG3PACT	isopentadecanoyl-glycerol-3-phosphate O-acyltransferase_c0	M_glyc3p_c + M_fa3coa_c <=> M_coa_c + M_1ipensngly3p_c				SBO:0000176	True	rxn10208									PAU_RS19490
R_AIPDG3PACT	anteisopentadecanoyl-glycerol-3-phosphate O-acyltransferase_c0	M_glyc3p_c + M_fa4coa_c <=> M_coa_c + M_1aipensng3p_c				SBO:0000176	True	rxn10209									PAU_RS19490
R_IHXDG3PACT	isohexadecanoyl-glycerol-3-phosphate O-acyltransferase_c0	M_glyc3p_c + M_fa6coa_c <=> M_coa_c + M_1hdecg3p_c				SBO:0000176	True	rxn10210									PAU_RS19490
R_ASPVIDMALLT	Dimethylallyl-diphosphate:aspulvinone-E dimethylallyltransferase_c0	2.0 M_dmpp_c + M_aspulvinone_E_c <=> 2.0 M_ppi_c + 2.0 M_h_c + M_aspulvinone_H_c				SBO:0000176	False	rxn02693		13812	META:ASPULVINONE-DIMETHYLALLYLTRANSFERASE-RXN		2.5.1.35		R03799		PAU_RS19495
R_HBZOPT	all-trans-octaprenyl-diphosphate:4-hydroxybenzoate 3-octaprenyltransferase_c0	M_4hbz_c + M_octdp_c <=> M_ppi_c + M_h_c + M_3ophb_c				SBO:0000176	False	rxn03893	HBZOPT	27785	META:4OHBENZOATE-OCTAPRENYLTRANSFER-RXN	MNXR100566	2.5.1.39		R05615	pay01110	PAU_RS19495
R_HBZNPT	solanesyl-diphosphate:4-hydroxybenzoate nonaprenyltransferase_c0	M_4hbz_c + M_npdp_c <=> M_ppi_c + M_h_c + M_3nphb_c				SBO:0000176	False	rxn05034		17712	META:2.5.1.39-RXN		2.5.1.39		R07273	pay01110	PAU_RS19495
R_CHRPL	chorismate pyruvate-lyase (4-hydroxybenzoate-forming)_c0	M_chor_c <=> M_pyr_c + M_4hbz_c				SBO:0000176	False	rxn00966	CHORPL; CHRPL	16508	META:CHORPYRLY-RXN	MNXR96711	4.1.3.40		R01302	pay01110	PAU_RS19500
R_XYLI2	D-glucose aldose-ketose-isomerase_c0	M_glc__D_c <=> M_fru_c				SBO:0000176	True	rxn00223	XYLI2; XYLI2i	28549	META:GLUCISOM-RXN	MNXR105254	5.3.1.5		R00307		PAU_RS19510
R_HMR_7748	D-glucose-6-phosphate aldose-ketose-isomerase_c0	M_g6p_c <=> M_f6p_c				SBO:0000176	True										PAU_RS19510
R_G6PI	alpha-D-Glucose 6-phosphate ketol-isomerase_c0	M_g6p_c <=> M_f6p_c				SBO:0000176	True	rxn01977	G6PI			MNXR99909	5.3.1.9		R00771	pay01110	PAU_RS19510
R_XYLI1	D-xylose aldose-ketose-isomerase_c0	M_xyl__D_c <=> M_xylu__D_c				SBO:0000176	True	rxn01044	XYLI1; XYLI_c	22819	META:XYLISOM-RXN	MNXR105253	5.3.1.5		R01432	pay01100	PAU_RS19510
R_HMR_7749	beta-D-Glucose 6-phosphate ketol-isomerase_c0	M_g6p_B_c <=> M_f6p_c				SBO:0000176	True	rxn02380					5.3.1.9		R03321	pay01120	PAU_RS19510
R_OCBT	Carbamoyl-phosphate:L-ornithine carbamoyltransferase_c0	M_orn_c + M_cbp_c <=> M_pi_c + M_h_c + M_citr__L_c				SBO:0000176	True	rxn01019	OCBT; OCBTi	19516	META:RXN-13482	MNXR102137	2.1.3.3	R-XTR-70560	R01398	pay01230	PAU_RS19820
R_PYCBXT	Malonyl-CoA:pyruvate carboxytransferase_c0	M_pyr_c + M_malcoa_c <=> M_accoa_c + M_oaa_c				SBO:0000176	True	rxn00258					2.1.3.1		R00353	pay01100	PAU_RS19830
R_MOXPCOAPYCBXT	(S)-2-Methyl-3-oxopropanoyl-CoA:pyruvate carboxyltransferase_c0	M_pyr_c + M_mmcoa__S_c <=> M_oaa_c + M_ppcoa_c				SBO:0000176	True	rxn00678		20767	META:2.1.3.1-RXN		2.1.3.1		R00930	pay01100	PAU_RS19830
R_RNTR1	2'-Deoxyadenosine 5'-triphosphate:oxydized-thioredoxin 2'-oxidoreductase_c0	M_atp_c + M_trdrd_c <=> M_h2o_c + M_datp_c + M_trdox_c				SBO:0000176	False	rxn05232	RNTR; RNTR1; r0470			MNXR104070	1.17.4.2		R02014	pay01100	PAU_RS19855
R_RNTR2	2'-Deoxyguanosine 5'-triphosphate:oxydized-thioredoxin 2'-oxidoreductase_c0	M_gtp_c + M_trdrd_c <=> M_h2o_c + M_dgtp_c + M_trdox_c				SBO:0000176	False	rxn05234	DGTTO; RNTR2; r0472			MNXR104073	1.17.4.2		R02020	pay01100	PAU_RS19855
R_RNTR3	2'-Deoxyuridine 5'-triphosphate:oxydized-thioredoxin 2'-oxidoreductase_c0	M_ctp_c + M_trdrd_c <=> M_h2o_c + M_dctp_c + M_trdox_c				SBO:0000176	False	rxn05235	DCTT; RNTR3; r0474			MNXR104076	1.17.4.2		R02022	pay01100	PAU_RS19855
R_RNTR4	2'-Deoxyuridine 5'-triphosphate:oxydized-thioredoxin 2'-oxidoreductase_c0	M_utp_c + M_trdrd_c <=> M_h2o_c + M_dutp_c + M_trdox_c				SBO:0000176	False	rxn05236	DUTT; RNTR4; r0475			MNXR104079	1.17.4.2		R02023	pay00240	PAU_RS19855
R_PGAMT	D-Glucosamine 1-phosphate 1,6-phosphomutase_c0	M_gam1p_c <=> M_gam6p_c				SBO:0000176	True	rxn01485	PGAMT; PGAMTi	23427	META:5.4.2.10-RXN	MNXR102526	5.4.2.10		R02060	pay01100	PAU_RS19995
R_LYLECACMUT	Lysolecithin 2,3-acylmutase_c0	M_3lysolecithin_c <=> M_lpchol_cho_c				SBO:0000176	True	rxn02391		24359	META:LYSOLECITHIN-ACYLMUTASE-RXN		5.4.1.1		R03334		PAU_RS19995
R_ATPIPENT	2-Isopentenyl-diphosphate:ATP delta2-isopentenyltransferase_c0	M_atp_c + M_dmpp_c <=> M_ppi_c + M_h_c + M_ipenATP_c				SBO:0000176	False	rxn07841							R08051	pay01110	PAU_RS20010
R_ADPIPENT	2-Isopentenyl-diphosphate:ADP delta2-isopentenyltransferase_c0	M_adp_c + M_dmpp_c <=> M_ppi_c + M_h_c + M_ipenenADP_c				SBO:0000176	False	rxn07842		36330	META:RXN-4305		2.5.1.112		R08052	pay00908	PAU_RS20010
R_FRTT	trans,trans-Farnesyl-diphosphate:isopentenyl-diphosphate farnesyltranstransferase_c0	M_ipdp_c + M_frdp_c <=> M_ppi_c + M_h_c + M_ggdp_c				SBO:0000176	False	rxn01486	FRTT; GGPS_c	17656	META:FARNESYLTRANSTRANSFERASE-RXN	MNXR99650	2.5.1.29		R02061	pay01110	PAU_RS20055
R_FFGERIPDIP	R05611_c0	M_ipdp_c + M_hepdp_c <=> M_ppi_c + M_h_c + M_octdp_c				SBO:0000176	False	rxn12008					2.5.1.-		R05611		PAU_RS20055
R_HEXTT	R05612_c0	M_ipdp_c + M_hexdp_c <=> M_ppi_c + M_h_c + M_hepdp_c				SBO:0000176	False	rxn03891	HEXTT	20839		MNXR100621	2.5.1.-		R05612		PAU_RS20055
R_PPTT	R05613_c0	M_ipdp_c + M_pendp_c <=> M_ppi_c + M_h_c + M_hexdp_c				SBO:0000176	False	rxn03892	PPTT; PPTTm	22635		MNXR103150	2.5.1.-		R05613		PAU_RS20055
R_GGTT	geranylgeranyl-diphosphate:isopentenyl-diphosphate transtransferase_c0	M_ipdp_c + M_ggdp_c <=> M_ppi_c + M_h_c + M_pendp_c				SBO:0000176	False	rxn05287	GGTT	25697	META:RXN-8813	MNXR100137	2.5.1.81		R07475		PAU_RS20055
R_MDH	(S)-malate:NAD+ oxidoreductase_c0	M_nad_c + M_mal__L_c <=> M_nadh_c + M_oaa_c + M_h_c				SBO:0000176	True	rxn00248	MDH	21435	META:MALATE-DEH-RXN	MNXR101439	1.1.1.37	R-XTR-71783	R00342	pay01200	PAU_RS20085
R_PPA	diphosphate phosphohydrolase_c0	M_h2o_c + M_ppi_c <=> 2.0 M_pi_c + M_h_c				SBO:0000176	False	rxn00001	PPA2	24579	META:INORGPYROPHOSPHAT-RXN	MNXR100808	3.6.1.1	R-XTR-71732	R00004		PAU_RS20095
R_UM4PL	UDP-N-acetylmuramoyl-L-alanyl-D-glutamyl-meso-2,6-diaminoheptanedioate:D-alanyl-D-alanine ligase(ADP-forming)_c0	M_atp_c + M_alaala_c + M_ugmd_c <=> M_adp_c + M_pi_c + M_h_c + M_uAgla_c				SBO:0000176	False	rxn03164	UM4PL	28377	META:UDP-NACMURALGLDAPAALIG-RXN	MNXR143441	6.3.2.10		R04617	pay01100	PAU_RS20095
R_BPNT	Adenosine 3',5'-bisphosphate 3'-phosphohydrolase_c0	M_h2o_c + M_pap_c <=> M_pi_c + M_amp_c				SBO:0000176	False	rxn00137	BPNT_c	10043	META:325-BISPHOSPHATE-NUCLEOTIDASE-RXN	MNXR96321	3.1.3.97	R-XTR-176606	R00188		PAU_RS20135
R_MI34PP	D-myo-Inositol-3,4-bisphosphate 4-phosphohydrolase_c0	M_h2o_c + M_mi34p_c <=> M_pi_c + 2.0 M_h_c + M_mi3p__D_c				SBO:0000176	False	rxn03035	MI34PP			MNXR100776	3.1.3.66		R04372	pay01100	PAU_RS20135
R_PI34P4P	1-phosphatidyl-1D-myo-inositol-3,4-bisphosphate 4-phosphohydrolase_c0	M_h2o_c + M_pail34p_cho_c <=> M_pi_c + M_h_c + M_pail3p_cho_c				SBO:0000176	False	rxn07230	PI34P4P	17196	META:3.1.3.66-RXN	MNXR102682	3.1.3.66		R07299	pay01100	PAU_RS20135
R_DMLARGDMAHL	Nomega,Nomega'-dimethyl-L-arginine dimethylamidohydrolase_c0	M_h2o_c + M_dmarg_c <=> M_citr__L_c + M_dma_c				SBO:0000176	False	rxn01819		17308	META:DIMETHYLARGININASE-RXN		3.5.3.18		R02513		PAU_RS20165
R_LEADMALLT	dimethylallyl-diphosphate:leachianone-G 2'-dimethylallyltransferase_c0	M_dmpp_c + M_leachianone__G_c <=> M_ppi_c + M_h_c + M_sophflavanone__G_c				SBO:0000176	False	rxn14090									PAU_RS20245
R_HOXBENZCBXL	4-hydroxybenzoate carboxy-lyase (phenol-forming)_c0	M_h_c + M_4hbz_c <=> M_co2_c + M_phenol_c				SBO:0000176	False	rxn00921		10879	META:4-HYDROXYBENZOATE-DECARBOXYLASE-RXN		4.1.1.61		R01238	pay01220	PAU_RS20305
R_PSD120	Phosphatidylserine decarboxylase (n-C12:0)_c0	2.0 M_h_c + M_ps120_c <=> M_co2_c + M_pe120_c				SBO:0000176	False	rxn09197	PSD120			MNXR103229	4.1.1.65				PAU_RS20305
R_PSD140	Phosphatidylserine decarboxylase (n-C14:0)_c0	2.0 M_h_c + M_ps140_c <=> M_co2_c + M_pe140_c				SBO:0000176	False	rxn09198	PSD140			MNXR103230	4.1.1.65				PAU_RS20305
R_PSD141	Phosphatidylserine decarboxylase (n-C14:1)_c0	2.0 M_h_c + M_ps141_c <=> M_co2_c + M_pe141_c				SBO:0000176	False	rxn09199	PSD141			MNXR103231	4.1.1.65				PAU_RS20305
R_PSD160	Phosphatidylserine decarboxylase (n-C16:0)_c0	2.0 M_h_c + M_ps160_c <=> M_co2_c + M_pe160_c				SBO:0000176	False	rxn09200	PSD160			MNXR103232	4.1.1.65				PAU_RS20305
R_PSD161	Phosphatidylserine decarboxylase (n-C16:1)_c0	2.0 M_h_c + M_ps161_c <=> M_co2_c + M_pe161_c				SBO:0000176	False	rxn09201	PSD161			MNXR103233	4.1.1.65				PAU_RS20305
R_PSD180	Phosphatidylserine decarboxylase (n-C18:0)_c0	2.0 M_h_c + M_ps180_c <=> M_co2_c + M_pe180_c				SBO:0000176	False	rxn09202	PSD180			MNXR103234	4.1.1.65				PAU_RS20305
R_PSD181	Phosphatidylserine decarboxylase (n-C18:1)_c0	2.0 M_h_c + M_ps181_c <=> M_co2_c + M_pe181_c				SBO:0000176	False	rxn09203	PSD181			MNXR103235	4.1.1.65				PAU_RS20305
R_IHDPSERDCBXL	isoheptadecanoyl-phosphatidylserine decarboxylase_c0	2.0 M_h_c + M_didianphaser_c <=> M_co2_c + M_didianethal_c				SBO:0000176	True	rxn10232									PAU_RS20305
R_AIHDPSERDCBXL	anteisoheptadecanoyl-phosphatidylserine decarboxylase_c0	2.0 M_h_c + M_dianphaser_c <=> M_co2_c + M_dianethal_c				SBO:0000176	True	rxn10233									PAU_RS20305
R_ITDPSERDCBXL	isotetradecanoyl-phosphatidylserine decarboxylase_c0	2.0 M_h_c + M_diitetpser_c <=> M_co2_c + M_pe140_c				SBO:0000176	True	rxn10234									PAU_RS20305
R_IPDPSERDCBXL	isopentadecanoyl-phosphatidylserine decarboxylase_c0	2.0 M_h_c + M_diipenpser_c <=> M_co2_c + M_diipenpe_c				SBO:0000176	True	rxn10235									PAU_RS20305
R_AIPDPSERDCBXL	anteisopentadecanoyl-phosphatidylserine decarboxylase_c0	2.0 M_h_c + M_diaipenpser_c <=> M_co2_c + M_diaipenpe_c				SBO:0000176	True	rxn10236									PAU_RS20305
R_IHXDPSERDCBXL	isohexadecanoyl-phosphatidylserine decarboxylase_c0	2.0 M_h_c + M_diihexpser_c <=> M_co2_c + M_pe160_c				SBO:0000176	True	rxn10237									PAU_RS20305
R_LPLIPAL2A120P	Lysophospholipase L1 (2-acylglycerophosphotidate, n-C12:0) (periplasm)_c0	M_h2o_c + M_1ddecg3p_c <=> M_h_c + M_glyc3p_c + M_ddca_c				SBO:0000176	True	rxn08796	LPLIPAL2A120			MNXR101162	3.1.1.5				PAU_RS20405
R_LPLIPAL2A140P	Lysophospholipase L1 (2-acylglycerophosphotidate, n-C14:0) (periplasm)_c0	M_h2o_c + M_1tdecg3p_c <=> M_h_c + M_glyc3p_c + M_M02745_c				SBO:0000176	True	rxn08797	LPLIPAL2A140			MNXR101163	3.1.1.5				PAU_RS20405
R_LPLIPAL2A141P	Lysophospholipase L1 (2-acylglycerophosphotidate, n-C14:1) (periplasm)_c0	M_h2o_c + M_1tdec7eg3p_c <=> 2.0 M_h_c + M_glyc3p_c + M_ttdcea_c				SBO:0000176	False	rxn08798	LPLIPAL2A141			MNXR101164	3.1.1.5				PAU_RS20405
R_LPLIPAL2A160P	Lysophospholipase L1 (2-acylglycerophosphotidate, n-C16:0) (periplasm)_c0	M_h2o_c + M_1hdecg3p_c <=> 2.0 M_h_c + M_glyc3p_c + M_hdca_c				SBO:0000176	False	rxn08799	LPLIPAL2A160			MNXR101165	3.1.1.5				PAU_RS20405
R_LPLIPAL2A161P	Lysophospholipase L1 (2-acylglycerophosphotidate, n-C16:1) (periplasm)_c0	M_h2o_c + M_1hdec9eg3p_c <=> 2.0 M_h_c + M_glyc3p_c + M_hdcea_c				SBO:0000176	False	rxn08800	LPLIPAL2A161			MNXR101166	3.1.1.5				PAU_RS20405
R_LPLIPAL2A180P	Lysophospholipase L1 (2-acylglycerophosphotidate, n-C18:0) (periplasm)_c0	M_h2o_c + M_1odecg3p_c <=> M_h_c + M_glyc3p_c + M_ocdca_c				SBO:0000176	True	rxn08801	LPLIPAL2A180			MNXR101167	3.1.1.5				PAU_RS20405
R_LPLIPAL2A181P	Lysophospholipase L1 (2-acylglycerophosphotidate, n-C18:1) (periplasm)_c0	M_h2o_c + M_1odec11eg3p_c <=> 2.0 M_h_c + M_glyc3p_c + M_ocdce9a_c				SBO:0000176	False	rxn08802	LPLIPAL2A181			MNXR101168	3.1.1.5				PAU_RS20405
R_LPLIPAL2E120P	Lysophospholipase L1 (2-acylglycerophosphoethanolamine, n-C12:0) (periplasm)_c0	M_h2o_c + M_1agpe120_c <=> M_h_c + M_g3pe_c + M_ddca_c				SBO:0000176	False	rxn08803	LPLIPAL2E120			MNXR101183	3.1.1.5				PAU_RS20405
R_LPLIPAL2E140P	Lysophospholipase L1 (2-acylglycerophosphoethanolamine, n-C14:0) (periplasm)_c0	M_h2o_c + M_1agpe141_c <=> M_h_c + M_g3pe_c + M_M02745_c				SBO:0000176	False	rxn08804	LPLIPAL2E140			MNXR101184	3.1.1.5				PAU_RS20405
R_LPLIPAL2E141P	Lysophospholipase L1 (2-acylglycerophosphoethanolamine, n-C14:1) (periplasm)_c0	M_h2o_c + M_1agpe1417en_c <=> M_h_c + M_g3pe_c + M_ttdcea_c				SBO:0000176	False	rxn08805	LPLIPAL2E141			MNXR101185	3.1.1.5				PAU_RS20405
R_LPLIPAL2E160P	Lysophospholipase L1 (2-acylglycerophosphoethanolamine, n-C16:0) (periplasm)_c0	M_h2o_c + M_1agpe161_c <=> M_h_c + M_hdca_c + M_g3pe_c				SBO:0000176	False	rxn08806	LPLIPAL2E160			MNXR101186	3.1.1.5				PAU_RS20405
R_LPLIPAL2E161P	Lysophospholipase L1 (2-acylglycerophosphoethanolamine, n-C16:1) (periplasm)_c0	M_h2o_c + M_1agpe1819Z_c <=> M_h_c + M_g3pe_c + M_hdcea_c				SBO:0000176	False	rxn08807	LPLIPAL2E161			MNXR101187	3.1.1.5				PAU_RS20405
R_LPLIPAL2E180P	Lysophospholipase L1 (2-acylglycerophosphoethanolamine, n-C18:0) (periplasm)_c0	M_h2o_c + M_h_c + M_1agpe182_c <=> M_g3pe_c + M_ocdca_c				SBO:0000176	True	rxn08808	LPLIPAL2E180			MNXR101188	3.1.1.5				PAU_RS20405
R_LPLIPAL2E181P	Lysophospholipase L1 (2-acylglycerophosphoethanolamine, n-C18:1) (periplasm)_c0	M_h2o_c + M_1agpe182_c <=> M_h_c + M_g3pe_c + M_ocdce9a_c				SBO:0000176	False	rxn08809	LPLIPAL2E181			MNXR101189	3.1.1.5				PAU_RS20405
R_LPLIPAL2G120P	Lysophospholipase L1 (2-acylglycerophosphoglycerol, n-C12:0) (periplasm)_c0	M_h2o_c + M_1agpg120_c <=> M_h_c + M_ddca_c + M_g3pg_c				SBO:0000176	False	rxn08810	LPLIPAL2G120			MNXR101190	3.1.1.5				PAU_RS20405
R_LPLIPAL2G140P	Lysophospholipase L1 (2-acylglycerophosphoglycerol, n-C14:0) (periplasm)_c0	M_h2o_c + M_1agpg141_c <=> M_h_c + M_g3pg_c + M_M02745_c				SBO:0000176	False	rxn08811	LPLIPAL2G140			MNXR101191	3.1.1.5				PAU_RS20405
R_LPLIPAL2G141P	Lysophospholipase L1 (2-acylglycerophosphoglycerol, n-C14:1) (periplasm)_c0	M_h2o_c + M_1agpg141_c <=> M_h_c + M_g3pg_c + M_ttdcea_c				SBO:0000176	False	rxn08812	LPLIPAL2G141			MNXR101192	3.1.1.5				PAU_RS20405
R_LPLIPAL2G160P	Lysophospholipase L1 (2-acylglycerophosphoglycerol, n-C16:0) (periplasm)_c0	M_h2o_c + M_1asngly3pglyhex_c <=> M_h_c + M_hdca_c + M_g3pg_c				SBO:0000176	False	rxn08813	LPLIPAL2G160			MNXR101193	3.1.1.5				PAU_RS20405
R_LPLIPAL2G161P	Lysophospholipase L1 (2-acylglycerophosphoglycerol, n-C16:1) (periplasm)_c0	M_h2o_c + M_1asngly3pglyhex9en_c <=> M_h_c + M_g3pg_c + M_hdcea_c				SBO:0000176	False	rxn08814	LPLIPAL2G161			MNXR101194	3.1.1.5				PAU_RS20405
R_LPLIPAL2G180P	Lysophospholipase L1 (2-acylglycerophosphoglycerol, n-C18:0) (periplasm)_c0	M_h2o_c + M_1asngly3pglycoct_c <=> M_h_c + M_ocdca_c + M_g3pg_c				SBO:0000176	False	rxn08815	LPLIPAL2G180			MNXR101195	3.1.1.5				PAU_RS20405
R_LPLIPAL2G181P	Lysophospholipase L1 (2-acylglycerophosphoglycerol, n-C18:1) (periplasm)_c0	M_h2o_c + M_1ag3pg1811en_c <=> M_h_c + M_g3pg_c + M_ocdce9a_c				SBO:0000176	False	rxn08816	LPLIPAL2G181			MNXR101196	3.1.1.5				PAU_RS20405
R_LPLIPAL2A120	Lysophospholipase L2 (2-acylglycerophosphotidate, n-C12:0)_c0	M_h2o_c + M_2ddecg3p_c <=> 2.0 M_h_c + M_glyc3p_c + M_ddca_c				SBO:0000176	False	rxn08817	LPLIPAL2A120			MNXR101162	3.1.1.5				PAU_RS20405
R_LPLIPAL2A140	Lysophospholipase L2 (2-acylglycerophosphotidate, n-C14:0)_c0	M_h2o_c + M_2tdecg3p_c <=> 2.0 M_h_c + M_glyc3p_c + M_M02745_c				SBO:0000176	False	rxn08818	LPLIPAL2A140			MNXR101163	3.1.1.5				PAU_RS20405
R_LPLIPAL2A141	Lysophospholipase L2 (2-acylglycerophosphotidate, n-C14:1)_c0	M_h2o_c + M_2tdec7eg3p_c <=> 2.0 M_h_c + M_glyc3p_c + M_ttdcea_c				SBO:0000176	False	rxn08819	LPLIPAL2A141			MNXR101164	3.1.1.5				PAU_RS20405
R_LPLIPAL2A160	Lysophospholipase L2 (2-acylglycerophosphotidate, n-C16:0)_c0	M_h2o_c + M_2hdecg3p_c <=> 2.0 M_h_c + M_glyc3p_c + M_hdca_c				SBO:0000176	False	rxn08820	LPLIPAL2A160			MNXR101165	3.1.1.5				PAU_RS20405
R_LPLIPAL2A161	Lysophospholipase L2 (2-acylglycerophosphotidate, n-C16:1)_c0	M_h2o_c + M_2hdec9eg3p_c <=> 2.0 M_h_c + M_glyc3p_c + M_hdcea_c				SBO:0000176	False	rxn08821	LPLIPAL2A161			MNXR101166	3.1.1.5				PAU_RS20405
R_LPLIPAL2A180	Lysophospholipase L2 (2-acylglycerophosphotidate, n-C18:0)_c0	M_h2o_c + M_2odecg3p_c <=> 2.0 M_h_c + M_glyc3p_c + M_ocdca_c				SBO:0000176	False	rxn08822	LPLIPAL2A180			MNXR101167	3.1.1.5				PAU_RS20405
R_LPLIPAL2A181	Lysophospholipase L2 (2-acylglycerophosphotidate, n-C18:1)_c0	M_h2o_c + M_2odec11eg3p_c <=> 2.0 M_h_c + M_glyc3p_c + M_ocdce9a_c				SBO:0000176	False	rxn08823	LPLIPAL2A181			MNXR101168	3.1.1.5				PAU_RS20405
R_LPLIPAL2E120	Lysophospholipase L2 (2-acylglycerophosphoethanolamine, n-C12:0)_c0	M_h2o_c + M_2agpe120_c <=> M_h_c + M_g3pe_c + M_ddca_c				SBO:0000176	False	rxn08838	LPLIPAL2E120			MNXR101183	3.1.1.5				PAU_RS20405
R_LPLIPAL2E140	Lysophospholipase L2 (2-acylglycerophosphoethanolamine, n-C14:0)_c0	M_h2o_c + M_2agpe140_c <=> M_h_c + M_g3pe_c + M_M02745_c				SBO:0000176	False	rxn08839	LPLIPAL2E140			MNXR101184	3.1.1.5				PAU_RS20405
R_LPLIPAL2E141	Lysophospholipase L2 (2-acylglycerophosphoethanolamine, n-C14:1)_c0	M_h2o_c + M_2agpe140_c <=> M_h_c + M_g3pe_c + M_ttdcea_c				SBO:0000176	False	rxn08840	LPLIPAL2E141			MNXR101185	3.1.1.5				PAU_RS20405
R_LPLIPAL2E160	Lysophospholipase L2 (2-acylglycerophosphoethanolamine, n-C16:0)_c0	M_h2o_c + M_2agpe160_c <=> M_h_c + M_hdca_c + M_g3pe_c				SBO:0000176	False	rxn08841	LPLIPAL2E160			MNXR101186	3.1.1.5				PAU_RS20405
R_LPLIPAL2E161	Lysophospholipase L2 (2-acylglycerophosphoethanolamine, n-C16:1)_c0	M_h2o_c + M_2agpe161_c <=> M_h_c + M_g3pe_c + M_hdcea_c				SBO:0000176	False	rxn08842	LPLIPAL2E161			MNXR101187	3.1.1.5				PAU_RS20405
R_LPLIPAL2E180	Lysophospholipase L2 (2-acylglycerophosphoethanolamine, n-C18:0)_c0	M_h2o_c + M_2agpe180_c <=> M_h_c + M_g3pe_c + M_ocdca_c				SBO:0000176	False	rxn08843	LPLIPAL2E180			MNXR101188	3.1.1.5				PAU_RS20405
R_LPLIPAL2E181	Lysophospholipase L2 (2-acylglycerophosphoethanolamine, n-C18:1)_c0	M_h2o_c + M_1agpe181_c <=> M_h_c + M_g3pe_c + M_ocdce9a_c				SBO:0000176	False	rxn08844	LPLIPAL2E181			MNXR101189	3.1.1.5				PAU_RS20405
R_LPLIPAL2G120	Lysophospholipase L2 (2-acylglycerophosphoglycerol, n-C12:0)_c0	M_h2o_c + M_2asngly3pglydodec_c <=> M_h_c + M_ddca_c + M_g3pg_c				SBO:0000176	False	rxn08845	LPLIPAL2G120			MNXR101190	3.1.1.5				PAU_RS20405
R_LPLIPAL2G140	Lysophospholipase L2 (2-acylglycerophosphoglycerol, n-C14:0)_c0	M_h2o_c + M_2asngly3pglytet_c <=> M_h_c + M_g3pg_c + M_M02745_c				SBO:0000176	False	rxn08846	LPLIPAL2G140			MNXR101191	3.1.1.5				PAU_RS20405
R_LPLIPAL2G141	Lysophospholipase L2 (2-acylglycerophosphoglycerol, n-C14:1)_c0	M_h2o_c + M_2asngly3pglytet7en_c <=> M_h_c + M_g3pg_c + M_ttdcea_c				SBO:0000176	False	rxn08847	LPLIPAL2G141			MNXR101192	3.1.1.5				PAU_RS20405
R_LPLIPAL2G160	Lysophospholipase L2 (2-acylglycerophosphoglycerol, n-C16:0)_c0	M_h2o_c + M_2asngly3pglyhex_c <=> M_h_c + M_hdca_c + M_g3pg_c				SBO:0000176	False	rxn08848	LPLIPAL2G160			MNXR101193	3.1.1.5				PAU_RS20405
R_LPLIPAL2G161	Lysophospholipase L2 (2-acylglycerophosphoglycerol, n-C16:1)_c0	M_h2o_c + M_2acsngly3pglyhex9en_c <=> M_h_c + M_g3pg_c + M_hdcea_c				SBO:0000176	False	rxn08849	LPLIPAL2G161			MNXR101194	3.1.1.5				PAU_RS20405
R_LPLIPAL2G180	Lysophospholipase L2 (2-acylglycerophosphoglycerol, n-C18:0)_c0	M_h2o_c + M_2asngly3pglyoct_c <=> M_h_c + M_ocdca_c + M_g3pg_c				SBO:0000176	False	rxn08850	LPLIPAL2G180			MNXR101195	3.1.1.5				PAU_RS20405
R_LPLIPAL2G181	Lysophospholipase L2 (2-acylglycerophosphoglycerol, n-C18:1)_c0	M_h2o_c + M_2asngly3pglyoct11en_c <=> M_h_c + M_g3pg_c + M_ocdce9a_c				SBO:0000176	False	rxn08851	LPLIPAL2G181			MNXR101196	3.1.1.5				PAU_RS20405
R_DAPE	LL-2,6-Diaminoheptanedioate 2-epimerase_c0	M_26dap_LL_c <=> M_26dap__M_c				SBO:0000176	True	rxn01974	DAPE; DAPEP	15396	META:DIAMINOPIMEPIM-RXN	MNXR97143	5.1.1.7		R02735	pay01230	PAU_RS20450
R_DCHMETHCHL	dichloromethane chloride-lyase (adding H2O; chloride-hydrolysing; formaldehyde-forming)_c0	M_h2o_c + M_dichlormeth_c <=> M_fald_c + 2.0 M_h_c + 2.0 M_cl_c				SBO:0000176	False	rxn00428		15400	META:DICHLOROMETHANE-DEHALOGENASE-RXN		4.5.1.3		R00603	pay01120	PAU_RS20465
R_HMBS	porphobilinogen:(4-[2-carboxyethyl]-3-[carboxymethyl]pyrrol-2-yl)methyltransferase (hydrolysing)_c0	M_h2o_c + 4.0 M_ppbng_c <=> 4.0 M_nh4_c + M_hmbil_c				SBO:0000176	False	rxn00060	HMBS	13188	META:OHMETHYLBILANESYN-RXN	MNXR100658	4.3.1.8	R-XTR-189406	R00084	pay01120	PAU_RS20480
R_APAT2rm	beta-alanine:2-oxoglutarate aminotransferase_c0	M_akg_c + M_ala_B_c <=> M_glu__L_c + M_msa_c				SBO:0000176	True	rxn00657	APAT2rm	30702	META:RXN-2901	MNXR95862	2.6.1.55		R00908	pay01100	PAU_RS20540
R_TAUOXGLUAT	taurine:2-oxoglutarate aminotransferase_c0	M_akg_c + M_taur_c <=> M_glu__L_c + M_2saa_c				SBO:0000176	False	rxn01233		16356	META:RXN-2301		2.6.1.55		R01684	pay01100	PAU_RS20540
R_GALCTD	galactarate hydro-lyase (5-dehydro-4-deoxy-D-glucarate-forming)_c0	M_galct__D_c <=> M_h2o_c + M_5dh4dglc_c				SBO:0000176	False	rxn03887	GALCTD	16008	META:GALACTARDEHYDRA-RXN	MNXR99955	4.2.1.42		R05608	pay01100	PAU_RS20555
R_TDPGDH	dTDPglucose 4,6-hydro-lyase_c0	M_dtdpglu_c <=> M_h2o_c + M_dtdp4d6dg_c				SBO:0000176	False	rxn01997	TDPGDH	17224	META:DTDPGLUCDEHYDRAT-RXN	MNXR104761	4.2.1.46		R06513	pay01110	PAU_RS20555
R_UACMAMO	UDP-N-acetyl-D-mannosamine:NAD+ 1-oxidoreductase_c0	M_h2o_c + 2.0 M_nad_c + M_uacmam_c <=> 2.0 M_nadh_c + 3.0 M_h_c + M_uacmamu_c				SBO:0000176	False	rxn02377	UACMAMO; UDNDMx	25783	META:UDPMANNACADEHYDROG-RXN	MNXR141283	1.1.1.336		R03317	pay01100	PAU_RS20560
R_UAG2EMA	UDP-N-acetyl-D-glucosamine 2-epimerase_c0	M_h2o_c + M_uacgam_c <=> M_udp_c + M_acmana_c				SBO:0000176	False	rxn00292	UAG2EMA; UAG2EMAi; UDPGLUNACE	30686		MNXR105025	5.1.3.7	R-XTR-4085021	R00414	pay01100	PAU_RS20565
R_UAG2E	UDP-N-acetyl-D-glucosamine 2-epimerase_c0	M_uacgam_c <=> M_uacmam_c				SBO:0000176	True	rxn00297	UAG2E; UAG2Ei	17216	META:UDPGLCNACEPIM-RXN	MNXR141025	5.1.3.14		R00420	pay01100	PAU_RS20565
R_CDPDEOXGLCEPI	CDP-3,6-dideoxy-D-glucose 2-epimerase_c0	M_cdppar_c <=> M_cdptyv_c				SBO:0000176	True	rxn02975		21659	META:RXN-9160		5.1.3.10		R04266	pay01100	PAU_RS20565
R_THIORDXi	hydrogen peroxide reductase (thioredoxin)_c0	M_h2o2_c + M_trdrd_c <=> 2.0 M_h2o_c + M_trdox_c				SBO:0000176	False	rxn09296	THIORDX; THIORDXi		META:RXN0-267	MNXR104815	1.11.1.16				PAU_RS20585
R_GDTP	guanosine 3'-diphosphate 5'-triphosphate 5'-phosphohydrolase_c0	M_h2o_c + M_gdptp_c <=> M_pi_c + M_h_c + M_ppgpp_c				SBO:0000176	True	rxn02449	GDTP_c; GTPDPDP; GTPDPDPr	13076	META:PPPGPPHYDRO-RXN	MNXR100099	3.6.1.40		R03409	pay01100	PAU_RS20595
R_THRD_L	L-threonine ammonia-lyase (2-oxobutanoate-forming)_c0	M_thr__L_c <=> M_nh4_c + M_2obut_c				SBO:0000176	False	rxn00737	TAL; THRD_L; THRD_Lr; THRD_c	22111	META:THREDEHYD-RXN	MNXR104714	4.3.1.19		R00996	pay01230	PAU_RS20670
R_DHAD1	2,3-Dihydroxy-3-methylbutanoate hydro-lyase_c0	M_23dhmb_c <=> M_h2o_c + M_3mob_c				SBO:0000176	False	rxn00898	DHAD_LPAREN_3mob_RPAREN_	24812	META:DIHYDROXYISOVALDEHYDRAT-RXN	MNXR97358	4.2.1.9		R04441	pay01230	PAU_RS20675
R_DHAD2	(R)-2,3-Dihydroxy-3-methylpentanoate hydro-lyase_c0	M_23dhmp_c <=> M_h2o_c + M_3mop_c				SBO:0000176	False	rxn03437	DHAD3	27697	META:DIHYDROXYMETVALDEHYDRAT-RXN	MNXR97359	4.2.1.9		R05070	pay01230	PAU_RS20675
R_LEUTA	L-Leucine:2-oxoglutarate aminotransferase_c0	M_akg_c + M_leu__L_c <=> M_glu__L_c + M_4mop_c				SBO:0000176	True	rxn00806	BCTAL_c; BCTA_LPAREN_glu_RPAREN_; ILETAR1; LEUTA	18324	META:BRANCHED-CHAINAMINOTRANSFERLEU-RXN	MNXR96229	2.6.1.67		R01090	pay01230	PAU_RS20680
R_VALTA	L-Valine:2-oxoglutarate aminotransferase_c0	M_akg_c + M_val__L_c <=> M_glu__L_c + M_3mob_c				SBO:0000176	True	rxn00903	BCTAV_c; BCTA_LPAREN_val_RPAREN_; BCTA_val; VALTA	24816	META:BRANCHED-CHAINAMINOTRANSFERVAL-RXN	MNXR96230	2.6.1.6		R01214	pay01230	PAU_RS20680
R_ILETA	L-Isoleucine:2-oxoglutarate aminotransferase_c0	M_akg_c + M_ile__L_c <=> M_glu__L_c + M_3mop_c				SBO:0000176	True	rxn01575	ILETA	24804	META:BRANCHED-CHAINAMINOTRANSFERILEU-RXN	MNXR96228	2.6.1.42		R02199	pay01230	PAU_RS20680
R_SHK3Dr	Shikimate:NADP+ 3-oxidoreductase_c0	M_nadp_c + M_skm_c <=> M_nadph_c + M_h_c + M_3dhsk_c				SBO:0000176	True	rxn01740	SHK3D; SHK3Dr	17740	META:SHIKIMATE-5-DEHYDROGENASE-RXN	MNXR104378	1.1.1.282		R02413	pay01230	PAU_RS20755
R_5FMTHFGLUTFMTRANS	5-Formiminotetrahydrofolate:L-glutamate N-formiminotransferase_c0	M_glu__L_c + M_5forthf_c <=> M_thf_c + M_forglu_c				SBO:0000176	True	rxn01641		15100			2.1.2.5		R02287	pay01100	PAU_RS20780
R_HMR_9726	5-Formyltetrahydrofolate:L-glutamate N-formiminotransferase_c0	M_glu__L_c + M_5fthf_c <=> M_h_c + M_thf_c + M_Nforglu_c				SBO:0000176	False	rxn02283		23243			2.1.2.5		R03189	pay01100	PAU_RS20780
R_KHK	ATP:D-fructose 1-phosphotransferase_c0	M_atp_c + M_fru_c <=> M_adp_c + M_h_c + M_f1p_c				SBO:0000176	False	rxn00627	KHK	18148		MNXR100936	2.7.1.3		R00866	pay01120	PAU_RS20980
R_APNPT	ATP:pantothenate 4'-phosphotransferase_c0	M_atp_c + M_ptth_c <=> M_adp_c + M_h_c + M_pan4p_c				SBO:0000176	False	rxn02128	APNPT; PTHKr; r0578	22475	META:PANTETHEINE-KINASE-RXN	MNXR95885	2.7.1.34		R02971	pay00770	PAU_RS20980
R_ATPS1PT	ATP:sedoheptulose 1-phosphotransferase_c0	M_atp_c + M_volemulose_c <=> M_adp_c + M_s1p_c				SBO:0000176	False	rxn02703					2.7.1.3		R03819		PAU_RS20980
R_APCPT	ATP:pantothenate 4'-phosphotransferase_c0	M_atp_c + M_ptcys_c <=> M_adp_c + M_h_c + M_4ppcys_c				SBO:0000176	False	rxn03047	APCPT			MNXR95866	2.7.1.33		R04391	pay00770	PAU_RS20980
R_UAPGR	UDP-N-acetylmuramate:NADP+ oxidoreductase_c0	M_nadph_c + M_h_c + M_uaccg_c <=> M_nadp_c + M_uamr_c				SBO:0000176	False	rxn02285	UAPGR; UAPGRi	12251	META:UDPNACETYLMURAMATEDEHYDROG-RXN	MNXR141027	1.3.1.98		R03192	pay01100	PAU_RS21010
R_PROTSEREPI	[Protein]-L-serine epimerase_c0	M_protser_c <=> M_protser__D_c				SBO:0000176	True	rxn06870		10663	META:5.1.1.16-RXN		5.1.1.16		R05175		PAU_RS21015
R_ARGSL	2-(Nomega-L-arginino)succinate arginine-lyase (fumarate-forming)_c0	M_argsuc_c <=> M_arg__L_c + M_fum_c				SBO:0000176	True	rxn00802	ARGSL; ASL_c	24023	META:ARGSUCCINLYA-RXN	MNXR138059	4.3.2.1	R-XTR-70573	R01086	pay01230	PAU_RS21085
R_ALCOAAML	beta-alanyl-CoA ammonia-lyase (acryloyl-CoA-forming)_c0	M_alanylcoa_c <=> M_nh4_c + M_pp2coa_c				SBO:0000176	True	rxn02182		12419	META:BETA-ALANYL-COA-AMMONIA-LYASE-RXN		4.3.1.6		R03046	pay00640	PAU_RS21085
R_AGPR	N-acetyl-L-glutamate-5-semialdehyde:NADP+ 5-oxidoreductase (phosphrylating)_c0	M_nadph_c + M_h_c + M_acg5p_c <=> M_nadp_c + M_pi_c + M_acg5sa_c				SBO:0000176	True	rxn02465	AGGPR; AGPR	21591	META:N-ACETYLGLUTPREDUCT-RXN	MNXR95530	1.2.1.38		R03343	pay01230	PAU_RS21100
R_PPC	phosphate:oxaloacetate carboxy-lyase (adding phosphate;phosphoenolpyruvate-forming)_c0	M_h2o_c + M_co2_c + M_pep_c <=> M_pi_c + M_oaa_c + M_h_c				SBO:0000176	False	rxn00251	PPC	23075		MNXR103096	4.1.1.31		R00345	pay01200	PAU_RS21110
R_LTDCL	L-Tryptophan decarboxy-lyase_c0	M_trp__L_c + M_h_c <=> M_co2_c + M_trypta_c				SBO:0000176	False	rxn00484	LTDCL	30342	META:AROMATIC-L-AMINO-ACID-DECARBOXYLASE-RXN	MNXR101250	4.1.1.28		R00685	pay01110	PAU_RS21110
R_PHYCBOXL	L-phenylalanine carboxy-lyase (phenylethylamine-forming)_c0	M_phe__L_c + M_h_c <=> M_co2_c + M_peamn_c				SBO:0000176	False	rxn00497	PHYCBOXL	19720	META:PHENYLALANINE-DECARBOXYLASE-RXN	MNXR102650	4.1.1.53		R00699	pay01100	PAU_RS21110
R_TYRCBOX	L-tyrosine carboxy-lyase (tyramine-forming)_c0	M_h_c + M_tyr__L_c <=> M_co2_c + M_tym_c				SBO:0000176	False	rxn00529	TYRCBOX	14348	META:TYROSINE-DECARBOXYLASE-RXN	MNXR104990	4.1.1.28		R00736	pay01110	PAU_RS21110
R_DIHOXPHALACBXL	3,4-Dihydroxy-L-phenylalanine carboxy-lyase_c0	M_h_c + M_32dhphe_c <=> M_co2_c + M_dopa_c				SBO:0000176	False	rxn01499					4.1.1.28		R02080	pay01110	PAU_RS21110
R_5HLTDL	5-Hydroxy-L-tryptophan decarboxy-lyase_c0	M_h_c + M_5htrp_c <=> M_co2_c + M_srtn_c				SBO:0000176	False	rxn01948		18536	META:RXN3DJ-170	MNXR95078	4.1.1.28		R02701	pay00110	PAU_RS21110
R_5HXKYNDCL	5-Hydroxykynurenamine decarboxy-lyase_c0	M_h_c + M_5hxkyn_c <=> M_co2_c + M_5hxkynam_c				SBO:0000176	False	rxn03360	5HXKYNDCL	31222		MNXR95085	4.1.1.28		R04909	pay00110	PAU_RS21110
R_MTHFO_nadp	5-methyltetrahydrofolate:NADP+ oxidoreductase_c0	M_nadph_c + M_h_c + M_mlthf_c <=> M_nadp_c + M_5mthf_c				SBO:0000176	False	rxn00910	MTHFO_LPAREN_nadp_RPAREN_	19820		MNXR101752	1.5.1.20		R01224	pay01120	PAU_RS21125
R_MTHFO	5-methyltetrahydrofolate:NAD+ oxidoreductase_c0	M_nadh_c + M_h_c + M_mlthf_c <=> M_nad_c + M_5mthf_c				SBO:0000176	False	rxn04954		19824			1.5.1.20		R07168	pay01200	PAU_RS21125
R_HSPMS	putrescine:putrescine 4-aminobutyltransferase (ammonia-forming)_c0	2.0 M_ptrc_c <=> M_nh4_c + M_hspmd_c				SBO:0000176	False	rxn00015	HSPMS	18648	META:2.5.1.44-RXN	MNXR100740	2.5.1.44		R00018	pay01110	PAU_RS21130
R_SHSL4r	O-Succinyl-L-homoserine succinate-lyase (deaminating; 2-oxobutanoate-forming)_c0	M_h2o_c + M_suchms_c <=> M_nh4_c + M_succ_c + M_h_c + M_2obut_c				SBO:0000176	True	rxn00740	SHSL4; SHSL4r		META:METBALT-RXN	MNXR104384	4.3.1		R00999	pay01100	PAU_RS21130
R_SPMDPUTABUTT	Spermidine:putrescine 4-aminobutyltransferase (propane-1,3-diamine-forming)_c0	M_ptrc_c + M_spmd_c <=> M_13dampp_c + M_hspmd_c				SBO:0000176	False	rxn01405		11239	META:2.5.1.45-RXN		2.5.1.45		R01919		PAU_RS21130
R_SUCCYSTTHIO	R02508_c0	M_succ_c + M_h_c + M_cyst__L_c <=> M_cys__L_c + M_suchms_c				SBO:0000176	True	rxn01816					2.5.1.48		R02508		PAU_RS21130
R_AHSL	O-Acetyl-L-homoserine succinate-lyase (adding cysteine)_c0	M_cys__L_c + M_achms_c <=> M_ac_c + M_h_c + M_cyst__L_c				SBO:0000176	False	rxn02302		30934	META:RXN-721	MNXR95637	2.5.1.48		R03217	pay01100	PAU_RS21130
R_NARDMALLT	dimethylallyl-diphosphate:naringenin 8-dimethylallyltransferase_c0	M_dmpp_c + M_naringenin_c <=> M_ppi_c + M_h_c + M_flavaprenin_c				SBO:0000176	False	rxn14264		15436	META:2.5.1.70-RXN		2.5.1.70		R08951		PAU_RS21170
R_DHNAOT4	1,4-dihydroxy-2-naphthoate octaprenyltransferase_c0	M_dhna_c + M_octdp_c <=> M_co2_c + M_ppi_c + M_2dmmql8_c				SBO:0000176	False	rxn08333	DHNAOT4	30102	META:DMK-RXN	MNXR97408	2.5.1.74				PAU_RS21180
R_GLYCt	RXN0-1683.ce.maizeexp.GLYCEROL_c0	M_glyc_c <=> M_glyc_e				SBO:0000176	True	rxn05581	GLYCTDle	29678	META:TRANS-RXN-131	MNXR100343		R-XTR-507871			PAU_RS21190
R_GLYK	ATP:glycerol 3-phosphotransferase_c0	M_atp_c + M_glyc_c <=> M_adp_c + M_h_c + M_glyc3p_c				SBO:0000176	False	rxn00615	GLYK; GLYK_c; GLYKr	21647	META:GLYCEROL-KIN-RXN	MNXR100348	2.7.1.30	R-XTR-75887	R00847	pay01100	PAU_RS21200
R_FRDO	Ferredoxin:NADP+ oxidoreductase_c0	M_nadph_c + M_fdxox_c <=> M_nadp_c + M_h_c + M_fdxrd_c				SBO:0000176	False	rxn05937	FRDO; FRDOr			MNXR99642	1.18.1.2				PAU_RS21200
R_ATPEPT	ATP:erythritol 4-phosphotransferase_c0	M_atp_c + M_phycite_c <=> M_adp_c + M_eryth4p__D_c				SBO:0000176	False	rxn01754		20711	META:ERYTHRITOL-KINASE-RXN		2.7.1.27		R02430		PAU_RS21200
R_TPI	D-glyceraldehyde-3-phosphate aldose-ketose-isomerase_c0	M_g3p_c <=> M_dhap_c				SBO:0000176	True	rxn00747	TPI; TPI_c	18588	META:TRIOSEPISOMERIZATION-RXN	MNXR104918	5.3.1.1	R-XTR-70481	R01015	pay01230	PAU_RS21215
R_HMR_8585	3-phospho-D-glyceroyl-phosphate:alpha-D-glucose-1-phosphate 6-phosphotransferase_c0	M_h_c + M_g1p_c + M_13dpg_c <=> M_3pg_c + M_alphaglc16bp__D_c				SBO:0000176	False	rxn01215		16722	META:GLUCOSE-16-BISPHOSPHATE-SYNTHASE-RXN		2.7.1.106		R01660	pay01100	PAU_RS21225
R_GLYAT	Acetyl-CoA:glycine C-acetyltransferase_c0	M_accoa_c + M_gly_c <=> M_coa_c + M_2aobut_c				SBO:0000176	True	rxn00274	GLYAT; GLYATi	20739	META:AKBLIG-RXN	MNXR100313	2.3.1.37		R00371	pay01100	PAU_RS21635
R_AGMHE	ADP-D-glycero-D-manno-heptose 6-epimerase_c0	M_adphep_DD_c <=> M_adphep_LD_c				SBO:0000176	False	rxn03511	AGMHE	17580	META:5.1.3.20-RXN	MNXR95551	5.1.3.20		R05176	pay01100	PAU_RS21640
R_HEPT1	RXN0-5118.c_c0	3.0 M_h_c + M_lipa_c + M_adphep_LD_c <=> M_adp_c + M_hlipa_c				SBO:0000176	False	rxn08710	HEPT1	28405		MNXR100602	2.4				PAU_RS21660
R_GLCTR1	glucosyltransferase I (LPS core synthesis)_c0	M_udpg_c + M_icolipa_c <=> M_udp_c + 4.0 M_h_c + M_gicolipa_c				SBO:0000176	False	rxn08618	GLCTR1			MNXR143137					PAU_RS21665
R_HEPT3	heptosyltransferase III (LPS core synthesis)_c0	M_adphep_LD_c + M_phhlipa_c <=> M_adp_c + M_hphhlipa_c				SBO:0000176	False	rxn08712	HEPT3			MNXR100606					PAU_RS21670
R_PTPATi	ATP:pantetheine-4'-phosphate adenylyltransferase_c0	M_atp_c + M_pan4p_c <=> M_ppi_c + M_dpcoa_c				SBO:0000176	False	rxn02175	PTPAT; PTPATi	19804	META:PANTEPADENYLYLTRAN-RXN	MNXR95892	2.7.7.3	R-XTR-196754	R03031	pay01100	PAU_RS21685
R_MOAT	CMP-3-deoxy-D-manno-oct-2-ulosonate:lipid IVA 3-deoxy-D-manno-oct-2-ulosonate transferase_c0	M_ckdo_c + M_lipidA_c <=> M_cmp_c + M_h_c + M_kdolipid4_c				SBO:0000176	False	rxn03182	MOAT	28069	META:KDOTRANS-RXN	MNXR101683	2.4.99.12		R04658	pay01100	PAU_RS21685
R_MOAT2	CMP-3-deoxy-D-manno-oct-2-ulosonate:(KDO)-lipid IVA 3-deoxy-D-manno-oct-2-ulosonate transferase_c0	M_ckdo_c + M_kdolipid4_c <=> M_cmp_c + M_h_c + M_kdo2lipid4_c				SBO:0000176	False	rxn03439	MOAT2	28065	META:KDOTRANS2-RXN	MNXR101684	2.4.99.13		R05074	pay01100	PAU_RS21685
R_PEPCK_re	GTP:oxaloacetate carboxy-lyase (adding GTP;phosphoenolpyruvate-forming)_c0	M_oaa_c + M_gtp_c <=> M_co2_c + M_gdp_c + M_pep_c				SBO:0000176	False	rxn00305	PEPCK; PEPCK_re	10391	META:4.1.1.32-RXN	MNXR102487	4.1.1.32	R-XTR-70241	R00431	pay01120	PAU_RS21735
R_ITPOXACCBXL	ITP:oxaloacetate carboxy-lyase (adding ITP; phosphoenolpyruvate-forming)_c0	M_oaa_c + M_itp_c <=> M_co2_c + M_pep_c + M_idp_c				SBO:0000176	False	rxn00519					4.1.1.32		R00726	pay01120	PAU_RS21735
R_PPNCL3	(R)-4'-Phosphopantothenate:L-cysteine ligase_c0	M_atp_c + M_cys__L_c + M_4ppan_c <=> M_ppi_c + M_amp_c + 2.0 M_h_c + M_4ppcys_c				SBO:0000176	False	rxn12512	PPCL; PPNCL1; PPNCL3	25159	META:RXN66-555	MNXR103120	6.3.2.5	R-XTR-196753	R04230	pay01100	PAU_RS21735
R_PPNCL2	(R)-4'-Phosphopantothenate:L-cysteine ligase_c0	M_ctp_c + M_cys__L_c + M_4ppan_c <=> M_ppi_c + M_cmp_c + 2.0 M_h_c + M_4ppcys_c				SBO:0000176	False	rxn09177	PPCL_LPAREN_CTP_RPAREN_; PPNCL2; PPNCL3; r0671	19400	META:P-PANTOCYSLIG-RXN	MNXR103119	6.3.2.5		R04231	pay01100	PAU_RS21735
R_ASNS1	L-aspartate:L-glutamine amido-ligase (AMP-forming)_c0	M_h2o_c + M_atp_c + M_asp__L_c + M_gln__L_c <=> M_ppi_c + M_amp_c + M_glu__L_c + 2.0 M_h_c + M_asn__L_c				SBO:0000176	False	rxn00416	ASPS	12231	META:ASNSYNB-RXN	MNXR96059	6.3.5.4	R-XTR-70599	R00578	pay01230	PAU_RS24890
R_ATPGEMPT	ATP:guanidinoethyyl-methyl-phosphate phosphotransferase_c0	M_atp_c + M_guametethp_c <=> M_adp_c + M_h_c + M_npguametethp_c				SBO:0000176	True	rxn03046		17556	META:OPHELINE-KINASE-RXN		2.7.3.7		R04388		PAU_RS08575
R_r0163	R00621_c0	M_akg_c + M_thmpp_c + M_h_c <=> M_co2_c + M_3c1ht_c				SBO:0000176	False	rxn00441	r0163			MNXR105310	1.2.4.2		R00621	pay00020	PAU_RS14540
R_r0620	R03316_c0	M_lpam_c + M_3c1ht_c <=> M_thmpp_c + M_sdhlam_c				SBO:0000176	True	rxn02376	r0620			MNXR105357	1.2.4.2		R03316	pay00020	PAU_RS14540
R_OXOAEL	4-carboxymethylbut-3-en-4-olide enol-lactonohydrolase_c0	M_h2o_c + M_5odhf2a_c <=> M_h_c + M_3oxoadp_c				SBO:0000176	False	rxn02144	OXOAEL	10187	META:3-OXOADIPATE-ENOL-LACTONASE-RXN	MNXR102247	3.1.1.24		R02991	pay01220	peg3561
R_LACCEROX	R06099_c0	M_h2o_c + M_digalside_cho_c <=> M_gal_bD_c + M_gluside_cho_c				SBO:0000176	False	rxn02409					3.2.1.23		R03355	pay01100	peg4355
R_GALACHL	beta-D-Galactosyl-1,4-beta-D-glucosylceramide galactohydrolase_c0	M_h2o_c + M_digalside_cho_c <=> M_gal_c + M_gluside_cho_c				SBO:0000176	False	rxn11567					3.2.1.23		R03355	pay01100	peg4355
R_r1411	D-Galactosyl-N-acetyl-D-galactosaminyl-(N-acetylneuraminyl)-D- galactosyl-D-glucosylceramide galactohydrolase_c0	M_h2o_c + M_gm1_cho_c <=> M_gal_c + M_gm2_cho_c				SBO:0000176	True	rxn11612	r1411			MNXR105471	3.2.1.23		R04633		peg4355
R_r0737	3-Ketolactose galactohydrolase_c0	M_h2o_c + M_HC01446_c <=> M_glc_D_B_c + M_HC01440_c				SBO:0000176	True	rxn03273	r0737		META:KETOLACTOSE-RXN	MNXR105374	3.2.1.23		R04783		peg4355
R_CERGALACHL	Gal-beta1, 3GalNAc-beta1, 4Gal-beta1, 4Glc-beta1, 1'Cer galactohydrolase_c0	M_h2o_c + M_gbside_cho_c <=> M_gal_c + M_ga2_cho_c				SBO:0000176	False	rxn03462					3.2.1.23		R05112		peg4355
R_OCTACPHL	R08157_c0	M_h2o_c + M_ocACP_c <=> M_h_c + M_octa_c + M_ACP_c				SBO:0000176	True	rxn08438		27693	META:DGDPKIN-RXN		2.7.4.6		R01857	pay01100	peg4361
R_OXCHXCCOAOX	R05592_c0	M_h2o_c + M_2oxcychex1carbcoa_c <=> 2.0 M_h_c + M_pmcoa_c				SBO:0000176	False	rxn03871					3.1.2.-		R05592	pay01220	peg4361
R_HOXCHXCCOAHL	R05593_c0	M_h2o_c + M_6ox2hcychex1cbxcoa_c <=> M_h_c + M_3hpimcoa_c				SBO:0000176	False	rxn03872					3.7.1.21		R05593		peg4361
R_IPBUTCOATE	3-Isopropylbut-3-enoyl-CoA thioesterase_c0	M_h2o_c + M_3ipropbut3encoa_c <=> M_coa_c + 2.0 M_h_c + M_3ipropbut3enacid_c				SBO:0000176	False	rxn04278					3.1.2.-		R06415	pay00903	peg4361
R_DECACPHL	R08158_c0	M_h2o_c + M_decACP_c <=> M_h_c + M_dca_c + M_ACP_c				SBO:0000176	False	rxn08433		30118			3.1.2.21		R08158	pay01100	peg4361
R_DOCOSACT	R08184_c0	M_h2o_c + M_docoscoa_c <=> M_coa_c + M_h_c + M_behen_c				SBO:0000176	False	rxn11719	DOCOSACT			MNXR97681	3.1.2.-		R08184	pay01040	peg4361
R_ACACT9p_cho	R08185_c0	M_h2o_c + M_lgnccoa_c <=> M_coa_c + 2.0 M_h_c + M_ttc_c				SBO:0000176	False	rxn11720	ACACT9p_cho			MNXR95206	3.1.2.-		R08185	pay01040	peg4361
R_ICOCOAHL	R08186_c0	M_h2o_c + M_CE5151_c <=> M_coa_c + 2.0 M_h_c + M_M01235_c				SBO:0000176	False	rxn11721					3.1.2.-		R08186	pay01040	peg4361
R_DOCCOAHL	R08187_c0	M_h2o_c + M_docos2coa_c <=> M_coa_c + 2.0 M_h_c + M_doco13ac_c				SBO:0000176	False	rxn11722					3.1.2.-		R08187	pay01040	peg4361
R_TETCOAHL	R08188_c0	M_h2o_c + M_nrvnccoa_c <=> M_coa_c + 2.0 M_h_c + M_nrvnc_c				SBO:0000176	False	rxn11723					3.1.2.-		R08188	pay01040	peg4361
R_DOCPCOAHL	R08189_c0	M_h2o_c + M_docos710131619coa <=> M_coa_c + 2.0 M_h_c + M_dcsptn1_c				SBO:0000176	False	rxn11724					3.1.2.-		R08189	pay01040	peg4361
R_ICODCOAHL	R08190_c0	M_h2o_c + M_CE4843_c <=> M_coa_c + 2.0 M_h_c + M_M01207_c				SBO:0000176	False	rxn11725					3.1.2.-		R08190	pay01040	peg4361
R_DOCTCOAHL	R08191_c0	M_h2o_c + M_docostetenoylcoa_c <=> M_coa_c + 2.0 M_h_c + M_adrn_c				SBO:0000176	False	rxn11726					3.1.2.-		R08191	pay01040	peg4361
R_ICOTCOAHL	R08192_c0	M_h2o_c + M_M00012_c <=> M_coa_c + 2.0 M_h_c + M_eicostet_c				SBO:0000176	False	rxn11727					3.1.2.-		R08192	pay01040	peg4361
R_DOCDCOAHL	R08273_c0	M_h2o_c + M_M00023_c <=> M_coa_c + 2.0 M_h_c + M_M00021_c				SBO:0000176	False	rxn11801					3.1.2.-		R08273	pay01040	peg4361
R_UDPGLCT	UDPglucose:trans-cinnamate beta-D-glucosyltransferase_c0	M_udpg_c + M_h_c + M_cinnm_c <=> M_udp_c + M_tcinmgluc__D_c				SBO:0000176	False	rxn01614		13440	META:CINNAMATE-GLUCOSYLTRANSFERASE-RXN		2.4.1.177		R02256		peg4605
R_ATPAADET	ATP:anthranilate N-adenylyltransferase_c0	M_atp_c + M_anth_c <=> M_ppi_c + M_h_c + M_Nadanth_c				SBO:0000176	False	rxn00721									PAU_RS03175
R_TDPDRR	dTDP-6-deoxy-L-mannose:NADP+ 4-oxidoreductase_c0	M_nadph_c + M_h_c + M_dtdp4oxrmn_c <=> M_nadp_c + M_dtdprmn_c				SBO:0000176	False	rxn02003	TDPDRR; TDPDRRr	21799	META:DTDPDEHYRHAMREDUCT-RXN	MNXR104760	1.1.1.133		R02777	pay01110
R_UAMAGS	UDP-N-acetylmuramoyl-L-alanine:D-glutamate ligase(ADP-forming)_c0	M_atp_c + M_glu__D_c + M_uama_c <=> M_adp_c + M_pi_c + M_h_c + M_uamag_c				SBO:0000176	False	rxn02008	UAMAGS	16432	META:UDP-NACMURALA-GLU-LIG-RXN	MNXR105038	6.3.2.9		R02783	pay01100
R_UAAGDS	UDP-N-acetylmuramoyl-L-alanyl-D-glutamate:(L)-meso-2,6-diaminoheptanedioate gamma-ligase (ADP-forming)_c0	M_atp_c + M_26dap__M_c + M_uamag_c <=> M_adp_c + M_pi_c + M_h_c + M_ugmd_c				SBO:0000176	False	rxn02011	UAAGDS			MNXR105013	6.3.2.13
R_SHCHF	S-Adenosyl-L-methionine:uroporphyrin-III C-methyltransferase_c0	M_scl_c + M_fe2_c <=> 2.0 M_h_c + M_sheme_c				SBO:0000176	False	rxn02056	SHCHF	24363	META:SIROHEME-FERROCHELAT-RXN	MNXR104375	4.99.1.4		R02864	pay01110
R_G5SADs	R03314_c0	M_glu5sa_c <=> M_h2o_c + M_h_c + M_1pyr5c_c				SBO:0000176	False	rxn02374	GSC	28237	META:SPONTPRO-RXN	MNXR99897		R-HSA-70667	R03314	pay01230
R_DHRT_ivcoa	3-methylbutanoyl-CoA:enzyme N6-(dihydrolipoyl)lysine S-(3-methylbutanoyl)transferase_c0	M_coa_c + M_3mbdhl_c <=> M_dhlam_c + M_ivcoa_c				SBO:0000176	False	rxn06586	DHRT_LPAREN_ivcoa_RPAREN_			MNXR97452	2.3.1.168		R04097	pay01100
R_AOXHEXCYCL	R04175_c0	M_6a2ohxnt_c <=> M_h2o_c + M_h_c + M_1pipdn2c_c				SBO:0000176	False	rxn02916	AOXHEXCYCL; PPD2CSPp	31070	META:RXN-8172	MNXR95853			R04175	pay01100
R_r04336	R04336_c0	M_2am5oxpim__L_c <=> M_h2o_c + M_h_c + M_thdp_c				SBO:0000176	True	rxn03012		24800	META:RXN-4821				R04336	pay01230
R_TACPKDO2T	R05075_c0	M_laur_kdolipid4_c + M_tdeacp_c <=> M_lipa_c + M_ACP_c				SBO:0000176	False	rxn06848		28441	META:MYRISTOYLACYLTRAN-RXN		2.3.1.243		R05075	pay01100
R_GMHEPK	ATP:D-glycero-beta-D-manno-heptose 7-phosphate 1-phosphotransferase_c0	M_atp_c + M_gmhep7p_c <=> M_adp_c + M_h_c + M_gmhep17bp_c				SBO:0000176	False	rxn03918		27476		MNXR143147	2.7.1.167		R05646	pay01100
R_HOXISORALL	R06063_c0	M_h2o_c + M_5hiu_c <=> M_co2_c + M_h_c + M_Ralltn_c				SBO:0000176	False	rxn04132							R06063
R_HOXISOALL	R06064_c0	M_h2o_c + M_5hiu_c <=> M_co2_c + M_h_c + M_alltn_c				SBO:0000176	False	rxn04133							R06064
R_TDPDRE	dTDP-4-dehydro-6-deoxy-D-glucose 3,5-epimerase_c0	M_dtdp4d6dg_c <=> M_dtdp4oxrmn_c				SBO:0000176	False	rxn02000	TDPDRE; TDPDREr	16972	META:DTDPDEHYDRHAMEPIM-RXN	MNXR104759	5.1.3.13		R06514	pay01110
R_HOXIMCBXRALL	R06605_c0	M_5houdic_c <=> M_co2_c + M_Ralltn_c				SBO:0000176	False	rxn04457							R06605	pay01120
R_DHNAOT7	1,4-dihydroxy-2-naphthoate octaprenyltransferase_c0	M_nadh_c + M_co2_c + M_ppi_c + M_h_c + M_2dmmq7_c <=> M_nad_c + M_dhna_c + M_hepdp_c				SBO:0000176	False	rxn05267	DHNAOT				2.5.1.74		R10757	pay01110
R_ACOAD20	(S)-2-methylbutanoyl-CoA:oxygen 2,3-oxidoreductase_c0	M_o2_c + 2.0 M_2mbcoa_c <=> 2.0 M_h2o_c + 2.0 M_2mb2coa_c				SBO:0000176	False	rxn02268	ACOAD20; MBCOA3			MNXR95309	1.3.99.2
R_FOLt	folate transport via proton simport_c0	M_h_e + M_fol_e <=> M_h_c + M_fol_c				SBO:0000176	True	rxn05255	FOLTle; FOLt; FOLt_c			MNXR99612
R_CO2t	CO2 transporter via diffusion_c0	M_co2_e <=> M_co2_c				SBO:0000176	True	rxn05467	CO2t_e		META:TRANS-RXN0-545	MNXR96810		R-XTR-1247645
R_O2t	TRANS-RXNAVI-26568.ce_c0	M_o2_e <=> M_o2_c				SBO:0000176	True	rxn05468	O2t_e		META:TRANS-RXN0-474	MNXR102090
R_GLCTR2	glucosyltransferase II (LPS core synthesis)_c0	M_udpg_c + M_gagicolipa_c <=> M_udp_c + M_ggagicolipa_c				SBO:0000176	False	rxn08619	GLCTR2			MNXR143138
R_GLCTR3	glucosyltransferase III (LPS core synthesis)_c0	M_udpg_c + M_ggagicolipa_c <=> M_udp_c + M_gggagicolipa_c				SBO:0000176	False	rxn08620	GLCTR3			MNXR143139
R_HEPK1	LPS heptose kinase I (LPS core synthesis)_c0	M_atp_c + M_hhlipa_c <=> M_adp_c + 4.0 M_h_c + M_phhlipa_c				SBO:0000176	False	rxn08708	HEPK1			MNXR138511
R_HEPK2	LPS heptose kinase II (LPS core synthesis)_c0	M_atp_c + M_hphhlipa_c <=> M_adp_c + M_h_c + M_phphhlipa_c				SBO:0000176	False	rxn08709	HEPK2			MNXR138512
R_HEPT4	heptosyltransferase IV (LPS core synthesis)_c0	M_adphep_LD_c + M_gggagicolipa_c <=> M_adp_c + M_colipa_c				SBO:0000176	False	rxn08713	HEPT4			MNXR100607	2.4.1.56
R_MOAT3C	3-deoxy-D-manno-octulosonic acid transferase III (LPS core biosynthesis)_c0	M_ckdo_c + M_phphhlipa_c <=> M_cmp_c + M_h_c + M_kphphhlipa_c				SBO:0000176	False	rxn08954	MOAT3C			MNXR101686
R_PLIPA1A180pp	Phospholipase A1 (phosphatidate, n-C18:0) (periplasm)_c0	M_h_c + M_ocdca_c + M_2odecg3p_c <=> M_h2o_c + M_pa180_c				SBO:0000176	False	rxn09128	PLIPA1A180pp			MNXR102972	3.1.1.32
R_RHAT1	rhamnosyltransferase I (LPS core biosynthesis)_c0	4.0 M_h_c + M_dtdprmn_c + M_kphphhlipa_c <=> M_dtdp_c + M_icolipa_c				SBO:0000176	False	rxn09225	RHAT1			MNXR104025
R_FAS140ACP	fatty-acyl-ACP synthase (n-C14:0ACP), mitochondrial_c0	M_h2o_c + 2.0 M_nadp_c + M_co2_c + M_tdeacp_c + M_ACP_c <=> 2.0 M_nadph_c + 2.0 M_h_c + M_ddcaACP_c + M_malACP_c				SBO:0000176	False	rxn09436	FAS140ACP			MNXR99391
R_IHDAG3PAT	isoheptadecanoyl-1-acylglycerol-3-phosphate O-acyltransferase_c0	M_fa11coa_c + M_1ihepsng3p_c <=> M_coa_c + M_h_c + M_12diihepsngly3p_c				SBO:0000176	True	rxn10214
R_AIHDAG3PAT	anteisoheptadecanoyl-1-acylglycerol-3-phosphate O-acyltransferase_c0	M_fa12coa_c + M_1aihepsngly3p_c <=> M_coa_c + M_h_c + M_12diaihepsngly3p_c				SBO:0000176	True	rxn10215
R_PGOSC	stearoyl-cardiolipin synthase_c0	2.0 M_phosglcdioctdec_c <=> M_glyc_c + M_strcdlpn_c				SBO:0000176	False	rxn10336
R_IHDCDLPNS	isoheptadecanoyl-cardiolipin synthase_c0	2.0 M_diiheppgly_c <=> M_glyc_c + M_ihepcardlipin_c				SBO:0000176	True	rxn10337
R_AIHDCDLPNS	anteisoheptadecanoyl-cardiolipin synthase_c0	2.0 M_diaiheppgly_c <=> M_glyc_c + M_antcard_c				SBO:0000176	True	rxn10338
R_Clt	chloride (Cl-1) transport via diffusion (extracellular to periplasm)_c0	M_cl_e <=> M_cl_c				SBO:0000176	True	rxn10473	r2137	29826	META:TRANS-RXN-139	MNXR96797		R-XTR-975449
R_MG2abc	Mg2+-importing ATPase_c0	M_h2o_c + M_atp_c + M_mg2_e <=> M_adp_c + M_pi_c + M_h_c + M_mg2_c				SBO:0000176	False	rxn10571	PMG2abc	10263#1	META:TRANS-RXN-250	MNXR101505	3.6.3.2
R_MQN7t	Menaquinone transport_c0	M_mqn7_e <=> M_mqn7_c				SBO:0000176	True	rxn12664
R_PHACENITAHL	Phenylacetonitrile aminohydrolase_c0	M_benzylcya_c + 2.0 M_h2o_c <=> M_pac_c + M_nh4_c				SBO:0000176	False	rxn39880					3.5.5.1		R07855	pay01120
R_MMHL	(R)-2-Methylmalate hydro-lyase (2-methylmaleate-forming)_c0	M_2mm__R_c <=> M_h2o_c + M_citac_c				SBO:0000176	True	rxn02749	MMHL	22335	META:R-2-METHYLMALATE-DEHYDRATASE-RXN		4.2.1.35		R03896	pay01230
R_MMHTASE	2-methylmaleate hydratase_c0	M_h2o_c + M_citac_c <=> M_r3mmal_c				SBO:0000176	True	rxn02751		42427	META:RXN-7744		4.2.1.35		R03898	pay01230
R_LCFACOALIG	Long-chain-fatty acid: CoA ligase (AMP-forming)_c0	M_atp_c + 8.0 M_h_c + M_ocdca_c <=> M_amp_c + M_ppi_c + M_strcoa_c				SBO:0000176	False	rxn24510		15424			6.2.1.3		R00390	pay00061	PAU_RS19910
R_CINCOALIG	Cinnamoyl-CoA Condensing Ketosynthase_c0	M_cinmcoa_c + M_nadph_c + M_h_c <=> M_4E3ox5pp4entest_c + M_coa_c + M_nadp_c + M_h2o_c				SBO:0000176	True
R_OIVD1r	4-methyl-2-oxopentanoate: NAD+ oxidoreductase (CoA-methylpropanoylating)_c0	M_4mop_c + M_coa_c + M_nad_c <=> M_ivcoa_c + M_co2_c + M_nadh_c + M_h_c				SBO:0000176	True	rxn01207	OIVD1r	25180	META:2KETO-4METHYL-PENTANOATE-DEHYDROG-RXN	MNXR102172	1.2.1.25		R01651
R_3MBCOATRANS	3-methylbutanoyl-CoA:enzyme N6-(dihydrolipoyl)lysine S-(3-methylbutanoyl)transferase_c0	M_ivcoa_c + M_enzN6dhllys_c <=> M_coa_c + M_3mbdhl_c				SBO:0000176	False	rxn39442					2.3.1.168		R04097	pay01100
R_IPPVBENZDICOND	2-isopropyl-5-[(E)-2-phenylvinyl]benzene-1,3-diol: Thioester condensation_c0	M_4E3ox5pp4entest_c + M_3mbdhl_c <=> M_2ip5E2pvbenz13d_c + M_h2o_c				SBO:0000176	True						4.6.1.-
R_LCFAPLIG	Long-chain fatty acid: protein ligase (AMP-forming)_c0	M_atp_c + M_ddca_c + M_protcys__L_c <=> M_ppi_c + M_protddcylcyst_c				SBO:0000176	True			20104			6.2.1.19		R01407		PAU_RS12110
R_LCAFMN2OR	Long-chain-aldehyde, FMNH2: oxygen oxidoreductase (1-hydroxylating luminescing)_c0	M_ddcal_c + M_fmnh2_c + M_o2_c <=> M_ddca_c + M_fmn_c + M_photon_c + M_h2o_c				SBO:0000176	True	rxn40320					1.14.14.3		R10551		( PAU_RS12115 and PAU_RS12120 )
R_LCANADPOR	Long-chain-aldehyde:NADP+ oxidoreductase (protein thioester-forming)_c0	M_ddcal_c + M_protcys__L_c + M_nadp_c <=> M_protddcylcyst_c + M_nadph_c + M_h_c				SBO:0000176	True						1.2.1.50		R10549		PAU_RS12130
R_ACTRANS	General Acyl Transferase Reaction_c0	M_glyc_c + M_acoa_c <=> M_ddca_c + M_coa_c				SBO:0000176	True						2.3.1.-				PAU_RS12125
R_ATPM	ATP maintenance requirement_c0	M_atp_c + M_h2o_c <=> M_adp_c + 2.0 M_pi_c + 2.0 M_h_c				SBO:0000630	False			19576			2.7.4.1		R02184	pay00190
R_RXGTHRDTRANS	RX:glutathione R-transferase_c0	M_orghal_c + M_gthrd_c <=> M_hhal_c + M_gthrd__S_c				SBO:0000176	False			16440			2.5.1.18		R03522	pay00480	PAU_RS09375
R_ATPPRT	ATP phosphoribosyltransferase_c0	M_atp_c + M_prpp_c <=> M_ppi_c + M_prbatp_c				SBO:0000176	False	rxn00789	ADPART	18476	META:ATPPHOSPHORIBOSYLTRANS-RXN	MNXR96132	2.4.2.17		R01071	pay00340	PAU_RS13990
R_r0068	Acetyl adenylate:CoA ligase (AMP-forming) Pyruvate metabolism EC:6.2.1.1_c0	M_HC01672_c + M_coa_c <=> M_amp_c + M_h_c + M_accoa_c				SBO:0000176	False	rxn00176				MNXR105304	6.2.1.1		R00236	pay00620	PAU_RS00305
R_r0097	Acetate:CoA ligase (AMP-forming) Pyruvate metabolism EC:6.2.1.1_c0	M_ac_c + M_h_c + M_atp_c <=> M_HC01672_c + M_ppi_c				SBO:0000176	False	rxn00226				MNXR105307	6.2.1.1		R00316	pay00620	PAU_RS00305
R_ACYP_2	Acylphosphatase (2)_c0	M_actp_c + M_h2o_c <=> M_ac_c + M_pi_c + M_h_c				SBO:0000176	False	rxn00227				MNXR95427	3.6.1.7		R00317	pay00620	PAU_RS13270
R_LALDO2x	D-Lactaldehyde:NAD+ 1-oxidoreductase_c0	M_mthgxl_c + M_h_c + M_nadh_c <=> M_nad_c + M_lald__D_c				SBO:0000176	False	rxn01831		24531	META:D-LACTALDEHYDE-DEHYDROGENASE-RXN	MNXR101008	1.1.1.79		R02527	pay00620	PAU_RS12090
R_ACGK	Acetylglutamate kinase_c0	M_atp_c + M_acglu_c <=> M_adp_c + M_acg5p_c				SBO:0000176	False	rxn01917	AGK	14632	META:ACETYLGLUTKIN-RXN	MNXR95256	2.7.2.8		R02649	pay00220	PAU_RS21105
R_ACOTA	Acetylornithine transaminase_c0	M_acg5sa_c + M_glu__L_c <=> M_acorn_c + M_akg_c				SBO:0000176	True	rxn01637	AOTA	18052	META:ACETYLORNTRANSAM-RXN	MNXR95388	2.6.1.11		R02283	pay00220	PAU_RS01515
R_ACLCITAMHY	N-acetyl-L-citrulline amidohydrolase_c0	M_Nacetcitr__L_c + M_h2o_c <=> M_ac_c + M_citr__L_c				SBO:0000176	False			61095			3.5.1.16		R09107	pay00220	PAU_RS21115
R_PSCIT	3-phosphoshikimate 1-carboxyvinyltransferase_c0	M_pep_c + M_skm5p_c <=> M_3psme_c + 2.0 M_pi_c				SBO:0000176	True	rxn02476	EPSPS_h	21259	META:2.5.1.19-RXN	MNXR103226	2.5.1.19	R-MTU-964886	R03460	pay00400	PAU_RS13770
R_CHORM	Chorismate mutase_c0	M_chor_c <=> M_pphn_c				SBO:0000176	False	rxn01256	CHRM_c	13900	META:CHORISMATEMUT-RXN	MNXR96708	5.4.99.5		R01715	pay00400	PAU_RS15825
R_AROH	L-Arogenate hydro-lyase_c0	M_Largn_c <=> M_co2_c + M_h2o_c + M_phe__L_c				SBO:0000176	False	rxn00490	AROH	12539	META:CARBOXYCYCLOHEXADIENYL-DEHYDRATASE-RXN	MNXR95958	4.2.1.91		R00691	pay00400	PAU_RS15825
R_HSERTA	Homoserine O trans acetylase_c0	M_accoa_c + M_hom__L_c <=> M_coa_c + M_achms_c				SBO:0000176	False	rxn01303	HSAT	13704	META:HOMOSERINE-O-ACETYLTRANSFERASE-RXN	MNXR100736	2.3.1.31		R01776	pay00270	PAU_RS02030
R_METSOXR1	L-methionine-S-oxide reductase_c0	M_metox_c + M_trdrd_c <=> M_h2o_c + M_met__L_c + M_trdox_c				SBO:0000176	False	rxn08918				MNXR101484	1.8.4.14		R02025	pay00270	PAU_RS08920
R_SERHL	L-Serine hydro-lyase_c0	M_ser__L_c <=> M_h2o_c + M_2amac_c				SBO:0000176	False	rxn00426	SERHL	40666	META:RXN-15125	MNXR104344	4.3.1.17		R00590	pay00270	PAU_RS08865
R_PSERCBXETRANS	O-phospho-L-serine:hydrogen-sulfide 2-amino-2-carboxyethyltransferase_c0	M_pser__L_c + M_h2s_c <=> M_pi_c + M_cys__L_c				SBO:0000176	False			10255			2.5.1.47		R07274	pay00270	PAU_RS06670
R_CYSTA	Cysteine transaminase_c0	M_cys__L_c + M_akg_c <=> M_glu__L_c + M_mercppyr_c				SBO:0000176	True	rxn00647	CYSTAi	17444	META:CYSTEINE-AMINOTRANSFERASE-RXN	MNXR96990	2.6.1.3		R00896	pay00270	PAU_RS13445
R_NPHS_1	1,4-dihydroxy-2-naphthoyl-CoA hydrolase_c0	M_h2o_c + M_14dhncoa_c <=> M_coa_c + M_h_c + M_dhna_c				SBO:0000176	False			26312			3.1.2.28		R07262	pay00130	PAU_RS09185
R_MQNOXRED	NADH:menaquinone oxidoreductase_c0	M_nadh_c + M_h_c + M_mqn7_c <=> M_nad_c + M_mql7_c				SBO:0000176	False						1.6.5.2		R02964	pay00130	PAU_RS12590
R_2OMPHOX	R04989_c0	M_2omph_c + M_o2_c + M_nadph_c <=> M_2ombz_c + M_nadp_c + M_h2o_c				SBO:0000176	False						1.14.13.-		R04989	pay01053	PAU_RS05665
R_SBTD_D2	D sorbitol dehydrogenase D fructose producing_c0	M_nad_c + M_sbt__D_c <=> M_fru_c + M_h_c + M_nadh_c				SBO:0000176	True	rxn00634	SBTD_Dr	33034	META:RXN-7644	MNXR104283	1.1.1.15	R-XTR-5652195	R00875	pay00051	PAU_RS01885
R_25DOPOXRED	2,5-dioxopentanoate:NADP+ 5-oxidoreductase_c0	M_nadp_c + M_h2o_c + M_25dop_c <=> M_akg_c + M_h_c + M_nadph_c				SBO:0000176	False			11299			1.2.1.26		R00264	pay00040	PAU_RS10390
R_3MCROTCOATRANS	3-methylcrotonyl-CoA:acetyl-CoA C-acyltransferase_c0	M_3oh5coa_c + M_coa_c <=> M_3mb2coa_c + M_accoa_c				SBO:0000176	False						2.3.1.16		R08095	pay00040	PAU_RS06920
R_MBCOAi	3-Methylbutanoyl-CoA:(acceptor) 2,3-oxidoreductase_c0	M_fad_c + M_ivcoa_c <=> M_fadh2_c + M_3mb2coa_c				SBO:0000176	True	rxn02866	MBCOAi	31066	META:RXN-14264	MNXR95318	1.3.99.10	R-XTR-70745	R04095	pay00280	PAU_RS03110
R_2MP2COAOXRED	2-methylpropanoyl-CoA:(acceptor) 2,3-oxidoreductase_c0	M_ibcoa_c + M_o2_c <=> M_2mp2coa_c + M_h2o_c				SBO:0000176	False			31098			1.3.99.-		R02661	pay00280	PAU_RS03110
R_MMTSAO	(S)-Methylmalonate semialdehyde:NAD+ oxidoreductase (CoA-propanoylating)_c0	M_nad_c + M_coa_c + M_2mop_c <=> M_co2_c + M_nadh_c + M_ppcoa_c				SBO:0000176	False		MMTSAO	31050		MNXR101666	1.2.1.27		R00935	pay00280	PAU_RS13140
R_PPCOAC	Propionyl-CoA carboxylase_c0	M_ppcoa_c + M_hco3_c + M_atp_c <=> M_adp_c + M_h_c + M_mmcoa__S_c + M_pi_c				SBO:0000176	False	rxn01355	PPCOAC	23723	META:PROPIONYL-COA-CARBOXY-RXN	MNXR103100	6.4.1.3		R01859	pay00280	PAU_RS02175
R_ACHBS	2-aceto-2-hydroxybutanoate synthase_c0	M_2obut_c + M_h_c + M_pyr_c <=> M_2ahbut_c + M_co2_c				SBO:0000176	False		ACHBS	27657	META:ACETOOHBUTSYN-RXN	MNXR95260	2.2.1.6		R08648	pay00290	PAU_RS05395
R_KARI	Ketol-acid reductoisomerase_c0	M_2ahbut_c <=> M_3hmop_c				SBO:0000176	True		KARI_1_h	25407	META:RXN-14106	MNXR100903	5.4.99.3		R05069	pay00290	PAU_RS20615
R_KARI_23dhmp	Ketol-acid reductoisomerase, (R)-2,3-Dihydroxy-3-methylpentanoate forming_c0	M_3hmop_c + M_nadph_c + M_h_c <=> M_23dhmp_c + M_nadp_c				SBO:0000176	True		KARI_LPAREN_23dhmp_RPAREN_			MNXR100905	1.1.1.86		R05068	pay00290	PAU_RS20615
R_KARI_3hmoa	Ketol-acid reductoisomerase, 3-Hydroxy-3-methyl-2-oxobutanoic acid forming_c0	M_alac__S_c <=> M_3hmoa_c				SBO:0000176	True		KARI_LPAREN_3hmoa_RPAREN_EN_23dhmp_RPAREN_	31258	META:2-ACETOLACTATE-MUTASE-RXN	MNXR100906	5.4.99.3		R05071	pay00290	PAU_RS20615
R_KARI_23dhmb	Ketol-acid reductoisomerase, (R)-2,3-Dihydroxy-3-methylbutanoate forming_c0	M_3hmoa_c + M_nadph_c + M_h_c <=> M_23dhmb_c + M_nadp_c				SBO:0000176	True		KARI_LPAREN_23dhmb_RPAREN_	31142		MNXR100904	1.1.1.86		R04440	pay00290	PAU_RS20615
R_KARA1	Ketol-acid reductoisomerase (2,3-dihydroxy-3-methylbutanoate)_c0	M_alac__S_c + M_h_c + M_nadph_c <=> M_23dhmb_c + M_nadp_c				SBO:0000176	True			22071	META:ACETOLACTREDUCTOISOM-RXN	MNXR97523	1.1.1.86		R04439	pay00770	PAU_RS20615
R_H4THDPS	4-hydroxy-tetrahydrodipicolinate synthase_c0	M_aspsa_c + M_pyr_c <=> M_h_c + M_h2o_c + M_4hthdp_c				SBO:0000176	False		H4THDPS	34174			4.3.3.7		R10147	pay00300	PAU_RS08660
R_ACOAD7f	Acyl-CoA dehydrogenase (hexadecanoyl-CoA)_c0	M_pmtcoa_c + M_fad_c <=> M_fadh2_c + M_hdd2coa_c				SBO:0000176	True	rxn00946	ACOAD7f	43451		MNXR95301	1.3.99.3		R01279	pay00071	( PAU_RS11220 or PAU_RS16175 or PAU_RS03110 )
R_ACOAD6f	Acyl-CoA dehydrogenase (tetradecanoyl-CoA)_c0	M_tdcoa_c + M_fad_c <=> M_fadh2_c + M_td2coa_c				SBO:0000176	True	rxn02803	ACOAD6f	47319		MNXR95300	1.3.99.3	R-XTR-77274	R03990	pay00071	( PAU_RS11220 or PAU_RS16175 or PAU_RS03110 )
R_ACOAD5f	Acyl-CoA dehydrogenase (dodecanoyl-CoA)_c0	M_ddcacoa_c + M_fad_c <=> M_fadh2_c + M_dd2coa_c				SBO:0000176	True	rxn02720	ACOAD5f	47299		MNXR95299	1.3.99.3	R-XTR-77263	R03857	pay00071	( PAU_RS11220 or PAU_RS16175 or PAU_RS03110 )
R_ACOAD4	Acyl-CoA dehydrogenase (decanoyl-CoA)_c0	M_dccoa_c + M_fad_c <=> M_fadh2_c + M_dc2coa_c				SBO:0000176	False		ACOAD4	28357			1.3.99.3		R04754	pay00071	( PAU_RS11220 or PAU_RS16175 or PAU_RS03110 )
R_ACOAD3f	Acyl-CoA dehydrogenase (octanoyl-CoA)_c0	M_occoa_c + M_fad_c <=> M_fadh2_c + M_oc2coa_c				SBO:0000176	True	rxn02679	ACOAD3f	48183		MNXR95304	1.3.99.3	R-XTR-77338	R03777	pay00071	( PAU_RS11220 or PAU_RS16175 or PAU_RS03110 )
R_ACOAD2f	Acyl-CoA dehydrogenase (hexanoyl-CoA)_c0	M_hxcoa_c + M_fad_c <=> M_fadh2_c + M_hx2coa_c				SBO:0000176	True		ACOAD2f	31210		MNXR95303	1.3.99.3		R04751	pay00071	( PAU_RS11220 or PAU_RS16175 or PAU_RS03110 )
R_ACOAD1f	Acyl-CoA dehydrogenase (butanoyl-CoA)_c0	M_btcoa_c + M_fad_c <=> M_fadh2_c + M_b2coa_c				SBO:0000176	True	rxn00872	ACOAD1f	30734		MNXR95302	1.3.99.3	R-XTR-77319	R01175	pay00071	( PAU_RS11220 or PAU_RS16175 or PAU_RS03110 )
R_ECOAH2	3-hydroxyacyl-CoA dehydratase (3-hydroxyhexanoyl-CoA)_c0	M_3hhcoa_c <=> M_h2o_c + M_hx2coa_c				SBO:0000176	True	rxn03250	ECOAH2	30550	META:RXN-12567	MNXR97886	4.2.1.74	R-XTR-77325	R04749	pay00071	PAU_RS06925
R_24DHHEDHYLY	2,4-dihydroxyhept-2-enedioate hydro-lyase_c0	M_2hh24dd_c + M_h2o_c <=> M_24dhhed_c				SBO:0000176	False			42075			4.2.1.-		R06897	pay00350	PAU_RS04525
R_FORA	Formamidase_c0	M_frmd_c + M_h2o_c <=> M_for_c + M_nh4_c + M_h_c				SBO:0000176	False	rxn00374	FORA	21951	META:FORMAMIDASE-RXN	MNXR99615	3.5.1.49		R00524	pay00460	PAU_RS14800
R_SELCYSS	Selenocysteine synthase_c0	M_selnp_c + M_sertrna_sec_c <=> M_pi_c + M_h_c + M_sectrna_c				SBO:0000176	False	rxn09244		22731		MNXR104314	2.9.1.1		R08219	pay00450	PAU_RS21795
R_SELCYSLY2	Selenocysteine lyase_c0	M_selcys_c + M_pdx5p_c <=> M_ala__L_c + M_h_c + M_seln_c + M_pydx5p_c				SBO:0000176	False			11635		MNXR104312	4.4.1.16		R03599	pay00450	PAU_RS09220
R_SUCHMSSELCYSL	O-Succinyl-L-homoserine succinate-lyase (adding cysteine), cytosol_c0	M_suchms_c + M_selcys_c <=> M_succ_c + M_selcyst_c				SBO:0000176	False					MNXR104634	2.5.1.48		R04946	pay00450	PAU_RS21140
R_SELCYSTL	Selenocystathionine L-homocysteine-lyase (deaminating), cytosol_c0	M_h2o_c + M_selcyst_c <=> M_h_c + M_nh4_c + M_pyr_c + M_selhcys_c				SBO:0000176	False	rxn03379			META:RXN-12729	MNXR104316	4.4.1.8		R04941	pay00450	PAU_RS14860
R_SELHCYSTRANS	5-methyltetrahydropteroyltri-L-glutamate:L-selenohomocysteine Se-methyltransferase_c0	M_mhpglu_c + M_selhcys_c <=> M_selmeth_c + M_hpglu_c				SBO:0000176	False			45019			2.1.1.14		R09365	pay00450	PAU_RS19295
R_3OXCOAT	3-oxoadipyl-CoA thiolase_c0	M_coa_c + M_oxadpcoa_c <=> M_accoa_c + M_succoa_c				SBO:0000176	False	rxn00598	3OXCOAT	19484	META:RXN-3641	MNXR94967	2.3.1.174		R00829	pay00362	PAU_RS06920
R_HBCO_nadp	3-Hydroxybutanoyl-CoA:NADP+ oxidoreductase_c0	M_3hbcoa_c + M_nadp_c <=> M_nadph_c + M_aacoa_c + 5.0 M_h_c				SBO:0000176	True	rxn01452	HBCO_nadp	16200	META:3-HYDROXYBUTYRYL-COA-DEHYDROGENASE-RXN	MNXR100565	1.1.1.35		R01976	pay00362	PAU_RS11830
R_PHEDQROXRED	D-phenylalanine:quinone oxidoreductase (deaminating)_c0	M_h2o_c + M_phe__D_c + M_q8_c <=> M_nh4_c + M_hqn_c + M_phpyr_c				SBO:0000176	False						1.4.5.1		R01374	pay00360	PAU_RS09520
R_3HCINNMH	3-hydroxycinnamate hydroxylase_c0	M_3hcinnm_c + M_h_c + M_nadh_c + M_o2_c <=> M_dhcinnm_c + M_h2o_c + M_nad_c				SBO:0000176	False	rxn04602	3HCINNMH	27849	META:RXN-10040	MNXR94893	1.14.13.127		R06787	pay00360	PAU_RS10875
R_3HPPPNH	3-(3-hydroxy-phenyl)propionate hydroxylase_c0	M_3hpppn_c + M_h_c + M_nadh_c + M_o2_c <=> M_dhpppn_c + M_h2o_c + M_nad_c				SBO:0000176	False	rxn04601	3HPPPNH	24788	META:MHPHYDROXY-RXN	MNXR94903	1.14.13.127		R06786	pay00360	PAU_RS10875
R_ACACCT	Acetyl-CoA:acetoacetyl-CoA transferase_c0	M_acac_c + M_accoa_c <=> M_aacoa_c + M_ac_c				SBO:0000176	False	rxn00990	ACACCT	27809	META:ACETOACETYL-COA-TRANSFER-RXN	MNXR95193	2.8.3.9		R01359	pay00640	PAU_RS05010
R_PCNO	Propanoyl-CoA:NADP+ 2-oxidoreductase_c0	M_nadph_c + M_h_c + M_pp2coa_c <=> M_ppcoa_c + M_nadp_c				SBO:0000176	False	rxn00668	PCNO	26457	META:RXN-9087	MNXR102415	1.3.1.84		R00919	pay00640	PAU_RS18360
R_APAT	ATP:propanoate adenyltransferase_c0	M_ppa_c + M_atp_c <=> M_ppi_c + M_ppad_c				SBO:0000176	True					MNXR95861	6.2.1.17		R01354	pay00640	PAU_RS00305
R_PACPT	Propionyladenylate:CoA propionyltransferase_c0	M_ppad_c + M_coa_c <=> M_amp_c + M_h_c + M_ppcoa_c				SBO:0000176	True					MNXR102319	6.2.1.17		R00926	pay00640	PAU_RS00305
R_ALCD22_L	Alcohol dehydrogenase (L-lactaldehyde)_c0	M_mthgxl_c + M_nadh_c + M_h_c <=> M_nad_c + M_lald__L_c				SBO:0000176	False	rxn01835				MNXR95715	1.1.1.78		R02531	pay00640	PAU_RS18530
R_OXADC	Oxalate decarboxylase_c0	M_oxa_c + M_h_c <=> M_co2_c + M_for_c				SBO:0000176	False	rxn00373	OXADC	16512	META:OXALATE-DECARBOXYLASE-RXN	MNXR102233	4.1.1.2		R00522	pay00630	PAU_RS11135
R_CAT	Catalase_c0	2.0 M_h2o2_c <=> M_o2_c + 2.0 M_h2o_c				SBO:0000176	False	rxn00006	CAT	20312	META:CATAL-RXN	MNXR96455	1.11.1.6	R-XTR-76031	R00009	pay00630	PAU_RS07535
R_GLXO3r	Glyoxylate dehydrogenase_c0	M_glx_c + M_h2o_c + M_o2_c <=> M_h_c + M_h2o2_c + M_oxa_c				SBO:0000176	False	rxn00325	GLXO3r	14840	META:GLYOXYLATE-OXIDASE-RXN	MNXR100305	1.2.3.5	R-XTR-389862	R00466
R_PYDXO_1	Pyridoxamine:oxygen oxidoreductase (deaminating)_c0	M_h2o_c + M_o2_c + M_pydam_c <=> M_h2o2_c + M_nh4_c + M_pydx_c				SBO:0000176	True	rxn01251	r0388	30778	META:RXN-14203	MNXR103367	1.4.3.5		R01710	pay00750	PAU_RS09355
R_PYDXNO	Pyridoxine oxidase_c0	M_o2_c + M_pydxn_c <=> M_h2o2_c + M_pydx_c				SBO:0000176	True	rxn01252	r0389	15036	META:PYRIDOXINE-4-OXIDASE-RXN	MNXR103363	1.4.3.5		R01711	pay00750	PAU_RS09355
R_ACP1_FMN	Acid phosphatase (FMN)_c0	M_fmn_c + M_h2o_c <=> M_ribflv_c + M_pi_c				SBO:0000176	False	rxn00391	R5PPH	35590	META:RXN0-5187	MNXR95393	3.1.3.2	R-XTR-196950	R00548	pay00740	PAU_RS20445
R_FMNRx	FMN reductase_c0	M_fmn_c + M_h_c + M_nadh_c <=> M_fmnh2_c + M_nad_c				SBO:0000176	False	rxn03974	FMNRx	21623	META:RXN-9510	MNXR99607	1.5.1.42		R05705	pay00740	PAU_RS04445
R_FADRx	FAD reductase_c0	M_fad_c + M_h_c + M_nadh_c <=> M_fadh2_c + M_nad_c				SBO:0000176	False	rxn08458	RE3347C	30150	META:RXN-8506	MNXR99215	1.5.1.45		R09748	pay00740	PAU_RS04445
R_DHFR	Dihydrofolate reductase_c0	M_dhf_c + M_h_c + M_nadph_c <=> M_thf_c + M_nadp_c				SBO:0000176	True		FOLR2	15012		MNXR97401	1.5.1.3	R-XTR-197972	R00939	pay00670	PAU_RS02780
R_FMETTRS	Methionyl-tRNA formyltransferase_c0	M_10fthf_c + M_mettrna_c <=> M_fmettrna_c + M_thf_c + M_h_c				SBO:0000176	False		METTF_c	24383		MNXR99604	2.1.2.9		R03940	pay00670	PAU_RS20790
R_MTHFD	Methylenetetrahydrofolate dehydrogenase (NADP)_c0	M_mlthf_c + M_nadp_c <=> M_methf_c + M_nadph_c				SBO:0000176	True		MTHFD_c	22815		MNXR101749	1.5.1.5		R01220	pay00670	PAU_RS04910
R_ALDD1	Aldehyde dehydrogenase formaldehyde NAD_c0	M_fald_c + M_h2o_c + M_nad_c <=> M_for_c + 2.0 M_h_c + M_nadh_c				SBO:0000176	False	rxn00429	ALDD1x	16428	META:FORMALDEHYDE-DEHYDROGENASE-RXN	MNXR95732	1.2.1.46		R00604	pay01200
R_ICDHyr	Isocitrate dehydrogenase (NADP)_c0	M_icit_c + M_nadp_c <=> M_akg_c + M_co2_c + M_nadph_c				SBO:0000176	True	rxn00198	ICDHyr	19632		MNXR100781	1.1.1.42		R00267	pay01200	PAU_RS08415
R_HCO3E	HCO3 equilibration reaction_c0	M_co2_c + M_h2o_c <=> M_h_c + M_hco3_c				SBO:0000176	True	rxn00102	HCO3D	10751	META:RXN0-5224	MNXR100482	4.2.1.1	R-ATH-1237045	R10092	pay00910	PAU_RS03965
R_3C2HMPOR	(2R,3S)-3-isopropylmalate:NAD+ oxidoreductase_c0	M_3c2hmp_c + M_nad_c <=> M_4mop_c + M_nadh_c + M_h_c				SBO:0000176	False			32274			1.1.1.85		R10052	pay01210	PAU_RS05370
R_SECTRS	Seryl-tRNA(Sec) synthetase_c0	M_atp_c + M_ser__L_c + M_trnasecys_c <=> M_amp_c + M_sertrna_sec_c + M_ppi_c				SBO:0000176	False			42583			6.1.1.11		R08218	pay00970	PAU_RS13825
R_METTRS	Methionyl-tRNA synthetase_c0	M_atp_c + M_met__L_c + M_trnamet_c <=> M_amp_c + M_mettrna_c + M_ppi_c				SBO:0000176	False	rxn06443	METTRS	13484		MNXR101488	6.1.1.10		R03659	pay00970	PAU_RS14085
R_SFGTHi	S-Formylglutathione hydralase_c0	M_Sfglutth_c + M_h2o_c <=> M_gthrd_c + M_for_c + M_h_c				SBO:0000176	False	rxn00377	SFGTH	14964	META:S-FORMYLGLUTATHIONE-HYDROLASE-RXN	MNXR104357	3.1.2.12	R-XTR-5693724	R00527	pay00680	PAU_RS19370
R_AMPMS3	4-amino-2-methyl-5-phosphomethylpyrimidine synthetase_c0	M_airs_c + M_amet_c <=> M_4ampm_c + M_dad_5_c + M_for_c + 2.0 M_h_c + M_met__L_c + M_co_c				SBO:0000176	False		AMPMS3	24843			4.1.99.17		R03472	pay00730	PAU_RS01945
R_TDP	Thiamin pyrophosphatase_c0	M_h2o_c + M_thmpp_c <=> M_pi_c + M_h_c + M_thmmp_c				SBO:0000176	False	rxn00436	TDP	28001	META:RXN0-3542	MNXR104756	3.6.1.15		R00615	pay00730	PAU_RS20310
R_THMPP	Thiamine Monophosphate Phosphatase_c0	M_h2o_c + M_thmmp_c <=> M_ppi_c + M_thm_c				SBO:0000176	False		THMPP	47951			3.1.3.100		R02135	pay00730	PAU_RS02365
R_CYSST	L-cysteine sulfurtransferase_c0	M_cys__L_c + M_enz_c <=> M_ala__L_c + M_enz_S_c				SBO:0000176	False		CYSST	17460			2.8.1.7		R07460	pay00730	PAU_RS00775
R_SCPADT	ATP:[sulfur-carrier protein] adenylyltransferase_c0	M_atp_c + M_scp_c <=> M_ppi_c + M_adscp_c				SBO:0000176	False			43619			2.7.7.80		R07459	pay00730	PAU_RS01935
R_ADSCPST	[enzyme]-S-sulfanyl-L-cysteine:adenylyl-[sulfur-carrier protein] sulfurtransferase_c0	M_enz_S_c + M_adscp_c + M_h2o_c <=> M_amp_c + M_enz_c + M_tcxscp_c + M_o2_c				SBO:0000176	False						2.8.1.11		R07461	pay00730	PAU_RS17020
R_GLYOOR	glycine:oxygen oxidoreductase_c0	M_gly_c + M_o2_c <=> M_imgly_c + M_h2o2_c				SBO:0000176	False			33346			1.4.3.19		R07463	pay00730	PAU_RS05790
R_TYR4MPHL	L-tyrosine 4-methylphenol-lyase (2-iminoacetate-forming)_c0	M_tyr__L_c + M_amet_c + M_h2o_c <=> M_imgly_c + M_4crsol_c + M_dad_5_c + M_met__L_c + M_o2_c				SBO:0000176	False			36364			4.1.99.19		R10246	pay00730	PAU_RS01920
R_DXYL5PTHST	1-deoxy-D-xylulose 5-phosphate:thiol sulfurtransferase_c0	M_imgly_c + M_tcxscp_c + M_dxyl5p_c <=> M_2c4mthzep_c + M_scp_c + 2.0 M_h2o_c				SBO:0000176	False			26300			2.8.1.10		R10247	pay00730	PAU_RS01925
R_MEVNADPOR	(R)-Mevalonate:NADP+ oxidoreductase (CoA acylating)_c0	M_hmgcoa_c + 2.0 M_nadph_c + 2.0 M_h_c <=> M_mev__R_c + M_coa_c + 2.0 M_nadp_c				SBO:0000176	False			15992			1.1.1.34		R02082	pay00900	PAU_RS10745
R_H2MB4PFDXOXOR	(E)-4-hydroxy-3-methylbut-2-en-1-yl-diphosphate:oxidized ferredoxin oxidoreductase (hydrating)_c0	2.0 M_fdxrd_c + M_2mecdp_c <=> 2.0 M_fdxox_c + M_h2o_c + M_h2mb4p_c				SBO:0000176	False			26122			1.17.7.1		R08689	pay00900	PAU_RS06720
R_IPDPFDXOR	isopentenyl-diphosphate:ferredoxin oxidoreductase_c0	2.0 M_fdxrd_c + 2.0 M_h_c + M_h2mb4p_c <=> 2.0 M_fdxox_c + M_h2o_c + M_ipdp_c				SBO:0000176	False			24491			1.17.7.4		R05884	pay00900	PAU_RS02755
R_OCTDPS	Octaprenyl pyrophosphate synthase_c0	M_frdp_c + 5.0 M_ipdp_c <=> M_octdp_c + 5.0 M_ppi_c				SBO:0000176	False	rxn09037		27801	META:RXN-8992	MNXR102153	2.5.1.90		R09248	pay00900	PAU_RS20065
R_PHISTSUCRTRANS	protein-Npi-phospho-L-histidine:sugar phosphotransferase_c0	M_pplhis_c + M_sucr_e <=> M_suc6p_c + M_phis__L_c				SBO:0000176	False			49239			2.7.1.211		R00811	pay00500	PAU_RS06150
R_FFSD	Beta-fructofuranosidase_c0	M_suc6p_c + M_h2o_c <=> M_fru_c + M_g6p_c				SBO:0000176	False	rxn02760				MNXR99590	3.2.1.26		R03921	pay00500	PAU_RS06155
R_SUCR	Sucrose hydrolyzing enzyme_c0	M_sucr_c + M_h2o_c <=> M_fru_c + M_glc__D_c				SBO:0000176	False	rxn00575				MNXR104638	3.2.1.48		R06087	pay00500	PAU_RS06155
R_PHISTCELLBTRANS	protein-Npi-phospho-L-histidine:cellobiose 6'-O-phosphotransferase_c0	M_pplhis_c + M_cellb_e <=> M_cellb6p_c + M_phis__L_c				SBO:0000176	False			49295			2.7.1.205		R11172	pay00500	PAU_RS08615
R_STARCHTRANS	1,4-alpha-D-Glucan:orthophosphate alpha-D-glucosyltransferase_c0	M_pi_c + M_glycogen_c <=> M_g1p_c + M_glycogenn1_c				SBO:0000176	False						2.4.1.1		R02111	pay00500	PAU_RS00445
R_AMYLOGLYTRANS	1,4-alpha-D-Glucan:1,4-alpha-D-glucan 4-alpha-D-glycosyltransferase_c0	M_malt_c <=> M_glc__D_c + M_glycogenn1_c				SBO:0000176	False						2.4.1.25		R05196	pay00500	PAU_RS01855
R_PHISTMALTTRANS	protein-N(pi)-phosphohistidine:maltose 6'-phosphotransferase_c0	M_pplhis_c + M_malt_e <=> M_malt6p_c + M_phis__L_c				SBO:0000176	False			49303			2.7.1.208		R04111	pay00500	PAU_RS06800
R_PHISTTRETRANS	protein-N(pi)-phosphohistidine:trehalose 6'-phosphotransferase_c0	M_pplhis_c + M_tre_e <=> M_tre6p_c + M_phis__L_c				SBO:0000176	False			33374			2.7.1.201		R02780	pay00500	PAU_RS06600
R_GLYALDDr	D-Glyceraldehyde dehydrogenase_c0	M_nad_c + M_h2o_c + M_glyald_c <=> M_glyc__R_c + M_nadh_c + 2.0 M_h_c				SBO:0000176	True	rxn01286	r0392	30786		MNXR100310	1.2.1.3	R-XTR-6813749	R01752	pay00561	PAU_RS05300
R_ACYACPTRANS	acyl-[acyl-carrier protein]:phosphate acyltransferase_c0	M_acyACP_c + M_pi_c <=> M_acypi_c + M_ACP_c				SBO:0000176	False						2.3.1.274		R12240	pay00561	PAU_RS08240
R_GLYC3PACTRANS	acyl phosphoate:sn-glycerol 3-phosphate acyltransferase_c0	M_acypi_c + M_glyc3p_c <=> M_1ag3p_SC_c + M_pi_c				SBO:0000176	False						2.3.1.275		R12241	pay00561	PAU_RS17570
R_GLYC3PACOATRANS	acyl-CoA:sn-glycerol-3-phosphate 1-O-acyltransferase_c0	M_acoa_c + M_glyc3p_c <=> M_1ag3p_SC_c + M_coa_c				SBO:0000176	False			15328			2.3.1.15		R00851	pay00561	PAU_RS19500
R_1AG3PACOATRANS	acyl-CoA:1-acyl-sn-glycerol-3-phosphate 2-O-acyltransferase_c0	M_1ag3p_SC_c + M_acoa_c <=> M_pa_EC_c + M_coa_c				SBO:0000176	False			19712			2.3.1.51		R02241	pay00561	PAU_RS19500
R_PACYTRANS	CTP:phosphatidate cytidyltransferase_c0	M_ctp_c + M_pa_EC_c <=> M_cdpdag_cho_c + M_ppi_c				SBO:0000176	False			16232			2.7.7.41		R01799	pay00564	PAU_RS03215
R_CDPDAGTRANS	CDP-diacylglycerol:sn-glycerol-3-phosphate 3-phosphatidyltransferase_c0	M_cdpdag_cho_c + M_glyc3p_c <=> M_cmp_c + M_pgp_EC_c				SBO:0000176	False			12596			2.7.8.5		R01801	pay00564	PAU_RS12395
R_PGPHYD	Phosphatidylglycerophosphate phosphohydrolase_c0	M_pgp_EC_c + M_h2o_c <=> M_pi_c + M_pglyc_cho_c				SBO:0000176	False			33754			3.1.3.27		R02029	pay00564	PAU_RS17235
R_PGLYCLPN	R07390_c0	2.0 M_pglyc_cho_c <=> M_glyc_c + M_clpn_cho_c				SBO:0000176	False			31454			2.7.8.-		R07390	pay00564	PAU_RS09860
R_CDPDAGSERTRANS	CDP-diacylglycerol:L-serine 3-phosphatidyltransferase_c0	M_cdpdag_cho_c + M_ser__L_c <=> M_cmp_c + M_ps_cho_c				SBO:0000176	False			16916			2.7.8.8		R01800	pay00564	PAU_RS15770
R_PSERCBXLY	Phsophatidyl-L-serine carboxy-lyase_c0	M_ps_cho_c <=> M_pe_hs_c + M_co2_c				SBO:0000176	False			20831			4.1.1.65		R02055	pay00564	PAU_RS20315
R_MMSAD3	Methylmalonate-semialdehyde dehydrogenase (malonic semialdehyde)_c0	M_coa_c + M_msa_c + M_nad_c <=> M_accoa_c + M_nadh_c + M_co2_c				SBO:0000176	False	rxn00501	MMSAD3	22995	META:RXN-2902	MNXR101665	1.2.1.27		R00705	pay00410	PAU_RS13140
R_PPCOAOXRED	propanoyl-CoA:oxygen 2-oxidoreductase_c0	M_pp2coa_c + M_h2o2_c <=> M_ppcoa_c + M_o2_c				SBO:0000176	True						1.3.3.6		R12356	pay00410	PAU_RS11220
R_PROQOXRED	L-proline:quinone oxidoreductase_c0	M_pro__L_c + M_q8_c <=> M_1pyr5c_c + M_hqn_c				SBO:0000176	False			23787			1.5.5.2		R01253	pay00330	PAU_RS12600
R_GGPTRCTRANS	R07415_c0	M_h2o_c + M_o2_c + M_ggptrc_c <=> M_ggbutal_c + M_nh4_c + M_h2o2_c				SBO:0000176	False			28417			1.4.3.-		R07415	pay00330	PAU_RS02305
R_NPH	NAD+ phosphohydrolase_c0	M_nad_c + M_h2o_c <=> M_amp_c + 3.0 M_h_c + M_nmn_c				SBO:0000176	False	rxn00076	NPH	11803	META:NADPYROPHOSPHAT-RXN	MNXR101861	3.6.1.9		R00103	pay00760	( PAU_RS04105 or PAU_RS01970 )
R_NAMNPP	Nicotinic acid mononucleotide pyrophosphorylase_c0	M_atp_c + M_h2o_c + M_nac_c + M_prpp_c <=> M_adp_c + M_nicrnt_c + M_pi_c + M_ppi_c				SBO:0000176	False	rxn08981	NACPRT	36166	META:NICOTINATEPRIBOSYLTRANS-RXN	MNXR101909	6.3.4.21		R01724	pay00760	PAU_RS13425
R_NCAMRHYL	N-ribosylnicotinamide ribohydrolase_c0	M_rnam_c + M_h2o_c <=> M_ncam_c + M_rib__D_c				SBO:0000176	False			30746			3.2.2.1		R01273	pay00760	PAU_RS02295
R_CPH4S	6-carboxy-5,6,7,8-tetrahydropterin synthase_c0	M_ahdt_c + M_h2o_c <=> M_acald_c + M_cph4_c + M_h_c + M_ppi_c				SBO:0000176	False		CPH4S	27969	META:RXN0-5507	MNXR95095	4.1.2.50		R09959	pay00790	PAU_RS03375
R_CPGS	7-deaza-7-carboxyguanine synthase_c0	M_cph4_c + M_h_c <=> M_cdg_c + M_nh4_c				SBO:0000176	False		CDGS	27977	META:RXN0-6575	MNXR96522	4.3.99.3		R10002	pay00790	PAU_RS03370
R_CCGS	7-cyano-7-carbaguanine synthase_c0	M_nh4_c + M_cdg_c + M_atp_c <=> M_adp_c + M_h_c + M_h2o_c + M_pi_c + M_preq0_c				SBO:0000176	False		CCGS	27985	META:RXN-12093	MNXR96492	6.3.4.20		R09978	pay00790	PAU_RS16905
R_CDGR	7-cyano-7-deazaguanine reductase_c0	3.0 M_h_c + 2.0 M_nadph_c + M_preq0_c <=> 2.0 M_nadp_c + M_preq1_c				SBO:0000176	False		CDGR	13412	META:RXN0-4022	MNXR96521	1.7.1.13		R07605	pay00790	PAU_RS03020
R_GTPCYC	GTP 3',8-cyclase [(8S)-3',8-cyclo-7,8-dihydroguanosine 5'-triphosphate-forming]_c0	M_gtp_c + M_amet_c + M_nadh_c <=> M_38ch2gtp_c + M_nad_c + M_dad_5_c + M_met__L_c				SBO:0000176	False			49579			4.1.99.22		R09394	pay00790	PAU_RS06000
R_38CH2GTPLY	(8S)-3',8-cyclo-7,8-dihydroguanosine 5'-triphosphate lyase (cyclic pyranopterin phosphate-forming)_c0	M_38ch2gtp_c + M_h2o_c <=> M_cpmp_c + M_ppi_c				SBO:0000176	False			49583			4.6.1.17		R11372	pay00790	PAU_RS14285
R_TBXMPTSYN	thiocarboxylated molybdopterin synthase:cyclic pyranopterin phosphate sulfurtransferase_c0	M_cpmp_c + 2.0 M_tcxscp_c <=> M_mpt_c + 2.0 M_scp_c				SBO:0000176	False						2.8.1.12		R09395	pay00790	PAU_RS14275
R_MPTAT	Molybdopterin adenylyltransferase_c0	M_mpt_c + M_atp_c + M_h_c <=> M_mptamp_c + M_ppi_c				SBO:0000176	False		MPTAT	31334	META:RXN-8344	MNXR101730	2.7.7.75		R09726	pay00790	PAU_RS02660
R_MPTAMPMOBDT	adenylyl-molybdopterin:molybdate molybdate transferase (AMP-forming)_c0	M_mptamp_c + M_mobd_c <=> M_moco_c + M_amp_c + M_h2o_c				SBO:0000176	False			35050			2.10.1.1		R09735	pay00790	PAU_RS14135
R_MOGDS	Molybdopterin guanine dinucleotide synthase_c0	M_moco_c + M_gtp_c + M_h_c <=> M_mocogdp_c + M_ppi_c				SBO:0000176	False					MNXR138629	2.7.7.77		R11581	pay00790
R_MOBDabc	Molybdate transport via ABC system_c0	M_h2o_c + M_atp_c + M_mobd_e <=> M_adp_c + M_pi_c + M_h_c + M_mobd_c				SBO:0000176	False	rxn08955	MOBDabc	22023#1	META:ABC-19-RXN	MNXR101689	3.6.3.29				( PAU_RS14350 or PAU_RS14345 or ( PAU_RS14340 and PAU_RS14360 ))
R_PROabc	L-proline transport via ABC system_c0	M_h2o_c + M_atp_c + M_pro__L_e <=> M_adp_c + M_pi_c + M_h_c + M_pro__L_c				SBO:0000176	False	rxn09187	PROabc	29818#1	META:ABC-26-RXN	MNXR103210				pay02010	( PAU_RS15720 or PAU_RS15715 or PAU_RS15710 )
R_GLYBabc	Glycine betaine transport via ABC system_c0	M_h2o_c + M_atp_c + M_glyb_e <=> M_adp_c + M_pi_c + M_h_c + M_glyb_c				SBO:0000176	False	rxn11216	GLYBabc	32786#1	META:TRANS-RXN-283	MNXR100314				pay02010	( PAU_RS15720 or PAU_RS15715 or PAU_RS15710 )
R_SBTabc	Sorbitol transport via ABC system_c0	M_h2o_c + M_atp_c + M_sbt__D_e <=> M_adp_c + M_pi_c + M_h_c + M_sbt__D_c				SBO:0000176	False										PAU_RS01810
R_MNLabc	Mannitol transport via ABC system_c0	M_h2o_c + M_atp_c + M_mnl_e <=> M_adp_c + M_pi_c + M_h_c + M_mnl_c				SBO:0000176	False										PAU_RS01810
R_TREabc	Trehalose transport via ABC system_c0	M_h2o_c + M_atp_c + M_tre_e <=> M_adp_c + M_pi_c + M_h_c + M_tre_c				SBO:0000176	False	rxn10839				MNXR104930				pay02010	PAU_RS01810
R_RIBabc	D-Ribose transport via ABC system_c0	M_h2o_c + M_atp_c + M_rib__D_e <=> M_adp_c + M_pi_c + M_h_c + M_rib__D_c				SBO:0000176	False	rxn09227		29906#1	META:ABC-28-RXN	MNXR104034	3.6.3.17			pay02010	( PAU_RS00250 or PAU_RS00240 or ( PAU_RS00245 and PAU_RS00235 ))
R_XYLabc	D-xylose transport via ABC system_c0	M_h2o_c + M_atp_c + M_xyl__D_e <=> M_adp_c + M_pi_c + M_h_c + M_xyl__D_c				SBO:0000176	False	rxn09383	XYLabc	29902#1		MNXR105268				pay02010	( PAU_RS00250 or PAU_RS00240 or ( PAU_RS00245 and PAU_RS00235 ))
R_PIabc	Phosphate transport via ABC system_c0	M_h2o_c + M_atp_c + M_pi_e <=> M_adp_c + 2.0 M_pi_c + M_h_c				SBO:0000176	False	rxn09122	PIabc	24443#1	META:ABC-27-RXN	MNXR102870	3.6.3.27			pay02010	( PAU_RS00795 or PAU_RS00810 or ( PAU_RS00800 and PAU_RS00805 ))
R_ASPabc	L-aspartate transport via ABC system_c0	M_h2o_c + M_atp_c + M_asp__L_e <=> M_adp_c + 2.0 M_pi_c + M_asp__L_c				SBO:0000176	False	rxn08165	ASPabc	29042#1	META:TRANS-RXN0-222	MNXR96103	3.6.3.21			pay02010	( PAU_RS15585 or PAU_RS15600 or ( PAU_RS15590 and PAU_RS15595 ))
R_GLUabc	L-glutamate transport via ABC system_c0	M_h2o_c + M_atp_c + M_glu__L_e <=> M_adp_c + 2.0 M_pi_c + M_glu__L_c				SBO:0000176	False	rxn11235	GLUabc	29038#1	META:ABC-13-RXN	MNXR100299	3.6.3.21			pay02010	( PAU_RS15585 or PAU_RS15600 or ( PAU_RS15590 and PAU_RS15595 ))
R_FE2abc	Iron (II) transport via ABC system_c0	M_h2o_c + M_atp_c + M_fe2_e <=> M_adp_c + M_pi_c + M_fe2_c + M_h_c				SBO:0000176	False	rxn08472	MNabc			MNXR99504				pay02010	( PAU_RS08965 and PAU_RS08975 and PAU_RS08980 and PAU_RS08970 )
R_5CAIZCO2LIG	5-amino-1-(5-phospho-D-ribosyl)imidazole:carbon-dioxide ligase (ADP-forming)_c0	M_atp_c + M_air_c + M_hco3_c <=> M_adp_c + M_pi_c + M_5caiz_c				SBO:0000176	False			19320			6.3.4.18		R07404	pay00230	PAU_RS04880
R_AIRC3	5-carboxyamino-1-(5-phospho-D-ribosyl)imidazole carboxymutase_c0	M_5aizc_c <=> M_5caiz_c				SBO:0000176	True	rxn05115	AIRC3	13196	META:RXN0-743	MNXR95645	5.4.99.18		R07405	pay00230	PAU_RS04885
R_GMPS	GMP synthase_c0	M_atp_c + M_nh4_c + M_xmp_c <=> M_amp_c + M_gmp_c + 2.0 M_h_c + M_ppi_c				SBO:0000176	False	rxn00916	GMPS_c	18304	META:GMP-SYN-NH3-RXN	MNXR100383	6.3.5.2		R01230	pay00230	PAU_RS08810
R_3NUCLE1	3 nucleotidase 3 AMP_c0	M_h2o_c + M_3amp_c <=> M_pi_c + M_adn_c				SBO:0000176	True	rxn01139	3NUCLE1	27901	META:RXN-14126	MNXR94935	3.1.3.6		R01562	pay00230	PAU_RS17355
R_NTPP6	Nucleoside triphosphate pyrophosphorylase (atp)_c0	M_atp_c + M_h2o_c <=> M_amp_c + M_h_c + M_ppi_c				SBO:0000176	False	rxn00063	NTPP6	14248	META:ATP-PYROPHOSPHATASE-RXN	MNXR102054	3.6.1.9		R00087	pay00230	PAU_RS04105
R_AMPPRHYL	AMP phosphoribohydrolase_c0	M_amp_c + M_h2o_c <=> M_ade_c + M_r5p_c				SBO:0000176	False			20132			3.2.2.4		R00182	pay00230	PAU_RS03015
R_DAPOP	DATP:pyruvate 2-O-phosphotransferase_c0	M_h_c + M_pep_c + M_dadp_c <=> M_pyr_c + M_datp_c				SBO:0000176	True	rxn00840	DAPOP	30730	META:RXN-14192	MNXR97145	2.7.1.40		R01138	pay00230	PAU_RS09260
R_FORM2OXRED	ATP:formate 2'-oxidoreductase_c0	M_atp_c + M_for_c <=> M_h2o_c + M_datp_c + M_co2_c				SBO:0000176	False			51619			1.1.98.6		R11634	pay00230	PAU_RS19855
R_NDPK10	Nucleoside-diphosphate kinase (ATP dIDP)_c0	M_atp_c + M_didp_c <=> M_adp_c + M_ditp_c				SBO:0000176	True	rxn02517	NDPK10	30942	META:RXN-14228	MNXR101934	2.7.4.6		R03530	pay00230	PAU_RS06700
R_NTPP10	Nucleoside triphosphate pyrophosphorylase (ditp)_c0	M_h2o_c + M_ditp_c <=> M_ppi_c + M_dimp_c + M_h_c				SBO:0000176	False	rxn02518	NTPP10	28345	META:RXN0-1602	MNXR102050	3.6.1.66	R-TGU-2509838	R03531	pay00230	PAU_RS16280
R_NTP10	Nucleoside-triphosphatase (ITP)_c0	M_h2o_c + M_itp_c <=> M_pi_c + M_idp_c + M_h_c				SBO:0000176	False	rxn00513	r0181	28333	META:RXN0-5073	MNXR100892	3.6.1.73		R00719	pay00230	PAU_RS02605
R_3NUCLE4	3 nucleotidase guanosine 3 phosphate_c0	M_h2o_c + M_3gmp_c <=> M_pi_c + M_gsn_c				SBO:0000176	True	rxn01549	3NUCLE4	27865		MNXR94936	3.1.3.6		R02148	pay00230	PAU_RS17355
R_NTPTP1	Nucleoside triphosphate tripolyhydrolase_c0	M_h2o_c + M_dgtp_c <=> M_trip_c + M_dgsn_c				SBO:0000176	False	rxn01352	NTPTP1	15196	META:DGTPTRIPHYDRO-RXN	MNXR102057	3.1.5.1		R01856	pay00230	PAU_RS04085
R_AGPOP	DGTP:pyruvate 2-O-phosphotransferase, cytosol_c0	M_h_c + M_dgdp_c + M_pep_c <=> M_pyr_c + M_dgtp_c				SBO:0000176	False	rxn01354	r0413	30794	META:RXN-14207	MNXR95613	2.7.1.40		R01858	pay00230	PAU_RS09260
R_GTPFOROXRED	GTP:formate 2'-oxidoreductase_c0	M_gtp_c + M_for_c <=> M_co2_c + M_dgtp_c + M_h2o_c				SBO:0000176	False			51627			1.1.98.6		R11633	pay00230	PAU_RS19855
R_NTPP2	Nucleoside triphosphate pyrophosphorylase (gtp)_c0	M_gtp_c + M_h2o_c <=> M_h_c + M_gmp_c + M_ppi_c				SBO:0000176	False	rxn00301	r0119	29394	META:RXN-14140	MNXR102052	3.6.1.9		R00426	pay00230	PAU_RS04105
R_GUAC	Guanylate cyclase_c0	M_gtp_c <=> M_h_c + M_35cgmp_c + M_ppi_c				SBO:0000176	False	rxn00307	GUAC	13668	META:GUANYLCYC-RXN	MNXR100463	4.6.1.2		R00434	pay00230	PAU_RS20475
R_MALACPTRANS	Malonyl-ACP Transferase_c0	M_malACP_c + M_hedACP_c <=> M_3oddecACP_c + M_ACP_c + M_co2_c				SBO:0000176	False						2.3.1.41		R07762	pay00061	PAU_RS07025
R_OCTACPHLOCDCA	octadecanoyl-[acyl-carrier protein] hydrolase_c0	M_octACP_c + M_h2o_c <=> M_ocdca_c + M_ACP_c				SBO:0000176	False						3.1.2.14		R08163	pay00061
R_3OAR140	3-oxoacyl-[acyl-carrier-protein] reductase (n-C14:0)_c0	M_3omrsACP_c + M_h_c + M_nadph_c <=> M_3hmrsACP_c + M_nadp_c				SBO:0000176	True	rxn05342	3OAR140		META:RXN-9536	MNXR94944	2.3.1.86		R04566	pay00061	PAU_RS08255
R_TDEACPHL	tetradecanoyl-[acyl-carrier protein] hydrolase_c0	M_tdeacp_c + M_h2o_c <=> M_ACP_c + M_M02745_c				SBO:0000176	False			30126			3.1.2.14		R08159	pay00061
R_KAS15	Beta-ketoacyl-ACP synthase (2)_c0	M_accoa_c + M_malACP_c + M_h_c <=> M_actACP_c + M_co2_c + M_coa_c				SBO:0000176	False	rxn08766		25693	META:2.3.1.180-RXN	MNXR100913	2.3.1.180		R10707	pay00061	PAU_RS08245
R_3OAR40_1	3-oxoacyl-[acyl-carrier-protein] reductase (n-C4:0)_c0	M_actACP_c + M_nadph_c + M_h_c <=> M_3hbutACP_c + M_nadp_c				SBO:0000176	True	rxn05339			META:RXN-9514	MNXR94951	2.3.1.86		R04533	pay00061	PAU_RS08255
R_3HAD40_1	3-hydroxyacyl-[acyl-carrier-protein] dehydratase (n-C4:0)_c0	M_3hbutACP_c <=> M_but2eACP_c + M_h2o_c				SBO:0000176	True	rxn05329				MNXR94886	4.2.1.59		R04428	pay00061	PAU_RS13340
R_3OAR60	3-oxoacyl-[acyl-carrier-protein] reductase (n-C6:0)_c0	M_3ohexACP_c + M_nadph_c + M_h_c <=> M_3hhexACP_c + M_nadp_c				SBO:0000176	True	rxn05337				MNXR94952	2.3.1.86		R04953	pay00061	PAU_RS08255
R_3HAD160	3-hydroxyacyl-[acyl-carrier-protein] dehydratase (n-C16:0)_c0	M_3hpalmACP_c <=> M_tpalm2eACP_c + M_h2o_c				SBO:0000176	False	rxn05332				MNXR94881	4.2.1.61		R04544	pay00061	PAU_RS13340
R_3OAR80	3-oxoacyl-[acyl-carrier-protein] reductase (n-C8:0)_c0	M_3ooctACP_c + M_nadph_c + M_h_c <=> M_3hoctACP_c + M_nadp_c				SBO:0000176	True	rxn05341			META:RXN-9524	MNXR94953	2.3.1.86		R04536	pay00061	PAU_RS08255
R_3HAD80	3-hydroxyacyl-[acyl-carrier-protein] dehydratase (n-C8:0)_c0	M_3hoctACP_c <=> M_toct2eACP_c + M_h2o_c				SBO:0000176	False	rxn05334			META:4.2.1.59-RXN	MNXR94888	4.2.1.61		R04537	pay00061	PAU_RS13340
R_3OAR100	3-oxoacyl-[acyl-carrier-protein] reductase (n-C10:0)_c0	M_3odecACP_c + M_nadph_c + M_h_c <=> M_3hdecACP_c + M_nadp_c				SBO:0000176	True	rxn05338			META:RXN-9528	MNXR94941	2.3.1.86		R04534	pay00061	PAU_RS08255
R_3HAD100	3-hydroxyacyl-[acyl-carrier-protein] dehydratase (n-C10:0)_c0	M_3hdecACP_c <=> M_tdec2eACP_c + M_h2o_c				SBO:0000176	False	rxn05333				MNXR94876	4.2.1.61		R04535	pay00061	PAU_RS13340
R_3OAR120	3-oxoacyl-[acyl-carrier-protein] reductase (n-C12:0)_c0	M_3oddecACP_c + M_nadph_c + M_h_c <=> M_3hddecACP_c + M_nadp_c				SBO:0000176	True	rxn05340			META:RXN-9528	MNXR94942	2.3.1.86		R04964	pay00061	PAU_RS08255
R_3HAD120	3-hydroxyacyl-[acyl-carrier-protein] dehydratase (n-C12:0)_c0	M_3hddecACP_c <=> M_tddec2eACP_c + M_h2o_c				SBO:0000176	False	rxn05331				MNXR94877	4.2.1.61		R04965	pay00061	PAU_RS13340
R_3OAR160	3-oxoacyl-[acyl-carrier-protein] reductase (n-C16:0)_c0	M_3opalmACP_c + M_nadph_c + M_h_c <=> M_3hpalmACP_c + M_nadp_c				SBO:0000176	True	rxn05336				MNXR94946	2.3.1.86		R04543	pay00061	PAU_RS08255
R_3HAD60	3-hydroxyacyl-[acyl-carrier-protein] dehydratase (n-C6:0)_c0	M_3hhexACP_c <=> M_thex2eACP_c + M_h2o_c				SBO:0000176	False	rxn05330				MNXR94887	4.2.1.59		R04954	pay00061	PAU_RS13340
R_HEDACPTRANS	R07762_c0	M_hedACP_c + M_malACP_c <=> M_3ooctdACP_c + M_co2_c + M_ACP_c				SBO:0000176	False						2.3.1.-		R07762	pay00061	PAU_RS13340
R_3OAR180	3-oxoacyl-[acyl-carrier-protein] reductase (n-C18:0)_c0	M_3ooctdACP_c + M_nadph_c + M_h_c <=> M_3hoctaACP_c + M_nadp_c				SBO:0000176	True	rxn07992				MNXR94948	1.1.1.100		R07763	pay00061	PAU_RS08255
R_3HAD180	3-hydroxyacyl-[acyl-carrier-protein] dehydratase (n-C18:0)_c0	M_3hoctaACP_c + M_h2o_c <=> M_toctd2eACP_c				SBO:0000176	False	rxn07979				MNXR94883	4.2.1.61		R07764	pay00061	PAU_RS03240
R_ACPS1_1	CoA:apo-[acyl-carrier-protein] pantetheinephosphotransferase, cytosol_c0	M_coa_c + M_HC01161_c <=> M_ACP_c + M_pap_c				SBO:0000176	False	rxn06023	ACPS1			MNXR95403	2.7.8.7		R01625	pay00770	PAU_RS06385
R_3NUCLE2	3 nucleotidase 3 UMP_c0	M_h2o_c + M_3ump_c <=> M_uri_c + M_pi_c				SBO:0000176	True	rxn01367	3NUCLE2	27893	META:RXN-14115	MNXR94932	3.1.3.6		R01877	pay01100	PAU_RS17355
R_DHORTQUINRED	(S)-dihydroorotate:quinone oxidoreductase_c0	M_dhor__S_c + M_q8_c <=> M_hqn_c + M_orot_c				SBO:0000176	True			30190			1.3.5.2		R01868	pay01100	PAU_RS13400
R_NTPP8	Nucleoside triphosphate pyrophosphorylase (utp)_c0	M_h2o_c + M_utp_c <=> M_h_c + M_ppi_c + M_ump_c				SBO:0000176	False	rxn00463		29398	META:RXN-14139	MNXR102055	3.6.1.9		R00662	pay00240
R_NTPP4	Nucleoside triphosphate pyrophosphorylase (ctp)_c0	M_h2o_c + M_ctp_c <=> M_h_c + M_ppi_c + M_cmp_c				SBO:0000176	False	rxn00367		27765	META:RXN0-383	MNXR102053	3.6.1.9		R00515	pay00240
R_CTPFOROXRED	CTP:formate 2'-oxidoreductase_c0	M_ctp_c + M_for_c <=> M_dctp_c + M_co2_c + M_h2o_c				SBO:0000176	False			51623			1.1.98.6		R11636	pay00240	PAU_RS19855
R_ADADir	Deoxycytidine kinase_c0	M_atp_c + M_dcyt_c <=> M_dcmp_c + M_adp_c + M_h_c				SBO:0000176	False	rxn01220	ADAD	46043	META:RXN-14093	MNXR95433	2.7.1.74	R-XTR-73598	R01666	pay00240	PAU_RS06005
R_UTPFOROXRED	UTP:formate 2'-oxidoreductase_c0	M_utp_c + M_for_c <=> M_dutp_c + M_co2_c + M_h2o_c				SBO:0000176	False			51631			1.1.98.6		R11635	pay00240	PAU_RS19855
R_NTPP7	Nucleoside triphosphate pyrophosphorylase (dttp)_c0	M_dttp_c + M_h2o_c <=> M_dtmp_c + M_h_c + M_ppi_c				SBO:0000176	False	rxn09014	DTTPDP	28537	META:RXN0-5107	MNXR97809	3.6.1.9		R11323	pay00240	PAU_RS04105
R_3NUCLE3	3 nucleotidase 3 cMP_c0	M_h2o_c + M_3cmp_c <=> M_cytd_c + M_pi_c				SBO:0000176	True	rxn01704	3NUCLE3	27897	META:RXN-14090	MNXR94934	3.1.3.6		R02370	pay00240	PAU_RS17355
R_MSAR	Malonic semialdehyde reductase_c0	M_h_c + M_msa_c + M_nadph_c <=> M_nadp_c + M_3hpp_c				SBO:0000176	False		MSAR	26441	META:RXN-8974	MNXR101737	1.1.1.298		R09289	pay00240	PAU_RS10545
R_PSURIK	Pseudouridine kinase_c0	M_psuri_c + M_atp_c <=> M_adp_c + M_h_c + M_psd5p_c				SBO:0000176	False		PSURIK	22451			2.7.1.83		R03315	pay00240	PAU_RS10545
R_PSUDS	Pseudouridylate synthase_c0	2.0 M_h_c + M_r5p_c + M_ura_c <=> M_h2o_c + M_psd5p_c				SBO:0000176	False		PSUDS	18340		MNXR103310	4.2.1.70		R01055	pay00240	PAU_RS19400
R_LIPA4ALAPT	4-amino-4-deoxy-alpha-L-arabinopyranosyl ditrans,octacis-undecaprenyl phosphate:lipid IVA 4-amino-4-deoxy-beta-L-arabinopyranosyltransferase_c0	M_uLa4n_c + M_lipidA_c <=> M_lipidIIA_c + M_udcpp_c				SBO:0000176	False						2.4.2.43		R09773	pay00540	PAU_RS09055
R_LIPIIAPALMT	1-palmitoyl-2-acyl-sn-glycero-3-phosphocholine:lipid-IIA palmitoyltransferase_c0	M_1p2ag3pcho_c + M_lipidIIA_c <=> M_lipidIIB_c + M_3lysolecithin_c				SBO:0000176	False						2.3.1.251		R12206	pay00540	PAU_RS08470
R_LIPAPALMT	1-palmitoyl-2-acyl-sn-glycero-3-phosphocholine:lipid-IVA palmitoyltransferase_c0	M_1p2ag3pcho_c + M_lipidA_c <=> M_lipidB_c + M_3lysolecithin_c				SBO:0000176	False						2.3.1.251		R12187	pay00540	PAU_RS08470
R_LIPB4ALAPT	4-amino-4-deoxy-alpha-L-arabinopyranosyl ditrans,octacis-undecaprenyl phosphate:lipid IVB 4-amino-4-deoxy-L-arabinopyranosyltransferase_c0	M_uLa4n_c + M_lipidB_c <=> M_lipidIIB_c + M_udcpp_c				SBO:0000176	False						2.4.2.43		R12207	pay00540	PAU_RS09055
R_UGLT	UDPglucose--hexose-1-phosphate uridylyltransferase_c0	M_gal1p_c + M_udpg_c <=> M_g1p_c + M_udpgal_c				SBO:0000176	True	rxn00701	UGLT	13992	META:GALACTURIDYLYLTRANS-RXN	MNXR143436	2.7.7.12	R-XTR-70361	R00955	pay00250	PAU_RS02665
R_UACGAMNADOXRED	UDP-N-acetyl-D-glucosamine:NAD+ 6-oxidoreductase_c0	M_uacgam_c + M_h2o_c + 2.0 M_nad_c <=> M_udpadgluc_c + 2.0 M_nadh_c + 2.0 M_h_c				SBO:0000176	False			13328			1.1.1.136		R00421	pay00520	PAU_RS21445
R_UDPADGLUCNADORXRED	UDP-N-acetyl-2-amino-2-deoxy-alpha-D-glucuronate:NAD+ 3-oxidoreductase_c0	M_udpadgluc_c + 2.0 M_nad_c <=> M_udpacribhex_c + M_nadh_c + M_h_c				SBO:0000176	False			33582			1.1.1.335		R10140	pay00520	PAU_RS21450
R_UDPACGLUCOXTRANS	UDP-2-acetamido-3-amino-2,3-dideoxy-alpha-D-glucuronate:2-oxoglutarate aminotransferase_c0	M_udpacribhex_c + M_glu__L_c <=> M_udpacgluc_c + M_akg_c				SBO:0000176	False			33586			2.6.1.98		R10141	pay00520	PAU_RS21460
R_UDPACGLUCACTRANS	acetyl-CoA:UDP-2-acetamido-3-amino-2,3-dideoxy-alpha-D-glucuronate 3-N-acetyltransferase_c0	M_udpacgluc_c + 2.0 M_accoa_c <=> M_udpdiacgluc_c + M_coa_c				SBO:0000176	False			33590			2.3.1.201		R10101	pay00520	PAU_RS21455
R_UDPDIACGLUCEPI	2,3-diacetamido-2,3-dideoxy-alpha-D-glucuronate 2-epimerase_c0	M_udpdiacgluc_c <=> M_udpdiacmann_c				SBO:0000176	False			24767			5.1.3.23		R09600	pay00520	PAU_RS21485
R_r06894	R06894_c0	M_udpacgal_c + 2.0 M_nad_c + M_h2o_c <=> M_udpacgala_c + 2.0 M_nadh_c + 2.0 M_h_c				SBO:0000176	False						1.1.1.-		R06894	pay00520
R_ACMUM6PTRANS	N-acetylmuramate 6-phosphotransferase_c0	M_uamr_e + M_pplhis_c <=> M_acmum6p_c + M_phis__L_c				SBO:0000176	False			33402			2.7.1.192		R08559	pay00520	PAU_RS01560
R_ACM6PH	N-acetylmuramate 6-phosphate hydrolase_c0	M_acmum6p_c + M_h2o_c <=> M_acgam6p_c + M_lac__D_c				SBO:0000176	False	rxn08044		26413		MNXR95273	4.2.1.126		R08555	pay00520	PAU_RS01565
R_ACGAM6PTRANS	protein-N(pi)-phosphohistidine:N-acetyl-D-glucosamine 6-phosphotransferase_c0	M_acgam_e + M_pplhis_c <=> M_acgam6p_c + M_phis__L_c				SBO:0000176	False			49243			2.7.1.193		R05199	pay00520	peg3425
R_CHITINGLYHY_CHITOB	[1,4-(N-Acetyl-beta-D-glucosaminyl)]n glycanohydrolase_c0	M_chitin_c + M_h2o_c <=> M_chitin_c + M_chitob_c				SBO:0000176	False						3.2.1.14		R02334	pay00520	PAU_RS09940
R_CHITINGLYHY_ACGAM	[1,4-(N-Acetyl-beta-D-glucosaminyl)]n glycanohydrolase_c0	M_chitin_c + M_h2o_c <=> M_chitin_c + M_acgam_c				SBO:0000176	False						3.2.1.14		R01206	pay00520	PAU_RS09940
R_HXAD	Hexosaminidase_c0	M_chitob_c + M_h2o_c <=> 2.0 M_acgam_c				SBO:0000176	False	rxn00016	HXAD	30674	META:RXN-12625	MNXR95628	3.2.1.52		R00022	pay00520	PAU_RS08310
R_UDPGDC	UDP-glucuronate C-4' decarboxylase_c0	M_udpglcur_c + M_nad_c <=> M_co2_c + M_nadh_c + M_udpLa4o_c				SBO:0000176	False	rxn09351	UDPGDC	24705	META:RXN0-1861	MNXR105064	1.1.1.305		R07658	pay00520	PAU_RS09045
R_UDPKAAT	UDP-4-ketopentose:UDP-4-amino-4-deoxy-L-arabinose aminotransferase	M_udpLa4o_c + M_glu__L_c <=> M_akg_c + M_udpLa4n_c				SBO:0000176	True	rxn07474	UDPKAAT	24713	META:RXN0-1863	MNXR105074	2.6.1.87		R07659	pay00520	PAU_RS09035
R_ULA4NFT	UDP-L-Ara4N formyltransferase_c0	M_10fthf_c + M_udpLa4n_c <=> M_udpLa4fn_c + M_thf_c + M_h_c				SBO:0000176	False		ULA4NFT	24709		MNXR105113	2.1.2.13		R07660	pay00520	PAU_RS09045
R_ULA4NFTRANS	UDP-4-deoxy-4-formamido-L-arabinose:undecaprenyl-phosphate 4-deoxy-4-formamido-L-arabinosyltransferase_c0	M_udpLa4fn_c + M_udcpdp_c <=> M_uLa4fn_c + M_udp_c				SBO:0000176	False			27725			2.4.2.53		R07661	pay00520	PAU_RS09040
R_UPLA4FNF	Undecaprenyl phosphate-L-Ara4FN formylase_c0	M_uLa4fn_c + M_h2o_c <=> M_uLa4n_c + M_for_c				SBO:0000176	False	rxn09363		27737		MNXR105132	3.5.1.-		R07662	pay00520
R_MAN6PTRANS	protein-N(pi)-phosphohistidine:D-mannose 6-phosphotransferase_c0	M_pplhis_c + M_man_e <=> M_phis__L_c + M_man6p_c				SBO:0000176	False			49235			2.7.1.191		R02630	pay00520	PAU_RS08860
R_MI3PS	1D-myo-inositol-3-phosphate lyase (isomerizing)_c0	M_g6p_c <=> M_mi3p__D_c				SBO:0000176	True	rxn05072	MI3PS_c	10719	META:MYO-INOSITOL-1-PHOSPHATE-SYNTHASE-RXN	MNXR101575	5.5.1.4	R-XTR-1855178	R07324	pay00521	PAU_RS10285
R_INS2D	Inositol 2-dehydrogenase_c0	M_inost_c + M_nad_c <=> M_nadh_c + M_h_c + M_2ins_c				SBO:0000176	False	rxn00879	INS2D	16952	META:MYO-INOSITOL-2-DEHYDROGENASE-RXN	MNXR100842	1.1.1.18		R01183	pay00521	PAU_RS13150
R_PPHISTG6PTRANS	protein-N(pi)-phosphohistidine:D-glucose 6-phosphotransferase_c0	M_pplhis_c + M_glc__D_e <=> M_phis__L_c + M_g6p_c				SBO:0000176	False			33370			2.7.1.1999		R02738	pay00010	PAU_RS06800
R_G1PPHYL	alpha-D-glucose-1-phosphate phosphohydrolase_c0	M_g1p_c + M_h2o_c <=> M_glc__D_c + M_pi_c				SBO:0000176	False						3.1.3.10		R00947	pay00010	PAU_RS00900
R_PPHISTS6PTRANS	protein-N(pi)-phosphohistidine:salicin 6-phosphotransferase_c0	M_pplhis_c + M_salcn_e <=> M_phis__L_c + M_salcn6p_c				SBO:0000176	False			33370			2.7.1.1999		R04394	pay00010	PAU_RS06800
R_PPHISTA6PTRANS	protein-N(pi)-phosphohistidine:arbutin 6-phosphotransferase_c0	M_pplhis_c + M_arbt_e <=> M_phis__L_c + M_arbt6p_c				SBO:0000176	False						2.7.1.-		R05132	pay00010	PAU_RS06800
R_ACS	Acetyl-CoA synthetase_c0	M_ac_c + M_atp_c + M_coa_c <=> M_accoa_c + M_ppi_c + M_amp_c				SBO:0000176	False	rxn00175	ACS_c	23179	META:ACETATE--COA-LIGASE-RXN	MNXR95413	6.2.1.1	R-ATH-71735	R00235	pay00010	PAU_RS00305
R_ALDD2x	Aldehyde dehydrogenase (acetaldehyde, NAD)_c0	M_acald_c + M_h2o_c + M_nad_c <=> M_ac_c + 2.0 M_h_c + M_nadh_c				SBO:0000176	False	rxn00506	ACNO	25297	META:RXN66-3	MNXR95749	1.2.1.3	R-ATH-71691	R00710	pay00010	PAU_RS05300
R_DDGLK	2-dehydro-3-deoxygluconokinase_c0	M_atp_c + M_2ddglcn_c <=> M_adp_c + M_2ddg6p_c + M_h_c				SBO:0000176	False	rxn01123	DDGLKr	14800	META:DEOXYGLUCONOKIN-RXN	MNXR138209	2.7.1.45		R01541	pay00030	PAU_RS00625
R_ALATA_L	L-alanine transaminase_c0	M_akg_c + M_ala__L_c <=> M_pyr_c + M_glu__L_c				SBO:0000176	True	rxn00191	ALATA_Li	19456	META:RXN-13698	MNXR95698	2.6.1.2	R-BTA-70524	R00258	pay00250	PAU_RS07415
R_SSALx	Succinate-semialdehyde dehydrogenase (NAD)_c0	M_h2o_c + M_nad_c + M_sucsal_c <=> 2.0 M_h_c + M_nadh_c + M_succ_c				SBO:0000176	False	rxn00508	SSALx	13220	META:SUCCINATE-SEMIALDEHYDE-DEHYDROGENASE-RXN	MNXR95698	1.2.1.24	R-DME-888548	R00713	pay00250	PAU_RS04530
R_PPK	Polyphosphate kinase_c0	M_atp_c + M_pi_c <=> M_adp_c + 2.0 M_ppi_c				SBO:0000176	True			19576			2.7.4.1		R02184	pay00190	PAU_RS08575
R_UGMDDS	UDP-N-acetylmuramoyl-L-alanyl-D-glutamyl-meso-2,6-diaminopimeloyl-D-alanyl-D-alanine synthetase_c0	M_alaala_c + M_ugmd_c + M_atp_c <=> M_adp_c + M_h_c + M_pi_c + M_ugmda_c				SBO:0000176	False		UGMDDS	28377		MNXR105094	6.3.2.10		R04617	pay00550	PAU_RS05435
R_IPDPCT	(2E,6E)-farnesyl-diphosphate:isopentenyl-diphosphate cistransferase (adding 8 isopentenyl units)_c0	8.0 M_ipdp_c + M_frdp_c <=> M_udcpdp_c + 8.0 M_ppi_c				SBO:0000176	False			27554			2.5.1.31		R06447	pay00550	PAU_RS03210
R_MALCOAM	Malonyl-coa methylation_c0	M_amet_c + M_malACP_c <=> M_malmeACP_c + M_ahcys_c				SBO:0000176	False		MALCOAM	17108			2.1.1.197		R09543	pay00780	PAU_RS14310
R_MALACPD	Malonyl-ACP methyl ester C-acyltransferase decarboxylating_c0	M_malmeACP_c + M_malACP_c + M_h_c <=> M_skgmeACP_c + M_ACP_c + M_co2_c				SBO:0000176	False		MALACPD				2.3.1.179		R10115	pay00780	( PAU_RS08265 or PAU_RS07025 )
R_3HGMEACPOR	3-hydroxyglutaryl-[acp]-methyl-ester:NADP+ oxidoreductase_c0	M_skgmeACP_c + M_nadph_c + M_h_c <=> M_3hgmeACP_c + M_nadp_c				SBO:0000176	False						1.1.1.100		R10116	pay00780	PAU_RS08255
R_HGLACPHL	3-Hydroxyglutaryl-ACP methyl ester hydro-lyase_c0	M_3hgmeACP_c <=> M_egmeACP_c + M_h2o_c				SBO:0000176	False						4.2.1.59		R10117	pay00780	PAU_RS03240
R_EGMEACPR	Enoylglutaryl-[ACP] methyl ester reductase_c0	M_egmeACP_c + M_h_c + M_nadph_c <=> M_gmeACP_c + M_nadp_c				SBO:0000176	False					MNXR97906	1.3.1.10		R10118	pay00780	PAU_RS09385
R_MALACPCAT	glutaryl-[acp]-methyl-ester:malonyl-[acyl-carrier protein] C-acyltransferase (decarboxylating)_c0	M_gmeACP_c + M_malACP_c <=> M_skpmeACP_c + M_ACP_c + M_co2_c				SBO:0000176	False						2.3.1.179		R10119	pay00780	( PAU_RS08265 or PAU_RS07025 )
R_KPIMR	3-Ketopimeloyl-ACP methyl ester reductase_c0	M_skpmeACP_c + M_nadph_c + M_h_c <=> M_3hpmeACP_c + M_nadp_c				SBO:0000176	False		KPIMR				1.1.1.100		R10120	pay00780	PAU_RS08255
R_HPIMHL	3-Hydroxypimeloyl-ACP methyl ester hydro-lyase_c0	M_3hpmeACP_c <=> M_epmeACP_c + M_h2o_c				SBO:0000176	False		HPIMHL				4.2.1.59		R10121	pay00780	PAU_RS03240
R_PIMR	Enoylpimeloyl-ACP methyl ester reduction_c0	M_epmeACP_c + M_h_c + M_nadph_c <=> M_pmlmeACP_c + M_nadp_c				SBO:0000176	False		PIMR				1.3.1.10		R10122	pay00780	PAU_RS09385
R_PMEACPE	Pimeloyl-[ACP] methyl ester esterase_c0	M_pmeACP_c + M_h2o_c <=> M_pimACP_c + M_meoh_c				SBO:0000176	False		PMEACPE		META:RXN-11483	MNXR103041	3.1.1.85		R09725	pay00780	PAU_RS00730
R_AOXSr2	8-amino-7-oxononanoate synthase_c0	M_pimACP_c + M_ala__L_c <=> M_8aonn_c + M_ACP_c + M_co2_c				SBO:0000176	False		AOXSr2		META:RXN-11484	MNXR95855	2.3.1.47		R10124	pay00780	PAU_RS05800
R_DBTS	Dethiobiotin synthase_c0	M_atp_c + M_co2_c + M_dann_c <=> M_adp_c + M_dtbt_c + 3.0 M_h_c + M_pi_c				SBO:0000176	False	rxn02277	DBTSr	15808	META:DETHIOBIOTIN-SYN-RXN	MNXR97180	6.3.3.3		R03182	pay00780	PAU_RS10530
R_BTNCOAL	biotin:CoA ligase (AMP-forming)_c0	M_atp_c + M_btn_c <=> M_ppi_c + M_btamp_c				SBO:0000176	False			31118			6.3.4.15		R01074	pay00780	PAU_RS21015
R_BTAMPACL	Biotinyl-5'-AMP:apo-[carboxylase] ligase (AMP-forming)_c0	M_accp_c + M_btamp_c <=> M_amp_c + M_btnCCP_c				SBO:0000176	False			59735			6.3.4.15		R05145	pay00780	PAU_RS21015
R_G1SAT	Glutamate-1-semialdehyde aminotransferase_c0	M_glu1sa_c <=> M_5aop_c				SBO:0000176	True	rxn01629	G1SATi	14268	META:GSAAMINOTRANS-RXN	MNXR99850	5.4.3.8		R02272	pay00860	PAU_RS04060
R_UPP3MT	Uroporphyrinogen methyltransferase_c0	2.0 M_amet_c + M_uppg3_c <=> 2.0 M_ahcys_c + M_dscl_c + M_h_c				SBO:0000176	False	rxn02287	UPP3MT	32462	META:RXN-13403	MNXR105137	2.1.1.107		R03194	pay00860	PAU_RS03400
R_COPRE3MET	S-adenosyl-L-methionine:cobalt-precorrin-3 C20-methyltransferase_c0	M_amet_c + M_copre3_c <=> M_ahcys_c + M_copre4_c				SBO:0000176	False			26279			2.1.1.131		R05809	pay00860	PAU_RS07815
R_COPRE4MET	S-adenosyl-L-methionine:cobalt-precorrin-4 C20-methyltransferase_c0	M_amet_c + M_copre4_c <=> M_ahcys_c + M_codscl5a_c				SBO:0000176	False			26280			2.1.1.271		R05810	pay00860	PAU_RS07805
R_CODSCL5DA	Cobalt precorrin 5a deacetylation_c0	M_h2o_c + M_codscl5a_c <=> M_acald_c + M_codscl5b_c + M_h_c				SBO:0000176	False		CODSCL5DA	26284	META:RXN-8763	MNXR96836	3.7.1.12		R07772	pay00860	PAU_RS07810
R_CODSCL5BMT	Cobalt precorrin 5b methyltransferase_c0	M_amet_c + M_codscl5b_c <=> M_ahcys_c + M_copre6_c + M_h_c				SBO:0000176	False	rxn07587	CODSCL5BMT	26288		MNXR96835	2.1.1.195		R07773	pay00860	PAU_RS07790
R_COPRE6NADOXRED	Cobalt precorrin 6 methyltransferase_c0	M_copre6_c + M_nadh_c + M_h_c <=> M_codhpre6_c + M_nad_c				SBO:0000176	False			15628			1.3.1.106		R05812	pay00860	PAU_RS07820
R_CODHPRE6MET	S-adenosyl-L-methionine:cobalt-precorrin-6B C15-methyltransferase (C12-decarboxylating)_c0	M_codhpre6_c + M_amet_c <=> M_codscl7_c + M_co2_c + M_ahcys_c				SBO:0000176	False						2.1.1.196		R07774	pay00860	PAU_RS07800
R_CODSCL7MTDC	Cobalt precorrin 7 methyltransferase decarboxylase_c0	M_codscl7_c + M_amet_c <=> M_copre8_c + M_ahcys_c				SBO:0000176	False	rxn07589	34594			MNXR96839	2.1.1.289		R07775	pay00860	PAU_RS07795
R_COBYALIG	cobyrinate:L-glutamine amido-ligase (ADP-forming)_c0	M_cobya_c + 2.0 M_gln__L_c + 2.0 M_atp_c + 2.0 M_h2o_c <=> M_co2dam_c + 2.0 M_glu__L_c + 2.0 M_adp_c + 2.0 M_pi_c				SBO:0000176	False		26292				6.3.5.11		R05815	pay00860	PAU_RS07775
R_CBLAT	Cob(I)alamin adenosyltransferase_c0	M_atp_c + M_cbl1_c + M_h_c <=> M_trip_c + M_adocbl_c				SBO:0000176	True				META:COBALADENOSYLTRANS-RXN	MNXR96476	2.5.1.17		R01492	pay00860	PAU_RS07955
R_LTHRK	L threonine kinase_c0	M_atp_c + M_thr__L_c <=> M_adp_c + M_h_c + M_thrp_c				SBO:0000176	False	rxn10609		33710	META:RXN-8626	MNXR101251	2.7.1.177		R06531	pay00860	PAU_RS07945
R_PC17M	Precorrin-3B C17-methyltransferase_c0	M_amet_c + M_pre3b_c <=> M_ahcys_c + M_h_c + M_pre4_c				SBO:0000176	False	rxn03513	PC17M	12764	META:2.1.1.131-RXN	MNXR138687	2.1.1.131		R05180	pay00860	PAU_RS07815
R_PC11M	Precorrin-4 C11-methyltransferase_c0	M_amet_c + M_pre4_c <=> M_ahcys_c + M_h_c + M_pre5_c				SBO:0000176	False	rxn03514	PC11M	22015	META:2.1.1.133-RXN	MNXR138686	2.1.1.133		R05181	pay00860	PAU_RS07805
R_HMPPP9OXRED	magnesium-protoporphyrin-IX 13-monomethyl ester,S-adenosyl-L-methionine:H2O oxidoreductase (hydroxylating)_c0	M_mppp9om_c + 2.0 M_amet_c + 2.0 M_h2o_c <=> M_hmppp9_c + 2.0 M_met__L_c + 2.0 M_dad_5_c				SBO:0000176	False			49103			1.21.98.3		R06268	pay00860	PAU_RS00700
R_OMPPP9OXRED	magnesium-protoporphyrin-IX 13-monomethyl ester,S-adenosyl-L-methionine:H2O oxidoreductase (hydroxylating)_c0	M_hmppp9_c + 2.0 M_amet_c <=> M_omppp9_c + 2.0 M_met__L_c + 2.0 M_dad_5_c				SBO:0000176	False			49107			1.21.98.3		R06269	pay00860	PAU_RS00700
R_DVPCHLLDOXRED	magnesium-protoporphyrin-IX 13-monomethyl ester,S-adenosyl-L-methionine:H2O oxidoreductase (hydroxylating)_c0	M_omppp9_c + 2.0 M_amet_c <=> M_dvpchlld_c + 2.0 M_met__L_c + 2.0 M_dad_5_c				SBO:0000176	False			49111			1.21.98.3		R06270	pay00860	PAU_RS00700
R_FACOAE160	Fatty-acid-CoA thioesterase (hexadecanoate)_c0	M_h2o_c + M_pmtcoa_c <=> M_coa_c + M_h_c + M_hdca_c				SBO:0000176	False	rxn00943	HDCAc	16648	META:PALMITOYL-COA-HYDROLASE-RXN	MNXR99131	3.1.2.22		R01274	pay01040	PAU_RS04815
R_DHPt	4,5-Dihdroxy-2,3-Pentanedione transport_c0	M_dhptd_c <=> M_dhptd_e				SBO:0000176	True
R_FRUt2	D fructose transport in via proton symport_c0	M_fru_e + M_h_e <=> M_fru_c + M_h_c				SBO:0000176	False	rxn09681				MNXR99664
R_SUCRt2	D fructose transport in via proton symport_c0	M_sucr_e + M_h_e <=> M_sucr_c + M_h_c				SBO:0000176	False	rxn09658			META:TRANS-RXN-244	MNXR104640
R_ACGAtex_1	N-Acetyl-D-glucosamine transport(via diffusion)_c0	M_acgam_e <=> M_acgam_c				SBO:0000176	True	rxn08042			META:TRANS-RXN-244	MNXR104640
R_SBT_Dt	D sorbitol transport via passive diffusion_c0	M_sbt__D_e <=> M_sbt__D_c				SBO:0000176	True	rxn09662				MNXR104288
R_MANt2	D mannose transport in via proton symport_c0	M_man_e + M_h_e <=> M_man_c + M_h_c				SBO:0000176	False	rxn05611				MNXR101403
R_GLCt1	Glucose transport uniport_c0	M_glc__D_e <=> M_glc__D_c				SBO:0000176	False	rxn09875			META:TRANS-RXN0-574	MNXR100188
R_TREt2	Trehalose transport in via proton symporter_c0	M_tre_e + M_h_e <=> M_tre_c + M_h_c				SBO:0000176	False	rxn09870				MNXR104932
R_GLYCOGENt	Glycogen transport in_c0	M_glycogenn1_e <=> M_glycogen_c				SBO:0000176	True	rxn13298				MNXR100211
R_SALCNt	Salicin transport via proton symport_c0	M_h_e + M_salcn_e <=> M_h_c + M_salcn_c				SBO:0000176	True
R_GLUMt	GLUM transport via proton symport_c0	M_h_e + M_2amm2deoxDglucpyr_e <=> M_h_c + M_2amm2deoxDglucpyr_c				SBO:0000176	True
R_GALTt	Transport of Galactitol_c0	M_galt_e <=> M_galt_c				SBO:0000176	True
R_ARBTt	Arbutin transport via proton symport_c0	M_h_e + M_arbt_e <=> M_h_c + M_arbt_c				SBO:0000176	True
R_AMOBt	S-Adenosyl-4-methylthio-2-oxobutanoate transport via proton symport_c0	M_h_e + M_amob_e <=> M_h_c + M_amob_c				SBO:0000176	True
R_CELLBabc	Cellobiose transport via ATP transporter_c0	M_h2o_c + M_cellb_e + M_atp_c <=> M_adp_c + M_pi_c + M_h_c + M_cellb_c				SBO:0000176	False					MNXR96587
R_BIOMASSt	Biomass Transport_c0	M_biomass_e <=> M_biomass_c				SBO:0000176	True
R_BIOMASS	GramNegativeBiomass_auto_biomass	0.219088153012743 M_glu__L_c + 0.0106480421341882 M_antcard_c + 0.0250105977108944 M_peptidopolyn_c + 0.120676604606612 M_tyr__L_c + 0.0106480421341882 M_didianethal_c + 0.00309646685192537 M_2dmmq8_c + M_protbiosyn_c + 0.179456352975885 M_ser__L_c + 0.375388847540127 M_leu__L_c + 0.154519490031345 M_phe__L_c + 0.00309646685192537 M_coa_c + 0.00309646685192537 M_mqn8_c + 0.00309646685192537 M_mn2…				SBO:0000629	False	bio1
R_HMNO	3-Hydroxy-2-methylpropanoate:NAD+ oxidoreductase_c0	M_nad_c + M_3hib_c <=> M_h_c + M_nadh_c + M_mmtsa_c				SBO:0000176	True			31278	META:3-HYDROXYISOBUTYRATE-DEHYDROGENASE-RXN	MNXR100663	1.1.1.35		R05066	pay00280	PAU_RS06925
R_ACCOAC	Acetyl-CoA carboxylase_c0	M_accoa_c + M_hco3_c + M_atp_c <=> M_adp_c + M_pi_c + M_h_c + M_malcoa_c				SBO:0000176	False	rxn00533		11311	META:ACETYL-COA-CARBOXYLTRANSFER-RXN	MNXR95219	6.4.1.2	R-ATH-200555	R00742	pay00620	PAU_RS03265
R_DNADDP	Deamino-NAD+ nucleotidohydrolase_c0	M_dnad_c + M_h2o_c <=> M_amp_c + M_nicrnt_c + 2.0 M_h_c				SBO:0000176	False	rxn02154	r0584			MNXR97624	3.6.1.9		R03004	pay00760	PAU_RS04105
R_COBYATRANS	ATP:Cob(II)yrinate diamide Cobeta-adenosyltransferase_c0	2.0 M_atp_c + 2.0 M_co2dam_c + M_cytP450r_c <=> 2.0 M_trip_c + 2.0 M_adcobdam_c + M_cytP450o_c				SBO:0000176	False						2.5.1.17		R12184	pay00860	PAU_RS09990
R_BPNT2	3'-Phospho-5'-adenylyl sulfate 3'-phosphohydrolase_c0	M_paps_c + M_h2o_c <=> M_aps_c + M_pi_c				SBO:0000176	False	rxn00360	PAPSP		META:R163-RXN	MNXR96322	3.1.3.7	R-MTU-936659	R00508	pay00920	PAU_RS20145
R_PDH	Pyruvate dehydrogenase_c0	M_coa_c + M_pyr_c + M_nad_c <=> M_accoa_c + 2.0 M_co2_c + M_nadh_c				SBO:0000176	False	rxn00154	PDH	28045	META:PYRUVDEH-RXN	MNXR102425	2.3.1.12	R-XTR-71397	R00209	pay01200	PAU_RS05585
R_UGLDDS1	[UDP-N-acetylmuramoyl-L-alanyl-D-glutamyl-L-lysine:alanyl-D-alanine ligase (ADP-forming)]_c0	M_atp_c + M_alaala_c + M_uAgl_c <=> M_adp_c + M_pi_c + M_h_c + M_uAgla_c				SBO:0000176	False	rxn03140	UGLDDS1	16088	META:6.3.2.10-RXN	MNXR138915	6.3.2.10		R04573	pay01100	PAU_RS05435
R_XYLK	ATP:D-xylulose 5-phosphotransferase_c0	M_atp_c + M_xylu__D_c <=> M_adp_c + M_h_c + M_xu5p__D_c				SBO:0000176	False	rxn01199	XYLK_c	10967	META:XYLULOKIN-RXN	MNXR105255	2.7.1.17	R-XTR-5662466	R01639		PAU_RS12595
R_SPMDt3i	Spermidine transport in via proton antiport_c0	M_h_c + M_spmd_e <=> M_h_e + M_spmd_c				SBO:0000176	True	rxn05652	SPMDt3i	28738	META:TRANS-RXN0-266	MNXR104497					( PAU_RS11775 and PAU_RS11770 )
R_5MTRt2	5 Methylthio D ribose transport inout via proton symport_c0	M_h_e + M_5mtr_e <=> M_h_c + M_5mtr_c				SBO:0000176	True	rxn05481	5MTRt2			MNXR95090
R_THZPSN3	Thiazole phosphate synthesis_c0	M_atp_c + M_imgly_c + M_dxyl5p_c + M_h_c + M_iscssh_c + M_nadph_c <=> M_4mpetz_c + M_amp_c + M_co2_c + 2.0 M_h2o_c + M_iscs_c + M_nadp_c + M_ppi_c				SBO:0000176	False		THZPSN3			MNXR104861					( PAU_RS17020 and PAU_RS01920 and PAU_RS06625 and PAU_RS01935 and PAU_RS01930 )
R_AMPMS2	4-amino-2-methyl-5-phosphomethylpyrimidine synthetase_c0	M_air_c + M_h2o_c + M_nad_c <=> M_4ampm_c + 2.0 M_for_c + 3.0 M_h_c + M_nadh_c				SBO:0000176	False		AMPMS2			MNXR142626					PAU_RS01945
R_ICYSDS	ISC Cysteine desulfuration_c0	M_cys__L_c + M_iscs_c <=> M_ala__L_c + M_iscssh_c				SBO:0000176	False		ICYSDS			MNXR100790					PAU_RS06625
R_METS	Methionine synthase_c0	M_5mthf_c + M_hcys__L_c <=> M_h_c + M_met__L_c + M_thf_c				SBO:0000176	False	rxn00693	METSr	11175		MNXR101481	2.1.1.13		R00946	pay01230
R_ALATA_L2	Alanine transaminase_c0	M_ala__L_c + M_pydx5p_c <=> M_pyam5p_c + M_pyr_c				SBO:0000176	False	rxn08103	ALATA_L2	30023		MNXR95699					PAU_RS06585
R_TRPAS2	Tryptophanase (L-tryptophan)_c0	M_trp__L_c + M_h2o_c <=> M_indole_c + M_nh4_c + M_pyr_c				SBO:0000176	False	rxn00473	TRPAS2	19554	META:TRYPTOPHAN-RXN		4.1.99.1				PAU_RS02135
R_PPM	Phosphopentomutase_c0	M_r1p_c <=> M_r5p_c				SBO:0000176	True		PPM		META:RXN-14456	MNXR103115	5.4.2				PAU_RS02545
R_NDP3	Nucleoside diphosphatase GDP_c0	M_gdp_c + M_h2o_c <=> M_gmp_c + M_h_c + M_pi_c				SBO:0000176	False	rxn00236	NDP3	22158	META:GUANOSINE-DIPHOSPHATASE-RXN	MNXR101928	3.6.1.42		R00328	pay00620	( PAU_RS21635 or PAU_RS08405 )
R_CDPPH	CDP phosphohydrolase_c0	M_cdp_c + M_h2o_c <=> M_cmp_c + M_h_c + M_pi_c				SBO:0000176	False	rxn00366	CDPPH		META:RXN-12198	MNXR96559	3.6.1.5		R00514	pay00240	PAU_RS21635
R_NDP7	Nucleoside diphosphatase UDP_c0	M_udp_c + M_h2o_c <=> M_ump_c + M_h_c + M_pi_c				SBO:0000176	False	rxn00116	NDP7		META:RXN-12197	MNXR101931	3.6.1.9		R00155	pay00240	PAU_RS21635
R_ALATA_D2	D-alanine transaminase_c0	M_ala__D_c + M_pydx5p_c <=> M_pyam5p_c + M_pyr_c				SBO:0000176	False		ALATA_D2	28563	META:RXN0-5240	MNXR95697			R01147		PAU_RS06585
R_NTPP1	Nucleoside triphosphate pyrophosphorylase (dgtp)_c0	M_dgtp_c + M_h2o_c <=> M_dgmp_c + M_h_c + M_ppi_c				SBO:0000176	False	rxn01351	NTPP1	28365	META:RXN0-385	MNXR102049	3.6.1.9		R01855	pay00230	( PAU_RS05505 or PAU_RS04105 )
R_NTPTP2	Nucleoside triphosphate tripolyhydrolase_c0	M_gtp_c + M_h2o_c <=> M_gsn_c + M_trip_c				SBO:0000176	False	rxn09016	NTPTP2	30560		MNXR102058					PAU_RS04085
R_ALDD2y	Aldehyde dehydrogenase (acetaldehyde, NADP)_c0	M_acald_c + M_h2o_c + M_nadp_c <=> M_ac_c + M_h_c + M_nadph_c				SBO:0000176	False	rxn00507	ALDD2y	25299	META:RXN0-3962	MNXR95750	1.2.1.5		R00711	pay01120	( PAU_RS05300 or PAU_RS14155 or PAU_RS04820 )
R_DHORD5	Dihydroorotic acid (menaquinone-8)_c0	M_dhor__S_c + M_mqn8_c <=> M_mql8_c + M_orot_c				SBO:0000176	False	rxn08336	DHORD5	29202	META:RXN0-5240	MNXR97421					PAU_RS13405
R_ADK4	Adentylate kinase (ITP)_c0	M_amp_c + M_itp_c <=> M_adp_c + M_idp_c				SBO:0000176	True	rxn08067	ADK4	29867		MNXR95453					PAU_RS16785
R_KARA2	Ketol-acid reductoisomerase (2-Acetolactate)_c0	M_2ahbut_c + M_h_c + M_nadph_c <=> M_23dhmp_c + M_nadp_c				SBO:0000176	True		KARA2	13493	META:ACETOOHBUTREDUCTOISOM-RXN	MNXR100902	1.1.1.86				PAU_RS06140
R_RBK_L1	L-ribulokinase (L-ribulose)_c0	M_atp_c + M_rbl__L_c <=> M_adp_c + M_h_c + M_ru5p__L_c				SBO:0000176	False	rxn01763	RBK_L1	22073	META:RXN0-5116	MNXR103433	2.7.1.16		R02439	pay00040	PAU_RS05280
R_HEMEOS	Heme O synthase_c0	M_frdp_c + M_h2o_c + M_pheme_c <=> M_hemeO_c + M_ppi_c				SBO:0000176	False		HEMEOS	28072		MNXR100596	2.5.1.-	R-CFA-2995330	R07411	pay00860	PAU_RS16995
R_PYDXPP	Pyridoxal 5-phosphate phosphatase_c0	M_pydx5p_c + M_h2o_c <=> M_pydx_c + M_pi_c				SBO:0000176	False	rxn00123	PYDXPP	20533	META:3.1.3.74-RXN	MNXR103368	3.1.3.74		R00173	pay00750	( PAU_RS20400 or PAU_RS14335 )
R_PDXPP	Pyridoxine 5-phosphate phosphatase_c0	M_pdx5p_c + M_h2o_c <=> M_pydxn_c + M_pi_c				SBO:0000176	False	rxn01398	PDXPP	25112	META:RXN-14181	MNXR102440	3.1.3.74		R01911	pay00750	PAU_RS14335
R_OAADC	Oxaloacetate decarboxylase_c0	M_h_c + M_oaa_c <=> M_co2_c + M_pyr_c				SBO:0000176	False	rxn00162	OAADC	15644	META:OXALODECARB-RXN	MNXR102097	1.1.1.40		R00217	pay00620	PAU_RS00630
R_MACPD	Malonyl-ACP decarboxylase_c0	M_h_c + M_malACP_c <=> M_co2_c + M_acACP_c				SBO:0000176	False	rxn08861	MACPD		META:MALONYL-ACPDECARBOX-RXN	MNXR101327	4.1.1.87		R09482		PAU_RS07025
R_DMQMT	3-Dimethylubiquinonol 3-methyltransferase_c0	M_2omhmbl_c + M_amet_c <=> M_ahcys_c + M_h_c + M_q8h2_c				SBO:0000176	False	rxn08353	DMQMT	28681	META:DHHB-METHYLTRANSFER-RXN	MNXR97527	2.1.1.64				PAU_RS07580
R_HPPK2	6-hydroxymethyl-dihydropterin pyrophosphokinase_c0	M_6hmhpt_c + M_atp_c <=> M_6hmhptpp_c + M_amp_c + M_h_c				SBO:0000176	False		HPPK2	11414	META:H2PTERIDINEPYROPHOSPHOKIN-RXN	MNXR100694	2.7.6.3		R03503	pay00790	PAU_RS03995
R_DHORD2	Dihydoorotic acid dehydrogenase (quinone8)_c0	M_dhor__S_c + M_q8_c <=> M_orot_c + M_q8h2_c				SBO:0000176	False	rxn08335	DHORD2	28687		MNXR97418					PAU_RS13405
R_BUTCT	Acetyl-CoA:butyrate-CoA transferase_c0	M_accoa_c + M_but_c <=> M_ac_c + M_btcoa_c				SBO:0000176	False		BUTCT			MNXR96217	2.8.3.8				( PAU_RS05010 and PAU_RS05015 )
R_CYNTAH	Cyanate aminohydrolase_c0	M_cynt_c + 3.0 M_h_c + M_hco3_c <=> 2.0 M_co2_c + M_nh4_c				SBO:0000176	False	rxn08277	CYNTAH	11121	META:RXN-12893	MNXR138188	4.2.1.104		R10079		PAU_RS00450
R_DHDPRy	Dihydrodipicolinate reductase (NADPH)_c0	M_23dhdp_c + M_h_c + M_nadph_c <=> M_nadp_c + M_thdp_c				SBO:0000176	False	rxn02929	DHDPRy			MNXR134418	1.3.1.26				PAU_RS02760
R_DKGLCNR1	2,5-diketo-D-gluconate reductase_c0	M_25dkglcn_c + M_h_c + M_nadph_c <=> M_nadp_c + M_2dhguln_c				SBO:0000176	False	rxn08345	DKGLCNR1			MNXR97489					PAU_RS17420
R_GMPS2	GMP synthase_c0	M_atp_c + M_gln__L_c + M_h2o_c + M_xmp_c <=> M_amp_c + M_glu__L_c + M_gmp_c + M_h_c + M_ppi_c				SBO:0000176	False	rxn00917	GMPS2	11683	META:GMP-SYN-GLUT-RXN	MNXR100384	6.3.5.2		R01231	pay00230	PAU_RS08810
R_NTPP3	Nucleoside triphosphate pyrophosphorylase (dctp)_c0	M_dctp_c + M_h2o_c <=> M_dcmp_c + M_h_c + M_ppi_c				SBO:0000176	False	rxn01222	NTPP3	22638	META:DCTP-PYROPHOSPHATASE-RXN	MNXR97203	3.6.1.65		R01668	pay00240	( PAU_RS06010 or PAU_RS04105 )
R_ASCBPL	L-ascorbate 6-phosphate lactonase_c0	M_ascb6p_c + M_h2o_c <=> M_3dhgulnp_c + M_h_c				SBO:0000176	False	rxn07492	ASCBPL	28806	META:RXN0-5214	MNXR138067	3.1.1		R07677	pay00053	PAU_RS04185
R_MDH3	Malate dehydrogenase (menaquinone 8 as acceptor)_c0	M_mal__L_c + M_mqn8_c <=> M_mql8_c + M_oaa_c				SBO:0000176	False	rxn08901	MDH3	29087		MNXR101441					PAU_RS18425
R_MDH2	Malate dehydrogenase (ubiquinone 8 as acceptor)_c0	M_mal__L_c + M_q8_c <=> M_q8h2_c + M_oaa_c				SBO:0000176	False	rxn08900	MDH2	29085		MNXR101440					PAU_RS18425
R_GPDDA5	Glycerophosphodiester phosphodiesterase (Glycerophosphoinositol)_c0	M_g3pi_c + M_h2o_c <=> M_glyc3p_c + M_h_c + M_inost_c				SBO:0000176	False	rxn00889	GPDDA5	16504	META:3.1.4.44-RXN	MNXR100414	3.1.4.44	R-BTA-6813740	R01193		PAU_RS16000
R_PDX5PS	Pyridoxine 5'-phosphate synthase_c0	M_nad_c + M_dxyl5p_c + M_phthr_c <=> M_co2_c + 2.0 M_h2o_c + M_h_c + M_nadh_c + M_pdx5p_c + M_pi_c				SBO:0000176	False	rxn09072	PDX5PS			MNXR102439					( PAU_RS06380 and PAU_RS02800 )
R_ENTCS	Enterochelin synthase_c0	3.0 M_23dhba_c + 3.0 M_seramp_c <=> 6.0 M_amp_c + M_enter_c + 9.0 M_h_c				SBO:0000176	False	rxn13827	ENTCS	28567		MNXR97933					PAU_RS04760
R_NTP3	Nucleoside-triphosphatase (GTP)_c0	M_gtp_c + M_h2o_c <=> M_gdp_c + M_pi_c + M_h_c				SBO:0000176	False	rxn00241	NTP3	19670	META:RXN0-5462	MNXR102043	3.6.5.4				( PAU_RS20310 or PAU_RS11465 or PAU_RS21790 or PAU_RS20245 )
R_SERASr	(L-seryl)adenylate synthase_c0	M_atp_c + M_h_c + M_ser__L_c <=> M_ppi_c + M_seramp_c				SBO:0000176	True	rxn00418	SERASr	28572	META:ENTF-RXN	MNXR104332					PAU_RS12975
R_ADK3	Adentylate kinase (GTP)_c0	M_amp_c + M_gtp_c <=> M_adp_c + M_gdp_c				SBO:0000176	True	rxn08066	ADK3	29864	META:RXN-14074	MNXR95452	2.7.4.4	R-MMU-1008248			PAU_RS16785
R_GLUDC	Glutamate Decarboxylase_c0	M_glu__L_c + M_h_c <=> M_4abut_c + M_co2_c				SBO:0000176	False	rxn00194	GLUDC	17788	META:GLUTDECARBOX-RXN	MNXR95942			R00261	pay00650	PAU_RS10670
R_ACMAMUT	UDP-N-acetyl-D-mannosaminuronic acid transferase_c0	M_uacmamu_c + M_unaga_c <=> M_udp_c + M_unagamu_c + M_h_c				SBO:0000176	False	rxn08045	ACMAMUT	28366	META:UDPMANACATRANS-RXN	MNXR95274	2.4.1.180		R04477		PAU_RS20530
R_PACCOAL	Phenylacetate-CoA ligase_c0	M_atp_c + M_coa_c + M_pac_c <=> M_amp_c + M_phaccoa_c + M_ppi_c				SBO:0000176	False	rxn01842	PACCOAL	20957	META:RXN-10819	MNXR102315	6.2.1.30	R-RNO-177157	R02539	pay00360	PAU_RS18885
R_ACGAMT	UDP-N-acetylglucosamine:undecaprenylphosphate N-acetylglucosamine -1-phosphate transferase_c0	M_uacgam_c + M_udcpp_c <=> M_ump_c + M_unaga_c				SBO:0000176	False	rxn08040	ACGAMT			MNXR95251					PAU_RS20585
R_PItex	Phosphate transport via diffusion (extracellular to periplasm)_c0	M_pi_e <=> M_pi_c				SBO:0000176	True	rxn13178	PItex	32823	META:TRANS-RXN0-470	MNXR102871					PAU_RS13440
R_ASPO3	L-aspartate oxidase_c0	M_asp__L_c + M_q8_c <=> M_h_c + M_iasp_c + M_q8h2_c				SBO:0000176	False	rxn08166	ASPO3	28684		MNXR96091					PAU_RS06330
R_ASPO5	L-aspartate oxidase_c0	M_asp__L_c + M_fum_c <=> M_h_c + M_iasp_c + M_succ_c				SBO:0000176	False	rxn08168	ASPO5	30046	META:RXN-9772	MNXR96093	1.5.99				PAU_RS06330
R_ASPO4	L-aspartate oxidase_c0	M_asp__L_c + M_mqn8_c <=> M_h_c + M_iasp_c + M_mql8_c				SBO:0000176	False	rxn08167	ASPO4	29194		MNXR96092					PAU_RS06330
R_MALTATr	Maltose O-acetyltransferase_c0	M_accoa_c + M_malt_c <=> M_acmalt_c + M_coa_c				SBO:0000176	False	rxn01133	MALTATr		META:MALTACETYLTRAN-RXN	MNXR101351	2.3.1.79		R06251		PAU_RS05995
R_ENTERES	Enterochelin Esterase_c0	M_enter_c + M_h2o_c <=> M_23dhbzs_c + M_h_c				SBO:0000176	False	rxn08421	ENTERES	28018	META:RXN0-1661	MNXR97934	3.1.1				PAU_RS02360
R_DHPS2	ihydropteroate synthase_c0	M_4abz_c + M_6hmhptpp_c <=> M_dhpt_c + M_ppi_c				SBO:0000176	False	rxn12954	DHPS2	19951	META:H2PTEROATESYNTH-RXN	MNXR140085	2.5.1.15		R03067	pay00790	PAU_RS20020
R_DATPHs	DATP amine hydrolysis (spontaneous)_c0	M_datp_c + M_h2o_c + M_h_c <=> M_ditp_c + M_nh4_c				SBO:0000176	False	rxn08313	DATPHs			MNXR97174
R_FE3Ri	Fe(III) reduction_c0	M_fadh2_c + 2.0 M_fe3_c <=> M_fad_c + 2.0 M_fe2_c + 2.0 M_h_c				SBO:0000176	False	rxn08491	FE3Ri	30156		MNXR99524					PAU_RS19215
R_ACANTHAT	Acetyl-CoA:anthranilate acetyltransferase_c0	M_accoa_c + M_anth_c <=> M_acanth_c + M_coa_c				SBO:0000176	False	rxn08034	ACANTHAT	28552		MNXR95213					PAU_RS07680
R_GRXR	Glutaredoxin reductase_c0	M_grxox_c + 2.0 M_gthrd_c <=> M_grxrd_c + M_gthox_c				SBO:0000176	False	rxn08670	GRXR			MNXR100431	1.8.4.2				( PAU_RS09320 or PAU_RS13940 )
R_RNDR1b	Ribonucleoside-diphosphate reductase (ADP) (glutaredoxin)_c0	M_adp_c + M_grxrd_c <=> M_dadp_c + M_grxox_c + M_h2o_c				SBO:0000176	False	rxn09231	RNDR1b			MNXR104061					(( PAU_RS13940 and PAU_RS15695 and PAU_RS15700 ) and ( PAU_RS15695 and PAU_RS15700 ) and PAU_RS09320 )
R_RNDR2b	Ribonucleoside-diphosphate reductase (GDP) (glutaredoxin)_c0	M_gdp_c + M_grxrd_c <=> M_dgdp_c + M_grxox_c + M_h2o_c				SBO:0000176	False	rxn09232	RNDR2b			MNXR104063					(( PAU_RS13940 and PAU_RS15695 and PAU_RS15700 ) and ( PAU_RS15695 and PAU_RS15700 ) and PAU_RS09320 )
R_ATPHs	ATP amine hydrolysis (spontaneous)_c0	M_atp_c + M_h_c + M_h2o_c <=> M_itp_c + M_nh4_c				SBO:0000176	False	rxn00064	ATPHs	13037	META:ATP-DEAMINASE-RXN	MNXR96130	3.5.4.18		R00088
R_F6PP	D-fructose 6-phosphate phosphatase_c0	M_f6p_c + M_h2o_c <=> M_fru_c + M_pi_c				SBO:0000176	False		F6PP			MNXR99077					( PAU_RS08450 or PAU_RS20400 )
R_NTD12	5'-nucleotidase (dIMP)_c0	M_dimp_c + M_h2o_c <=> M_din_c + M_pi_c				SBO:0000176	False	rxn09010	NTD12	29385		MNXR102031					( PAU_RS03440 or PAU_RS07410 )
R_DNTPPA	Dihydroneopterin triphosphate pyrophosphatase_c0	M_ahdt_c + M_h2o_c <=> M_dhpmp_c + M_h_c + M_ppi_c				SBO:0000176	False	rxn03173	DNTPPA	25304	META:H2NEOPTERINP3PYROPHOSPHOHYDRO-RXN	MNXR97680	3.6.1.67		R04638	pay00790	( PAU_RS11925 or PAU_RS05505 )
R_NTPP9	Nucleoside triphosphate pyrophosphorylase (itp)_c0	M_h2o_c + M_itp_c <=> M_h_c + M_imp_c + M_ppi_c				SBO:0000176	False	rxn00514	NTPP9	29401	META:RXN0-6382	MNXR102056	3.6.1.9	R-DRE-2509827	R00720	pay00230	PAU_RS16280
R_URIH	Uridine hydrolase_c0	M_h2o_c + M_uri_c <=> M_rib__D_c + M_ura_c				SBO:0000176	False	rxn00797	URIH	15577	META:URIDINE-NUCLEOSIDASE-RXN	MNXR105161	3.2.2.3		R01080	pay00240	PAU_RS02295
R_O16GALFT	Galactofuranosyltransferase (LPS O16 antigen biosynthesis)_c0	M_garagund_c + M_udpgalfur_c <=> M_gfgaragund_c + M_h_c + M_udp_c				SBO:0000176	False	rxn09027	O16GALFT			MNXR102085					PAU_RS06055
R_PPK2	Polyphosphate kinase_c0	M_atp_c + M_ppi_c <=> M_adp_c + M_trip_c				SBO:0000176	False		PPK2								PAU_RS08575
R_FALGTHLs	Formaldehyde glutathione ligase (spontaneous)_c0	M_fald_c + M_gthrd_c <=> M_hmgth_c				SBO:0000176	False	rxn04791	FALGTHLs	22489	META:RXN-2961	MNXR99239	4.4.1.22		R06982	pay01200
R_PPA2	Inorganic triphosphatase_c0	M_h2o_c + M_trip_c <=> M_h_c + M_pi_c + M_ppi_c				SBO:0000176	False	rxn00106	PPA2	14159	META:TRIPHOSPHATASE-RXN	MNXR103069	3.6.1.25		R00138		( PAU_RS08570 or PAU_RS03440 )
R_DAAD	D-Amino acid dehydrogenase_c0	M_ala__D_c + M_fad_c + M_h2o_c <=> M_fadh2_c + M_nh4_c + M_pyr_c				SBO:0000176	False	rxn08291	DAAD			MNXR97073	1.4.99.1				PAU_RS09520
R_NTPP5	Nucleoside triphosphate pyrophosphorylase (datp)_c0	M_h2o_c + M_datp_c <=> M_damp_c + M_h_c + M_ppi_c				SBO:0000176	False	rxn09013	NTPP5	28334	META:RXN0-384	MNXR97173	3.6.1.9				( PAU_RS04105 or PAU_RS11925 )
R_ANHMK	1,6-anhydrous-N-Acetylmuramate kinase_c0	M_anhm_c + M_atp_c + M_h2o_c <=> M_acmum6p_c + M_h_c + M_adp_c				SBO:0000176	False	rxn08136	ANHMK			MNXR95840					PAU_RS09350
R_NTP5	Nucleoside-triphosphatase (CTP)_c0	M_ctp_c + M_h2o_c <=> M_cdp_c + M_h_c + M_pi_c				SBO:0000176	False	rxn00408	NTP5	29390	META:RXN-12195	MNXR102045	3.6.1.15		R00569	pay00240	PAU_RS20310
R_G6PP	Glucose-6-phosphate phosphatase_c0	M_g6p_c + M_h2o_c <=> M_glc__D_c + M_pi_c				SBO:0000176	False	rxn00220	G6PP	16690	META:RXN66-526	MNXR99912	3.1.3.58		R00303	pay00500	PAU_RS20400
R_UPLA4FNT	Undecaprenyl phosphate-L-Ara4FN transferase_c0	M_udcpp_c + M_udpLa4fn_c <=> M_uLa4fn_c + M_udp_c				SBO:0000176	False		UPLA4FNT			MNXR105133					PAU_RS09040
R_CYSSADS	L-cysteine sulfinic acid desulfurase_c0	M_3sala_c + M_h_c <=> M_ala__L_c + M_so2_c				SBO:0000176	False	rxn00624	CYSSADS			MNXR97008	4.4.1.1		R00863	pay00270	( PAU_RS09220 or PAU_RS02965 )
R_PPPGO	Protoporphyrinogen oxidase (aerobic)_c0	1.5 M_o2_c + M_pppg9_c <=> 3.0 M_h2o_c + M_ppp9_c				SBO:0000176	False	rxn02304	PPPGO			MNXR103128	1.3.3.4	R-GGA-421452			PAU_RS19185
R_NTP1	Nucleoside-triphosphatase (ATP)_c0	M_atp_c + M_h2o_c <=> M_adp_c + M_h_c + M_pi_c				SBO:0000176	False	rxn00062	NTP1	13067	META:ATPASE-RXN	MNXR96131	3.6.4.30		R00086	pay00230	PAU_RS20310
R_HXCT	Acetyl-CoA:hexanoate-CoA transferase_c0	M_accoa_c + M_hxa_c <=> M_ac_c + M_hxcoa_c				SBO:0000176	False		HXCT			MNXR100751	2.8.3.8				( PAU_RS05010 and PAU_RS05015 )
R_FACOAE180	Fatty-acid-CoA thioesterase (octadecanoate)_c0	M_h2o_c + M_strcoa_c <=> M_coa_c + M_h_c + M_ocdca_c				SBO:0000176	False	rxn08444	FACOAE180	30139	META:RXN-9624	MNXR99133	3.1.2.2		R08174	pay01040	PAU_RS16870
R_FACOAE120	Fatty-acid-CoA thioesterase (dodecanoate)_c0	M_h2o_c + M_ddcacoa_c <=> M_coa_c + M_h_c + M_ddca_c				SBO:0000176	False		FACOAE120			MNXR99128	3.1.2.2				PAU_RS16870
R_EAR180x	Enoyl-[acyl-carrier-protein] reductase (NADH) (n-C18:0)_c0	M_h_c + M_nadh_c + M_toctd2eACP_c <=> M_nad_c + M_ocdcaACP_c				SBO:0000176	False		EAR180x			MNXR97859	1.3.1.9				PAU_RS09385
R_SO4t2	Sulfate transport in via proton symport_c0	M_so4_e + M_h_e <=> M_so4_c + M_h_c				SBO:0000176	False	rxn13116	SO4t	28577		MNXR104466					PAU_RS12160
R_EAR180y	Enoyl-[acyl-carrier-protein] reductase (NADPH) (n-C18:0)_c0	M_h_c + M_nadph_c + M_toctd2eACP_c <=> M_nadp_c + M_ocdcaACP_c				SBO:0000176	False		EAR180y			MNXR97860	1.3.1.10				PAU_RS09385
R_AGPAT120	1-tetradecanoyl-sn-glycerol 3-phosphate O-acyltransferase (n-C12:0)_c0	M_1ddecg3p_c + M_ddcaACP_c <=> M_ACP_c + M_pa120_c				SBO:0000176	False		AGPAT120			MNXR95558	2.3.1.51				PAU_RS17430
R_FADRx2	FAD reductase_c0	M_fad_c + M_h_c + M_nadph_c <=> M_fadh2_c + M_nadp_c				SBO:0000176	False	rxn08459	FADRx2	30152		MNXR99216	1.5.1.30		R09520	pay00740	( PAU_RS03380 and PAU_RS03385 )
R_EAR80y	Enoyl-[acyl-carrier-protein] reductase (NADPH) (n-C8:0)_c0	M_h_c + M_nadph_c + M_toct2eACP_c <=> M_nadp_c + M_ocACP_c				SBO:0000176	False		EAR80y			MNXR97868	2.3.1.86				PAU_RS09385
R_EAR120y	Enoyl-[acyl-carrier-protein] reductase (NADPH) (n-C12:0)_c0	M_h_c + M_nadph_c + M_tddec2eACP_c <=> M_nadp_c + M_ddcaACP_c				SBO:0000176	False		EAR120y			MNXR97848	2.3.1.86				PAU_RS09385
R_EAR40y	Enoyl-[acyl-carrier-protein] reductase (NADPH) (n-C4:0)_c0	M_h_c + M_nadph_c + M_but2eACP_c <=> M_nadp_c + M_butACP_c				SBO:0000176	False		EAR40y			MNXR97864	2.3.1.86				PAU_RS09385
R_AGPAT160	1-hexadecanoyl-sn-glycerol 3-phosphate O-acyltransferase (n-C16:0)_c0	M_1hdecg3p_c + M_palmACP_c <=> M_ACP_c + M_pa160_c				SBO:0000176	False		AGPAT160			MNXR95561	2.3.1.51				PAU_RS17430
R_AGPAT140	1-tetradecanoyl-sn-glycerol 3-phosphate O-acyltransferase (n-C14:0)_c0	M_1tdecg3p_c + M_tdeacp_c <=> M_ACP_c + M_pa140_c				SBO:0000176	False		AGPAT140			MNXR95559	2.3.1.51				PAU_RS17430
R_EAR160y	Enoyl-[acyl-carrier-protein] reductase (NADPH) (n-C16:0)_c0	M_h_c + M_nadph_c + M_tpalm2eACP_c <=> M_nadp_c + M_palmACP_c				SBO:0000176	False		EAR160y			MNXR97856	1.3.1.10				PAU_RS09385
R_EAR100y	Enoyl-[acyl-carrier-protein] reductase (NADPH) (n-C10:0)_c0	M_h_c + M_nadph_c + M_tdec2eACP_c <=> M_nadp_c + M_decACP_c				SBO:0000176	False		EAR100y			MNXR97846	2.3.1.86				PAU_RS09385
R_G3PAT180	Glycerol-3-phosphate acyltransferase (C18:0)_c0	M_glyc3p_c + M_ocdcaACP_c <=> M_1odecg3p_c + M_ACP_c				SBO:0000176	False		G3PAT180			MNXR99860	2.3.1.15				( PAU_RS08260 and PAU_RS19500 )
R_PAPA160	Phosphatidate phosphatase (n-C16:0)_c0	M_h2o_c + M_pa160_c <=> M_12dgr160_c + M_pi_c				SBO:0000176	False		PAPA160			MNXR102350	3.1.3.4				PAU_RS24470
R_PAPA180	Phosphatidate phosphatase (n-C18:0)_c0	M_h2o_c + M_pa180_c <=> M_12dgr180_c + M_pi_c				SBO:0000176	False		PAPA180			MNXR102354					PAU_RS24470
R_PAPA181	Phosphatidate phosphatase (n-C18:1)_c0	M_h2o_c + M_pa181_c <=> M_12dgr181_c + M_pi_c				SBO:0000176	False		PAPA181			MNXR102356					PAU_RS24470
R_AGPAT181	1-octadec-7-enoyl-sn-glycerol 3-phosphate O-acyltransferase (n-C18:1)_c0	M_1odec11eg3p_c + M_octeacp_c <=> M_ACP_c + M_pa181_c				SBO:0000176	False		AGPAT181			MNXR95567	2.3.1.51				PAU_RS17430
R_PAPA140	Phosphatidate phosphatase (n-C14:0)_c0	M_h2o_c + M_pa140_c <=> M_12dgr140_c + M_pi_c				SBO:0000176	False		PAPA140			MNXR102348					PAU_RS24470
R_PAPA141	Phosphatidate phosphatase (n-C14:1)_c0	M_h2o_c + M_pa141_c <=> M_12dgr141_c + M_pi_c				SBO:0000176	False		PAPA141			MNXR102349					PAU_RS24470
R_PAPA161	Phosphatidate phosphatase (n-C16:1)_c0	M_h2o_c + M_pa161_c <=> M_12dgr161_c + M_pi_c				SBO:0000176	False		PAPA161			MNXR102353					PAU_RS24470
R_DSBDR	DsbD reductase_c0	M_dsbdox_c + M_trdrd_c <=> M_dsbdrd_c + M_trdox_c				SBO:0000176	False	rxn08369	DSBDR			MNXR97794					( PAU_RS20595 and PAU_RS18645 )
R_EAR160x	Enoyl-[acyl-carrier-protein] reductase (NADH) (n-C16:0)_c0	M_h_c + M_nadh_c + M_tpalm2eACP_c <=> M_nad_c + M_palmACP_c				SBO:0000176	False		EAR160x			MNXR97855	1.3.1.9				PAU_RS09385
R_EAR140y	Enoyl-[acyl-carrier-protein] reductase (NADPH) (n-C16:0)_c0	M_h_c + M_nadph_c + M_tmrs2eACP_c <=> M_nadp_c + M_tdeacp_c				SBO:0000176	False		EAR140y			MNXR97852	2.3.1.86				PAU_RS09385
R_AGPAT180	1-octadecanoyl-sn-glycerol 3-phosphate O-acyltransferase (n-C18:0)_c0	M_1odecg3p_c + M_ocdcaACP_c <=> M_ACP_c + M_pa180_c				SBO:0000176	False		AGPAT180			MNXR95565	2.3.1.51				PAU_RS17430
R_AGPAT141	1-tetradec-7-enoyl-sn-glycerol 3-phosphate O-acyltransferase (n-C14:1)_c0	M_1tdec7eg3p_c + M_tdeacp_c <=> M_ACP_c + M_pa141_c				SBO:0000176	False		AGPAT141			MNXR95560	2.3.1.51				PAU_RS17430
R_PAPA120	Phosphatidate phosphatase (n-C12:0)_c0	M_h2o_c + M_pa120_c <=> M_12dgr120_c + M_pi_c				SBO:0000176	False		PAPA120			MNXR102347					PAU_RS24470
R_EAR60y	Enoyl-[acyl-carrier-protein] reductase (NADPH) (n-C6:0)_c0	M_h_c + M_nadph_c + M_thex2eACP_c <=> M_nadp_c + M_hexACP_c				SBO:0000176	False		EAR60y			MNXR97866	2.3.1.86				PAU_RS09385
R_NTP11	Nucleoside-triphosphatase (dITP)_c0	M_ditp_c + M_h2o_c <=> M_didp_c + M_h_c + M_pi_c				SBO:0000176	False	rxn09011	NTP11	30861		MNXR102040					PAU_RS02605
R_2MAHMP	2-Methyl-4-amino-5-hydroxymethylpyrimidine diphosphatase_c0	M_2mahmp_c + M_h2o_c <=> M_4ampm_c + M_h_c + M_pi_c				SBO:0000176	False	rxn07971	2MAHMP			MNXR142616					PAU_RS08405
R_FA161ACPHi	Fatty-acyl-ACP hydrolase_c0	M_hedACP_c + M_h2o_c <=> M_ACP_c + M_h_c + M_hdcea_c				SBO:0000176	False		FA161ACPHi			MNXR99103	3.1.2.14				PAU_RS17290
R_FA160ACPHi	Fatty-acyl-ACP hydrolase_c0	M_palmACP_c + M_h2o_c <=> M_ACP_c + M_h_c + M_hdca_c				SBO:0000176	False		FA160ACPHi			MNXR99097	3.1.2.14				PAU_RS17290
R_AMMQLT8	S-adenosylmethione:2-demthylmenaquinole methyltransferase (menaquinone 8)_c0	M_2dmmql8_c + M_amet_c <=> M_ahcys_c + M_h_c + M_mql8_c				SBO:0000176	False	rxn08130	AMMQLT8	30065	META:ADOMET-DMK-METHYLTRANSFER-RXN	MNXR95819	2.1.1.163				PAU_RS19260
R_FA120ACPHi	Fatty-acyl-ACP hydrolase_c0	M_ddcaACP_c + M_h2o_c <=> M_ACP_c + M_h_c + M_ddca_c				SBO:0000176	False		FA120ACPHi			MNXR99087	3.1.2.21				PAU_RS17290
R_HACD8	Fatty-acyl-ACP hydrolase_c0	M_3ooctdACP_c + M_h_c + M_nadh_c <=> M_3hoctaACP_c + M_nad_c				SBO:0000176	True	rxn08700	HACD8			MNXR100549	1.1.1.35				( PAU_RS19205 or PAU_RS06925 )
R_THRA	Threonine aldolase_c0	M_thr__L_c <=> M_acald_c + M_gly_c				SBO:0000176	False	rxn00541	THRA	19628	META:THREONINE-ALDOLASE-RXN	MNXR104833	4.1.2.48		R00751	pay00260	PAU_RS06585
R_EPMEACPR	Enoylpimeloyl-[ACP] methyl ester reductase_c0	M_epmeACP_c + M_h_c + M_nadph_c <=> M_nadp_c + M_pmeACP_c				SBO:0000176	False		EPMEACPR			MNXR97945	1.3.1.10		R10122	pay00780	PAU_RS09385
R_SCYSDS	SUF Cysteine desulfuration_c0	M_cys__L_c + M_sufse_c <=> M_ala__L_c + M_sufsesh_c				SBO:0000176	False		SCYSDS			MNXR104298					( PAU_RS09220 and PAU_RS09225 )
R_S2FE2SS	SUF [2Fe-2S] Synthesis_c0	M_atp_c + M_fadh2_c + 2.0 M_fe2_c + M_h2o_c + M_sufbcd_c + 2.0 M_sufsesh_c <=> M_adp_c + M_fad_c + 7.0 M_h_c + M_pi_c + M_sufbcd_2fe2s_c + 2.0 M_sufse_c				SBO:0000176	False		S2FE2SS			MNXR104150					( PAU_RS09220 and PAU_RS09205 and PAU_RS09215 and PAU_RS09210 and PAU_RS09225 )
R_MECDPDH5	2C-methyl-D-erythritol 2,4 cyclodiphosphate dehydratase_c0	M_2mecdp_c + 2.0 M_flxr_c + M_h_c <=> 2.0 M_flxso_c + M_h2mb4p_c + M_h2o_c				SBO:0000176	False		MECDPDH5			MNXR101450					(( PAU_RS06720 and PAU_RS05920 ) or ( PAU_RS06720 and PAU_RS15135 ))
R_RNTR1c2	Ribonucleoside-triphosphate reductase (ATP) (flavodoxin)_c0	M_atp_c + 2.0 M_flxr_c + 2.0 M_h_c <=> 2.0 M_flxso_c + M_datp_c + M_h2o_c				SBO:0000176	False		RNTR1c2			MNXR104072					(( PAU_RS21210 and PAU_RS15135 and PAU_RS19855 and PAU_RS19860 ) or ( PAU_RS21210 and PAU_RS05920 and PAU_RS19855 and PAU_RS19860 ) or ( PAU_RS15135 and PAU_RS19855 ) or ( PAU_RS05920 and PAU_RS19855 ))
R_RNTR2c2	Ribonucleoside-triphosphate reductase (GTP) (flavodoxin)_c0	M_gtp_c + 2.0 M_flxr_c + 2.0 M_h_c <=> 2.0 M_flxso_c + M_dgtp_c + M_h2o_c				SBO:0000176	False		RNTR2c2			MNXR104075					(( PAU_RS21210 and PAU_RS15135 and PAU_RS19855 and PAU_RS19860 ) or ( PAU_RS21210 and PAU_RS05920 and PAU_RS19855 and PAU_RS19860 ) or ( PAU_RS15135 and PAU_RS19855 ) or ( PAU_RS05920 and PAU_RS19855 ))
R_I4FE4SR	ISC [4Fe-4S] Reduction_c0	M_fadh2_c + 2.0 M_h_c + M_iscu_2fe2s2_c <=> M_fad_c + M_iscu_4fe4s_c				SBO:0000176	False		I4FE4SR			MNXR100770					PAU_RS06630
R_RNTR3c2	Ribonucleoside-triphosphate reductase (CTP) (flavodoxin)_c0	M_ctp_c + 2.0 M_flxr_c + 2.0 M_h_c <=> 2.0 M_flxso_c + M_dctp_c + M_h2o_c				SBO:0000176	False		RNTR3c2			MNXR104078					(( PAU_RS21210 and PAU_RS15135 and PAU_RS19855 and PAU_RS19860 ) or ( PAU_RS21210 and PAU_RS05920 and PAU_RS19855 and PAU_RS19860 ) or ( PAU_RS15135 and PAU_RS19855 ) or ( PAU_RS05920 and PAU_RS19855 ))
R_RNTR4c2	Ribonucleoside-triphosphate reductase (UTP) (flavodoxin)_c0	M_utp_c + 2.0 M_flxr_c + 2.0 M_h_c <=> 2.0 M_flxso_c + M_dutp_c + M_h2o_c				SBO:0000176	False		RNTR4c2			MNXR104081					(( PAU_RS21210 and PAU_RS15135 and PAU_RS19855 and PAU_RS19860 ) or ( PAU_RS21210 and PAU_RS05920 and PAU_RS19855 and PAU_RS19860 ) or ( PAU_RS15135 and PAU_RS19855 ) or ( PAU_RS05920 and PAU_RS19855 ))
R_BWCOGDS1	Tungsten bispterin guanine dinucleotide synthase (single GDP)_c0	M_gtp_c + M_bwco_c + M_h_c <=> M_bwcogdp_c + M_ppi_c				SBO:0000176	False		BWCOGDS1			MNXR96356					PAU_RS01470
[truncated: 203 more rows]

## Sheet: Compounds
List of all metabolites of the model
[truncated: 1,771 more rows]

## Sheet: Compartments
List of compartments of the model
[truncated: 3 more rows]

[truncated: 9 more sheets: Metabolic Reactions, Transport Reactions, Exchange Reactions, Unannotated Reactions, Metabolite_Connectivity, Reaction_Connectivity, Matrix_Nullspace, Luciferase Reactions, Stilbene Reactions]
