# Supplementary material for: A temperature-induced metabolic shift in the emerging human pathogen Photorhabdus asymbiotica
Source: mSystems. 2024 Oct 24;9(11):e00970-23. doi: 10.1128/msystems.00970-23 (PMC11575385; doi:10.1128/msystems.00970-23)
Supplement: File S3 — Gene-knockout results and concordance comparison. [file msystems.00970-23-s0003.xlsx]

## Sheet: File description
Supplementary File 3 - Gene-knockout Results and Concordance Comparison. Results of the in silico single gene knockouts performed in iEC1073 and comparison of the predicted essentiality with the experimentally determined essentiality of orthologous genes in five comparative prokaryotic organisms. In silico gene knockouts were also performed for the temperature-specific reconstructions.
Each sheet is described below
Sheet Name	Description
iEC1073_Gene_KOs	Results of in silico gene knockout experiments. By deleting a gene, the reaction bounds (LB and UB) of its all affected reactions were set to zero, thereby switching off the reaction. The ratio of KO growth rate by the WT growth rate was used to predict the essential (E) or non-essential (NE) genes.
Essential_Gene_Concordance	Concordance of essential genes with other bacterial species
Non-Essential_Gene_Concordance	Concordance of non-essential genes with other bacterial species
iEC1073_28_Gene_KOs	Results of in silico gene knockout experiments from the temprate based model (28 degree)
iEC1073_37_Gene_KOs	Results of in silico gene knockout experiments from the temprate based model (37 degree)
Temperature_Gene_KO_Differences	Gene essentiality of base model and temprature based models (28 degree and 37 degree)
Mapped Expression Values	Gene expression values mapped to each reaction

## Sheet: iEC1073_Gene_KOs
Results of in silico gene knockout experiments of the Basal Model
Gene	Affected Reactions	KO Growth Rate	KO Growth Rate Ratio	iEC1073_Essentiality
PAU_RS24470	IHDPGPPHL AIHDPGPPHL ITDPGPPHL IPDPGPPHL AIPDPGPPHL IHXDPGPPHL PAPA160 PAPA180 PAPA181 PAPA140 PAPA141 PAPA161 PAPA120	0	0	E
PAU_RS06925	ECOAH2 HMNO	135.406	1	NE
PAU_RS19195		135.406	1	NE
PAU_RS19205		135.406	1	NE
PAU_RS08255	4M3OXHA 6M3OXO 8M3OAO 10M3OACPO 12M3TDA 14M3OHO 5MET3OH 7M3ODO 9M3OXPA 11M3ODO 13M3OTDAO 15M3OHAO 3OAR140 3OAR40_1 3OAR60 3OAR80 3OAR100 3OAR120 3OAR160 3OAR180 3HGMEACPOR KPIMR	0	0	E
PAU_RS11830	HACD1_1 HBCO_nadp	135.406	1	NE
PAU_RS20645		135.406	1	NE
PAU_RS08265		135.406	1	NE
PAU_RS08245	KAS14 BUTMALACPT DECMALACPT 3OXDAM ACOATA 4MHEAMA 5MHACC 4METPAC 8MNAMC 10MUAM 6MOAMCA 8MDAM MTDACP 3METHMCAC 7MOACA 9MDAM 11MDAMCA 13MTDAM 12MTACPM 4M3OHAT 10MDOD ISOGL3P 6MHACPA KAS15	0	0	E
PAU_RS07025	MALACPTRANS MACPD	135.033	0.997239	NE
PAU_RS20690		135.406	1	NE
PAU_RS05395	ACHBS	135.406	1	NE
PAU_RS20685		135.406	1	NE
PAU_RS05400		135.406	1	NE
PAU_RS05575	PDHam2mi	135.406	1	NE
PAU_RS21135		135.406	1	NE
PAU_RS02630		135.406	1	NE
PAU_RS21830		135.406	1	NE
PAU_RS21825		135.406	1	NE
PAU_RS21820		135.406	1	NE
peg4873		135.406	1	NE
PAU_RS03685		135.406	1	NE
PAU_RS03690		135.406	1	NE
peg4874		135.406	1	NE
peg4105		135.406	1	NE
peg710		135.406	1	NE
PAU_RS19760		135.406	1	NE
PAU_RS13420		135.406	1	NE
PAU_RS06660		135.406	1	NE
PAU_RS15980		135.406	1	NE
PAU_RS19770	PROTBIOSYN	0	0	E
PAU_RS20055	DMATT FRTT FFGERIPDIP HEXTT PPTT GGTT	0	0	E
PAU_RS17025	DMATT CMPANEUT CMPANEUGM2 CMPANEUGM3 CMPANEUGM1 CMPANEUGD1 CMPANEUGT1	0	0	E
PAU_RS17030	DMATT DXPS	0	0	E
PAU_RS00630	DDPGA EDA OAADC	135.406	1	NE
PAU_RS02700		135.406	1	NE
PAU_RS08610		135.406	1	NE
PAU_RS02705		135.406	1	NE
PAU_RS02715	ARBTpts SALCpts	135.147	0.998086	NE
PAU_RS06805	ARBTpts FRUpts SALCpts MNLpts ACGApts SBTpts GALTpts TREpts GAMpts SUCpts	135.147	0.998086	NE
PAU_RS06810	ARBTpts FRUpts SALCpts MNLpts SBTpts GALTpts GAMpts SUCpts	135.147	0.998086	NE
PAU_RS03040		135.406	1	NE
PAU_RS14000		135.406	1	NE
PAU_RS05675		135.406	1	NE
PAU_RS05680		135.406	1	NE
PAU_RS08585		135.406	1	NE
PAU_RS21520		135.406	1	NE
PAU_RS06005	DGNSK DADNK CTPF6P1PT ITPF6P1PT ATPSTMY6PT r0610 UTPTAG61PT r0611 r0191 ADADir	135.406	1	NE
PAU_RS06800	SUCpts PHISTMALTTRANS PPHISTG6PTRANS PPHISTS6PTRANS PPHISTA6PTRANS	135.406	1	NE
PAU_RS15165	ACGApts	135.406	1	NE
PAU_RS06815		135.406	1	NE
PAU_RS06670	PSERCBXETRANS	135.406	1	NE
PAU_RS06795		135.406	1	NE
PAU_RS07095		135.406	1	NE
PAU_RS10740		135.406	1	NE
PAU_RS03265	ACCOAC	135.406	1	NE
PAU_RS07350		135.406	1	NE
PAU_RS12585		135.406	1	NE
PAU_RS08425	ALAt2r	133.862	0.988597	NE
PAU_RS13950		135.406	1	NE
PAU_RS08140	ATPDOGALAC1PT	135.406	1	NE
PAU_RS21225	HMR_8585	135.406	1	NE
PAU_RS02670	GALKr	135.406	1	NE
PAU_RS21235		135.406	1	NE
PAU_RS08620		135.406	1	NE
PAU_RS08625		135.406	1	NE
PAU_RS08615	PHISTCELLBTRANS	135.406	1	NE
PAU_RS09910		135.406	1	NE
PAU_RS09915		135.406	1	NE
PAU_RS19220	PPBNGS	0	0	E
PAU_RS09935		135.406	1	NE
PAU_RS09930		135.406	1	NE
PAU_RS06030	MCITL2	135.406	1	NE
PAU_RS11480		135.406	1	NE
PAU_RS11485		135.406	1	NE
PAU_RS11490		135.406	1	NE
PAU_RS11465		135.406	1	NE
PAU_RS11475		135.406	1	NE
PAU_RS11460		135.406	1	NE
PAU_RS11470		135.406	1	NE
PAU_RS11680		135.406	1	NE
PAU_RS08190		135.406	1	NE
PAU_RS12090	GLYCLTDx GLYCLTDy HPYRRy HPYRRx LALDO2x	135.406	1	NE
PAU_RS14025	PRAMPC PRATPP r1384	135.406	1	NE
PAU_RS10385		135.406	1	NE
PAU_RS14030		135.406	1	NE
PAU_RS09815	ACALD	134.761	0.995236	NE
PAU_RS14550		135.406	1	NE
PAU_RS14545		135.406	1	NE
PAU_RS14560	CYTBO3	135.406	1	NE
PAU_RS14555		135.406	1	NE
PAU_RS15110		135.406	1	NE
PAU_RS15120		135.406	1	NE
PAU_RS03305	METSabc METabc METDabc METSRabc	135.343	0.999527	NE
PAU_RS03310	METSabc METabc METDabc METSRabc	135.343	0.999527	NE
PAU_RS17340		135.406	1	NE
PAU_RS04800	UDPGP	135.406	1	NE
PAU_RS22330		135.406	1	NE
PAU_RS18680		135.406	1	NE
PAU_RS19200		135.406	1	NE
PAU_RS06920	3MCROTCOATRANS 3OXCOAT	135.406	1	NE
PAU_RS19900		135.406	1	NE
PAU_RS11735		135.406	1	NE
PAU_RS05385		135.406	1	NE
PAU_RS22350		135.406	1	NE
PAU_RS01045		135.406	1	NE
PAU_RS18250	FRUpts	135.406	1	NE
PAU_RS06445		135.406	1	NE
PAU_RS05335		135.406	1	NE
PAU_RS10670	GLUDC	135.406	1	NE
PAU_RS11560		135.406	1	NE
PAU_RS21075		135.406	1	NE
PAU_RS11565		135.406	1	NE
PAU_RS18465	TRIOK	135.406	1	NE
PAU_RS09370	GLYCK2	135.406	1	NE
PAU_RS20230		135.406	1	NE
PAU_RS03660		135.406	1	NE
PAU_RS20485		135.406	1	NE
PAU_RS06040	MCITD	135.406	1	NE
PAU_RS19410		135.406	1	NE
PAU_RS13445	ASPTA HGLUTOXGLUTAT CYSTA	135.406	1	NE
PAU_RS19520		135.406	1	NE
peg1473		135.406	1	NE
PAU_RS06580		135.406	1	NE
peg1659		135.406	1	NE
PAU_RS07390		135.406	1	NE
peg1922		135.406	1	NE
peg1921		135.406	1	NE
PAU_RS10400		135.406	1	NE
PAU_RS14540	r0163 r0620	135.406	1	NE
PAU_RS14535	AKGDb	135.406	1	NE
PAU_RS05585	PDHcr PDH	135.406	1	NE
peg396		135.406	1	NE
PAU_RS19840		135.406	1	NE
peg2536		135.406	1	NE
PAU_RS19050		135.406	1	NE
PAU_RS09280	PMDPHT	0	0	E
peg2515		135.406	1	NE
PAU_RS08325		135.406	1	NE
PAU_RS04875		135.406	1	NE
PAU_RS17250	DHPAH APRAUR	0	0	E
peg4187		135.406	1	NE
PAU_RS18635		135.406	1	NE
peg4355	LCGH LACCEROX GALACHL r1411 r0737 CERGALACHL	135.406	1	NE
peg4808		135.406	1	NE
PAU_RS20550		135.406	1	NE
PAU_RS20560	UACMAMO	135.406	1	NE
PAU_RS11435		135.406	1	NE
PAU_RS08595		135.406	1	NE
PAU_RS18365	DHQTi	0	0	E
PAU_RS10750		135.406	1	NE
PAU_RS21005	BTNC	123.194	0.909812	NE
PAU_RS18360	BTNC PCNO	123.194	0.909812	NE
PAU_RS14375		135.406	1	NE
PAU_RS09160		135.406	1	NE
PAU_RS15835	PPND PPND2	135.406	1	NE
PAU_RS15840		135.406	1	NE
PAU_RS11860	SBTpts	135.406	1	NE
PAU_RS14505	CYTBO3	135.406	1	NE
PAU_RS12290		135.406	1	NE
PAU_RS04300		135.406	1	NE
PAU_RS01730	RNATRANS	0	0	E
PAU_RS17585	RNATRANS	0	0	E
PAU_RS06365	RNATRANS	0	0	E
PAU_RS21870	RNATRANS	0	0	E
PAU_RS19980	RNATRANS	0	0	E
PAU_RS07005	RNATRANS	0	0	E
PAU_RS20825	RNATRANS	0	0	E
PAU_RS01735	RNATRANS	0	0	E
PAU_RS16800	DNAREP	0	0	E
PAU_RS21145	DNAREP	0	0	E
PAU_RS15610	DNAREP	0	0	E
PAU_RS00020	DNAREP	0	0	E
PAU_RS00005	DNAREP	0	0	E
PAU_RS10020	DNAREP	0	0	E
PAU_RS22460	DNAREP	0	0	E
PAU_RS00010	DNAREP	0	0	E
PAU_RS07585	DNAREP	0	0	E
PAU_RS19380	DNAREP	0	0	E
PAU_RS03260	DNAREP	0	0	E
PAU_RS08285	DNAREP	0	0	E
PAU_RS06045	PROPCOALIG PPACOALm	129.345	0.955236	NE
PAU_RS08465	PHEt2r HISt2r	133.135	0.983221	NE
PAU_RS11895	Znabc	0	0	E
PAU_RS14020	IG3PS_1	135.406	1	NE
PAU_RS00025	ASAD 3OXPROPOR SCALDOR RMANDOR DIHOPICNADOR DIHOPICNADPOR FORMALDOR FORMBENZOR HONAPALDOR CMIPROPHEXDH TMIPROPHEXDH MSCALDOR 1NAPALDOR 2NAPALDOR HMSCALDOR GGLUGBALDOR GGGABADr GEROR RCITALOR SCITALOR ALADDPOR	0	0	E
PAU_RS00150	UAGDP G1PACT DELADGHCINT PELADGHCINT CCPELADGHCINT CCDELADGHCINT CCCYADGHCINT CYADGHCINT	0	0	E
PAU_RS00180	ATPS4r	113.72	0.839839	NE
PAU_RS00160	ATPS4r	113.72	0.839839	NE
PAU_RS00185	ATPS4r	113.72	0.839839	NE
PAU_RS00190	ATPS4r	113.72	0.839839	NE
PAU_RS00165	ATPS4r	113.72	0.839839	NE
PAU_RS00195	ATPS4r	113.72	0.839839	NE
PAU_RS00155	ATPS4r	113.72	0.839839	NE
PAU_RS00175	ATPS4r	113.72	0.839839	NE
PAU_RS00355		135.406	1	NE
PAU_RS15950		135.406	1	NE
PAU_RS00380		135.406	1	NE
PAU_RS04030		135.406	1	NE
PAU_RS00930		135.406	1	NE
PAU_RS02355		135.406	1	NE
PAU_RS04450		135.406	1	NE
PAU_RS01510		135.406	1	NE
PAU_RS08875		135.406	1	NE
PAU_RS01805	MALTTRabc MALTHXtexi	130.925	0.966901	NE
PAU_RS01810	SBTabc MNLabc TREabc	135.406	1	NE
PAU_RS01825	THZPSN	135.406	1	NE
PAU_RS01820		135.406	1	NE
PAU_RS01815		135.406	1	NE
PAU_RS01930	THZPSN THZPSN3	135.406	1	NE
PAU_RS06625	THZPSN THZPSN3 ICYSDS	135.406	1	NE
PAU_RS01935	THZPSN SCPADT THZPSN3	135.406	1	NE
PAU_RS01925	THZPSN DXYL5PTHST	135.406	1	NE
PAU_RS01920	THZPSN TYR4MPHL THZPSN3	135.406	1	NE
PAU_RS20635		135.406	1	NE
PAU_RS00775	CYSST	135.406	1	NE
PAU_RS01775		135.406	1	NE
PAU_RS02005	IMPC AICART 2DHPFALDL	135.406	1	NE
PAU_RS02180	ALPHNH	135.406	1	NE
PAU_RS02260		135.406	1	NE
PAU_RS20775		135.406	1	NE
PAU_RS02545	ACGAMPM PPM	135.406	1	NE
PAU_RS10455		135.406	1	NE
PAU_RS18595		135.406	1	NE
PAU_RS02555	CTTHICYSL	135.406	1	NE
PAU_RS17395	ACYSOXASULFL	135.406	1	NE
PAU_RS02560	CYSTS CYS SELCYSTS	116.243	0.858474	NE
PAU_RS02580	PRUK	135.406	1	NE
PAU_RS02735	AFAT RBFK	135.406	1	NE
PAU_RS15615	NNATr PETHCT ETAPCT	135.406	1	NE
PAU_RS02610		135.406	1	NE
PAU_RS14370		135.406	1	NE
PAU_RS02720		135.406	1	NE
PAU_RS14865		135.406	1	NE
PAU_RS02770	CBPS	135.406	1	NE
PAU_RS02765	CBPS	135.406	1	NE
PAU_RS02800	NADTHREPDH POTHREOR AOPOBUT PDX5PS	0	0	E
PAU_RS02840	THMabc	135.406	1	NE
PAU_RS02845	THMabc	135.406	1	NE
PAU_RS02835	THMabc	135.406	1	NE
PAU_RS02925		135.406	1	NE
PAU_RS08430		135.406	1	NE
PAU_RS20255		135.406	1	NE
PAU_RS03170	THDPS MCOAANTMT	0	0	E
PAU_RS03195		135.406	1	NE
PAU_RS24515		135.406	1	NE
PAU_RS16780		135.406	1	NE
PAU_RS03215	PACYTRANS	135.406	1	NE
PAU_RS21230		135.406	1	NE
PAU_RS03385	SULR FADRx2	130.207	0.961597	NE
PAU_RS03380	SULR FADRx2	130.207	0.961597	NE
PAU_RS03390	PAPSR APSR	135.348	0.999571	NE
PAU_RS20575	PAPSR	135.406	1	NE
PAU_RS03400	SHCHD2 UPP3MT	0	0	E
PAU_RS07935		135.406	1	NE
PAU_RS03405	SADT2 SADT	135.348	0.999571	NE
PAU_RS03410	SADT2 SADT	135.348	0.999571	NE
PAU_RS03950	HXPRT	135.406	1	NE
PAU_RS15970		135.406	1	NE
PAU_RS03990	MODIHTABMT	135.406	1	NE
PAU_RS04080	AHCYSNS MTAN	135.406	1	NE
PAU_RS04100		135.406	1	NE
PAU_RS01035	PPGPPDP GDPTPDP	135.406	1	NE
PAU_RS04140	CPS	135.406	1	NE
PAU_RS20170		135.406	1	NE
PAU_RS21090		135.406	1	NE
PAU_RS04145		135.406	1	NE
PAU_RS07515	SUCBZS PERYTHHL	0	0	E
PAU_RS04180		135.406	1	NE
PAU_RS06610		135.406	1	NE
PAU_RS10295		135.406	1	NE
PAU_RS04320	FBA2	135.406	1	NE
PAU_RS08485		135.406	1	NE
PAU_RS04375	ICHORS LEU23AMUT	0	0	E
PAU_RS04545	DHPDO	135.406	1	NE
PAU_RS04785		135.406	1	NE
PAU_RS01545		135.406	1	NE
PAU_RS07010		135.406	1	NE
PAU_RS10460		135.406	1	NE
PAU_RS02775		135.406	1	NE
PAU_RS04845		135.406	1	NE
PAU_RS18495		135.406	1	NE
PAU_RS04910	MTHFR3 MTHFC FLCYTAHL FLVRx MTHFD	134.759	0.99522	NE
PAU_RS05360		135.406	1	NE
PAU_RS05365		135.406	1	NE
PAU_RS05370	IPMD MM3OR1 OMCDC 3C2HMPOR	135.202	0.998487	NE
PAU_RS05375		135.406	1	NE
PAU_RS16195		135.406	1	NE
PAU_RS20695		135.406	1	NE
PAU_RS20700		135.406	1	NE
PAU_RS05685	GCCa	135.406	1	NE
PAU_RS05590	ACONT	135.406	1	NE
PAU_RS10035	ACONT KIEHYDHL MICITDr	135.406	1	NE
PAU_RS05755		135.406	1	NE
PAU_RS06035	APSULFAT	135.406	1	NE
PAU_RS02055	MALS	118.891	0.878033	NE
PAU_RS06455	PRFGLYAGLUTAL	135.406	1	NE
PAU_RS06585	ALATA_L2 ALATA_D2 THRA	135.406	1	NE
PAU_RS09045	UDPGDC ULA4NFT	135.406	1	NE
PAU_RS06600	TREpts PHISTTRETRANS	135.406	1	NE
PAU_RS06775		135.406	1	NE
PAU_RS06790	FE3abc	135.403	0.999975	NE
PAU_RS01560	SUCpts ACMUM6PTRANS	135.406	1	NE
PAU_RS06820		135.406	1	NE
PAU_RS06780		135.406	1	NE
PAU_RS06785		135.406	1	NE
PAU_RS06940		135.406	1	NE
PAU_RS01835	ARGN	135.406	1	NE
PAU_RS06945		135.406	1	NE
PAU_RS07100	THFGLUS 10FTHFGLULL DHFS	135.406	1	NE
PAU_RS07115	5FLURAPRT	135.406	1	NE
PAU_RS09925	ANPRT	135.406	1	NE
PAU_RS07345	SGDS PNTEH	135.406	1	NE
PAU_RS07440	NADH6	135.406	1	NE
PAU_RS07435	NADH6	135.406	1	NE
PAU_RS07455	NADH6	135.406	1	NE
PAU_RS07465	NADH6	135.406	1	NE
PAU_RS07450	NADH6	135.406	1	NE
PAU_RS07475	NADH6	135.406	1	NE
PAU_RS07460	NADH6	135.406	1	NE
PAU_RS07425	NADH6	135.406	1	NE
PAU_RS07445	NADH6	135.406	1	NE
PAU_RS07470	NADH6	135.406	1	NE
PAU_RS07480	NADH6	135.406	1	NE
PAU_RS07485	NADH6	135.406	1	NE
PAU_RS07430	NADH6	135.406	1	NE
PAU_RS07570		135.406	1	NE
PAU_RS15685		135.406	1	NE
PAU_RS15695	RNDR1b RNDR2b	135.406	1	NE
PAU_RS15690		135.406	1	NE
PAU_RS07575		135.406	1	NE
PAU_RS15700	RNDR1b RNDR2b	135.406	1	NE
PAU_RS07925		135.406	1	NE
PAU_RS07920		135.406	1	NE
PAU_RS08390	ADSL1r ADSL2r	135.406	1	NE
PAU_RS07955	CBLAT	135.406	1	NE
PAU_RS09990	COBYATRANS	135.406	1	NE
PAU_RS08590	PRFGCL	135.406	1	NE
PAU_RS08670		135.406	1	NE
PAU_RS08850		135.406	1	NE
PAU_RS08860	MAN6PTRANS	135.406	1	NE
PAU_RS08855		135.406	1	NE
PAU_RS08865	SERD_L SERHL	135.406	1	NE
PAU_RS08965	MNabc FE2abc	0	0	E
PAU_RS08975	MNabc FE2abc	0	0	E
PAU_RS08980	MNabc FE2abc	0	0	E
PAU_RS08970	MNabc FE2abc	0	0	E
PAU_RS09030	CBL1abc	135.406	1	NE
PAU_RS04075	CBL1abc	135.406	1	NE
PAU_RS09025	CBL1abc	135.406	1	NE
PAU_RS21020	CBL1abc	135.406	1	NE
PAU_RS09315		135.406	1	NE
PAU_RS00310		135.406	1	NE
PAU_RS02635	HSK 4HTHRK	135.406	1	NE
PAU_RS09480		135.406	1	NE
PAU_RS24110		135.406	1	NE
PAU_RS09525		135.406	1	NE
PAU_RS09540	GAPD	99.1159	0.731988	NE
PAU_RS04310		135.406	1	NE
PAU_RS19365	FALDH2 HOXMGLUTOR	135.406	1	NE
PAU_RS16745		135.406	1	NE
PAU_RS09920	IGPS RALDKETISO	135.406	1	NE
PAU_RS16165		135.406	1	NE
PAU_RS10040		135.406	1	NE
PAU_RS11320		135.406	1	NE
PAU_RS10105		135.406	1	NE
PAU_RS16040		135.406	1	NE
PAU_RS21110	PPC LTDCL PHYCBOXL TYRCBOX DIHOXPHALACBXL 5HLTDL 5HXKYNDCL	135.406	1	NE
PAU_RS10745	MEVNADPOR	135.406	1	NE
PAU_RS19885		135.406	1	NE
PAU_RS11240		135.406	1	NE
PAU_RS07545		135.406	1	NE
PAU_RS11375		135.406	1	NE
PAU_RS11370		135.406	1	NE
PAU_RS11365		135.406	1	NE
PAU_RS11350		135.406	1	NE
PAU_RS11540		135.406	1	NE
PAU_RS05330		135.406	1	NE
PAU_RS11555		135.406	1	NE
PAU_RS10285	MI3PS	135.406	1	NE
PAU_RS11850	PYK4 PYK2 PYK3 PYK6	135.406	1	NE
PAU_RS09260	DAPOP AGPOP	135.406	1	NE
PAU_RS12945	MOD LA2METHPTPPMETP MOD_4mop LA3METHPTPPMETB MOD_3mop LA2METHPTPPMETB	135.406	1	NE
PAU_RS13085	HURH	135.406	1	NE
PAU_RS13175	D5KGK DEOXGLUCISO	135.406	1	NE
PAU_RS13165	D5KGK	135.406	1	NE
PAU_RS13700	GTPG1PGUAT	135.406	1	NE
PAU_RS13765	CYTK1 CYTK2	132.519	0.978677	NE
PAU_RS03500	UTUP DATCY DATUP DGTUP DGTCY DTTGY DTTUP DCTUP DUTUP DCTCP DUTCP FCLK FLURIPT	135.406	1	NE
PAU_RS13805	OBTFL	135.406	1	NE
PAU_RS13810		135.406	1	NE
PAU_RS13915		135.406	1	NE
PAU_RS13905		135.406	1	NE
PAU_RS13920		135.406	1	NE
PAU_RS13995	LHISO LHIST HISTD	135.406	1	NE
PAU_RS14005	SBP HISTP	135.406	1	NE
PAU_RS14015		135.406	1	NE
PAU_RS03675		135.406	1	NE
PAU_RS14075	ATPGALAC1PT	135.406	1	NE
PAU_RS14100	DCTPAHL	135.406	1	NE
PAU_RS14525	SUCOAS ITCOALm	122.843	0.907215	NE
PAU_RS14530	SUCOAS ITCOALm	122.843	0.907215	NE
PAU_RS18565		135.406	1	NE
PAU_RS18575		135.406	1	NE
PAU_RS18580		135.406	1	NE
PAU_RS18590		135.406	1	NE
PAU_RS18585		135.406	1	NE
PAU_RS14565		135.406	1	NE
PAU_RS14615		135.406	1	NE
PAU_RS14610		135.406	1	NE
PAU_RS14620		135.406	1	NE
PAU_RS15860	PROTBIOSYN	0	0	E
PAU_RS20890	PROTBIOSYN	0	0	E
PAU_RS20945	PROTBIOSYN	0	0	E
PAU_RS00135		135.406	1	NE
PAU_RS21140	SUCHMSSELCYSL	135.406	1	NE
PAU_RS09005	PROTBIOSYN	0	0	E
PAU_RS20895	PROTBIOSYN	0	0	E
PAU_RS15600	PROTBIOSYN	0	0	E
PAU_RS20045	PROTBIOSYN	0	0	E
PAU_RS11930	PROTBIOSYN	0	0	E
PAU_RS01680	PROTBIOSYN	0	0	E
PAU_RS18100	PROTBIOSYN	0	0	E
peg4539	PROTBIOSYN	0	0	E
PAU_RS15845	PROTBIOSYN	0	0	E
PAU_RS20885	PROTBIOSYN	0	0	E
PAU_RS18105	PROTBIOSYN	0	0	E
PAU_RS22505		135.406	1	NE
PAU_RS20845		135.406	1	NE
PAU_RS20835	PROTBIOSYN	0	0	E
PAU_RS20830	PROTBIOSYN	0	0	E
PAU_RS15925	PROTBIOSYN	0	0	E
PAU_RS20840	PROTBIOSYN	0	0	E
PAU_RS20935	PROTBIOSYN	0	0	E
PAU_RS13430	PROTBIOSYN	0	0	E
PAU_RS19960	PROTBIOSYN	0	0	E
PAU_RS20050	PROTBIOSYN	0	0	E
PAU_RS21725	PROTBIOSYN	0	0	E
PAU_RS20920	PROTBIOSYN	0	0	E
PAU_RS02730	PROTBIOSYN	0	0	E
PAU_RS20915	PROTBIOSYN	0	0	E
PAU_RS01685	PROTBIOSYN	0	0	E
PAU_RS09365		135.406	1	NE
PAU_RS00690		135.406	1	NE
PAU_RS17575	PROTBIOSYN	0	0	E
PAU_RS20930	PROTBIOSYN	0	0	E
PAU_RS01715	PROTBIOSYN	0	0	E
PAU_RS21720	PROTBIOSYN	0	0	E
PAU_RS20200	PROTBIOSYN	0	0	E
PAU_RS20780	PROTBIOSYN 5FMTHFGLUTFMTRANS HMR_9726	0	0	E
PAU_RS09010	PROTBIOSYN	0	0	E
PAU_RS08990	PROTBIOSYN	0	0	E
PAU_RS09015	PROTBIOSYN	0	0	E
PAU_RS23515	PROTBIOSYN	0	0	E
PAU_RS21875	PROTBIOSYN	0	0	E
PAU_RS09000	PROTBIOSYN	0	0	E
PAU_RS00325	PROTBIOSYN	0	0	E
PAU_RS04900	PROTBIOSYN	0	0	E
PAU_RS20910	PROTBIOSYN	0	0	E
PAU_RS20900	PROTBIOSYN	0	0	E
PAU_RS20880	PROTBIOSYN	0	0	E
PAU_RS20865	PROTBIOSYN	0	0	E
PAU_RS02740	PROTBIOSYN	0	0	E
PAU_RS20955	PROTBIOSYN	0	0	E
PAU_RS13825	PROTBIOSYN SECTRS	0	0	E
PAU_RS01135	PROTBIOSYN	0	0	E
PAU_RS06855	PROTBIOSYN GLUTRS	0	0	E
PAU_RS03275	PROTBIOSYN	0	0	E
PAU_RS20905	PROTBIOSYN	0	0	E
PAU_RS20925	PROTBIOSYN	0	0	E
PAU_RS12060	PROTBIOSYN	0	0	E
PAU_RS01130	PROTBIOSYN	0	0	E
PAU_RS20950	PROTBIOSYN	0	0	E
PAU_RS20860	PROTBIOSYN	0	0	E
PAU_RS20875	PROTBIOSYN	0	0	E
PAU_RS20185	PROTBIOSYN	0	0	E
PAU_RS20940	PROTBIOSYN	0	0	E
PAU_RS05985	PROTBIOSYN	0	0	E
PAU_RS01720	PROTBIOSYN	0	0	E
PAU_RS20855	PROTBIOSYN	0	0	E
PAU_RS20870	PROTBIOSYN	0	0	E
PAU_RS06725	PROTBIOSYN	0	0	E
PAU_RS14085	PROTBIOSYN METTRS	0	0	E
PAU_RS03185	PROTBIOSYN	0	0	E
PAU_RS16205		135.406	1	NE
PAU_RS03115		135.406	1	NE
PAU_RS16300	ACODA	135.406	1	NE
PAU_RS06480	NADS1 DNGALh	135.406	1	NE
PAU_RS16970		135.406	1	NE
PAU_RS16980	CYTBO3	135.406	1	NE
PAU_RS12295		135.406	1	NE
PAU_RS14500		135.406	1	NE
PAU_RS04305		135.406	1	NE
PAU_RS16985	CYTBO3	135.406	1	NE
PAU_RS16975	CYTBO3	135.406	1	NE
PAU_RS16990	CYTBO3	135.406	1	NE
PAU_RS17005	DPR	135.406	1	NE
PAU_RS17095		135.406	1	NE
PAU_RS02365	THMPP	135.406	1	NE
PAU_RS17475	DB4PS	0	0	E
PAU_RS18085	GLUSy	135.406	1	NE
PAU_RS18090	GLUSy	135.406	1	NE
PAU_RS18165		135.406	1	NE
PAU_RS03130		135.406	1	NE
PAU_RS18520	GLYCDx	135.406	1	NE
PAU_RS18670		135.406	1	NE
PAU_RS02570		135.406	1	NE
PAU_RS01965		135.406	1	NE
PAU_RS19145	GNK	135.406	1	NE
PAU_RS07325	SOTA	135.406	1	NE
PAU_RS19465	LDH_L LACFCYTOR 2HBO MCLORi L_LACD2 L_LACD3	135.406	1	NE
PAU_RS19555	FE3DCITabc	135.406	1	NE
PAU_RS19565	FE3DCITabc	135.406	1	NE
PAU_RS19570		135.406	1	NE
PAU_RS19830	PYCBXT MOXPCOAPYCBXT	121.506	0.897345	NE
PAU_RS19845		135.406	1	NE
PAU_RS20010	ATPIPENT ADPIPENT	135.406	1	NE
PAU_RS13770	PSCIT	0	0	E
PAU_RS20090		135.406	1	NE
PAU_RS20465	ADNCYC DCHMETHCHL	135.406	1	NE
PAU_RS20980	PNTK KHK APNPT ATPS1PT APCPT	135.406	1	NE
PAU_RS21015	PROTSEREPI BTNCOAL BTAMPACL	135.406	1	NE
PAU_RS20450	DAPE	0	0	E
PAU_RS21540		135.406	1	NE
PAU_RS21600		135.406	1	NE
PAU_RS21575		135.406	1	NE
PAU_RS21590		135.406	1	NE
PAU_RS21605	G3PD1ir G3PD2	132.794	0.980709	NE
PAU_RS21630	THRD	135.22	0.998622	NE
PAU_RS21710		135.406	1	NE
PAU_RS21645		135.406	1	NE
PAU_RS07715		135.406	1	NE
PAU_RS21735	PPCDC PEPCK_re ITPOXACCBXL PPNCL3 PPNCL2	135.406	1	NE
PAU_RS21740		135.406	1	NE
PAU_RS17555	UDCPDP	0	0	E
PAU_RS21750		135.406	1	NE
PAU_RS00220	ASNS2	135.406	1	NE
PAU_RS00255	ATPDR5PT PFK26AMP DRBK	135.406	1	NE
PAU_RS00330	PGLYCP METPTGLYCPH	135.406	1	NE
PAU_RS00335	RPE ACERACE	134.716	0.994897	NE
PAU_RS00350	DHQS	0	0	E
PAU_RS00405	PPCK	135.406	1	NE
PAU_RS00450	CYNL CARBMHL CBMD CYNTAH	135.406	1	NE
PAU_RS00455	DICHPHOR CHPHOR	135.406	1	NE
PAU_RS00480	PIt2r PPItex	129.345	0.955236	NE
PAU_RS00515	GLUDy	135.406	1	NE
PAU_RS00590	UDPGLCHL MNNH	135.406	1	NE
PAU_RS00600	FUMt2r SUCCt2r	126.122	0.931431	NE
PAU_RS00615	MANAO	135.406	1	NE
PAU_RS00620	GUI1 GUI2	135.406	1	NE
PAU_RS00625	GLC1PG16BP GLC1PAG16BP DDGLK	135.406	1	NE
PAU_RS00660	G3PD G3PD5 G3PD6 G3PD7	135.406	1	NE
PAU_RS00675	CYANST	135.406	1	NE
PAU_RS00855	CPPPGO2	135.406	1	NE
PAU_RS00875	GLNS GLNSP2 GLNSP1 GLNSP3	135.406	1	NE
PAU_RS00935	XANt2	135.406	1	NE
PAU_RS00940	GLUt4	134.43	0.992785	NE
PAU_RS01120	VPAMTr	135.398	0.999935	NE
PAU_RS01450	GTHOr	116.336	0.859163	NE
PAU_RS01515	SDPTA ACOTA	0	0	E
PAU_RS01795	GALT1	0	0	E
PAU_RS01855	AMALT1 AMALT2 AMALT3 AMALT4 AMYLOGLYTRANS	129.991	0.960002	NE
PAU_RS01860	MLTP1 MLTP2 MLTP3	129.991	0.960002	NE
PAU_RS01940	TMPPP	135.406	1	NE
PAU_RS01975	UPPDC1 UPPDC2	135.406	1	NE
PAU_RS02000	PRAGSr	135.406	1	NE
PAU_RS02030	ACOAGPOAT HSST HSERTA	135.406	1	NE
PAU_RS02060	ICL	118.891	0.878033	NE
PAU_RS02315	RADH HMR_6647 ALDD19xr	135.406	1	NE
PAU_RS02535	DRPA	134.562	0.993766	NE
PAU_RS02540	TMDPP NADPEPDTT	135.406	1	NE
PAU_RS02550	PUNP1 PUNP5 PUNP4 PUNP3 PNP NP1 PUNP7 DURIPP PUNP2 PUNP6	134.539	0.993594	NE
PAU_RS02640	THRS 4HTHRS	135.406	1	NE
PAU_RS02655	ARGGLYAT ARGTAUAT ARGABUTAT S7PGALD3PGT	134.791	0.995456	NE
PAU_RS02665	GALT UGLT	123.434	0.911583	NE
PAU_RS02755	IPDPS_syn DMPPS_syn DMPPS IPDPS IPDPFDXOR	0	0	E
PAU_RS02760	H4THDPR DHDPRy	0	0	E
PAU_RS02780	CBXETHALAOR THFOR2 FOLR2 DHFR	130.201	0.96156	NE
PAU_RS02785	AP4AH	135.406	1	NE
PAU_RS02865	TMDS SAM24MT CYARTMT	130.201	0.96156	NE
PAU_RS02920	ACGS	135.406	1	NE
PAU_RS03205	DXPRIi	0	0	E
PAU_RS03210	FDIPIPDIPFT UDCPDPS IPDPCT	0	0	E
PAU_RS03235	U23GAAT	0	0	E
PAU_RS03240	4ISOHELS 6M3HOAHL 8M3HDAL 2MPCTF 12M3HTDH 14M3HDEC 5M3HHAL 7M3HOACPL 9M3HDL 11MHDOD 13M3HTDAHL 15M3HEXDA 3HAD180 HGLACPHL HPIMHL	0	0	E
PAU_RS13340	3HAD40_1 3HAD160 3HAD80 3HAD100 3HAD120 3HAD60 HEDACPTRANS	135.406	1	NE
PAU_RS03245	UAGAAT	0	0	E
PAU_RS03250	UDPGALACT LPADSS	0	0	E
PAU_RS03320	GMHEPPA	0	0	E
PAU_RS03415	ADSK	135.406	1	NE
PAU_RS03425	CTPMEPCYTT MEPCT	0	0	E
PAU_RS03430	CDPGS MECDPS	0	0	E
PAU_RS03505	FCI DEOXCORTKETISO	135.406	1	NE
PAU_RS03515	FCLPA	135.406	1	NE
PAU_RS03770	BETALDHx BETALDHy	135.406	1	NE
PAU_RS03785	SPMDabc	135.406	1	NE
PAU_RS03865	TGBPA	135.406	1	NE
PAU_RS03930	ADMDC	135.406	1	NE
PAU_RS03935	SPMS	135.406	1	NE
PAU_RS03980	ASP1DC	135.406	1	NE
PAU_RS03985	PBAL	135.406	1	NE
PAU_RS03995	HPPK_1 HPPK2	135.406	1	NE
PAU_RS04060	DIAHEXAMUT G1SAT	0	0	E
PAU_RS04220	GLYOX	135.406	1	NE
PAU_RS04270	F6PGA3PGAT S7PGA3PGAT CBPAORNCBT	0	0	E
PAU_RS04315	ATPGLU1PT PGK	99.1159	0.731988	NE
PAU_RS04380	DHBSr	135.406	1	NE
PAU_RS04385	ICHORT	135.406	1	NE
PAU_RS04390	DHBD	135.406	1	NE
PAU_RS04520	DHEDAA	135.406	1	NE
PAU_RS04525	OHEDH 24DHHEDHYLY	135.406	1	NE
PAU_RS04530	GAPDi_nadp SSALx	135.406	1	NE
PAU_RS04540	CMHMI	135.406	1	NE
PAU_RS04550	CMCMSAD	135.406	1	NE
PAU_RS04555	HHDDI	135.406	1	NE
PAU_RS04560	OXPENTTRICL	135.406	1	NE
PAU_RS04890	USHD	0	0	E
PAU_RS05300	LCADi GLYALDDr ALDD2x	135.406	1	NE
PAU_RS05340	OPAH AGMT	135.406	1	NE
PAU_RS05440	UDPMAPEPT PAPPT3 AGLPET r07384	0	0	E
PAU_RS05455	UAGPT3 UAGPT2	0	0	E
PAU_RS05460	UAMAS	0	0	E
PAU_RS05465	ALAALAr	0	0	E
PAU_RS05485	UHGADA	0	0	E
PAU_RS05520	DPCOAK ADNK1	135.406	1	NE
PAU_RS05540	NNDPR	135.406	1	NE
PAU_RS05580	PDHbr	135.406	1	NE
PAU_RS05635	RPI	134.479	0.993154	NE
PAU_RS05640	PGCD	135.406	1	NE
PAU_RS05645	FTHFCL UAAGLS1	135.406	1	NE
PAU_RS05665	OMPHHX 2OMPHOX	135.406	1	NE
PAU_RS05775	ABTA	135.406	1	NE
PAU_RS06065	AHSERL2 SHSL2 AHAL	135.29	0.999142	NE
PAU_RS06080	TAUDO	135.406	1	NE
PAU_RS06140	MEVK1 ABFPT KARA2	135.406	1	NE
PAU_RS06210	NADK NADK5	0	0	E
PAU_RS06250	IPDDI	135.406	1	NE
PAU_RS06330	ASPO1 ASPO6 CYHEXAMOR ASPO3 ASPO5 ASPO4	135.406	1	NE
PAU_RS06380	PDX5PS2 PDX5PS	0	0	E
PAU_RS06590	PPPNt2r	135.406	1	NE
PAU_RS06605	TRE6PH MLTG1 MLTG2	129.991	0.960002	NE
PAU_RS06700	NDPK2 NDPK1 NDPK3 NDPK9 NDPK8 NDPK5 NDPK4 NDPK7 NDPK6 NDPK10	135.406	1	NE
PAU_RS06720	MECDPDH2 H2MB4PFDXOXOR MECDPDH5	0	0	E
PAU_RS06755	CPPPGO	135.406	1	NE
PAU_RS06895	HEX1 GLCBPP	135.406	1	NE
PAU_RS06910	OCDCAt2 HDCAt2 TTDCAt2	128.613	0.949828	NE
PAU_RS06955	CDPGLC46DH URCN_1	135.406	1	NE
PAU_RS06960	PHALAAML HISDr	135.406	1	NE
PAU_RS06975	CHORS FARNDIPL	0	0	E
PAU_RS07075	PERD	0	0	E
PAU_RS07330	AST ACOAAG3PAT	135.406	1	NE
PAU_RS07335	SGSAD	135.406	1	NE
PAU_RS07340	SADH	135.406	1	NE
PAU_RS07395	ACKr APPTm ATPPROHISPT	116.766	0.862333	NE
PAU_RS07415	GF6PTA_1 ALATA_L	135.162	0.998197	NE
PAU_RS07500	GOXSUCALDT 2S6HCCi SEPHCHCS	0	0	E
PAU_RS07505	SHCHCS3	0	0	E
PAU_RS07510	NPHS CPHOXBUTCOADH	0	0	E
PAU_RS07520	SUCBZL	0	0	E
PAU_RS07580	r03875 AMETCLYSMETT OHPHM AMETAHCYU8 HMR_6976 HMR_6977 DMQMT	135.406	1	NE
PAU_RS07780	OXACOAL ADCPS2 ADCPS1	135.406	1	NE
PAU_RS07795	RE2124C CODSCL7MTDC	135.406	1	NE
PAU_RS07810	HOXNDDSUCHL CHOXMUCSALD HOXHEPDIEAH HOXCHPENDIEAH HOXMOCTDAHL HOXHEXDBZHL HOXOCTDAHL OCHCCH IPOXCHEXCCOA HOXKNTRIDFUMHL DIHOXNICHL r07802 r07831 TRIHOXCYHEXAHL CODSCL5DA	135.406	1	NE
PAU_RS07825	SHCHCC	135.406	1	NE
PAU_RS07835	ADCYRS	135.406	1	NE
PAU_RS07840	ADOCBIK ACBIPGT ADCOBGTPT	0	0	E
PAU_RS07845	ADOCBLS	0	0	E
PAU_RS07855	RZ5PP	0	0	E
PAU_RS07860	NNDMBRT	0	0	E
PAU_RS07940	THRPDC	135.406	1	NE
PAU_RS08130	TRPt2r	134.683	0.994659	NE
PAU_RS08160	LYSt2r	135.406	1	NE
PAU_RS08210	RRETOR	135.406	1	NE
PAU_RS08250	MCOATA 2MACPT 3MBCOT 2MPCAC 12MTDECACPT 14MHDECACPT 13MTDECACPT 15MHDECACPT 12MTIDECACPT 14MPDECACPT MYACPAT HDACPAT STEACPT	0	0	E
PAU_RS08270	CITCOAOXAL ADCL	135.406	1	NE
PAU_RS08280	DTMPK	130.201	0.96156	NE
PAU_RS08305	ATPCELB6PT TMK	135.332	0.999452	NE
PAU_RS08315	NADH10 NADH5 NADH9	135.406	1	NE
PAU_RS08415	r0082 r0422 ICDHyr	118.891	0.878033	NE
PAU_RS08480	HMPK1 PMPK	135.406	1	NE
PAU_RS08550	ADNUC GNNUC INSH XTSNH	135.406	1	NE
PAU_RS08580	SPMDAT1 SPMDAT2	135.406	1	NE
PAU_RS08600	URAt2	135.406	1	NE
PAU_RS08660	DHPS_h H4THDPS	0	0	E
PAU_RS08760	SDPDS	0	0	E
PAU_RS08775	ME2	135.406	1	NE
PAU_RS08805	IMPD	135.406	1	NE
PAU_RS09040	HMR_0763 ULA4NFTRANS UPLA4FNT	135.406	1	NE
PAU_RS09170	PPS	135.406	1	NE
PAU_RS09295	ADMETTHFMT	135.406	1	NE
PAU_RS09330	LGTHL SFLACBISFL	135.406	1	NE
PAU_RS09355	PYAM5PO PDX5POi PYDXO_1 PYDXNO	0	0	E
PAU_RS09385	DDMAT5 MCMAT2 HACPMCOAT OACPMCOAT DACPMCOAT TDACPMCOAT OCDEACPOR MCMAT8 4MTHACP 6MTR2EO 8MT2ACP 10MTDAO 12TTACA 14MTHEAO 5MTH2EO 7MTROCAC 9MDACP 11MTRDOC 13MTTDAO 15MTHACP 4MTRPE 6MTHAO 8METNO 10MTU2A 12MTT2E 14MTP2EA TRO2EAO EGMEACPR PIMR EAR180x EAR180y EAR80y EAR120y EAR40y EAR160y EAR100y EAR160x EAR140y EAR60y EPMEACPR	0	0	E
PAU_RS09555	NACASPAH NFORMASPAHL NAASPAHL NNAM	135.406	1	NE
PAU_RS09575	SELNPS_cho	135.406	1	NE
PAU_RS09775	FTHFD	135.406	1	NE
PAU_RS09790	GALUi	135.406	1	NE
PAU_RS09795	UDPGD	135.406	1	NE
PAU_RS09800	GULGALAC DTDPGLC5EPI DTDPGLC35EPI UDPGALNAC6DH ALLULPE	135.406	1	NE
PAU_RS09810	ATPR5P1PT TMDK1 DURIK1	135.406	1	NE
PAU_RS10060	OMPDC	135.406	1	NE
PAU_RS10370	PROLOR CHOXPROLOR LLYS6OR	135.406	1	NE
PAU_RS10375	PRORACE 4HPROE	135.406	1	NE
PAU_RS10390	PYALDOR 2OXALDOR LCADi_D 25DOPOXRED	135.406	1	NE
PAU_RS10410	ARAI MPAKI	135.406	1	NE
PAU_RS10415	FUM	135.406	1	NE
PAU_RS10545	3HPPD MSAR PSURIK	135.406	1	NE
PAU_RS10635	XYLTD_D	135.406	1	NE
PAU_RS10655	APATr LALAOXPROPAT	135.382	0.999822	NE
PAU_RS11135	HOXGLUT1CBXL OXADC	135.406	1	NE
PAU_RS11355	HPPPNDO DHCINDO	135.406	1	NE
PAU_RS11360	DIHCHEXPROPOR DHCIND	135.406	1	NE
PAU_RS11390	HOXPENTHL	135.406	1	NE
PAU_RS11495	Niabc	135.406	1	NE
PAU_RS11590	ARGORNt7	135.406	1	NE
PAU_RS11780	G6PDH2r G6PBDH	135.406	1	NE
PAU_RS12165	KDOPS	0	0	E
PAU_RS12185	GLUTRR COALDDH CONALDOR PYLALDOX SINALDOR	0	0	E
PAU_RS12195	CDPMEK	0	0	E
PAU_RS12200	ATPR5PDIPT	135.406	1	NE
PAU_RS12365	H2Ot	135.336	0.999482	NE
PAU_RS12395	PGSA120 PGSA140 PGSA141 PGSA160 PGSA161 PGSA180 PGSA181 IHDECCDPG3PT AIHDECCDPG3PT ITDECCDPG3PT IPDECCDPG3PT AIPDECCDPG3PT IHXDECCDPG3PT CDPDAGTRANS	0	0	E
PAU_RS12555	SERD_D ABUTCOAAML	135.406	1	NE
PAU_RS12595	PROt4 XYLK	135.406	1	NE
PAU_RS12600	PUTA3 P5CD PROQOXRED PROD3	135.406	1	NE
PAU_RS13005	HEMEti	135.283	0.999087	NE
PAU_RS13110	DDACPKDO2T	0	0	E
PAU_RS13170	2INSD	135.406	1	NE
PAU_RS13300	MGSA GERDIPL	135.406	1	NE
PAU_RS13405	TETHBEROR TETHCOLOR TETHPALMOR DHORD5 DHORD2	135.147	0.998086	NE
PAU_RS13425	SUCR1FRUCT NAPRT NAMNPP	0	0	E
PAU_RS13470	SALCOD HOXNAPOR MSACLOR HOXMSACLOR CRESOR	135.406	1	NE
PAU_RS13715	AMITP TDSK	0	0	E
PAU_RS13775	AHCi PSERT OHPBAT	0	0	E
PAU_RS13790	ASNN	135.241	0.998778	NE
PAU_RS13850	TRDR	135.406	1	NE
PAU_RS14050	GNDc GND	135.406	1	NE
PAU_RS14070	DCTPD2 DCTPD	135.406	1	NE
PAU_RS14105	ME1	135.406	1	NE
PAU_RS14120	GTPCI_2 r0120 r0708 r0775 r0777	135.406	1	NE
PAU_RS14185	FEROc	135.406	1	NE
PAU_RS14315	HMR_0634 AOXSr	135.406	1	NE
PAU_RS14320	MCPST HMR_6515 BTS6	135.406	1	NE
PAU_RS14325	AMAOTr	135.406	1	NE
PAU_RS14330	OACARNAHL PGL	135.406	1	NE
PAU_RS14380	NMNP	135.354	0.999609	NE
PAU_RS14385	QULNS	135.406	1	NE
PAU_RS14645	PC8XM CPC8MM PGMT	133.214	0.983809	NE
PAU_RS15170	G6PDA TMN	135.406	1	NE
PAU_RS15175	AALAAHL AGDC	135.406	1	NE
PAU_RS15550	2OMMBOOR	135.406	1	NE
PAU_RS15660	OACPLCPOT GCCVSOT	135.406	1	NE
PAU_RS15665	LCPFESCSPSULFT GCVLCPFESCSPSULFT	135.406	1	NE
PAU_RS15765	PSSA120 PSSA140 PSSA141 PSSA160 PSSA161 PSSA180 PSSA181 IHDCDPPT AIHDCDPPT ITDCDPPT IPDCDPPT AIPDCDPPT IHXDCDPPT	0	0	E
PAU_RS15820	PPNDH GLUTHL	135.406	1	NE
PAU_RS15880	RHCCE	135.406	1	NE
PAU_RS15885	GLUCYS	0	0	E
PAU_RS15935	METHEXAML	135.406	1	NE
PAU_RS15955	G5SD	135.406	1	NE
PAU_RS15960	GLU5K	135.406	1	NE
PAU_RS15995	GPDDA1 GPDDA2 GPDDA4	135.406	1	NE
PAU_RS16170	S7PI	0	0	E
PAU_RS16240	GTHS	0	0	E
PAU_RS16265	CELYSOR PRO1x P5CR	135.406	1	NE
PAU_RS16770	INSK GSNK	135.406	1	NE
PAU_RS16775	FCLT_2	135.406	1	NE
PAU_RS16805	ADPT	135.406	1	NE
PAU_RS16825	BTNt	135.406	1	NE
PAU_RS16870	NH4t FACOAE180 FACOAE120 FACOAE100 FACOAE80 FACOAE60 FACOAE141 FACOAE161	135.013	0.997091	NE
PAU_RS16900	FORMFOLLIG	135.406	1	NE
PAU_RS17225	NMNDA r06134	135.406	1	NE
PAU_RS17235	TMPK PGPHYD	0	0	E
PAU_RS17245	RBFSa	0	0	E
PAU_RS17285	ACPpds	135.406	1	NE
PAU_RS17310	GTHRDH_syn r0648 r0649	135.406	1	NE
PAU_RS17320	ILEt2r	134.762	0.995242	NE
PAU_RS17350	SPHMYECHOPHL MI145PP MI1345PP 23CN2P1 23CN2P2 23CN2P3 23CN2P4	135.406	1	NE
PAU_RS14860	SELCYSTL	135.406	1	NE
PAU_RS17445	PDE1 GCPN SERPEEPHL CYNUCHL	135.406	1	NE
PAU_RS17450	ADPRDP_1	135.406	1	NE
PAU_RS17530	GMHEPAT	0	0	E
PAU_RS17550	GDPGALPT	135.406	1	NE
PAU_RS17560	DDPGALA DHNPA2r	135.406	1	NE
PAU_RS18210	KDOPP CAt4	0	0	E
PAU_RS18215	A5PISO	0	0	E
PAU_RS18380	PNTOt4	135.406	1	NE
PAU_RS18535	GLY3Pt2	130.051	0.96045	NE
PAU_RS18640	PROTDITOR	135.406	1	NE
PAU_RS18675	HPYRDC CMLDC	135.406	1	NE
PAU_RS19185	PPPGO3 PPPGO	135.406	1	NE
PAU_RS19210	OPHBDC	135.406	1	NE
PAU_RS19250	HMR_0654 OPHHX	135.406	1	NE
PAU_RS19260	URFGTT AMMQT8_2 2DMMQ7MT AMMQLT8	135.406	1	NE
PAU_RS19270	PYNP2r	135.406	1	NE
PAU_RS19295	MHPGLUT METHT SELHCYSTRANS	135.406	1	NE
PAU_RS19485	ATPVIOPT DAGK120 DAGK140 DAGK141 DAGK160 DAGK161 DAGK180 DAGK181 IHDAGLYKI AIHDAGLYKI ITDAGLYKI IPDAGLYKI AIPDAGLYKI IHXDAGLYKI	135.406	1	NE
PAU_RS19490	G3PAT120 G3PAT140 G3PAT141 G3PAT160 G3PAT161 G3PAT180h G3PAT181 G3PAT160_1 MYG3PACT G3PAT180_1 IHDG3PACT AIHDG3PACT ITDG3PACT IPDG3PACT AIPDG3PACT IHXDG3PACT	0	0	E
PAU_RS19495	ASPVIDMALLT HBZOPT HBZNPT	135.406	1	NE
PAU_RS19500	CHRPL GLYC3PACOATRANS 1AG3PACOATRANS G3PAT180	135.406	1	NE
PAU_RS19510	XYLI2 HMR_7748 G6PI XYLI1 HMR_7749	129.143	0.95374	NE
PAU_RS19820	OCBT	135.406	1	NE
PAU_RS19855	RNTR1 RNTR2 RNTR3 RNTR4 FORM2OXRED GTPFOROXRED CTPFOROXRED UTPFOROXRED RNTR1c2 RNTR2c2 RNTR3c2 RNTR4c2	135.406	1	NE
PAU_RS19995	PGAMT LYLECACMUT	135.162	0.998197	NE
PAU_RS20085	MDH	133.308	0.984499	NE
PAU_RS20095	PPA UM4PL	135.406	1	NE
PAU_RS20135	BPNT MI34PP PI34P4P	0	0	E
PAU_RS20165	DMLARGDMAHL	135.406	1	NE
PAU_RS20245	LEADMALLT	135.406	1	NE
PAU_RS20305	HOXBENZCBXL PSD120 PSD140 PSD141 PSD160 PSD161 PSD180 PSD181 IHDPSERDCBXL AIHDPSERDCBXL ITDPSERDCBXL IPDPSERDCBXL AIPDPSERDCBXL IHXDPSERDCBXL	0	0	E
PAU_RS20405	LPLIPAL2A120P LPLIPAL2A140P LPLIPAL2A141P LPLIPAL2A160P LPLIPAL2A161P LPLIPAL2A180P LPLIPAL2A181P LPLIPAL2E120P LPLIPAL2E140P LPLIPAL2E141P LPLIPAL2E160P LPLIPAL2E161P LPLIPAL2E180P LPLIPAL2E181P LPLIPAL2G120P LPLIPAL2G140P LPLIPAL2G141P LPLIPAL2G160P LPLIPAL2G161P LPLIPAL2G180P LPLIPAL2G181P LPLIPAL2A120 LPLIPAL2A140 LPLIPAL2A141 LPLIPAL2A160 LPLIPAL2A161 LPLIPAL2A180 LPLIPAL2A181 LPLIPAL2E120 L…	134.596	0.994015	NE
PAU_RS20480	HMBS	0	0	E
PAU_RS20540	APAT2rm TAUOXGLUAT	135.382	0.999822	NE
PAU_RS20555	GALCTD TDPGDH	0	0	E
PAU_RS20565	UAG2EMA UAG2E CDPDEOXGLCEPI	135.406	1	NE
PAU_RS20585	THIORDXi ACGAMT	131.12	0.968345	NE
PAU_RS20595	GDTP DSBDR	135.406	1	NE
PAU_RS20670	THRD_L	135.406	1	NE
PAU_RS20675	DHAD1 DHAD2	0	0	E
PAU_RS20680	LEUTA VALTA ILETA	135.182	0.998343	NE
PAU_RS20755	SHK3Dr	0	0	E
PAU_RS21010	UAPGR	0	0	E
PAU_RS21085	ARGSL ALCOAAML	135.406	1	NE
PAU_RS21100	AGPR	135.406	1	NE
PAU_RS21125	MTHFO_nadp MTHFO	135.406	1	NE
PAU_RS21130	HSPMS SHSL4r SPMDPUTABUTT SUCCYSTTHIO AHSL	135.29	0.999142	NE
PAU_RS21170	NARDMALLT	135.406	1	NE
PAU_RS21180	DHNAOT4	0	0	E
PAU_RS21190	GLYCt	135.36	0.999654	NE
PAU_RS21200	GLYK FRDO ATPEPT	135.391	0.999888	NE
PAU_RS21215	TPI	122.104	0.901755	NE
PAU_RS21635	GLYAT CDPPH NDP7	135.22	0.998622	NE
PAU_RS21640	AGMHE	0	0	E
PAU_RS21660	HEPT1	0	0	E
PAU_RS21665	GLCTR1	0	0	E
PAU_RS21670	HEPT3	0	0	E
PAU_RS21685	PTPATi MOAT MOAT2	0	0	E
PAU_RS24890	ASNS1	135.406	1	NE
PAU_RS08575	ATPGEMPT PPK PPK2	135.406	1	NE
peg3561	OXOAEL	135.406	1	NE
peg4361	OCTACPHL OXCHXCCOAOX HOXCHXCCOAHL IPBUTCOATE DECACPHL DOCOSACT ACACT9p_cho ICOCOAHL DOCCOAHL TETCOAHL DOCPCOAHL ICODCOAHL DOCTCOAHL ICOTCOAHL DOCDCOAHL	135.406	1	NE
peg4605	UDPGLCT	135.406	1	NE
PAU_RS03175	ATPAADET	135.406	1	NE
PAU_RS03005		135.406	1	NE
PAU_RS03000		135.406	1	NE
PAU_RS02995		135.406	1	NE
PAU_RS05080		135.406	1	NE
PAU_RS05155		135.406	1	NE
PAU_RS23710		135.406	1	NE
PAU_RS05095		135.406	1	NE
PAU_RS05230		135.406	1	NE
PAU_RS05060		135.406	1	NE
PAU_RS05140		135.406	1	NE
PAU_RS05135		135.406	1	NE
PAU_RS05130		135.406	1	NE
PAU_RS05125		135.406	1	NE
PAU_RS05160		135.406	1	NE
PAU_RS05145		135.406	1	NE
PAU_RS05050		135.406	1	NE
PAU_RS17270		135.406	1	NE
PAU_RS17265		135.406	1	NE
PAU_RS01700		135.406	1	NE
PAU_RS17275		135.406	1	NE
PAU_RS21865		135.406	1	NE
PAU_RS05500		135.406	1	NE
PAU_RS05495		135.406	1	NE
PAU_RS18485		135.406	1	NE
PAU_RS21620		135.406	1	NE
PAU_RS15870		135.406	1	NE
PAU_RS19910	LCFACOALIG	135.32	0.999363	NE
PAU_RS12110	LCFAPLIG	0	0	E
PAU_RS12115	LCAFMN2OR	0	0	E
PAU_RS12120	LCAFMN2OR	0	0	E
PAU_RS12130	LCANADPOR	0	0	E
PAU_RS12125	ACTRANS	135.406	1	NE
PAU_RS09375	RXGTHRDTRANS	135.406	1	NE
PAU_RS13990	ATPPRT	135.406	1	NE
PAU_RS00305	r0068 r0097 APAT PACPT ACS	129.345	0.955236	NE
PAU_RS13270	ACYP_2	135.406	1	NE
PAU_RS21105	ACGK	135.406	1	NE
PAU_RS21115	ACLCITAMHY	135.406	1	NE
PAU_RS15825	CHORM AROH	135.406	1	NE
PAU_RS08920	METSOXR1	135.343	0.999527	NE
PAU_RS09185	NPHS_1	135.406	1	NE
PAU_RS12590	MQNOXRED	135.406	1	NE
PAU_RS01885	SBTD_D2	128.612	0.949821	NE
PAU_RS03110	MBCOAi 2MP2COAOXRED	135.406	1	NE
PAU_RS13140	MMTSAO MMSAD3	135.406	1	NE
PAU_RS02175	PPCOAC	135.406	1	NE
PAU_RS20615	KARI KARI_23dhmp KARI_3hmoa KARI_23dhmb KARA1	0	0	E
PAU_RS11220	PPCOAOXRED	135.406	1	NE
PAU_RS16175		135.406	1	NE
PAU_RS14800	FORA	135.406	1	NE
PAU_RS21795	SELCYSS	135.406	1	NE
PAU_RS09220	SELCYSLY2 SCYSDS S2FE2SS	135.406	1	NE
PAU_RS09520	PHEDQROXRED DAAD	135.406	1	NE
PAU_RS10875	3HCINNMH 3HPPPNH	135.406	1	NE
PAU_RS05010	ACACCT BUTCT HXCT	135.406	1	NE
PAU_RS18530	ALCD22_L	135.406	1	NE
PAU_RS07535	CAT	135.406	1	NE
PAU_RS20445	ACP1_FMN	135.406	1	NE
PAU_RS04445	FMNRx FADRx PYROX	0	0	E
PAU_RS20790	FMETTRS	135.406	1	NE
PAU_RS03965	HCO3E	123.194	0.909812	NE
PAU_RS19370	SFGTHi	135.406	1	NE
PAU_RS01945	AMPMS3 AMPMS2	135.406	1	NE
PAU_RS20310	TDP NTP5 NTP1	135.406	1	NE
PAU_RS17020	ADSCPST THZPSN3	135.406	1	NE
PAU_RS05790	GLYOOR	135.406	1	NE
PAU_RS20065	OCTDPS	135.406	1	NE
PAU_RS06150	PHISTSUCRTRANS	135.406	1	NE
PAU_RS06155	FFSD SUCR	135.406	1	NE
PAU_RS00445	STARCHTRANS	135.406	1	NE
PAU_RS08240	ACYACPTRANS	135.406	1	NE
PAU_RS17570	GLYC3PACTRANS	135.406	1	NE
PAU_RS09860	PGLYCLPN	135.406	1	NE
PAU_RS15770	CDPDAGSERTRANS	135.406	1	NE
PAU_RS20315	PSERCBXLY	135.406	1	NE
PAU_RS02305	GGPTRCTRANS	135.406	1	NE
PAU_RS04105	NTPP6 NTPP2 NTPP7 DNADDP	135.406	1	NE
PAU_RS01970		135.406	1	NE
PAU_RS02295	NCAMRHYL URIH	135.406	1	NE
PAU_RS03375	CPH4S	135.406	1	NE
PAU_RS03370	CPGS	135.406	1	NE
PAU_RS16905	CCGS	135.406	1	NE
PAU_RS03020	CDGR	135.406	1	NE
PAU_RS06000	GTPCYC	135.406	1	NE
PAU_RS14285	38CH2GTPLY CPMPS	135.406	1	NE
PAU_RS14275	TBXMPTSYN MPTS	135.406	1	NE
PAU_RS02660	MPTAT	135.406	1	NE
PAU_RS14350		135.406	1	NE
PAU_RS14345		135.406	1	NE
PAU_RS14340		135.406	1	NE
PAU_RS14360		135.406	1	NE
PAU_RS15720		135.406	1	NE
PAU_RS15710		135.406	1	NE
PAU_RS15715		135.406	1	NE
PAU_RS00250		135.406	1	NE
PAU_RS00245		135.406	1	NE
PAU_RS00240		135.406	1	NE
PAU_RS00235		135.406	1	NE
PAU_RS00795		135.406	1	NE
PAU_RS00800		135.406	1	NE
PAU_RS00805		135.406	1	NE
PAU_RS00810		135.406	1	NE
PAU_RS15585		135.406	1	NE
PAU_RS15590		135.406	1	NE
PAU_RS15595		135.406	1	NE
PAU_RS04880	5CAIZCO2LIG	135.406	1	NE
PAU_RS04885	AIRC3	135.406	1	NE
PAU_RS08810	GMPS GMPS2	135.406	1	NE
PAU_RS17355	3NUCLE1 3NUCLE4 3NUCLE2 3NUCLE3	135.406	1	NE
PAU_RS03015	AMPPRHYL	135.406	1	NE
PAU_RS16280	NTPP10 NTPP9	135.406	1	NE
PAU_RS02605	NTP10 NTP11	135.406	1	NE
PAU_RS04085	NTPTP1 NTPTP2	135.406	1	NE
PAU_RS20475	GUAC	135.406	1	NE
PAU_RS06385	ACPS1_1	0	0	E
PAU_RS13400	DHORTQUINRED	135.147	0.998086	NE
PAU_RS19400	PSUDS	135.406	1	NE
PAU_RS09055	LIPA4ALAPT LIPB4ALAPT	135.406	1	NE
PAU_RS08470	LIPIIAPALMT LIPAPALMT	135.406	1	NE
PAU_RS21445	UACGAMNADOXRED	135.406	1	NE
PAU_RS21450	UDPADGLUCNADORXRED	135.406	1	NE
PAU_RS21460	UDPACGLUCOXTRANS	135.406	1	NE
PAU_RS21455	UDPACGLUCACTRANS	135.406	1	NE
PAU_RS21485	UDPDIACGLUCEPI	135.406	1	NE
PAU_RS01565	ACM6PH	135.406	1	NE
peg3425	ACGAM6PTRANS	135.406	1	NE
PAU_RS09940	CHITINGLYHY_CHITOB CHITINGLYHY_ACGAM	135.406	1	NE
PAU_RS08310	HXAD	135.406	1	NE
PAU_RS09035	UDPKAAT	135.406	1	NE
PAU_RS13150	INS2D	135.406	1	NE
PAU_RS00900	G1PPHYL	135.406	1	NE
PAU_RS05435	UGMDDS UGLDDS1	0	0	E
PAU_RS14310	MALCOAM	135.406	1	NE
PAU_RS00730	PMEACPE	135.406	1	NE
PAU_RS05800	AOXSr2	135.406	1	NE
PAU_RS10530	DBTS	135.406	1	NE
PAU_RS07815	COPRE3MET PC17M	135.406	1	NE
PAU_RS07805	COPRE4MET PC11M	135.406	1	NE
PAU_RS07790	CODSCL5BMT	135.406	1	NE
PAU_RS07820	COPRE6NADOXRED	135.406	1	NE
PAU_RS07800	CODHPRE6MET	135.406	1	NE
PAU_RS07775	COBYALIG	135.406	1	NE
PAU_RS07945	LTHRK	135.406	1	NE
PAU_RS00700	HMPPP9OXRED OMPPP9OXRED DVPCHLLDOXRED	135.406	1	NE
PAU_RS04815	FACOAE160	135.406	1	NE
PAU_RS20145	BPNT2	135.406	1	NE
PAU_RS11770	SPMDt3i	135.397	0.999933	NE
PAU_RS11775	SPMDt3i	135.397	0.999933	NE
PAU_RS14135	MPTAMPMOBDT	135.406	1	NE
PAU_RS02135	TRPAS2	135.406	1	NE
PAU_RS08405	2MAHMP	135.406	1	NE
PAU_RS04820		135.406	1	NE
PAU_RS14155		135.406	1	NE
PAU_RS16785	ADK4 ADK3	135.406	1	NE
PAU_RS05280	RBK_L1	135.406	1	NE
PAU_RS16995	HEMEOS	135.406	1	NE
PAU_RS05015	BUTCT HXCT	135.406	1	NE
PAU_RS17420	DKGLCNR1	135.406	1	NE
PAU_RS06010		135.406	1	NE
PAU_RS04185	ASCBPL	135.406	1	NE
PAU_RS18425	MDH3 MDH2	135.406	1	NE
PAU_RS16000	GPDDA5	135.406	1	NE
PAU_RS04760	ENTCS	135.406	1	NE
PAU_RS21790		135.406	1	NE
PAU_RS12975	SERASr	135.406	1	NE
PAU_RS20530	ACMAMUT	135.406	1	NE
PAU_RS18885	PACCOAL	135.406	1	NE
PAU_RS05995	MALTATr	135.406	1	NE
PAU_RS02360	ENTERES	135.406	1	NE
PAU_RS20020	DHPS2	135.406	1	NE
PAU_RS19215	FE3Ri	135.404	0.999983	NE
PAU_RS07680	ACANTHAT	135.406	1	NE
PAU_RS09320	RNDR1b RNDR2b	135.406	1	NE
PAU_RS13940	RNDR1b RNDR2b	135.406	1	NE
PAU_RS08450	F1PP	135.406	1	NE
PAU_RS03440		135.406	1	NE
PAU_RS07410		135.406	1	NE
PAU_RS11925		135.406	1	NE
PAU_RS05505		135.406	1	NE
PAU_RS06055	O16GALFT	135.406	1	NE
PAU_RS08570		135.406	1	NE
PAU_RS09350	ANHMK	135.406	1	NE
PAU_RS02965		135.406	1	NE
PAU_RS12160	SO4t2	135.339	0.999504	NE
PAU_RS08260	G3PAT180	135.406	1	NE
PAU_RS18645	DSBDR	135.406	1	NE
PAU_RS17430	AGPAT120 AGPAT160 AGPAT140 AGPAT181 AGPAT180 AGPAT141	0	0	E
PAU_RS17290	FA161ACPHi FA160ACPHi FA120ACPHi FA141ACPHi	135.406	1	NE
PAU_RS09225	SCYSDS S2FE2SS	135.406	1	NE
PAU_RS09205	S2FE2SS	135.406	1	NE
PAU_RS09210	S2FE2SS	135.406	1	NE
PAU_RS09215	S2FE2SS	135.406	1	NE
PAU_RS15135		135.406	1	NE
PAU_RS05920		135.406	1	NE
PAU_RS21210	FLDR2	135.406	1	NE
PAU_RS19860		135.406	1	NE
PAU_RS06630	I4FE4SR	135.406	1	NE
PAU_RS01465		135.406	1	NE
PAU_RS01470	BWCOGDS1	135.406	1	NE
PAU_RS17565	DHNPTE	135.406	1	NE
PAU_RS14140	MPTSS	135.406	1	NE
PAU_RS14290	CPMPS	135.406	1	NE
PAU_RS12305	FE3DHBZS3R FE3DCITR5	135.406	1	NE
PAU_RS09465	UGCIAMH	135.406	1	NE
PAU_RS19600	METGLCUR	135.406	1	NE
PAU_RS07175	AI2K	135.406	1	NE
PAU_RS13965	ACOXT	135.406	1	NE
PAU_RS05275	TEO2M	135.406	1	NE
PAU_RS07160	PAI2I	135.406	1	NE
PAU_RS14160	CURR	135.406	1	NE
PAU_RS08870	HPYRP	135.406	1	NE
PAU_RS07165	PAI2T	135.406	1	NE
PAU_RS11945	CXSAMS	135.406	1	NE
PAU_RS08295	PNSPA	135.406	1	NE
PAU_RS04275	PRCPD	135.406	1	NE
PAU_RS21500	UDPGPT	135.406	1	NE
PAU_RS05670	OPHHXy	135.406	1	NE
PAU_RS04860	PYROX	135.406	1	NE
PAU_RS14280	MPTS	135.406	1	NE
PAU_RS13440	PItex CU2tex FADtex GAL1Ptex THMtex UDPGALtex	123.12	0.909262	NE
PAU_RS20400	G6PP	135.406	1	NE
PAU_RS14335	PDXPP	135.406	1	NE
PAU_RS12560	GLCNt2ir	135.406	1	NE
PAU_RS06835	URIt2 CYTDt2	135.406	1	NE
PAU_RS13115	ALAGLYtr	135.406	1	NE
PAU_RS21195	UREAt	135.406	1	NE
PAU_RS01160	DIPEPabc2 DIPEPabc5 DIPEPabc6 DIPEPabc8 DIPEPabc9 DIPEPabc10	135.406	1	NE
PAU_RS01165	DIPEPabc2 DIPEPabc5 DIPEPabc6 DIPEPabc8 DIPEPabc9 DIPEPabc10	135.406	1	NE
PAU_RS01170	DIPEPabc2 DIPEPabc5 DIPEPabc6 DIPEPabc8 DIPEPabc9 DIPEPabc10	135.406	1	NE
PAU_RS04165	CITt7	135.406	1	NE
PAU_RS13155	INSTt4	135.406	1	NE

## Sheet: Essential_Gene_Concordance
Concordance of essential genes with other bacterial species
iEC1073 Gene	Subsystem	E. coli Ortholog	E. coli Essentiality	Y. pestis Ortholog	Y. pestis Essentiality	H. pylori Ortholog	H. pylori Essentiality	B. subtilis Ortholog	B. subtilis Essentiality	M. tuberculosis Ortholog	M. tuberculosis Essentiality
PAU_RS24470		b1278	NE	NA		NA		NA		NA
PAU_RS08255		b1093	E	Y_RS09105	E	HP_RS02760	NE	BSU_15910	E	Rv1483	Inconclusive
PAU_RS08245		b1091	Inconclusive	Y_RS09095	E	HP_RS00985	NE	BSU_11330	NE	Rv0533c	NE
PAU_RS19770	Aminopeptidases (EC 3.4.11.-) | Dehydrogenase complexes	b4260	NE	Y_RS03890	NE	HP_RS02805	NE	BSU_32050	NE	Rv2213	NE
PAU_RS20055	Ribosome LSU bacterial	b3185	E	Y_RS03535	E	HP_RS01465	E	BSU_27940	E	Rv2441c	Inconclusive
PAU_RS17025	DNA repair, bacterial	b0422	NE	Y_RS05315	NE	HP_RS07340	E	BSU_24290	NE	Rv1107c	NE
PAU_RS17030	Isoprenoinds for Quinones | Isoprenoinds for Quinones | Polyprenyl Diphosphate Biosynthesis | Isoprenoid Biosynthesis: Interconversions	b0421	E	Y_RS05310	E	HP_RS04530	E	BSU_24280	NE	NA
PAU_RS19220		b3843	Inconclusive	Y_RS02360	E	HP_RS01950	NE	BSU_03640	NE	Rv2662	NE
PAU_RS09280	riboflavin to FAD | Riboflavin, FMN and FAD metabolism	b1662	E	Y_RS10020	E	HP_RS07790	NE	BSU_23270	NE	Rv1412	NE
PAU_RS17250	Riboflavin, FMN and FAD metabolism	b0415	E	Y_RS05265	E	HP_RS00010	NE	BSU_23250	NE	Rv1416	Inconclusive
PAU_RS18365	Quinate degradation | Common Pathway For Synthesis of Aromatic Compounds (DAHP synthase to chorismate)	NA		Y_RS00995	E	HP_RS05100	E	BSU_24470	NE	Rv2537c	E
PAU_RS01730	Mycobacterium virulence operon involved in DNA transcription | RNA polymerase bacterial	b3987	E	Y_RS02525	E	HP_RS05885	NE	BSU_01070	E	Rv0667	E
PAU_RS17585		b3066	Inconclusive	Y_RS18060	E	HP_RS00075	NE	BSU_25210	E	Rv2343c	E
PAU_RS06365	RNA processing and degradation, bacterial	b2567	E	Y_RS06815	E	HP_RS03265	E	BSU_15930	E	Rv2925c	E
PAU_RS21870		b4557	NE	Y_RS23115		HP_RS07175	E	BSU_30680	NE	Rv3922c	NE
PAU_RS19980	Translation initiation factors bacterial	b3167	NE	Y_RS03625	E	HP_RS05145	E	BSU_16650	NE	Rv2838c	Inconclusive
PAU_RS07005		b2324	NE	Y_RS08275	NE	NA		NA		NA
PAU_RS20825		b3292	NE	Y_RS20490	NE	HP_RS05035	NE	NA		Rv3334	NE
PAU_RS01735	Mycobacterium virulence operon involved in DNA transcription | RNA polymerase bacterial	b3988	E	Y_RS02530	E	NA		BSU_01080	E	Rv0668	E
PAU_RS16800		b0471	NE	Y_RS05575	NE	HP_RS00190	E	BSU_00200	NE	Rv3716c	NE
PAU_RS21145	Methionine Biosynthesis	b3938	NE	Y_RS01455	NE	NA		NA		NA
PAU_RS15610		b0641	E	Y_RS06215	E	NA		NA		NA
PAU_RS00020	Resistance to fluoroquinolones | DNA topoisomerases, Type II, ATP-dependent	b3699	E	Y_RS20980	E	HP_RS02480	NE	BSU_00060	E	Rv0005	E
PAU_RS00005		b3702	E	Y_RS21000	E	HP_RS07560	NE	BSU_00010	E	Rv0001	E
PAU_RS10020	DNA topoisomerases, Type I, ATP-independent	b1274	E	Y_RS10615	E	HP_RS00590	NE	BSU_16120	E	Rv3646c	E
PAU_RS22460		NA		NA		NA		NA		NA
PAU_RS00010		b3701	E	Y_RS20995	E	HP_RS02475	E	BSU_00020	E	Rv0002	E
PAU_RS07585	Resistance to fluoroquinolones | DNA topoisomerases, Type II, ATP-dependent	b2231	E	Y_RS15230	E	HP_RS03425	NE	BSU_00070	E	Rv0006	E
PAU_RS19380		NA		NA		NA		NA		NA
PAU_RS03260	Phage replication	b0184	E	Y_RS16045	E	HP_RS07230	NE	BSU_29230	E	Rv1547	E
PAU_RS08285		b1099	E	Y_RS09140	E	NA		NA		Rv3644c	E
PAU_RS11895		b1858	NE	Y_RS11610	NE	NA		NA		NA
PAU_RS00025	Threonine and Homoserine Biosynthesis | Lysine Biosynthesis DAP Pathway, GJO scratch | Lysine Biosynthesis DAP Pathway	b3433	E	Y_RS19835	E	NA		NA		NA
PAU_RS00150	UDP-N-acetylmuramate from Fructose-6-phosphate Biosynthesis | UDP-N-acetylmuramate from Fructose-6-phosphate Biosynthesis	b3730	E	Y_RS21100	E	HP_RS03350	NE	BSU_00500	NE	Rv1018c	E
PAU_RS02800	Pyridoxin (Vitamin B6) Biosynthesis	b0052	NE	Y_RS18810	E	HP_RS07835	NE	NA		NA
PAU_RS03170	Lysine Biosynthesis DAP Pathway, GJO scratch | Lysine Biosynthesis DAP Pathway	b0166	E	Y_RS16135	E	HP_RS03085	NE	BSU_14180	NE	NA
PAU_RS03400	Heme and Siroheme Biosynthesis | Heme and Siroheme Biosynthesis | Coenzyme B12 biosynthesis	b3368	NE	Y_RS20125	NE	NA		BSU_15610	NE	NA
PAU_RS07515	Menaquinone and Phylloquinone Biosynthesis -- gjo | Muconate lactonizing enzyme family	b2261	NE	Y_RS08655	NE	NA		BSU_12980	NE	Rv0553	E
PAU_RS04375	Siderophore Enterobactin | Chorismate: Intermediate for synthesis of Tryptophan, PAPA antibiotics, PABA, 3-hydroxyanthranilate and more. | Chorismate: Intermediate for synthesis of Tryptophan, PAPA antibiotics, PABA, 3-hydroxyanthranilate and more.	b0593	NE	Y_RS08635	NE	NA		BSU_31990	NE	Rv3215	Inconclusive
PAU_RS08965		NA		Y_RS09755	NE	NA		BSU_30750	NE	NA
PAU_RS08975		NA		Y_RS09765	NE	HP_RS04330	NE	BSU_30760	NE	NA
PAU_RS08980		NA		Y_RS09770	NE	NA		BSU_30770	NE	Rv2059	NE
PAU_RS08970		NA		Y_RS09760	NE	NA		BSU_30740	NE	NA
PAU_RS15860		b2608	Inconclusive	Y_RS04670	E	HP_RS05645	E	BSU_16020	NE	Rv2907c	E
PAU_RS20890	Ribosome SSU bacterial	b3306	E	Y_RS20425	E	HP_RS06440	NE	BSU_01300	E	Rv0718	E
PAU_RS20945	Ribosome LSU bacterial	b3317	E	Y_RS20370	E	HP_RS06495		BSU_01190	E	Rv0704	E
PAU_RS09005	Mycobacterium virulence operon involved in protein synthesis (LSU ribosomal proteins) | Ribosome LSU bacterial	b1716	E	Y_RS09815	E	HP_RS00635	E	BSU_28850	E	Rv1643	E
PAU_RS20895	Ribosome SSU bacterial | Ribosome SSU bacterial	b3307	E	Y_RS20420	E	HP_RS06445	E	BSU_08880	NE	Rv2056c	NE
PAU_RS15600		b0652	Inconclusive	Y_RS06230	NE	HP_RS05755	NE	BSU_27430	NE	NA
PAU_RS20045		b3182	NE	Y_RS03560	NE	NA		BSU_18350	NE	Rv3627c	E
PAU_RS11930	tRNA aminoacylation, Asp and Asn	b1866	E	Y_RS11645	E	HP_RS03035	NE	BSU_27550	E	Rv2572c	E
PAU_RS01680	Mycobacterium virulence operon involved in protein synthesis (SSU ribosomal proteins) | Ribosome SSU bacterial	b3342	E	Y_RS20315	E	HP_RS05880	E	BSU_01100	E	Rv0682	E
PAU_RS18100	Carbon Starvation	b3228	NE	Y_RS00645	NE	NA		NA		NA
peg4539		NA		NA		NA		NA		NA
PAU_RS15845		b1009	NE	NA		NA		BSU_05440	NE	Rv3171c	NE
PAU_RS20885	Ribosome LSU bacterial	b3305	E	Y_RS20430	E	HP_RS06435	NE	BSU_01310	E	Rv0719	E
PAU_RS18105	Carbon Starvation	b3229	NE	Y_RS00650	E	NA		NA		NA
PAU_RS20835	RNA polymerase bacterial	b3295	E	Y_RS20480	E	HP_RS06380	NE	BSU_01430	E	Rv3457c	E
PAU_RS20830	Ribosome LSU bacterial	b3294	E	Y_RS20485	E	HP_RS06375	E	BSU_01440	E	Rv3456c	Inconclusive
PAU_RS15925	Carbon Starvation | Carbon storage regulator	b2696	E	Y_RS04595	E	HP_RS07140	E	BSU_35370	NE	NA
PAU_RS20840	Ribosome SSU bacterial	b3296	E	Y_RS20475	E	HP_RS06385	NE	BSU_29660	E	Rv3458c	E
PAU_RS20935	Ribosome LSU bacterial	b3315	Inconclusive	Y_RS20380	E	HP_RS06485	E	BSU_01210	E	Rv0706	E
PAU_RS13430	tRNA aminoacylation, Asp and Asn	b0930	E	Y_RS14210	E	NA		BSU_22360	NE	NA
PAU_RS19960		b3163	NE	Y_RS03655	NE	NA		BSU_06140	NE	NA
PAU_RS20050		b3183	E	Y_RS03545	E	HP_RS01495	NE	BSU_27920	NE	Rv2440c	E
PAU_RS21725		NA		NA		HP_RS02085	NE	BSU_34320	NE	NA
PAU_RS20920	Ribosome LSU bacterial	b3312	E	Y_RS20395	E	HP_RS06470	E	BSU_01240	E	Rv0709	Inconclusive
PAU_RS02730	Ribosome SSU bacterial	b0023	Inconclusive	Y_RS18930	E	HP_RS00390	E	BSU_25550	E	Rv2412	Inconclusive
PAU_RS20915	Ribosome SSU bacterial	b3311	E	Y_RS20400		HP_RS06465	NE	BSU_01250	E	Rv0710	E
PAU_RS01685	Mycobacterium virulence operon involved in protein synthesis (SSU ribosomal proteins) | Ribosome SSU bacterial	b3341	Inconclusive	Y_RS20320	E	HP_RS05875	E	BSU_01110	E	Rv0683	Inconclusive
PAU_RS17575		b3064	E	Y_RS18050	E	HP_RS07840	NE	BSU_05940	E	Rv3419c	NE
PAU_RS20930	Ribosome SSU bacterial	b3314	Inconclusive	Y_RS20385	E	HP_RS06480	E	BSU_01220	E	Rv0707	E
PAU_RS01715	Ribosome LSU bacterial	b3984	NE	Y_RS02510	E	HP_RS05900	NE	BSU_01030	E	Rv0641	NE
PAU_RS21720		NA		NA		NA		NA		NA
PAU_RS20200	Ribosome SSU bacterial | Ribosome SSU bacterial	b4202	E	Y_RS03395	E	HP_RS06135	E	BSU_40890	E	Rv0055	NE
PAU_RS20780		b4473	NE	Y_RS20525	NE	HP_RS01645	E	BSU_16110	NE	Rv2896c	NE
PAU_RS09010	tRNA aminoacylation, Phe	b1714	E	Y_RS09820	E	HP_RS01985	E	BSU_28640	E	Rv1649	E
PAU_RS08990	tRNA aminoacylation, Thr	b1719	E	Y_RS09800	E	HP_RS00620	E	BSU_37560	NE	Rv2614c	E
PAU_RS09015	tRNA aminoacylation, Phe	b1713	E	Y_RS09825	E	HP_RS01980	NE	BSU_28630	E	Rv1650	E
PAU_RS23515		NA		NA		NA		NA		NA
PAU_RS21875		b3704	E	Y_RS21010	E	NA		BSU_41050	E	Rv3923c	Inconclusive
PAU_RS09000	Mycobacterium virulence operon involved in protein synthesis (LSU ribosomal proteins) | Ribosome LSU bacterial	b1717	NE	Y_RS09810		HP_RS00630	E	BSU_28860	E	Rv1642	Inconclusive
PAU_RS00325	tRNA aminoacylation, Trp	b3384	E	Y_RS20120	E	HP_RS06180	E	BSU_11420	E	Rv3336c	E
PAU_RS04900	tRNA aminoacylation, Cys	b0526	E	Y_RS05805	E	HP_RS04320	NE	BSU_00940	E	Rv3580c	E
PAU_RS20910	Ribosome LSU bacterial	b3310	E	Y_RS20405	E	HP_RS06460	E	BSU_01260	E	Rv0714	E
PAU_RS20900	Ribosome LSU bacterial	b3308	Inconclusive	Y_RS20415	E	HP_RS06450	E	BSU_01280	E	Rv0716	Inconclusive
PAU_RS20880	Ribosome LSU bacterial	b3304	E	Y_RS20435	E	HP_RS06430	NE	BSU_01320	E	Rv0720	Inconclusive
PAU_RS20865	Ribosome LSU bacterial	b3301	E	Y_RS20450	E	HP_RS06420	E	BSU_01350	E	Rv0723	NE
PAU_RS02740	tRNA aminoacylation, Ile	b0026	Inconclusive	Y_RS18915	E	HP_RS07040		BSU_15430	E	Rv1536	Inconclusive
PAU_RS20955	Ribosome LSU bacterial	b3319	E	Y_RS20360	E	HP_RS06505	E	BSU_01170	E	Rv0702	E
PAU_RS13825	tRNA aminoacylation, Ser | Glycine and Serine Utilization	b0893	E	Y_RS14400	E	HP_RS07330	E	BSU_00130	E	Rv3834c	E
PAU_RS01135	tRNA aminoacylation, Gly | Glycyl-tRNA synthetase	b3559	Inconclusive	Y_RS20875	E	HP_RS04755	NE	BSU_25260	E	NA
PAU_RS06855	Heme and Siroheme Biosynthesis | tRNA aminoacylation, Glu and Gln	b2400	E	Y_RS07825	E	HP_RS02355	NE	BSU_00920	E	Rv2992c	E
PAU_RS03275	Folate biosynthesis cluster	b0188	E	Y_RS16030	E	HP_RS03545	NE	BSU_00670	NE	Rv3625c	E
PAU_RS20905	Ribosome LSU bacterial	b3309	E	Y_RS20410	E	HP_RS06455	E	BSU_01270	E	Rv0715	E
PAU_RS20925	Ribosome LSU bacterial	b3313	Inconclusive	Y_RS20390	E	HP_RS06475	NE	BSU_01230	E	Rv0708	E
PAU_RS12060	tRNA aminoacylation, Arg	b1876	E	Y_RS11680	E	HP_RS01570	NE	BSU_37330	E	Rv1292	E
PAU_RS01130	tRNA aminoacylation, Gly | Glycyl-tRNA synthetase	b3560	E	Y_RS20880	E	HP_RS04700	NE	BSU_25270	E	NA
PAU_RS20950	Ribosome LSU bacterial	b3318	E	Y_RS20365	E	HP_RS06500	NE	BSU_01180	E	Rv0703	E
PAU_RS20860		b3300	E	Y_RS20455	E	HP_RS06415	E	BSU_01360	E	Rv0732	E
PAU_RS20875	Ribosome SSU bacterial	b3303	E	Y_RS20440	E	HP_RS06425	E	BSU_01330	E	Rv0721	E
PAU_RS20185		NA		NA		HP_RS00545	NE	NA		NA
PAU_RS20940	Ribosome SSU bacterial	b3316	E	Y_RS20375	E	HP_RS06490	NE	BSU_01200	E	Rv0705	Inconclusive
PAU_RS05985	tRNA aminoacylation, Lys	b2890	NE	Y_RS16835	E	HP_RS00890	E	BSU_00820	E	Rv3598c	E
PAU_RS01720	Ribosome LSU bacterial	b3985	E	Y_RS02515	E	HP_RS05895	NE	BSU_01040	E	Rv0651	Inconclusive
PAU_RS20855	Ribosome LSU bacterial	b3299	NE	Y_RS20460		HP_RS06400	E	BSU_01400	E	Rv3461c	Inconclusive
PAU_RS20870	Ribosome LSU bacterial	b3302	E	Y_RS20445	E	NA		BSU_01340	E	Rv0722	Inconclusive
PAU_RS06725	tRNA aminoacylation, His	b2514	E	Y_RS07100	E	HP_RS05850	E	BSU_27560	E	Rv2580c	E
PAU_RS14085	tRNA aminoacylation, Met	b2114	E	Y_RS13645	E	HP_RS02065	NE	BSU_00380	E	Rv1007c	E
PAU_RS03185	Ribosome SSU bacterial	b0169	E	Y_RS16120	E	HP_RS07685	E	BSU_16490	E	Rv2890c	E
PAU_RS17475		b3039	NE	Y_RS17985	NE	NA		NA		NA
PAU_RS13770		b0908	NE	Y_RS14330	NE	HP_RS01975	NE	BSU_22600	NE	Rv3227	Inconclusive
PAU_RS20450		b3811	Inconclusive	Y_RS01975	E	HP_RS03315	NE	NA		NA
PAU_RS17555		b3056	E	Y_RS18030	E	NA		NA		Rv3907c	E
PAU_RS00350	Type IV pilus | Common Pathway For Synthesis of Aromatic Compounds (DAHP synthase to chorismate)	b3389	NE	Y_RS20095	E	HP_RS01395	NE	BSU_22700	NE	Rv2538c	E
PAU_RS01515	Lysine Biosynthesis DAP Pathway, GJO scratch | Lysine Biosynthesis DAP Pathway	b3359	NE	Y_RS20185	NE	NA		BSU_11220	NE	Rv1655	E
PAU_RS01795		b3628	NE	NA		NA		BSU_35730	NE	NA
PAU_RS02755		b0029	E	Y_RS18900	E	HP_RS01970	NE	BSU_25160	NE	Rv3382c	NE
PAU_RS02760	Lysine Biosynthesis DAP Pathway, GJO scratch | Lysine Biosynthesis DAP Pathway	b0031	E	Y_RS18880	E	HP_RS02515	E	BSU_22490	E	Rv2773c	Inconclusive
PAU_RS03205	Nonmevalonate Branch of Isoprenoid Biosynthesis	b0173	E	Y_RS16100	E	HP_RS01060	NE	BSU_16550	E	Rv2870c	Inconclusive
PAU_RS03210	Isoprenoinds for Quinones | Polyprenyl Diphosphate Biosynthesis	b0174	E	Y_RS16095	E	HP_RS06025	NE	BSU_16530	NE	Rv2361c	E
PAU_RS03235		b0179	E	Y_RS16070	E	HP_RS00955	E	NA		NA
PAU_RS03240	Fatty Acid Biosynthesis FASII	b0180	E	Y_RS16065	E	HP_RS06795	NE	BSU_36370	NE	Rv3389c	NE
PAU_RS03245		b0181	E	Y_RS16060	E	HP_RS06790	E	NA		Rv1505c	NE
PAU_RS03250		b0182	E	Y_RS16055	E	HP_RS04230	NE	NA		NA
PAU_RS03320		b0200	NE	Y_RS15965	NE	HP_RS04195	E	BSU_28770	NE	Rv0114	NE
PAU_RS03425	Nonmevalonate Branch of Isoprenoid Biosynthesis	b2747	E	Y_RS04305	E	NA		BSU_00900	NE	Rv3582c	E
PAU_RS03430	Nonmevalonate Branch of Isoprenoid Biosynthesis	b2746	E	Y_RS04310	E	HP_RS05010	NE	BSU_00910	NE	Rv3581c	Inconclusive
PAU_RS04060		b0154	E	Y_RS04160	E	HP_RS01510	NE	BSU_28120	NE	Rv0524	E
PAU_RS04270	Pentose phosphate pathway	b2935	Inconclusive	Y_RS17025	E	HP_RS05350	NE	BSU_17890	E	Rv1449c	E
PAU_RS04890		b0524	E	Y_RS05795	E	NA		BSU_34570	NE	NA
PAU_RS05440		b0087	Inconclusive	Y_RS18525	E	HP_RS02440	NE	BSU_15190	E	Rv2156c	E
PAU_RS05455		b0090	E	Y_RS18510	E	HP_RS05675	NE	BSU_15220	E	Rv2153c	E
PAU_RS05460		b0091	E	Y_RS18505	E	HP_RS03070	NE	BSU_29790	E	Rv2152c	E
PAU_RS05465		b0092	Inconclusive	Y_RS18500	E	HP_RS03590	E	BSU_04560	E	Rv2981c	E
PAU_RS05485		b0096	E	Y_RS18480	E	HP_RS05170	E	NA		NA
PAU_RS06210	NAD and NADP cofactor biosynthesis global	b2615	E	Y_RS15755	E	HP_RS06890	NE	BSU_29540	NE	Rv1695	E
PAU_RS06380	Pyridoxin (Vitamin B6) Biosynthesis	b2564	Inconclusive	Y_RS06830	E	HP_RS07830	NE	NA		NA
PAU_RS06720		b2515	E	Y_RS07095	E	HP_RS03080	NE	BSU_25070	NE	Rv2868c	E
PAU_RS06975	Common Pathway For Synthesis of Aromatic Compounds (DAHP synthase to chorismate)	b2329	NE	Y_RS08250	NE	HP_RS03270	E	BSU_22710	NE	Rv2540c	E
PAU_RS07075	Pyridoxin (Vitamin B6) Biosynthesis	b2320	NE	Y_RS08315	E	NA		NA		NA
PAU_RS07500	Menaquinone and Phylloquinone Biosynthesis -- gjo	b2264	NE	Y_RS08640	NE	NA		BSU_30820	E	Rv0555	E
PAU_RS07505	Menaquinone and Phylloquinone Biosynthesis -- gjo	b2263	NE	Y_RS08645	NE	NA		BSU_30810	NE	NA
PAU_RS07510	Menaquinone and Phylloquinone Biosynthesis -- gjo	b2262	NE	Y_RS08650	NE	NA		BSU_30800	E	Rv0548c	E
PAU_RS07520	Menaquinone and Phylloquinone Biosynthesis -- gjo	b2260	Inconclusive	Y_RS08660	NE	NA		NA		NA
PAU_RS07840		b1993	NE	NA		NA		NA		Rv0254c	NE
PAU_RS07845	Cobalamin synthesis | Coenzyme B12 biosynthesis	b1992	NE	NA		NA		NA		Rv2208	NE
PAU_RS07855	Cobalamin synthesis | Coenzyme B12 biosynthesis | Phosphoglycerate mutase protein family	b0638	NE	NA		NA		NA		Rv2135c	NE
PAU_RS07860	Cobalamin synthesis | Coenzyme B12 biosynthesis	b1991	NE	NA		NA		NA		Rv2207	Inconclusive
PAU_RS08250	Fatty Acid Biosynthesis FASII	b1092	E	Y_RS09100	E	HP_RS00455	NE	BSU_15900	E	NA
PAU_RS08660	Lysine Biosynthesis DAP Pathway, GJO scratch | Lysine Biosynthesis DAP Pathway	b2478	E	Y_RS07420	E	HP_RS04980	E	BSU_16770	E	Rv2753c	E
PAU_RS08760	Lysine Biosynthesis DAP Pathway, GJO scratch | Lysine Biosynthesis DAP Pathway	b2472	E	Y_RS07470	E	HP_RS01040	NE	BSU_15350	NE	Rv1202	E
PAU_RS09355	Pyridoxin (Vitamin B6) Biosynthesis	b1638	NE	Y_RS10110	E	NA		BSU_22310	NE	Rv2607	NE
PAU_RS09385	Fatty Acid Biosynthesis FASII	b1288	E	NA		HP_RS00950	NE	BSU_11720	NE	Rv1484	NE
PAU_RS12165		b1215	Inconclusive	Y_RS11795	E	HP_RS00015	NE	BSU_29750	NE	NA
PAU_RS12185	Heme and Siroheme Biosynthesis	b1210	E	Y_RS11820	E	HP_RS01175	NE	BSU_28170	NE	Rv0509	E
PAU_RS12195	Nonmevalonate Branch of Isoprenoid Biosynthesis	b1208	E	Y_RS11830	E	HP_RS07145	NE	BSU_00460	NE	Rv1011	E
PAU_RS12395		b1912	E	Y_RS12625	E	HP_RS04995	E	BSU_16920	E	Rv2746c	E
PAU_RS13110		b1054	NE	Y_RS01145	NE	HP_RS01380	NE	NA		NA
PAU_RS13425		b0931	NE	Y_RS14205	NE	NA		BSU_31750	E	Rv0573c	NE
PAU_RS13715		b0915	E	Y_RS14300	E	HP_RS01615	NE	NA		NA
PAU_RS13775	Pyridoxin (Vitamin B6) Biosynthesis | Serine Biosynthesis | Glycine and Serine Utilization	b0907	NE	Y_RS14335	E	HP_RS07915		BSU_10020	NE	Rv0884c	E
PAU_RS15765		b2584	NE	Y_RS04825	NE	NA		BSU_23690	NE	Rv0998	NE
PAU_RS15885	Methionine Degradation | Methionine Biosynthesis	b2687	NE	Y_RS04635	NE	HP_RS00535	NE	BSU_30670	NE	Rv3033	NE
PAU_RS16170		b0222	NE	Y_RS04975	E	HP_RS04180	NE	NA		Rv0113	NE
PAU_RS16240		b2946	NE	Y_RS17060	NE	HP_RS01840	NE	BSU_25440	NE	Rv2372c	NE
PAU_RS17235		b0418	Inconclusive	Y_RS05280	NE	HP_RS03585	E	NA		NA
PAU_RS17245	Transcription factors bacterial	b0416	Inconclusive	Y_RS05270	E	HP_RS00005	NE	BSU_24320	NE	Rv2533c	Inconclusive
PAU_RS17530		b3052	NE	Y_RS18010	E	HP_RS04185	E	BSU_35740	E	Rv3433c	NE
PAU_RS18210		b3196	NE	Y_RS00730	NE	NA		BSU_07920	NE	NA
PAU_RS18215		b3197	NE	Y_RS00735	E	HP_RS07070	NE	NA		NA
PAU_RS19490	DNA repair, bacterial	b4043	E	Y_RS03000	E	NA		BSU_17850	NE	Rv2720	Inconclusive
PAU_RS20135		b4217	NE	Y_RS03450	NE	NA		NA		NA
PAU_RS20305	RNA processing and degradation, bacterial	b4162	Inconclusive	Y_RS03255	E	NA		BSU_28590	NE	Rv2511	E
PAU_RS20480	Heme and Siroheme Biosynthesis	b3805	E	Y_RS01945	E	HP_RS01165	E	BSU_28150	NE	Rv0510	E
PAU_RS20555		b3790	NE	Y_RS01870	E	NA		BSU_39870	NE	Rv2617c	NE
PAU_RS20675		NA		NA		NA		NA		NA
PAU_RS20755		b3279	NE	Y_RS20550	NE	NA		BSU_30520	NE	Rv3525c	NE
PAU_RS21010	Coenzyme A Biosynthesis	b3974	Inconclusive	Y_RS02450	E	NA		BSU_23760	NE	Rv1092c	E
PAU_RS21180	Menaquinone and Phylloquinone Biosynthesis -- gjo	b3930	NE	Y_RS01405	NE	NA		BSU_38490	E	Rv0534c	E
PAU_RS21640	Threonine degradation | Glycine Biosynthesis	b3616	NE	Y_RS00405	NE	HP_RS05420	NE	BSU_16990	NE	NA
PAU_RS21660		b3621	Inconclusive	Y_RS00425	E	HP_RS01375	E	BSU_41030	NE	NA
PAU_RS21665		NA		NA		NA		NA		NA
PAU_RS21670		b3632	NE	Y_RS19230	NE	NA		NA		NA
PAU_RS21685		b3633	E	Y_RS00430	E	HP_RS04685	E	NA		NA
PAU_RS12110		NA		NA		NA		NA		Rv1548c	NE
PAU_RS12115		NA		NA		NA		NA		NA
PAU_RS12120		b3160	NE	Y_RS03680	NE	NA		BSU_33980	NE	Rv3618	NE
PAU_RS12130		NA		NA		NA		NA		NA
PAU_RS20615		b3774	NE	Y_RS01725	NE	HP_RS01630	NE	BSU_28290	NE	Rv3001c	E
PAU_RS04445	4-Hydroxyphenylacetic acid catabolic pathway | Aromatic Amin Catabolism	b1007	NE	Y_RS13115	NE	NA		NA		Rv3567c	NE
PAU_RS06385		b2563	E	Y_RS06835	E	HP_RS03935	Inconclusive	BSU_04620	E	Rv2523c	NE
PAU_RS05435		b0086	Inconclusive	Y_RS18530	E	HP_RS03600	E	BSU_04570	E	Rv2157c	E
PAU_RS17430		b3018	E	Y_RS17915	E	HP_RS06655	E	BSU_09540	NE	NA

## Sheet: Non-Essential_Gene_Concordance
Concordance of non-essential genes with other bacterial species
iEC1073 Gene	Subsystem	E. coli Ortholog	E. coli Essentiality	Y. pestis Ortholog	Y. pEtis Esentiality	H. pylori Ortholog	H. pylori Essentiality	B. subtilis Ortholog	B. subtilis Essentiality	M. tuberculosis Ortholog	M. tuberculosis Essentiality
PAU_RS06925	Fatty acid metabolism cluster | Fatty acid metabolism cluster | Fatty acid metabolism cluster | Polyhydroxybutyrate metabolism | Polyhydroxybutyrate metabolism | Polyhydroxybutyrate metabolism | Butanol Biosynthesis | Acetyl-CoA fermentation to Butyrate | Acetyl-CoA fermentation to Butyrate | Acetyl-CoA fermentation to Butyrate	b2341	NE	Y_RS08230	NE	NA		NA		NA
PAU_RS19195		b3848	NE	Y_RS02385		HP_RS07355	NE	BSU_35510	NE	NA
PAU_RS19205	Fatty acid metabolism cluster | Fatty acid metabolism cluster | Fatty acid metabolism cluster | Polyhydroxybutyrate metabolism | Polyhydroxybutyrate metabolism | Polyhydroxybutyrate metabolism | Butanol Biosynthesis | Acetyl-CoA fermentation to Butyrate | Acetyl-CoA fermentation to Butyrate | Acetyl-CoA fermentation to Butyrate	b3846	NE	Y_RS02375	NE	NA		NA		Rv0860	NE
PAU_RS11830	Polyhydroxybutyrate metabolism	b1395	NE	NA		NA		BSU_24160	NE	Rv0468	NE
PAU_RS20645	mnm5U34 biosynthesis bacteria | Alanine biosynthesis	NA		NA		NA		NA		NA
PAU_RS08265		b1095	NE	Y_RS09115	NE	HP_RS02750	NE	BSU_11340	E	Rv2245	E
PAU_RS07025	Fatty Acid Biosynthesis FASII	b2323	E	Y_RS08280	E	NA		NA		NA
PAU_RS20690	Branched-Chain Amino Acid Biosynthesis | Leucine Biosynthesis | Alanine biosynthesis | Pyruvate Alanine Serine Interconversions	b3770	NE	Y_RS01675	NE	HP_RS07270	NE	BSU_02390	NE	Rv2210c	E
PAU_RS05395	Branched-Chain Amino Acid Biosynthesis | Acetolactate synthase subunits	b0077	NE	Y_RS18585	NE	HP_RS02905	E	BSU_28310	NE	Rv3003c	E
PAU_RS20685	Branched-Chain Amino Acid Biosynthesis	b3771	NE	Y_RS01680	NE	HP_RS05400	Inconclusive	BSU_21870	NE	Rv0189c	E
PAU_RS05400		b0078	NE	Y_RS18580	NE	NA		BSU_28300	NE	Rv3002c	Inconclusive
PAU_RS05575	5-FCL-like protein | Methionine Degradation | Pyruvate metabolism II: acetyl-CoA, acetogenesis from pyruvate | Dehydrogenase complexes	b0114	NE	Y_RS04005	E	NA		NA		Rv2241	Inconclusive
PAU_RS21135		b3940	NE	Y_RS01465	NE	NA		NA		NA
PAU_RS02630	Methionine Biosynthesis | Threonine and Homoserine Biosynthesis | Threonine and Homoserine Biosynthesis | Lysine Biosynthesis DAP Pathway, GJO scratch | Lysine Biosynthesis DAP Pathway	b0002	NE	Y_RS18995	NE	HP_RS06065	E	BSU_03790	NE	Rv3709c	E
PAU_RS21830		b3894	NE	Y_RS20815	NE	NA		BSU_12160	NE	NA
PAU_RS21825	Formate dehydrogenase	NA		NA		NA		NA		NA
PAU_RS21820	Formate dehydrogenase	NA		NA		HP_RS03120	NE	NA		NA
peg4873		NA		NA		NA		NA		NA
PAU_RS03685	Formate dehydrogenase	b3892	NE	Y_RS20805	NE	HP_RS02780	NE	BSU_06940	NE	NA
PAU_RS03690	Formate dehydrogenase	b3893	NE	Y_RS20810	NE	NA		BSU_37270	NE	Rv1162	NE
peg4874		NA		NA		NA		NA		NA
peg4105		NA		NA		NA		NA		NA
peg710		NA		NA		NA		NA		NA
PAU_RS19760		b4262	E	Y_RS03900	E	NA		NA		NA
PAU_RS13420		b0932	NE	Y_RS14200	NE	NA		NA		Rv2467	NE
PAU_RS06660	Aminopeptidases (EC 3.4.11.-)	b2523	NE	Y_RS07040	NE	NA		NA		NA
PAU_RS15980		b0237	NE	Y_RS05040	NE	NA		NA		NA
PAU_RS00630	D-Galacturonate and D-Glucuronate Utilization	b1850	NE	Y_RS11575	NE	HP_RS05395	Inconclusive	BSU_22100	NE	NA
PAU_RS02700		b3721	NE	Y_RS15025	NE	NA		BSU_39260	NE	NA
PAU_RS08610		b1734	NE	Y_RS20165	NE	NA		BSU_38560	NE	NA
PAU_RS02705		b3722	NE	NA		HP_RS05480	NE	NA		NA
PAU_RS02715		NA		NA		NA		BSU_39270	NE	Rv3810	Inconclusive
PAU_RS06805		b2416	NE	Y_RS07765	E	NA		BSU_13910	NE	NA
PAU_RS06810		b2415	NE	Y_RS07770	E	NA		BSU_34740	NE	NA
PAU_RS03040		NA		NA		NA		NA		NA
PAU_RS14000	Histidine Biosynthesis	b2021	NE	Y_RS13520	NE	NA		BSU_22620	NE	Rv1600	E
PAU_RS05675	Glycine cleavage system | Glycine and Serine Utilization	b2905	NE	Y_RS16935	NE	NA		BSU_24570	NE	Rv2211c	E
PAU_RS05680	Glycine cleavage system | Glycine and Serine Utilization	b2904	NE	Y_RS16930	NE	NA		BSU_32800	NE	Rv1826	Inconclusive
PAU_RS08585	5-FCL-like protein | De Novo Purine Biosynthesis	b2500	NE	Y_RS07355	NE	NA		BSU_06510	NE	Rv0956	Inconclusive
PAU_RS21520		NA		NA		NA		NA		Rv3402c	NE
PAU_RS06005		NA		NA		NA		BSU_00140	NE	NA
PAU_RS06800		b2417	NE	Y_RS07760	E	NA		BSU_22230	NE	NA
PAU_RS15165		b0679	NE	Y_RS06340	NE	NA		BSU_13890	NE	Rv3015c	NE
PAU_RS06815	Methionine Biosynthesis | Cysteine Biosynthesis	b2414	NE	Y_RS07775	NE	NA		BSU_00730	NE	Rv2334	NE
PAU_RS06670	Methionine Biosynthesis | Cysteine Biosynthesis	NA		NA		NA		NA		NA
PAU_RS06795	Cysteine Biosynthesis	b2421	NE	Y_RS07675	E	NA		NA		NA
PAU_RS07095	Fatty Acid Biosynthesis FASII	b2316	Inconclusive	Y_RS08335	E	HP_RS04650	NE	BSU_29210	E	Rv0904c	NE
PAU_RS10740	Fatty Acid Biosynthesis FASII | Fatty Acid Biosynthesis FASII	NA		NA		NA		BSU_23920	NE	Rv3280	E
PAU_RS03265	Fatty Acid Biosynthesis FASII	b0185	E	Y_RS16040	E	HP_RS02745	NE	BSU_29200	E	NA
PAU_RS07350	Glycine and Serine Utilization | Pyruvate Alanine Serine Interconversions	NA		NA		NA		NA		NA
PAU_RS12585	Glycine and Serine Utilization | Pyruvate Alanine Serine Interconversions	b4208	NE	Y_RS12665	NE	NA		BSU_05620	NE	Rv1704c	NE
PAU_RS08425		b0007	NE	NA		NA		BSU_02420	NE	NA
PAU_RS13950	Glycine and Serine Utilization | Pyruvate Alanine Serine Interconversions	b2796	NE	Y_RS14695	NE	HP_RS00660	NE	BSU_36130	NE	Rv3252c	NE
PAU_RS08140		b2168	NE	Y_RS14810	E	NA		BSU_14390	NE	Rv2029c	NE
PAU_RS21225		b3919	NE	Y_RS00285	E	HP_RS00945	NE	BSU_33920	E	Rv1438	E
PAU_RS02670	Lactose and Galactose Uptake and Utilization	b0757	NE	Y_RS15590	NE	NA		BSU_38200	NE	Rv0620	NE
PAU_RS21235		b3916	NE	Y_RS00320	E	NA		BSU_29190	E	Rv3010c	NE
PAU_RS08620		b1737	NE	Y_RS06590	NE	NA		BSU_38580	NE	NA
PAU_RS08625		b1738	Inconclusive	Y_RS06585	NE	NA		BSU_38590	NE	NA
PAU_RS08615		b1736	Inconclusive	Y_RS06595	NE	NA		BSU_38570	NE	NA
PAU_RS09910	Auxin biosynthesis | Chorismate: Intermediate for synthesis of Tryptophan, PAPA antibiotics, PABA, 3-hydroxyanthranilate and more. | Tryptophan synthesis	b1260	NE	NA		HP_RS06300	NE	BSU_22630	NE	Rv1613	E
PAU_RS09915	Auxin biosynthesis | Chorismate: Intermediate for synthesis of Tryptophan, PAPA antibiotics, PABA, 3-hydroxyanthranilate and more. | Tryptophan synthesis	b1261	NE	Y_RS10540	NE	HP_RS06305	NE	BSU_22640	NE	Rv1612	E
PAU_RS09935	Chorismate: Intermediate for synthesis of Tryptophan, PAPA antibiotics, PABA, 3-hydroxyanthranilate and more. | Tryptophan synthesis	b1264	NE	Y_RS10560	NE	HP_RS06325	NE	BSU_22680	NE	NA
PAU_RS09930	Chorismate: Intermediate for synthesis of Tryptophan, PAPA antibiotics, PABA, 3-hydroxyanthranilate and more. | Tryptophan synthesis	NA		Y_RS10555		HP_RS06320	NE	NA		NA
PAU_RS06030	Methylcitrate cycle | Propionate-CoA to Succinate Module	b0331	NE	NA		NA		BSU_24120	NE	NA
PAU_RS11480	G3E family of P-loop GTPases (metallocenter biosynthesis) | Urease subunits | Urea decomposition	NA		Y_RS06520	NE	HP_RS00365	NE	BSU_36640	NE	Rv1850	NE
PAU_RS11485	G3E family of P-loop GTPases (metallocenter biosynthesis) | Urease subunits | Urea decomposition	NA		Y_RS06515	NE	HP_RS00370	NE	BSU_36650	NE	Rv1849	NE
PAU_RS11490	G3E family of P-loop GTPases (metallocenter biosynthesis) | Urease subunits | Urea decomposition	NA		Y_RS06510	NE	NA		BSU_36660	NE	Rv1848	NE
PAU_RS11465	G3E family of P-loop GTPases (metallocenter biosynthesis) | Urease subunits | Urea decomposition	b2727	NE	Y_RS06535	NE	HP_RS00345	NE	BSU_03360	NE	Rv1852	NE
PAU_RS11475	G3E family of P-loop GTPases (metallocenter biosynthesis) | Urease subunits | Urea decomposition	NA		Y_RS06525	NE	NA		NA		NA
PAU_RS11460	G3E family of P-loop GTPases (metallocenter biosynthesis) | Urease subunits | Urea decomposition	NA		NA		HP_RS00340	NE	NA		NA
PAU_RS11470	G3E family of P-loop GTPases (metallocenter biosynthesis) | Urease subunits | Urea decomposition	NA		Y_RS06530	NE	HP_RS00350	NE	NA		Rv1851	Inconclusive
PAU_RS11680	Fermentations: Mixed acid | Fermentations: Lactate	b1380	NE	Y_RS10310	NE	NA		BSU_34680	NE	NA
PAU_RS08190	Fermentations: Mixed acid | Fermentations: Lactate	b2133	NE	Y_RS15420	NE	NA		BSU_10440	NE	NA
PAU_RS12090	Glycolate, glyoxylate interconversions | Glycolate, glyoxylate interconversions | Glycolate, glyoxylate interconversions | Glycerate metabolism	b1033	Inconclusive	NA		NA		NA		NA
PAU_RS14025	Histidine Biosynthesis | Histidine Biosynthesis	b2026	NE	Y_RS13545	NE	NA		BSU_34860	NE	Rv1606	E
PAU_RS10385	Proline, 4-hydroxyproline uptake and utilization	NA		NA		NA		NA		NA
PAU_RS14030	5-FCL-like protein | Butanol Biosynthesis | Fermentations: Mixed acid	b3589	NE	Y_RS03060	NE	NA		BSU_31050	NE	NA
PAU_RS09815		b1241	NE	Y_RS10410	NE	NA		NA		NA
PAU_RS14550		b0723	NE	Y_RS15730	E	HP_RS00935	NE	NA		Rv3318	NE
PAU_RS14545		b0724	NE	Y_RS15725	E	NA		NA		Rv3319	NE
PAU_RS14560		b0721	NE	Y_RS15740	E	NA		BSU_21150	NE	Rv3316	NE
PAU_RS14555		b0722	NE	Y_RS15735	E	NA		NA		NA
PAU_RS15110		NA		NA		NA		NA		NA
PAU_RS15120		NA		Y_RS10780	NE	NA		NA		NA
PAU_RS03305	Methionine Degradation | Methionine Biosynthesis	b0197	NE	Y_RS15980	NE	HP_RS07740	NE	BSU_32730	NE	NA
PAU_RS03310	Methionine Degradation | Methionine Biosynthesis	b0198	NE	Y_RS15975	NE	HP_RS07805	NE	BSU_32740	NE	NA
PAU_RS17340	DNA repair, bacterial	b0397	NE	Y_RS05140	NE	NA		BSU_10650	NE	NA
PAU_RS04800	pyrimidine conversions | Purine conversions	b0480	NE	NA		NA		NA		NA
PAU_RS22330		NA		NA		NA		NA		NA
PAU_RS18680	Serine Biosynthesis | Glycine and Serine Utilization	NA		NA		NA		NA		NA
PAU_RS19200	Dipeptidases (EC 3.4.13.-)	b3847	NE	Y_RS02380	NE	NA		NA		NA
PAU_RS06920	Biotin biosynthesis | Fatty acid metabolism cluster | Polyhydroxybutyrate metabolism	b2342	NE	Y_RS08225	NE	NA		NA		Rv0243	NE
PAU_RS19900		NA		NA		NA		BSU_18830	NE	NA
PAU_RS11735	Biotin biosynthesis | Fatty acid metabolism cluster	b1805	NE	Y_RS11540	NE	NA		BSU_28560	NE	Rv2505c	NE
PAU_RS05385	Biotin biosynthesis | Fatty acid metabolism cluster	NA		Y_RS18595	NE	NA		NA		Rv2187	NE
PAU_RS22350		NA		NA		NA		NA		NA
PAU_RS01045	Purine conversions	b3648	E	Y_RS00505	E	HP_RS01580	E	BSU_15680	E	Rv1389	Inconclusive
PAU_RS18250		b3204	Inconclusive	Y_RS00770	NE	NA		BSU_12010	NE	NA
PAU_RS06445		b4117	NE	Y_RS15300	NE	NA		BSU_14630	NE	Rv2531c	NE
PAU_RS05335	Polyamine Metabolism | Arginine and Ornithine Degradation	b2938	NE	Y_RS17040	E	HP_RS02090	NE	NA		NA
PAU_RS10670		b1493	NE	NA		NA		NA		NA
PAU_RS11560	Phosphate metabolism	b1602	NE	Y_RS10980	NE	NA		NA		Rv0157	NE
PAU_RS21075		b3964	NE	Y_RS01565	NE	NA		NA		NA
PAU_RS11565		b1603	NE	Y_RS10985	NE	HP_RS06905	NE	BSU_31930	NE	Rv0155	NE
PAU_RS18465	Glycine and Serine Utilization | Glycerate metabolism	b3124	NE	Y_RS19675	NE	NA		BSU_40040	NE	Rv2205c	NE
PAU_RS09370	Pyridoxin (Vitamin B6) Biosynthesis	b1636	NE	Y_RS10120	NE	NA		NA		NA
PAU_RS20230	Purine conversions	b4177	NE	Y_RS03330	E	HP_RS01255	NE	BSU_40420	NE	Rv0357c	E
PAU_RS03660	Purine conversions	NA		NA		NA		NA		NA
PAU_RS20485	Heme and Siroheme Biosynthesis	b3804	E	Y_RS01940	E	NA		NA		NA
PAU_RS06040	Methylcitrate cycle | Propionate-CoA to Succinate Module	b0334	NE	NA		NA		BSU_24130	NE	Rv1130	NE
PAU_RS19410	Phenylalanine and Tyrosine Branches from Chorismate	b4054	Inconclusive	Y_RS03035	NE	NA		NA		NA
PAU_RS13445	Glutamine, Glutamate, Aspartate and Asparagine Biosynthesis | Threonine and Homoserine Biosynthesis	b0928	NE	Y_RS14220	NE	NA		NA		NA
PAU_RS19520	Threonine and Homoserine Biosynthesis | Lysine Biosynthesis DAP Pathway, GJO scratch | Lysine Biosynthesis DAP Pathway	b4024	NE	Y_RS00150	NE	NA		BSU_28470	NE	NA
peg1473		NA		NA		NA		NA		NA
PAU_RS06580		b2552	NE	Y_RS06950	NE	NA		BSU_13040	NE	Rv3230c	NE
peg1659		NA		NA		NA		NA		NA
PAU_RS07390		b2297	NE	Y_RS08430	NE	NA		BSU_37660	NE	Rv0408	NE
peg1922		NA		NA		NA		NA		NA
peg1921		NA		NA		NA		NA		NA
PAU_RS10400	Purine conversions	b1623	NE	NA		NA		NA		Rv3313c	NE
PAU_RS14540		b0726	Inconclusive	Y_RS15720	E	HP_RS04830		BSU_19370	NE	Rv1248c	E
PAU_RS14535	Dehydrogenase complexes | TCA Cycle	b0727	Inconclusive	Y_RS15715	E	NA		BSU_19360	E	Rv2215	E
PAU_RS05585	5-FCL-like protein | Glycine cleavage system | Pyruvate metabolism II: acetyl-CoA, acetogenesis from pyruvate | TCA Cycle | TCA Cycle	b0116	Inconclusive	Y_RS04015	E	NA		BSU_14610	NE	Rv0462	E
peg396		NA		NA		NA		NA		NA
PAU_RS19840		b4245	NE	Y_RS00785	NE	HP_RS05330	NE	BSU_15490	NE	Rv1380	E
peg2536		NA		NA		NA		NA		NA
PAU_RS19050		NA		NA		NA		NA		NA
peg2515		NA		NA		NA		NA		NA
PAU_RS08325	riboflavin to FAD | Riboflavin, FMN and FAD metabolism	b3550	NE	Y_RS20890	NE	NA		NA		NA
PAU_RS04875	riboflavin to FAD | Riboflavin, FMN and FAD metabolism	NA		NA		NA		NA		NA
peg4187		NA		NA		NA		NA		NA
PAU_RS18635	Glutamine, Glutamate, Aspartate and Asparagine Biosynthesis	b4139	NE	Y_RS03165	NE	HP_RS03200	NE	BSU_23570	NE	NA
peg4355		NA		NA		NA		NA		NA
peg4808		NA		NA		NA		NA		NA
PAU_RS20550		b3791	NE	Y_RS01875	E	NA		NA		NA
PAU_RS20560	dTDP-rhamnose synthesis | Rhamnose containing glycans	b3789	NE	Y_RS01865	E	NA		BSU_37840	NE	Rv0334	E
PAU_RS11435	pyrimidine conversions	NA		NA		NA		NA		NA
PAU_RS08595	pyrimidine conversions	b2498	NE	Y_RS07365	NE	NA		BSU_36890	NE	Rv3309c	NE
PAU_RS10750	Fatty Acid Biosynthesis FASII	NA		NA		NA		NA		NA
PAU_RS21005		NA		NA		NA		NA		NA
PAU_RS18360		b3253	NE	Y_RS00980	NE	NA		BSU_10320	NE	NA
PAU_RS14375	Common Pathway For Synthesis of Aromatic Compounds (DAHP synthase to chorismate)	b0754	NE	Y_RS15615	NE	HP_RS02310	NE	NA		NA
PAU_RS09160	Common Pathway For Synthesis of Aromatic Compounds (DAHP synthase to chorismate)	b1704	Inconclusive	Y_RS09905	NE	NA		NA		Rv0367c	NE
PAU_RS15835	Phenylalanine and Tyrosine Branches from Chorismate | Phenylalanine and Tyrosine Branches from Chorismate	b2600	NE	Y_RS04725	NE	HP_RS06815	NE	NA		Rv0948c	NE
PAU_RS15840	Common Pathway For Synthesis of Aromatic Compounds (DAHP synthase to chorismate)	b2601	NE	Y_RS04720	NE	NA		NA		NA
PAU_RS11860		b2703	NE	Y_RS13760	E	NA		NA		NA
PAU_RS14505	Terminal cytochrome d ubiquinol oxidases | Terminal cytochrome oxidases	b0733	E	Y_RS15700	NE	NA		BSU_38760	NE	NA
PAU_RS12290	Terminal cytochrome d ubiquinol oxidases | Terminal cytochrome oxidases	NA		NA		NA		NA		NA
PAU_RS04300	Terminal cytochrome d ubiquinol oxidases | Terminal cytochrome oxidases	NA		NA		NA		NA		Rv1623c	NE
PAU_RS06045	Methylcitrate cycle | Propionate-CoA to Succinate Module	b0335	NE	NA		NA		NA		NA
PAU_RS08465	Aromatic amino acid degradation	b0112	NE	Y_RS13245	NE	NA		NA		NA
PAU_RS14020		b2025	NE	Y_RS13540	NE	NA		BSU_34870	NE	Rv1605	Inconclusive
PAU_RS00180	F0F1-type ATP synthase	b3736	Inconclusive	Y_RS21130	E	NA		BSU_36850	NE	Rv1307	E
PAU_RS00160	F0F1-type ATP synthase	b3732	NE	Y_RS21110	E	HP_RS05560	E	BSU_36810	NE	Rv1310	E
PAU_RS00185	F0F1-type ATP synthase	b3737	NE	Y_RS21135	E	NA		BSU_36860	NE	Rv1305	E
PAU_RS00190	F0F1-type ATP synthase	b3738	NE	Y_RS21140	E	HP_RS04040	NE	BSU_36870	NE	Rv1304	E
PAU_RS00165	F0F1-type ATP synthase	b3733	NE	Y_RS21115	E	HP_RS05565	E	BSU_36820	NE	Rv1309	E
PAU_RS00195	F0F1-type ATP synthase	b3739	NE	Y_RS21145	E	NA		NA		NA
PAU_RS00155	F0F1-type ATP synthase	b3731	Inconclusive	Y_RS21105	E	HP_RS05555	E	BSU_36800	NE	Rv1311	Inconclusive
PAU_RS00175	F0F1-type ATP synthase	b3735	NE	Y_RS21125	E	NA		BSU_36840	NE	NA
PAU_RS00355	Common Pathway For Synthesis of Aromatic Compounds (DAHP synthase to chorismate)	b3390	Inconclusive	Y_RS20090	E	HP_RS00775	E	NA		NA
PAU_RS15950		NA		NA		NA		NA		NA
PAU_RS00380	Type IV pilus	b3396	NE	Y_RS20055	NE	NA		BSU_22320	NE	NA
PAU_RS04030	Type IV pilus	b0149	NE	Y_RS04140	NE	HP_RS02945	E	BSU_10110	NE	NA
PAU_RS00930		NA		NA		NA		NA		NA
PAU_RS02355		NA		NA		NA		BSU_18620	NE	NA
PAU_RS04450		NA		Y_RS13120	NE	NA		NA		NA
PAU_RS01510	Folate Biosynthesis | Chorismate: Intermediate for synthesis of Tryptophan, PAPA antibiotics, PABA, 3-hydroxyanthranilate and more. | Tryptophan synthesis	b3360	NE	Y_RS20180	NE	NA		BSU_00750	NE	Rv0013	Inconclusive
PAU_RS08875	Folate Biosynthesis | Chorismate: Intermediate for synthesis of Tryptophan, PAPA antibiotics, PABA, 3-hydroxyanthranilate and more. | Tryptophan synthesis	b1812	NE	Y_RS13100	NE	HP_RS01445	NE	BSU_00740	NE	Rv1609	E
PAU_RS01805		b4036	NE	Y_RS00190	NE	NA		NA		NA
PAU_RS01810		b4035	NE	Y_RS00185	NE	NA		BSU_32550	NE	Rv1238	NE
PAU_RS01825		b4032	NE	Y_RS00165	NE	NA		BSU_34140	NE	Rv1237	NE
PAU_RS01820		b4033	NE	Y_RS00170	NE	NA		BSU_34600	NE	Rv2040c	NE
PAU_RS01815		b4034	NE	Y_RS00175	NE	NA		BSU_34160	NE	Rv1235	NE
PAU_RS01930	Thiamin biosynthesis	b4407	NE	Y_RS02560		NA		NA		Rv0416	Inconclusive
PAU_RS06625		b2530	Inconclusive	Y_RS07005	E	NA		BSU_27510	NE	Rv3025c	E
PAU_RS01935		b3992	NE	Y_RS02565	E	HP_RS03965	NE	BSU_14270	NE	Rv3116	NE
PAU_RS01925		b3991	NE	Y_RS02555	E	NA		BSU_11690	NE	Rv0417	E
PAU_RS01920		b3990	NE	Y_RS02550	E	HP_RS03235	E	NA		Rv1173	Inconclusive
PAU_RS20635		NA		NA		NA		NA		NA
PAU_RS00775	mnm5U34 biosynthesis bacteria | Alanine biosynthesis	NA		Y_RS11220	NE	HP_RS01080	NE	NA		NA
PAU_RS01775	mnm5U34 biosynthesis bacteria | Alanine biosynthesis	NA		NA		NA		NA		NA
PAU_RS02005	5-FCL-like protein | De Novo Purine Biosynthesis | De Novo Purine Biosynthesis	b4006	NE	Y_RS02630	NE	NA		BSU_06520	NE	Rv0957	E
PAU_RS02180	Urea carboxylase and Allophanate hydrolase cluster | Urea carboxylase and Allophanate hydrolase cluster	b0712	NE	Y_RS06710	NE	NA		BSU_04090	Inconclusive	Rv0263c	NE
PAU_RS02260	Translation termination factors bacterial	NA		NA		NA		NA		NA
PAU_RS20775		b3283	NE	Y_RS20535	NE	NA		NA		NA
PAU_RS02545	Deoxyribose and Deoxynucleoside Catabolism	b4383	NE	Y_RS19105	NE	HP_RS05790	NE	BSU_23500	NE	Rv3310	NE
PAU_RS10455		NA		NA		NA		NA		NA
PAU_RS18595		b4148	NE	Y_RS03200	NE	NA		BSU_34500	NE	NA
PAU_RS02555	Methionine Degradation | Methionine Biosynthesis | Cysteine Biosynthesis | Glycine and Serine Utilization	NA		NA		HP_RS00540	NE	BSU_27250	NE	Rv1079	NE
PAU_RS17395	Methionine Biosynthesis	b3008	NE	Y_RS17875	NE	NA		NA		NA
PAU_RS02560	Methionine Degradation | Methionine Biosynthesis | Cysteine Biosynthesis | Glycine and Serine Utilization	NA		NA		NA		NA		Rv1077	NE
PAU_RS02580	NAD and NADP cofactor biosynthesis global | NAD and NADP cofactor biosynthesis global | NAD and NADP cofactor biosynthesis global	b4390	NE	NA		NA		NA		Rv0212c	NE
PAU_RS02735	riboflavin to FAD | riboflavin to FAD | Riboflavin, FMN and FAD metabolism | Riboflavin, FMN and FAD metabolism	b0025	E	Y_RS18920	E	HP_RS05345	E	BSU_16670	NE	Rv2786c	E
PAU_RS15615		b0640	E	Y_RS06210	E	NA		NA		NA
PAU_RS02610		b4395	NE	Y_RS19015	NE	NA		BSU_10340	NE	NA
PAU_RS14370		b0755	NE	Y_RS15610	E	NA		NA		Rv0489	Inconclusive
PAU_RS02720	NhaA, NhaD and Sodium-dependent phosphate transporters	b0019	NE	Y_RS18940	NE	HP_RS07675	E	BSU_32480	NE	NA
PAU_RS14865		NA		NA		HP_RS04630	NE	BSU_23560	NE	NA
PAU_RS02770		b0033	NE	Y_RS18870	NE	HP_RS04480	NE	BSU_15520	NE	Rv1384	E
PAU_RS02765		b0032	NE	Y_RS18875	NE	HP_RS06105	NE	BSU_15510	NE	Rv1383	E
PAU_RS02840	Thiamin biosynthesis	b0067	NE	Y_RS18670	NE	NA		NA		NA
PAU_RS02845	Thiamin biosynthesis	b0068	NE	Y_RS18665	NE	NA		NA		NA
PAU_RS02835	Thiamin biosynthesis	b0066	NE	Y_RS18675	NE	NA		NA		NA
PAU_RS02925	Murein Hydrolases | Recycling of Peptidoglycan Amino Acids	b2817	NE	Y_RS16240	NE	HP_RS03760	NE	BSU_35620	NE	Rv3915	E
PAU_RS08430	Murein Hydrolases | Recycling of Peptidoglycan Amino Acids	b0867	Inconclusive	Y_RS09670	NE	NA		NA		NA
PAU_RS20255		b4171	Inconclusive	Y_RS03300	NE	HP_RS07000	NE	BSU_17330	Inconclusive	Rv2727c	E
PAU_RS03195		b0171	E	Y_RS16110	E	HP_RS03785	NE	BSU_16510	NE	Rv2883c	E
PAU_RS24515	Purine conversions	NA		NA		NA		NA		NA
PAU_RS16780	Heme and Siroheme Biosynthesis	b0475	E	Y_RS05595	E	HP_RS01850	NE	BSU_10130	NE	Rv1485	E
PAU_RS03215		b0175	E	Y_RS16090	E	HP_RS01055	NE	BSU_16540	E	Rv2881c	E
PAU_RS21230	Inorganic Sulfur Assimilation	b3917	NE	Y_RS00315	NE	NA		BSU_33370	NE	Rv2400c	E
PAU_RS03385	Cysteine Biosynthesis | Inorganic Sulfur Assimilation	b2763	NE	Y_RS04250	NE	NA		BSU_33430	NE	Rv2391	E
PAU_RS03380	Cysteine Biosynthesis | Inorganic Sulfur Assimilation	b2764	NE	Y_RS04245	NE	HP_RS01715	NE	BSU_33440	NE	Rv2331A	NE
PAU_RS03390	Cysteine Biosynthesis | Inorganic Sulfur Assimilation	b2762	NE	NA		NA		BSU_10930	NE	Rv2392	E
PAU_RS20575		b3786	NE	Y_RS01850	E	HP_RS00695	NE	BSU_35660	NE	NA
PAU_RS07935	Heme and Siroheme Biosynthesis | Coenzyme B12 biosynthesis	NA		NA		NA		BSU_03280	NE	Rv2847c	E
PAU_RS03405	Cysteine Biosynthesis | Inorganic Sulfur Assimilation	b2752	NE	Y_RS04280	NE	NA		NA		Rv1285	E
PAU_RS03410	Cysteine Biosynthesis | Inorganic Sulfur Assimilation	b2751	NE	Y_RS04285	NE	NA		NA		Rv1286	E
PAU_RS03950	Folate biosynthesis cluster | Purine conversions	b0125	NE	Y_RS04065	NE	NA		BSU_00680	E	Rv3624c	E
PAU_RS15970		b0239	NE	Y_RS05070	NE	HP_RS06000	NE	NA		Rv0787	NE
PAU_RS03990	Coenzyme A Biosynthesis cluster | Coenzyme A Biosynthesis	b0134	NE	Y_RS04100	NE	HP_RS05200	E	BSU_22430	NE	Rv2225	E
PAU_RS04080	Adenosyl nucleosidases | Adenosyl nucleosidases | Polyamine Metabolism | Methionine Degradation | Methionine Biosynthesis	b0159	Inconclusive	Y_RS04185	E	HP_RS00450	NE	BSU_27270	NE	Rv0091	NE
PAU_RS04100	Stringent Response, (p)ppGpp metabolism	b2784	NE	Y_RS04205	NE	NA		NA		NA
PAU_RS01035		b3650	E	Y_RS00515	E	HP_RS03775	E	BSU_27600	NE	Rv2583c	Inconclusive
PAU_RS04140	pyrimidine conversions	b2780	E	Y_RS04220	E	HP_RS01710	NE	BSU_37150	E	Rv1699	E
PAU_RS20170		NA		NA		HP_RS01415	NE	NA		Rv2819c	NE
PAU_RS21090		b3961	NE	Y_RS01550	NE	NA		BSU_40670	NE	NA
PAU_RS04145		b2779	E	Y_RS04225	E	HP_RS00760	NE	BSU_33900	E	Rv1023	E
PAU_RS04180		NA		NA		NA		NA		NA
PAU_RS06610		b2533	E	Y_RS06990	E	NA		BSU_14670	NE	Rv2701c	NE
PAU_RS10295		NA		NA		NA		NA		NA
PAU_RS04320		b2925	E	Y_RS17005	E	NA		NA		Rv0363c	Inconclusive
PAU_RS08485		b2097	NE	NA		NA		BSU_19670	NE	NA
PAU_RS04545	Aromatic dioxygenase mess | Dioxygenases (EC 1.13.11.-) | 4-Hydroxyphenylacetic acid catabolic pathway | Central meta-cleavage pathway of aromatic compound degradation | Aromatic Amin Catabolism | Aromatic amino acid degradation	NA		Y_RS13145	NE	NA		BSU_34050	NE	NA
PAU_RS04785		NA		NA		NA		NA		NA
PAU_RS01545		b2578	NE	Y_RS20225	NE	NA		NA		NA
PAU_RS07010		NA		Y_RS02035	NE	NA		NA		NA
PAU_RS10460		NA		NA		NA		NA		NA
PAU_RS02775		b3823	NE	Y_RS18865	NE	HP_RS05325	NE	BSU_27100	NE	NA
PAU_RS04845	Copper homeostasis | Copper Transport System	b0484	NE	Y_RS05740	NE	HP_RS05270	NE	BSU_33500	NE	Rv0969	NE
PAU_RS18495		b3466	Inconclusive	Y_RS02115	NE	NA		NA		NA
PAU_RS04910	5-FCL-like protein | One-carbon metabolism by tetrahydropterines | One-carbon metabolism by tetrahydropterines	b0529	Inconclusive	Y_RS05825	E	HP_RS02840	NE	BSU_24310	E	Rv3356c	E
PAU_RS05360	Branched-Chain Amino Acid Biosynthesis | Leucine Biosynthesis	b0071	NE	Y_RS18640	NE	NA		BSU_28250	NE	Rv2987c	E
PAU_RS05365	Branched-Chain Amino Acid Biosynthesis | Leucine Biosynthesis	b0072	NE	Y_RS18635	NE	NA		BSU_28260	NE	Rv2988c	E
PAU_RS05370	Branched-Chain Amino Acid Biosynthesis | Leucine Biosynthesis	b0073	NE	Y_RS18630	NE	NA		BSU_28270	NE	Rv2995c	E
PAU_RS05375	Branched-Chain Amino Acid Biosynthesis | Leucine Biosynthesis	b0074	NE	Y_RS18625	NE	NA		BSU_28280	NE	Rv3710	E
PAU_RS16195		NA		NA		NA		NA		NA
PAU_RS20695	Branched-Chain Amino Acid Biosynthesis | Acetolactate synthase subunits	b3769	NE	Y_RS01670		NA		NA		NA
PAU_RS20700	Branched-Chain Amino Acid Biosynthesis | Acetolactate synthase subunits	b3671	NE	Y_RS01665	NE	NA		NA		NA
PAU_RS05685	Glycine cleavage system | Glycine and Serine Utilization	b2903	NE	Y_RS16925	NE	NA		BSU_24550	NE	Rv1832	E
PAU_RS05590	Glyoxylate bypass | TCA Cycle | Propionate-CoA to Succinate Module	b0118	NE	Y_RS04030	E	HP_RS03795	NE	NA		NA
PAU_RS10035	Glyoxylate bypass | TCA Cycle | Methylcitrate cycle | Propionate-CoA to Succinate Module | Propionate-CoA to Succinate Module	b1276	NE	Y_RS10630	NE	NA		BSU_18000	NE	Rv1475c	E
PAU_RS05755	Putrescine utilization pathways | Polyamine Metabolism	b1444	NE	NA		NA		NA		NA
PAU_RS06035	Methylcitrate cycle | Propionate-CoA to Succinate Module	b0333	NE	NA		NA		BSU_29140	NE	Rv1131	NE
PAU_RS02055	Glyoxylate bypass	b4014	NE	Y_RS00105	NE	NA		NA		Rv1837c	NE
PAU_RS06455	De Novo Purine Biosynthesis | De Novo Purine Biosynthesis	b2557	NE	Y_RS06880	NE	NA		BSU_06480	NE	Rv0803	E
PAU_RS06585	5-FCL-like protein | Glycine Biosynthesis | Serine Biosynthesis | Glycine and Serine Utilization	b2551	Inconclusive	Y_RS06955	E	HP_RS00895	NE	BSU_36900	E	Rv0070c	NE
PAU_RS09045	Lipid A-Ara4N pathway ( Polymyxin resistance ) | Lipid A-Ara4N pathway ( Polymyxin resistance )	b2255	NE	Y_RS09865	NE	NA		NA		NA
PAU_RS06600		b4240	NE	Y_RS00810	NE	NA		BSU_07800	NE	Rv2629	NE
PAU_RS06775	Cysteine Biosynthesis | Inorganic Sulfur Assimilation	b2425	NE	Y_RS07655	NE	NA		NA		NA
PAU_RS06790	Uptake of selenate and selenite | Cysteine Biosynthesis | Inorganic Sulfur Assimilation	b2422	NE	Y_RS07670	NE	NA		NA		Rv2397c	E
PAU_RS01560		b2429	NE	NA		NA		BSU_01680	NE	NA
PAU_RS06820	Cysteine Biosynthesis | Inorganic Sulfur Assimilation	b2413	NE	Y_RS07780	NE	HP_RS00850	NE	NA		NA
PAU_RS06780	Cysteine Biosynthesis | Inorganic Sulfur Assimilation	b2424	NE	Y_RS07660	NE	HP_RS02345	NE	NA		Rv2399c	E
PAU_RS06785	Cysteine Biosynthesis | Inorganic Sulfur Assimilation	b2423	Inconclusive	Y_RS07665	NE	NA		NA		Rv2398c	E
PAU_RS06940	Histidine Degradation	b4328	NE	Y_RS12060	NE	NA		BSU_39370	NE	Rv2052c	NE
PAU_RS01835	Arginine and Ornithine Degradation	NA		NA		NA		NA		NA
PAU_RS06945	Histidine Degradation	NA		NA		HP_RS06910	NE	BSU_39380	NE	NA
PAU_RS07100	Folate Biosynthesis | Folate Biosynthesis	b2315	E	Y_RS08340	E	HP_RS07640	NE	BSU_28080	NE	Rv2447c	E
PAU_RS07115	De Novo Purine Biosynthesis	b2312	NE	Y_RS08355	NE	NA		BSU_06490	NE	Rv0808	E
PAU_RS09925	Auxin biosynthesis | Chorismate: Intermediate for synthesis of Tryptophan, PAPA antibiotics, PABA, 3-hydroxyanthranilate and more. | Tryptophan synthesis	b1263	NE	Y_RS10550		HP_RS06315	NE	BSU_22670	NE	Rv2192c	Inconclusive
PAU_RS07345	Arginine and Ornithine Degradation	b1744	NE	Y_RS12085	NE	NA		NA		Rv0146	NE
PAU_RS07440	Respiratory Complex I | NADH ubiquinone oxidoreductase	b2285	NE	Y_RS08505	E	NA		NA		Rv3149	NE
PAU_RS07435	Respiratory Complex I | Respiratory Complex I | NADH ubiquinone oxidoreductase | NADH ubiquinone oxidoreductase	b2286	NE	Y_RS08500	E	HP_RS06230	NE	BSU_30160	NE	Rv3148	Inconclusive
PAU_RS07455	Respiratory Complex I | NADH ubiquinone oxidoreductase	b2282	NE	Y_RS08520	E	HP_RS06250	NE	NA		Rv3152	NE
PAU_RS07465	Respiratory Complex I | NADH ubiquinone oxidoreductase	b2280	NE	Y_RS08530	E	HP_RS06260	NE	NA		Rv3154	NE
PAU_RS07450	Respiratory Complex I | NADH ubiquinone oxidoreductase	b2283	NE	Y_RS08515	E	HP_RS06245	E	NA		Rv3151	Inconclusive
PAU_RS07475	Respiratory Complex I | NADH ubiquinone oxidoreductase	b2278	NE	Y_RS08540	E	HP_RS06270	NE	BSU_31600	E	Rv3156	NE
PAU_RS07460	Respiratory Complex I | NADH ubiquinone oxidoreductase	b2281	NE	Y_RS08525	E	HP_RS06255	E	NA		Rv3153	NE
PAU_RS07425	Respiratory Complex I | NADH ubiquinone oxidoreductase	b2288	NE	Y_RS08490	E	HP_RS06215	NE	NA		Rv3145	NE
PAU_RS07445	Respiratory Complex I | NADH ubiquinone oxidoreductase	b2284	NE	Y_RS08510	E	NA		NA		Rv3150	NE
PAU_RS07470	Respiratory Complex I | NADH ubiquinone oxidoreductase	b2279	NE	Y_RS08535	E	HP_RS06265	E	NA		Rv3155	NE
PAU_RS07480	Respiratory Complex I | NADH ubiquinone oxidoreductase	b2277	NE	Y_RS08545	E	HP_RS06275	NE	BSU_31630	E	Rv3157	NE
PAU_RS07485	Respiratory Complex I | NADH ubiquinone oxidoreductase	b2276	NE	Y_RS08550	E	HP_RS06280	NE	NA		Rv3158	NE
PAU_RS07430	Respiratory Complex I | NADH ubiquinone oxidoreductase	b2287	NE	Y_RS08495	E	HP_RS06220	E	NA		Rv3146	NE
PAU_RS07570	Ribonucleotide reduction	b2235	E	Y_RS15245	NE	HP_RS01790	NE	NA		NA
PAU_RS15685	Ribonucleotide reduction | Glutathione: Redox cycle | Glutaredoxins	b2673	Inconclusive	Y_RS06455	NE	NA		BSU_29320	NE	Rv3053c	Inconclusive
PAU_RS15695	Ribonucleotide reduction	b2675	NE	Y_RS06445	NE	NA		BSU_17380	E	Rv3051c	E
PAU_RS15690	Ribonucleotide reduction	b2674	Inconclusive	Y_RS07285	NE	NA		BSU_20070	NE	Rv3052c	NE
PAU_RS07575		b2234	E	Y_RS15240	NE	HP_RS03335	NE	NA		NA
PAU_RS15700	Ribonucleotide reduction	b2676	NE	Y_RS06440	NE	NA		BSU_17390	E	Rv3048c	E
PAU_RS07925		b2441	NE	NA		NA		NA		NA
PAU_RS07920		b2440	NE	NA		NA		NA		NA
PAU_RS08390	De Novo Purine Biosynthesis | Purine conversions	b1131	Inconclusive	Y_RS09280	E	HP_RS05460	NE	BSU_06440	NE	Rv0777	E
PAU_RS07955	Cobalamin synthesis | Coenzyme B12 biosynthesis	NA		NA		NA		NA		NA
PAU_RS09990	Cobalamin synthesis | Coenzyme B12 biosynthesis	b1270	Inconclusive	Y_RS10590	NE	NA		NA		Rv2849c	NE
PAU_RS08590	De Novo Purine Biosynthesis	b2499	NE	Y_RS07360	NE	NA		BSU_06500	NE	Rv0809	Inconclusive
PAU_RS08670	De Novo Purine Biosynthesis	b2476	NE	Y_RS07440	NE	NA		BSU_06450	NE	Rv0780	E
PAU_RS08850		b1819	NE	Y_RS13185	NE	NA		BSU_27040	NE	NA
PAU_RS08860		b1817	NE	Y_RS13175	NE	NA		BSU_27060	NE	NA
PAU_RS08855		b1818	NE	Y_RS13180	NE	NA		BSU_27050	NE	NA
PAU_RS08865	Glycine and Serine Utilization | Glycine and Serine Utilization | Pyruvate Alanine Serine Interconversions | Pyruvate Alanine Serine Interconversions	b1814	NE	Y_RS13110	NE	HP_RS00655	NE	BSU_15860	NE	Rv0069c	NE
PAU_RS09030		b1709	NE	Y_RS09850	NE	NA		NA		NA
PAU_RS04075		b0158	NE	Y_RS04180	NE	NA		BSU_33180	NE	NA
PAU_RS09025		b1711	NE	Y_RS09840	NE	NA		NA		NA
PAU_RS21020		b3972	Inconclusive	Y_RS02440	E	HP_RS07020	Inconclusive	BSU_15230	E	Rv0482	Inconclusive
PAU_RS09315	Protection from Reactive Oxygen Species | Oxidative stress	b1656	NE	Y_RS10045	NE	HP_RS01915	NE	NA		Rv3846	E
PAU_RS00310	Oxidative stress	b3908	NE	Y_RS20830	E	NA		BSU_25020	NE	NA
PAU_RS02635	Methionine Biosynthesis | Threonine and Homoserine Biosynthesis	b0003	NE	Y_RS18990	NE	HP_RS05160	NE	BSU_32240	NE	NA
PAU_RS09480	Magnesium transport	b1342	NE	Y_RS10265	NE	NA		NA		NA
PAU_RS24110		NA		NA		NA		NA		NA
PAU_RS09525	Alanine biosynthesis | Pyruvate Alanine Serine Interconversions	b1190	NE	NA		NA		BSU_04640	NE	NA
PAU_RS09540	Pyridoxin (Vitamin B6) Biosynthesis	b1779	E	Y_RS11140	E	HP_RS06645	NE	BSU_33940	NE	Rv1436	E
PAU_RS04310	Pyridoxin (Vitamin B6) Biosynthesis	b2927	NE	Y_RS17015	NE	NA		NA		NA
PAU_RS19365	Glutathione-dependent pathway of formaldehyde detoxification	b0356	NE	Y_RS13740	NE	NA		NA		Rv0761c	NE
PAU_RS16745		b0311	NE	NA		NA		NA		Rv0697	E
PAU_RS09920	Auxin biosynthesis | Chorismate: Intermediate for synthesis of Tryptophan, PAPA antibiotics, PABA, 3-hydroxyanthranilate and more. | Chorismate: Intermediate for synthesis of Tryptophan, PAPA antibiotics, PABA, 3-hydroxyanthranilate and more. | Tryptophan synthesis | Tryptophan synthesis	b1262	NE	Y_RS10545	NE	HP_RS06310	NE	BSU_22650	NE	Rv1611	E
PAU_RS16165		b0223	NE	Y_RS04980	NE	NA		NA		Rv1061	NE
PAU_RS10040	Riboflavin, FMN and FAD metabolism	b1277	E	Y_RS10635	E	HP_RS03905	NE	BSU_23260	NE	Rv1415	E
PAU_RS11320	Riboflavin, FMN and FAD metabolism	NA		NA		NA		NA		NA
PAU_RS10105		b2544	NE	NA		NA		BSU_10920	NE	NA
PAU_RS16040		NA		NA		NA		NA		NA
PAU_RS21110		b3958	Inconclusive	Y_RS01495	NE	NA		BSU_11190	NE	Rv1652	E
PAU_RS10745		b3333	NE	NA		NA		NA		NA
PAU_RS19885		b3157	NE	Y_RS03715	NE	NA		NA		NA
PAU_RS11240		NA		NA		NA		BSU_11010	NE	NA
PAU_RS07545		b1907	NE	Y_RS15265	NE	NA		NA		NA
PAU_RS11375	Dioxygenases (EC 1.14.12.-) | Aromatic dioxygenase mess | Phenylpropionate Degradation	b2538	NE	NA		NA		NA		Rv3161c	NE
PAU_RS11370	Dioxygenases (EC 1.14.12.-) | Aromatic dioxygenase mess | Phenylpropionate Degradation	b2539	Inconclusive	NA		NA		NA		NA
PAU_RS11365	Dioxygenases (EC 1.14.12.-) | Aromatic dioxygenase mess | Phenylpropionate Degradation	b2540	Inconclusive	Y_RS17035	NE	NA		BSU_03290	NE	NA
PAU_RS11350	Dioxygenases (EC 1.14.12.-) | Aromatic dioxygenase mess | Phenylpropionate Degradation	b2542	NE	Y_RS20140	NE	NA		BSU_03320	NE	Rv1869c	NE
PAU_RS11540	Methionine Biosynthesis	NA		NA		NA		NA		NA
PAU_RS05330	Methionine Degradation | Methionine Biosynthesis	b2942	E	Y_RS17045	E	HP_RS00960	E	BSU_30550	E	Rv1392	E
PAU_RS11555		b1145	E	NA		NA		NA		Rv0046c	Inconclusive
PAU_RS10285		NA		NA		NA		NA		NA
PAU_RS11850	Pyruvate metabolism I: anaplerotic reactions, PEP | Glycerate metabolism	b1854	NE	Y_RS11590	NE	NA		NA		NA
PAU_RS09260	Pyruvate metabolism I: anaplerotic reactions, PEP | Glycerate metabolism	b1676	NE	Y_RS10000	NE	NA		BSU_29180	NE	Rv1617	E
PAU_RS12945	Dehydrogenase complexes | Dehydrogenase complexes	NA		NA		NA		BSU_24040	NE	Rv2496c	NE
PAU_RS13085		b1062	NE	Y_RS09040	NE	HP_RS02860	NE	BSU_15500	NE	NA
PAU_RS13175		NA		Y_RS06095	NE	NA		BSU_39750	NE	NA
PAU_RS13165		NA		Y_RS06085	NE	NA		BSU_39740	NE	NA
PAU_RS13700		b0918	E	Y_RS14280	E	HP_RS01130	NE	NA		NA
PAU_RS13765	pyrimidine conversions	b0910	Inconclusive	Y_RS14325	E	NA		BSU_22890	E	Rv1712	E
PAU_RS03500	L-fucose utilization temp | L-fucose utilization	b2803	NE	NA		NA		BSU_17610	NE	NA
PAU_RS13805	Butanol Biosynthesis | Fermentations: Mixed acid	b0903	NE	Y_RS14365	NE	NA		NA		NA
PAU_RS13810	Fermentations: Mixed acid	b0902	NE	Y_RS14375	NE	NA		NA		Rv3138	NE
PAU_RS13915	Arginine and Ornithine Degradation	b0862	NE	Y_RS14555	NE	NA		NA		NA
PAU_RS13905	Arginine and Ornithine Degradation	b0864	NE	Y_RS14545	NE	NA		NA		NA
PAU_RS13920	Arginine and Ornithine Degradation	b0861	NE	Y_RS14560	NE	NA		NA		NA
PAU_RS13995	Histidine Biosynthesis	b2020	NE	Y_RS13515	NE	NA		BSU_34910	NE	Rv1599	E
PAU_RS14005	Histidine Biosynthesis | Histidine Biosynthesis	b2022	NE	Y_RS13525	NE	NA		BSU_34900	NE	Rv1601	E
PAU_RS14015	Histidine Biosynthesis | Chorismate: Intermediate for synthesis of Tryptophan, PAPA antibiotics, PABA, 3-hydroxyanthranilate and more.	b2024	NE	Y_RS13535	E	NA		BSU_34880	NE	NA
PAU_RS03675	Histidine Biosynthesis | Chorismate: Intermediate for synthesis of Tryptophan, PAPA antibiotics, PABA, 3-hydroxyanthranilate and more.	NA		NA		HP_RS03125	NE	NA		Rv1603	E
PAU_RS14075	pyrimidine conversions	b2066	NE	Y_RS13635	NE	NA		BSU_27330	NE	NA
PAU_RS14100	pyrimidine conversions	b2143	NE	Y_RS13690	NE	NA		BSU_25300	NE	Rv3315c	NE
PAU_RS14525	TCA Cycle	b0729	NE	Y_RS15705	E	NA		BSU_16100	NE	Rv0952	E
PAU_RS14530	TCA Cycle	b0728	NE	Y_RS15710	E	NA		BSU_16090	NE	Rv0951	E
PAU_RS18565		NA		NA		NA		NA		NA
PAU_RS18575		b4154	NE	Y_RS03220	NE	NA		BSU_28440	NE	Rv1552	NE
PAU_RS18580		b4153	NE	Y_RS03215	NE	HP_RS00930	NE	BSU_28430	NE	Rv1553	NE
PAU_RS18590		b4151	NE	Y_RS03205	NE	NA		NA		Rv1555	NE
PAU_RS18585		b4152	NE	Y_RS03210	NE	NA		NA		Rv1554	NE
PAU_RS14565	Glyoxylate bypass | TCA Cycle	b0720	NE	Y_RS15745	E	HP_RS00145	NE	NA		Rv0896	Inconclusive
PAU_RS14615	Potassium homeostasis	b0697	NE	Y_RS06660	NE	NA		NA		Rv1030	NE
PAU_RS14610	Potassium homeostasis	b0698	NE	Y_RS06665	NE	NA		NA		Rv1029	NE
PAU_RS14620	Potassium homeostasis	b0696	NE	Y_RS06655	NE	NA		BSU_40980	NE	Rv1031	NE
PAU_RS00135	Ribosome LSU bacterial | Ribosome LSU bacterial	b0296	NE	Y_RS05520	NE	NA		BSU_30700	NE	NA
PAU_RS21140	Methionine Biosynthesis	b3939	NE	NA		NA		NA		NA
PAU_RS22505	Ribosome LSU bacterial	b4506	NE	Y_RS05515		NA		NA		NA
PAU_RS20845	Ribosome SSU bacterial	b3297	E	Y_RS20470	E	HP_RS06390	NE	BSU_01420	E	Rv3459c	Inconclusive
PAU_RS09365	tRNA aminoacylation, Tyr	b1637	E	Y_RS10115	E	NA		BSU_29670	E	Rv1689	E
PAU_RS00690	tRNA aminoacylation, Tyr	NA		NA		HP_RS03770	NE	BSU_38460	NE	NA
PAU_RS16205		NA		NA		HP_RS04760	E	NA		Rv0300	NE
PAU_RS03115	Lysine Biosynthesis DAP Pathway, GJO scratch | Lysine Biosynthesis DAP Pathway	b2838	NE	Y_RS16365	NE	HP_RS01430	E	BSU_23380	NE	Rv1293	E
PAU_RS16300		b2958	NE	NA		NA		NA		NA
PAU_RS06480	NAD and NADP cofactor biosynthesis global | NAD and NADP cofactor biosynthesis global	NA		Y_RS06920	E	HP_RS01620	NE	BSU_03130	NE	Rv2438c	E
PAU_RS16970		b2408	NE	Y_RS05375	NE	NA		NA		NA
PAU_RS16980	Terminal cytochrome O ubiquinol oxidase | Terminal cytochrome oxidases	b0431	NE	Y_RS05365	E	NA		BSU_38160	NE	Rv3043c	E
PAU_RS12295	Terminal cytochrome d ubiquinol oxidases | Terminal cytochrome oxidases	NA		NA		NA		NA		NA
PAU_RS14500	Terminal cytochrome d ubiquinol oxidases | Terminal cytochrome oxidases	b0734	Inconclusive	Y_RS15695	NE	NA		BSU_38750	NE	Rv1622c	Inconclusive
PAU_RS04305	Terminal cytochrome d ubiquinol oxidases | Terminal cytochrome oxidases	NA		NA		NA		NA		NA
PAU_RS16985	Terminal cytochrome O ubiquinol oxidase | Terminal cytochrome oxidases	b0430	NE	Y_RS05360	NE	NA		BSU_38150	NE	Rv2193	E
PAU_RS16975	Terminal cytochrome O ubiquinol oxidase | Terminal cytochrome oxidases	b0432	NE	Y_RS05370	E	NA		BSU_38170	NE	NA
PAU_RS16990	Terminal cytochrome O ubiquinol oxidase | Terminal cytochrome oxidases	b0429	Inconclusive	Y_RS05355		NA		BSU_38140	NE	NA
PAU_RS17005		b0426	NE	Y_RS05340	NE	NA		BSU_11020	NE	Rv0566c	NE
PAU_RS17095		NA		NA		NA		NA		NA
PAU_RS02365	Phosphate metabolism	b0383	NE	Y_RS10960	NE	NA		BSU_09410	NE	NA
PAU_RS18085	Ammonia assimilation | Glutamine, Glutamate, Aspartate and Asparagine Biosynthesis	b3212	NE	Y_RS00630	NE	HP_RS07115		BSU_18450	NE	Rv3859c	E
PAU_RS18090	Ammonia assimilation | Glutamine, Glutamate, Aspartate and Asparagine Biosynthesis	b3213	NE	Y_RS00635	NE	NA		BSU_18440	NE	Rv3858c	E
PAU_RS18165		NA		NA		NA		NA		Rv1364c	NE
PAU_RS03130		NA		NA		NA		NA		NA
PAU_RS18520		b3470	NE	Y_RS02090	NE	NA		BSU_26500	NE	NA
PAU_RS18670		b1365	NE	NA		NA		BSU_22810	NE	NA
PAU_RS02570	Serine Biosynthesis | Glycine and Serine Utilization	b4388	NE	Y_RS19090	E	HP_RS03215	NE	NA		Rv3042c	E
PAU_RS01965	Serine Biosynthesis | Glycine and Serine Utilization	NA		Y_RS14730	NE	NA		NA		Rv3661	NE
PAU_RS19145		NA		NA		NA		NA		NA
PAU_RS07325	Arginine and Ornithine Degradation	b1748	NE	Y_RS12105	NE	NA		NA		NA
PAU_RS19465		NA		Y_RS13835	NE	NA		NA		NA
PAU_RS19555	Iron(III) dicitrate transport system Fec	b4292	NE	NA		NA		NA		NA
PAU_RS19565	Iron(III) dicitrate transport system Fec	b4290	NE	NA		NA		BSU_07520	NE	Rv3044	NE
PAU_RS19570	Iron(III) dicitrate transport system Fec	b4289	NE	NA		NA		NA		NA
PAU_RS19830	Arginine Deiminase Pathway | Arginine and Ornithine Degradation	b4254	NE	Y_RS03865	NE	NA		BSU_11250	NE	Rv1656	Inconclusive
PAU_RS19845		b4244	NE	Y_RS00790	NE	NA		NA		NA
PAU_RS20010		b3175	NE	Y_RS03595	NE	HP_RS06190	NE	BSU_33630	NE	NA
PAU_RS20090	Arginine Deiminase Pathway | Arginine and Ornithine Degradation	b3237	Inconclusive	Y_RS03505	NE	NA		BSU_24250	NE	Rv1657	NE
PAU_RS20465		b4558	NE	Y_RS01960	NE	NA		NA		NA
PAU_RS20980	Mycobacterium virulence operon involved in protein synthesis (SSU ribosomal proteins) | Translation elongation factors bacterial	NA		NA		NA		NA		NA
PAU_RS21015	Biotin biosynthesis	b3973	E	Y_RS02445	E	HP_RS05600	Inconclusive	BSU_22440	E	Rv3279c	NE
PAU_RS21540		b0342	NE	NA		NA		BSU_40850	NE	NA
PAU_RS21600	Rhamnose containing glycans | Lactose and Galactose Uptake and Utilization	b0759	NE	Y_RS15580	NE	HP_RS01770	NE	BSU_38860	NE	NA
PAU_RS21575		NA		NA		NA		NA		Rv3634c	E
PAU_RS21590		NA		NA		NA		NA		NA
PAU_RS21605	RNA methylation	b3606	NE	Y_RS00355	NE	NA		BSU_08930	E	Rv3366	NE
PAU_RS21630		b3613	NE	Y_RS00395	NE	NA		NA		Rv0950c	NE
PAU_RS21710		NA		NA		NA		NA		NA
PAU_RS21645	Glycine Biosynthesis | Glycine and Serine Utilization	b3617	NE	Y_RS00410	NE	NA		BSU_17000	NE	Rv0032	Inconclusive
PAU_RS07715		NA		NA		NA		NA		NA
PAU_RS21735	Ribosome LSU bacterial	b3637	E	Y_RS00455		HP_RS02430	E	BSU_15820	E	Rv2058c	NE
PAU_RS21740		b3638	NE	Y_RS00460	NE	NA		BSU_28040	NE	Rv3586	NE
PAU_RS21750	Nudix proteins (nucleoside triphosphate hydrolases) | Housecleaning nucleoside triphosphate pyrophosphatases	b3640	E	Y_RS00470	E	HP_RS04220	NE	BSU_20020	NE	Rv2697c	E
PAU_RS00220	Glutamine, Glutamate, Aspartate and Asparagine Biosynthesis	b3744	NE	Y_RS00015	NE	NA		BSU_34950	NE	NA
PAU_RS00255	D-ribose utilization | Deoxyribose and Deoxynucleoside Catabolism	b3752	NE	Y_RS00040	NE	NA		BSU_35920	NE	Rv2436	NE
PAU_RS00330	2-phosphoglycolate salvage | Glycolate, glyoxylate interconversions	b3385	NE	Y_RS20115	NE	HP_RS03580	E	BSU_34970	NE	NA
PAU_RS00335	Pentose phosphate pathway	b3386	Inconclusive	Y_RS20110	E	HP_RS06845	E	BSU_15790	NE	Rv1408	E
PAU_RS00405	Pyruvate metabolism I: anaplerotic reactions, PEP	b3403	NE	Y_RS20020	NE	NA		BSU_30560	NE	NA
PAU_RS00450	Cyanate hydrolysis	b0340	Inconclusive	NA		NA		BSU_39340	NE	NA
PAU_RS00455		NA		Y_RS17375	NE	NA		NA		Rv3049c	NE
PAU_RS00480	Phosphate metabolism	b3493	NE	Y_RS19740	E	HP_RS07385	NE	BSU_12840	NE	Rv0545c	NE
PAU_RS00515	Glutamine, Glutamate, Aspartate and Asparagine Biosynthesis | Glutamate dehydrogenases | Arginine and Ornithine Degradation | Proline Synthesis	b1761	NE	Y_RS19715	NE	HP_RS01870	NE	BSU_37790	NE	Rv0507	NE
PAU_RS00590	D-Galacturonate and D-Glucuronate Utilization	b4322	NE	Y_RS14885	NE	NA		BSU_12340	NE	NA
PAU_RS00600	TRAP Transporter collection	b3579	NE	Y_RS13360	NE	NA		BSU_04440	NE	NA
PAU_RS00615	D-Galacturonate and D-Glucuronate Utilization	b4323	NE	Y_RS14890	NE	NA		BSU_12380	NE	NA
PAU_RS00620	D-Galacturonate and D-Glucuronate Utilization	b3092	NE	Y_RS18380	NE	NA		BSU_12300	NE	NA
PAU_RS00625		b3526	NE	Y_RS19625	NE	HP_RS00750	NE	NA		NA
PAU_RS00660	Respiratory dehydrogenases 1 | Glycerol and Glycerol-3-phosphate Uptake and Utilization	b3426	NE	Y_RS19895	E	NA		BSU_09300	NE	Rv3302c	E
PAU_RS00675	Single-Rhodanese-domain proteins | Glycerol and Glycerol-3-phosphate Uptake and Utilization	b3425	NE	Y_RS19935	NE	HP_RS01330	NE	NA		Rv1066	NE
PAU_RS00855	Heme and Siroheme Biosynthesis	b3867	NE	Y_RS19440	NE	HP_RS03280	NE	NA		NA
PAU_RS00875	Ammonia assimilation | Glutamine, Glutamate, Aspartate and Asparagine Biosynthesis | Glutamine synthetases	b3870	NE	Y_RS19425	E	HP_RS02525		BSU_17460	NE	Rv2220	E
PAU_RS00935	Xanthine Metabolism in Bacteria	b3654	NE	Y_RS00535	NE	NA		BSU_22060	NE	NA
PAU_RS00940		b3653	NE	Y_RS00530	NE	HP_RS07455	NE	NA		Rv3705c	NE
PAU_RS01120	Branched-Chain Amino Acid Biosynthesis | Alanine biosynthesis | Pyruvate Alanine Serine Interconversions	b3572	NE	Y_RS20920	NE	NA		NA		NA
PAU_RS01450	Glutathione: Redox cycle	b3500	Inconclusive	Y_RS19690	E	NA		NA		NA
PAU_RS01855		b3416	NE	Y_RS19955	NE	NA		NA		Rv1781c	NE
PAU_RS01860		b3417	NE	Y_RS19950	NE	NA		BSU_30940	NE	Rv1328	NE
PAU_RS01940		b3993	NE	Y_RS02570	E	HP_RS04115	NE	BSU_38290	NE	Rv0414c	E
PAU_RS01975	Heme and Siroheme Biosynthesis	b3997	Inconclusive	Y_RS02600	E	HP_RS02980	NE	BSU_10120	NE	Rv2678c	E
PAU_RS02000	De Novo Purine Biosynthesis	b4005	NE	Y_RS02625	NE	HP_RS06015	NE	BSU_06530	NE	Rv0772	E
PAU_RS02030	Methionine Biosynthesis	b4013	NE	Y_RS00100	NE	NA		BSU_21910	NE	NA
PAU_RS02060	Glyoxylate bypass	b4015	NE	Y_RS00110	NE	NA		NA		Rv0467	Inconclusive
PAU_RS02315	Aromatic Amin Catabolism	b1385	NE	NA		NA		NA		NA
PAU_RS02535	Deoxyribose and Deoxynucleoside Catabolism	b4381	NE	Y_RS19120	NE	NA		BSU_39420	NE	Rv0478	NE
PAU_RS02540	pyrimidine conversions | Deoxyribose and Deoxynucleoside Catabolism	b4382	NE	Y_RS02920	NE	HP_RS07810	NE	BSU_39400	NE	Rv3314c	NE
PAU_RS02550	pyrimidine conversions | Purine conversions | Adenosyl nucleosidases | Deoxyribose and Deoxynucleoside Catabolism	b4384	NE	Y_RS19100	NE	HP_RS05785	NE	BSU_19630	NE	NA
PAU_RS02640	Threonine and Homoserine Biosynthesis	b0004	NE	Y_RS18985	NE	HP_RS00500	NE	NA		NA
PAU_RS02655	Pentose phosphate pathway	b0008	NE	Y_RS18975	NE	HP_RS07405	NE	BSU_37110	NE	Rv1448c	NE
PAU_RS02665	Lactose and Galactose Uptake and Utilization	b0758	NE	Y_RS15585	NE	NA		NA		NA
PAU_RS02780	Folate Biosynthesis | 5-FCL-like protein	b0048	E	Y_RS18850	E	NA		BSU_21810	E	Rv2763c	E
PAU_RS02785		b0049	NE	Y_RS18825	NE	NA		BSU_11630	NE	NA
PAU_RS02865	Folate Biosynthesis | pyrimidine conversions	b2827	Inconclusive	Y_RS16295	E	NA		BSU_21820	NE	Rv2764c	E
PAU_RS02920		b2818	NE	Y_RS16245	NE	NA		NA		Rv2747	E
PAU_RS13340	Fatty Acid Biosynthesis FASII	b0954	E	Y_RS14110	E	NA		NA		NA
PAU_RS03415	Cysteine Biosynthesis | Inorganic Sulfur Assimilation	b2750	NE	Y_RS04290	NE	NA		BSU_10910	NE	NA
PAU_RS03505	L-fucose utilization temp | L-fucose utilization	b2802	NE	NA		NA		NA		NA
PAU_RS03515	L-fucose utilization temp | L-fucose utilization	b2800	NE	Y_RS10675	NE	NA		NA		Rv0727c	NE
PAU_RS03770		NA		NA		NA		NA		NA
PAU_RS03785		b0262	NE	NA		NA		NA		NA
PAU_RS03865		b2096	NE	Y_RS16600	NE	HP_RS00860	NE	BSU_37120	E	NA
PAU_RS03930	Polyamine Metabolism	b0120	NE	Y_RS04045	NE	NA		BSU_29010	Inconclusive	NA
PAU_RS03935	Polyamine Metabolism	b0121	NE	Y_RS04050	NE	HP_RS04060	NE	BSU_37500	Inconclusive	Rv2601	NE
PAU_RS03980	Folate biosynthesis cluster | Coenzyme A Biosynthesis cluster | Coenzyme A Biosynthesis	b0131	NE	Y_RS04090	NE	HP_RS00185	E	BSU_22410	NE	Rv3601c	E
PAU_RS03985	Folate biosynthesis cluster | Coenzyme A Biosynthesis cluster | Coenzyme A Biosynthesis	b0133	NE	Y_RS04095	NE	HP_RS00030	E	BSU_22420	NE	Rv3602c	E
PAU_RS03995	Folate biosynthesis cluster | Folate Biosynthesis	b0142	E	Y_RS04105	E	HP_RS05090	NE	BSU_00790	NE	Rv3606c	NE
PAU_RS04220	Glutathione: Non-redox reactions | Methylglyoxal Metabolism	b0212	NE	Y_RS15910	NE	NA		NA		NA
PAU_RS04315		b2926	E	Y_RS17010	E	HP_RS06640	NE	BSU_33930	E	Rv1437	E
PAU_RS04380	Siderophore Enterobactin	b0594	NE	Y_RS12380	NE	NA		BSU_31980	NE	Rv2384	NE
PAU_RS04385	NAD and NADP cofactor biosynthesis global | Siderophore Enterobactin | Siderophore Enterobactin | Chorismate: Intermediate for synthesis of Tryptophan, PAPA antibiotics, PABA, 3-hydroxyanthranilate and more.	b0595	NE	NA		NA		BSU_31970	NE	NA
PAU_RS04390	Siderophore Enterobactin	b0596	NE	NA		NA		BSU_32000	NE	NA
PAU_RS04520		b2245	NE	Y_RS13130	NE	NA		NA		Rv3075c	NE
PAU_RS04525	4-Hydroxyphenylacetic acid catabolic pathway | Central meta-cleavage pathway of aromatic compound degradation | Aromatic amino acid degradation	NA		Y_RS13135	NE	NA		NA		NA
PAU_RS04530		b2661	NE	Y_RS14850	NE	NA		BSU_03910	NE	NA
PAU_RS04540	4-Hydroxyphenylacetic acid catabolic pathway | Central meta-cleavage pathway of aromatic compound degradation | Aromatic amino acid degradation	NA		Y_RS13140	NE	NA		NA		NA
PAU_RS04550	4-Hydroxyphenylacetic acid catabolic pathway | Central meta-cleavage pathway of aromatic compound degradation | Aromatic amino acid degradation	NA		Y_RS13150	NE	NA		NA		NA
PAU_RS04555	4-Hydroxyphenylacetic acid catabolic pathway | Aromatic amino acid degradation	NA		Y_RS13155		NA		BSU_10750	NE	NA
PAU_RS04560	4-Hydroxyphenylacetic acid catabolic pathway | Aromatic amino acid degradation	NA		Y_RS13160		NA		NA		NA
PAU_RS05300	Methylglyoxal Metabolism	b3588	NE	NA		NA		BSU_19310	NE	Rv0458	NE
PAU_RS05340	Polyamine Metabolism | Arginine and Ornithine Degradation	b2937	NE	NA		NA		BSU_37490	NE	Rv1638A	Inconclusive
PAU_RS05520	Coenzyme A Biosynthesis	b0103	Inconclusive	Y_RS03950	E	HP_RS04055	E	BSU_29060	NE	Rv1631	E
PAU_RS05540	NAD and NADP cofactor biosynthesis global | Mycobacterium virulence operon possibly involved in quinolinate biosynthesis	b0109	NE	Y_RS03980	NE	HP_RS06695	NE	BSU_27860	NE	Rv1596	Inconclusive
PAU_RS05580	5-FCL-like protein | Pyruvate metabolism II: acetyl-CoA, acetogenesis from pyruvate | Dehydrogenase complexes	b0115	Inconclusive	Y_RS04010	E	NA		NA		NA
PAU_RS05635		b2914	NE	Y_RS16975	E	NA		NA		Rv0990c	NE
PAU_RS05640	Pyridoxin (Vitamin B6) Biosynthesis | Serine Biosynthesis | Glycine and Serine Utilization	b2913	NE	Y_RS16970	NE	HP_RS01955	NE	BSU_23070	NE	Rv2996c	Inconclusive
PAU_RS05645	Folate Biosynthesis | 5-FCL-like protein | One-carbon metabolism by tetrahydropterines	b2912	NE	Y_RS16965	NE	HP_RS03710	E	BSU_24890	NE	Rv0992c	NE
PAU_RS05665		b2907	Inconclusive	Y_RS16945	E	NA		NA		NA
PAU_RS05775	Putrescine utilization pathways	b1302	NE	Y_RS07280	NE	NA		BSU_03900	NE	Rv2589	NE
PAU_RS06065	Methionine Biosynthesis | Methionine Biosynthesis	NA		NA		NA		NA		Rv3340	NE
PAU_RS06080		NA		NA		NA		BSU_10620	NE	NA
PAU_RS06140	Sucrose utilization	b3374	Inconclusive	NA		NA		BSU_06170	NE	NA
PAU_RS06250		b2889	NE	NA		NA		NA		Rv1745c	NE
PAU_RS06330	NAD and NADP cofactor biosynthesis global | Mycobacterium virulence operon possibly involved in quinolinate biosynthesis	b2574	NE	Y_RS06775	NE	NA		BSU_27870	NE	Rv1595	E
PAU_RS06590		b2536	NE	Y_RS06970	NE	NA		BSU_38340	NE	NA
PAU_RS06605		b4239	NE	Y_RS00815	NE	NA		BSU_07810	NE	Rv2471	NE
PAU_RS06700	pyrimidine conversions | Purine conversions	b2518	Inconclusive	Y_RS07075	E	HP_RS00965	NE	BSU_22730	Inconclusive	Rv2445c	Inconclusive
PAU_RS06755	Heme and Siroheme Biosynthesis	b2436	NE	Y_RS07575	E	NA		NA		Rv2960c	NE
PAU_RS06895		b2388	NE	Y_RS07880	NE	HP_RS05415	NE	NA		NA
PAU_RS06910		b2344	NE	Y_RS08215	NE	HP_RS04095	NE	NA		NA
PAU_RS06955	Histidine Degradation	NA		Y_RS20600	NE	HP_RS02000	NE	BSU_39360	NE	Rv1952	NE
PAU_RS06960	Histidine Degradation	NA		Y_RS20595	NE	NA		BSU_39350	NE	NA
PAU_RS07330	Arginine and Ornithine Degradation	b1747	Inconclusive	Y_RS12100	NE	NA		NA		NA
PAU_RS07335	Arginine and Ornithine Degradation	b1746	NE	Y_RS12095	NE	NA		NA		NA
PAU_RS07340	Arginine and Ornithine Degradation	b1745	Inconclusive	Y_RS12090	NE	NA		NA		NA
PAU_RS07395	Pyruvate metabolism II: acetyl-CoA, acetogenesis from pyruvate | Fermentations: Mixed acid | Fermentations: Lactate	b2296	Inconclusive	Y_RS08435	NE	NA		BSU_29470	NE	Rv0409	NE
PAU_RS07415		b2290	NE	Y_RS08475	NE	HP_RS03305	NE	BSU_22370	NE	Rv0337c	E
PAU_RS07580		b2232	Inconclusive	Y_RS15235	E	NA		NA		Rv0839	NE
PAU_RS07780	Cobalamin synthesis | Coenzyme B12 biosynthesis	NA		NA		NA		NA		Rv2236c	Inconclusive
PAU_RS07795		NA		NA		NA		NA		Rv2072c	NE
PAU_RS07810		NA		NA		NA		NA		NA
PAU_RS07825	Cobalamin synthesis | Coenzyme B12 biosynthesis	NA		NA		NA		NA		NA
PAU_RS07835	Cobalamin synthesis | Coenzyme B12 biosynthesis	NA		NA		NA		NA		Rv0255c	NE
PAU_RS07940	Cobalamin synthesis | Coenzyme B12 biosynthesis	NA		NA		NA		NA		NA
PAU_RS08130		b3161	NE	Y_RS14875	NE	NA		NA		NA
PAU_RS08160		b2156	NE	Y_RS14760	NE	HP_RS05000	E	BSU_37760	NE	NA
PAU_RS08210		NA		Y_RS02860	NE	NA		BSU_10260	NE	NA
PAU_RS08270	Folate Biosynthesis | Chorismate: Intermediate for synthesis of Tryptophan, PAPA antibiotics, PABA, 3-hydroxyanthranilate and more. | Tryptophan synthesis	b1096	NE	Y_RS09125	NE	NA		NA		Rv0812	E
PAU_RS08280	pyrimidine conversions	b1098	E	Y_RS09135	E	HP_RS07300	NE	BSU_00280	E	NA
PAU_RS08305	Thiamin biosynthesis | Cobalamin synthesis | 5-FCL-like protein	b1106	NE	Y_RS09180	NE	NA		NA		Rv0607	Inconclusive
PAU_RS08315	Respiratory dehydrogenases 1	b1109	NE	Y_RS09195	NE	NA		BSU_12290	NE	Rv1854c	Inconclusive
PAU_RS08415	5-FCL-like protein | TCA Cycle	b1136	NE	Y_RS09305	E	HP_RS00150	NE	BSU_29130	NE	NA
PAU_RS08480		b2103	NE	Y_RS07205	E	HP_RS04120	NE	BSU_11710	NE	Rv0422c	E
PAU_RS08550	Purine conversions	NA		NA		NA		NA		NA
PAU_RS08580	Polyamine Metabolism	b1584	NE	Y_RS07350	NE	HP_RS01610	NE	NA		NA
PAU_RS08600		b2497	NE	NA		NA		BSU_15480	NE	NA
PAU_RS08775	Pyruvate metabolism I: anaplerotic reactions, PEP	b2463	NE	Y_RS07565	NE	NA		BSU_29220	NE	NA
PAU_RS08805		b2508	NE	Y_RS07135	NE	HP_RS04045	NE	BSU_00090	E	Rv3411c	E
PAU_RS09040		b2254	NE	Y_RS09860	NE	NA		BSU_12890	NE	Rv1500	NE
PAU_RS09170	Pyruvate metabolism I: anaplerotic reactions, PEP	b1702	NE	Y_RS09915	NE	HP_RS00615	NE	NA		Rv1127c	NE
PAU_RS09295		b1661	NE	Y_RS10025	NE	HP_RS02060	NE	NA		Rv3720	NE
PAU_RS09330	Glutathione: Non-redox reactions | Methylglyoxal Metabolism	b1651	NE	Y_RS10070	NE	NA		BSU_38370	NE	Rv0546c	NE
PAU_RS09555	NAD and NADP cofactor biosynthesis global	b1768	NE	Y_RS11125	NE	HP_RS07110	NE	BSU_05070	NE	Rv2043c	NE
PAU_RS09575	Selenocysteine metabolism	b1764	Inconclusive	Y_RS11105	NE	NA		NA		NA
PAU_RS09775	5-FCL-like protein | One-carbon metabolism by tetrahydropterines	b1232	Inconclusive	NA		HP_RS07095	NE	BSU_13110	NE	Rv2964	NE
PAU_RS09790		b1236	Inconclusive	Y_RS13560	NE	HP_RS03185	E	BSU_35670	Inconclusive	Rv0993	E
PAU_RS09795	Lipid A-Ara4N pathway ( Polymyxin resistance )	b2028	NE	Y_RS11050	NE	NA		BSU_35580	NE	Rv0322	NE
PAU_RS09800		NA		NA		NA		BSU_30870	NE	NA
PAU_RS09810	pyrimidine conversions	b1238	Inconclusive	Y_RS11040	NE	NA		BSU_37060	NE	NA
PAU_RS10060		b1281	Inconclusive	Y_RS10660	NE	HP_RS00025	NE	BSU_15550	NE	NA
PAU_RS10370	Proline, 4-hydroxyproline uptake and utilization	NA		NA		NA		BSU_32630	NE	Rv0415	E
PAU_RS10375	Proline, 4-hydroxyproline uptake and utilization	NA		Y_RS19405	NE	NA		NA		NA
PAU_RS10390		NA		NA		HP_RS07275	NE	NA		NA
PAU_RS10410	Mannose Metabolism	b1613	NE	Y_RS10835	NE	NA		BSU_35790	NE	Rv3255c	E
PAU_RS10415	TCA Cycle	b1611	NE	Y_RS10840	NE	HP_RS06540	NE	BSU_33040	NE	Rv1098c	E
PAU_RS10545		b1539	NE	NA		HP_RS01750	NE	BSU_23780	NE	Rv0484c	NE
PAU_RS10635		b1774	NE	NA		NA		BSU_06150	NE	Rv1895	NE
PAU_RS10655	Pyruvate Alanine Serine Interconversions	NA		NA		NA		BSU_09260	NE	Rv3329	NE
PAU_RS11135		b2049	NE	Y_RS02020	NE	NA		BSU_33240	NE	Rv3471c	NE
PAU_RS11355	Aromatic dioxygenase mess | Dioxygenases (EC 1.13.11.-)	b0348	NE	NA		NA		BSU_12800	NE	NA
PAU_RS11360		b2541	NE	NA		NA		NA		NA
PAU_RS11390		b0350	NE	NA		NA		NA		Rv3536c	NE
PAU_RS11495	Transport of Nickel and Cobalt	NA		Y_RS06550	NE	HP_RS05295	NE	NA		Rv2856	NE
PAU_RS11590	Arginine Deiminase Pathway | Polyamine Metabolism | Arginine and Ornithine Degradation	b1605	NE	Y_RS11000	NE	NA		BSU_33330	NE	NA
PAU_RS11780	Pentose phosphate pathway	b1852	Inconclusive	Y_RS11580	NE	HP_RS05405	NE	BSU_23850	NE	Rv1447c	NE
PAU_RS12200	De Novo Purine Biosynthesis | Pentose phosphate pathway	b1207	E	Y_RS11840	E	HP_RS03610	E	BSU_00510	E	Rv1017c	E
PAU_RS12365	Osmoregulation	b0875	NE	NA		NA		NA		NA
PAU_RS12555		b2366	NE	NA		NA		BSU_23770	NE	NA
PAU_RS12595	Proline, 4-hydroxyproline uptake and utilization	b1015	NE	Y_RS12695	NE	HP_RS00280	NE	BSU_03220	NE	Rv3028c	Inconclusive
PAU_RS12600	Arginine and Ornithine Degradation | Proline, 4-hydroxyproline uptake and utilization | Proline, 4-hydroxyproline uptake and utilization	b1014	NE	Y_RS12705	NE	HP_RS00285	NE	BSU_03210	NE	Rv1187	Inconclusive
PAU_RS13005		NA		Y_RS09475	NE	NA		BSU_33690	NE	NA
PAU_RS13170		b3582	NE	Y_RS06090	NE	NA		BSU_39720	NE	NA
PAU_RS13300	Methylglyoxal Metabolism	b0963	Inconclusive	Y_RS14055	NE	NA		BSU_22480	NE	NA
PAU_RS13405		b0945	NE	Y_RS14195	NE	HP_RS04970	NE	BSU_15540	NE	Rv2139	Inconclusive
PAU_RS13470		NA		NA		NA		NA		NA
PAU_RS13790	Glutamine, Glutamate, Aspartate and Asparagine Biosynthesis	b2957	Inconclusive	Y_RS14350	NE	HP_RS03520	NE	BSU_02690	NE	Rv1538c	NE
PAU_RS13850	pyrimidine conversions | Thioredoxin-disulfide reductase	b0888	NE	Y_RS14425	E	HP_RS04025	NE	BSU_34790	E	Rv3913	E
PAU_RS14050	Pentose phosphate pathway | D-gluconate and ketogluconates metabolism	b2029	NE	Y_RS13550	NE	NA		BSU_23860	NE	Rv1844c	NE
PAU_RS14070	pyrimidine conversions	b2065	NE	Y_RS13630	NE	HP_RS01830	NE	NA		Rv0321	NE
PAU_RS14105	Pyruvate metabolism I: anaplerotic reactions, PEP	b1479	NE	Y_RS13695	NE	NA		BSU_29880	NE	Rv2332	NE
PAU_RS14120	Folate biosynthesis cluster | Folate Biosynthesis	b2153	E	Y_RS13725	E	HP_RS04525	E	BSU_22780	NE	Rv3609c	E
PAU_RS14185		b0812	NE	Y_RS08720	NE	HP_RS01195	NE	BSU_30650	NE	NA
PAU_RS14315	Biotin biosynthesis | Biotin biosynthesis Experimental	b0776	NE	Y_RS15515	NE	HP_RS02950	E	NA		NA
PAU_RS14320	Biotin biosynthesis | Biotin biosynthesis Experimental	b0775	NE	Y_RS15520	NE	HP_RS06945	NE	BSU_30200	NE	Rv1589	NE
PAU_RS14325	Biotin biosynthesis | Biotin biosynthesis Experimental	b0774	NE	Y_RS15525	NE	HP_RS04775	NE	BSU_30230	NE	Rv1568	Inconclusive
PAU_RS14330	Pentose phosphate pathway	b0767	NE	Y_RS15530	NE	NA		BSU_13010	NE	NA
PAU_RS14380	NAD and NADP cofactor biosynthesis global	b0751	NE	Y_RS15625	NE	HP_RS06365	NE	NA		NA
PAU_RS14385	NAD and NADP cofactor biosynthesis global | Mycobacterium virulence operon possibly involved in quinolinate biosynthesis	b0750	NE	Y_RS15630	NE	HP_RS06700	NE	BSU_27850	NE	Rv1594	E
PAU_RS14645		b0688	NE	Y_RS06625	NE	NA		BSU_09310	Inconclusive	Rv3068c	NE
PAU_RS15170	Chitin and N-acetylglucosamine utilization	b0678	NE	Y_RS06335	NE	HP_RS05410	E	BSU_35020	NE	NA
PAU_RS15175	Chitin and N-acetylglucosamine utilization	b0677	NE	Y_RS06330	NE	NA		BSU_35010	NE	Rv3332	NE
PAU_RS15550		b0662	NE	Y_RS06275	E	NA		NA		NA
PAU_RS15660		b0630	NE	Y_RS06165	NE	NA		NA		Rv2217	E
PAU_RS15665		b0628	NE	Y_RS06160	E	NA		BSU_32330	NE	Rv2218	E
PAU_RS15820		b2597	NE	Y_RS04755	NE	NA		NA		NA
PAU_RS15880		b4461	NE	Y_RS04650	NE	NA		NA		NA
PAU_RS15935	DNA repair, bacterial | DNA repair, bacterial RecFOR pathway | DNA repair system including RecA, MutS and a hypothetical protein	b2699	NE	Y_RS04580	E	HP_RS00755	E	BSU_16940	NE	Rv2737c	NE
PAU_RS15955	Common Pathway For Synthesis of Aromatic Compounds (DAHP synthase to chorismate)	b0388	NE	Y_RS05115	NE	NA		BSU_03150	NE	Rv2539c	E
PAU_RS15960	Proline Synthesis	b0243	NE	Y_RS05085	NE	NA		BSU_13130	NE	Rv2427c	NE
PAU_RS15995		NA		NA		NA		BSU_26840	NE	NA
PAU_RS16265		b2951	NE	Y_RS17095	NE	HP_RS01945	E	BSU_15380	NE	Rv2148c	NE
PAU_RS16770	Purine conversions	b0477	NE	Y_RS05690	NE	NA		NA		NA
PAU_RS16775		b0587	NE	Y_RS05685	E	NA		NA		NA
PAU_RS16805	DNA processing cluster	b0470	E	Y_RS05570	E	HP_RS03495	NE	BSU_00190	E	Rv3721c	E
PAU_RS16825		NA		NA		NA		BSU_26250	NE	NA
PAU_RS16870	Acyl-CoA thioesterase II	b0452	NE	Y_RS05485	NE	NA		NA		Rv2605c	NE
PAU_RS16900		NA		Y_RS05455	NE	NA		NA		Rv3684	NE
PAU_RS17225		NA		NA		NA		BSU_15090	NE	NA
PAU_RS17285		b0405	NE	Y_RS05215	NE	HP_RS05220	NE	BSU_27720	NE	Rv1064c	NE
PAU_RS17310		NA		NA		NA		NA		NA
PAU_RS17320		b0401	NE	Y_RS05170	NE	NA		BSU_26690	NE	NA
PAU_RS17350		b0611	NE	NA		NA		BSU_35840	NE	NA
PAU_RS14860		b1622	NE	Y_RS07700	NE	NA		BSU_31440	NE	Rv0075	NE
PAU_RS17445		b3031	NE	Y_RS17945	NE	NA		NA		NA
PAU_RS17450	cAMP signaling in bacteria	b3032	NE	Y_RS17950	NE	NA		NA		Rv0805	NE
PAU_RS17550	Galactosylceramide and Sulfatide metabolism | Alkanesulfonate assimilation	b3055	NE	Y_RS18025	NE	NA		BSU_24200	NE	NA
PAU_RS17560		b3057	NE	Y_RS18035	NE	NA		BSU_31150	NE	Rv2136c	NE
PAU_RS18380		b2660	NE	NA		HP_RS00435	Inconclusive	NA		Rv2852c	NE
PAU_RS18535		NA		NA		NA		NA		NA
PAU_RS18640		b4138	NE	Y_RS03160	NE	HP_RS03525	NE	BSU_17870	NE	NA
PAU_RS18675		NA		NA		NA		NA		NA
PAU_RS19185		b3850	E	Y_RS02405	E	NA		NA		NA
PAU_RS19210	Biotin biosynthesis | Fatty acid metabolism cluster | Polyhydroxybutyrate metabolism	b3845	NE	Y_RS02370	NE	NA		BSU_32830	NE	Rv1074c	NE
PAU_RS19250		b3835	E	Y_RS02310	E	NA		BSU_13560	NE	Rv0647c	Inconclusive
PAU_RS19260		b3833	Inconclusive	Y_RS02300	E	HP_RS07345	E	BSU_22750	Inconclusive	Rv0558	E
PAU_RS19270		b0065	NE	Y_RS02290	NE	NA		NA		NA
PAU_RS19295		b3829	NE	Y_RS02265	NE	HP_RS07605	NE	BSU_13180	NE	Rv1133c	E
PAU_RS19485		b4046	NE	Y_RS03005	NE	NA		NA		NA
PAU_RS19495		b4042	NE	Y_RS02995	NE	HP_RS03420	E	BSU_25310	Inconclusive	NA
PAU_RS19500		b4041	E	Y_RS02990	E	NA		NA		Rv2482c	NE
PAU_RS19510		b4039	NE	Y_RS02980	NE	NA		NA		Rv1128c	E
PAU_RS19820		NA		NA		NA		NA		NA
PAU_RS19855	Ribonucleotide reduction	b4238	NE	Y_RS03830	NE	NA		BSU_06190	NE	NA
PAU_RS19995		b3170	Inconclusive	Y_RS03610	E	HP_RS05140	NE	BSU_16590	NE	Rv2842c	NE
PAU_RS20085	Glyoxylate bypass | TCA Cycle	b3236	NE	Y_RS03510	NE	NA		BSU_29120	NE	Rv1240	NE
PAU_RS20095	Recycling of Peptidoglycan Amino Acids	b4233	NE	Y_RS03490	NE	NA		NA		NA
PAU_RS20165		NA		NA		NA		NA		NA
PAU_RS20245		b4173	NE	Y_RS03310	NE	NA		BSU_17430	NE	Rv2725c	NE
PAU_RS20405	Triacylglycerol metabolism	b3825	NE	Y_RS02040	NE	NA		BSU_30510	NE	Rv0183	NE
PAU_RS20540		b4481	NE	Y_RS01885	E	NA		BSU_27470	NE	NA
PAU_RS20565	dTDP-rhamnose synthesis | Rhamnose containing glycans	b3788	NE	Y_RS01860	E	NA		BSU_37830	NE	Rv3464	E
PAU_RS20585		b3784	NE	Y_RS01840	NE	HP_RS07825	NE	BSU_35530	E	Rv1302	NE
PAU_RS20595		b3781	NE	Y_RS01830	NE	HP_RS04020	NE	BSU_28500	E	Rv3914	NE
PAU_RS20670		NA		NA		NA		NA		NA
PAU_RS20680	Branched-Chain Amino Acid Biosynthesis	b3772	NE	Y_RS01685	NE	NA		BSU_21770	NE	Rv1559	E
PAU_RS21085	Phosphate metabolism	b3962	NE	Y_RS01555	E	NA		NA		Rv2713	NE
PAU_RS21100		b3172	NE	Y_RS13410	NE	NA		BSU_29450	NE	Rv1658	E
PAU_RS21125		b1615	NE	NA		NA		NA		NA
PAU_RS21130	5-FCL-like protein | Methionine Biosynthesis | One-carbon metabolism by tetrahydropterines	b3941	NE	Y_RS01470	NE	NA		NA		NA
PAU_RS21170		b3932	NE	Y_RS01415	NE	HP_RS02540	NE	BSU_16150	NE	Rv2110c	E
PAU_RS21190		b3928	Inconclusive	Y_RS00245	NE	NA		NA		NA
PAU_RS21200	Glycerol and Glycerol-3-phosphate Uptake and Utilization	b3926	NE	Y_RS00260	NE	NA		BSU_09290	NE	Rv3696c	Inconclusive
PAU_RS21215		b3921	NE	Y_RS00275	NE	NA		NA		NA
PAU_RS21635	Phosphoglycerate mutase protein family	b3614	NE	Y_RS12285	NE	NA		NA		NA
PAU_RS24890		NA		NA		NA		NA		NA
PAU_RS08575		b2501	NE	Y_RS07320	E	HP_RS04965	NE	NA		Rv2984	E
peg3561		NA		NA		NA		NA		NA
peg4361		NA		NA		NA		NA		NA
peg4605		NA		NA		NA		NA		NA
PAU_RS03175		b0167	Inconclusive	Y_RS16130	E	NA		NA		Rv2918c	NE
PAU_RS03005		NA		NA		NA		NA		NA
PAU_RS03000		NA		Y_RS01530	NE	NA		NA		NA
PAU_RS02995		NA		Y_RS01525	NE	NA		NA		NA
PAU_RS05080	Type III secretion systems	NA		NA		NA		NA		NA
PAU_RS05155	Type III secretion systems	NA		NA		NA		NA		NA
PAU_RS23710	Type III secretion systems	NA		NA		HP_RS03100	NE	NA		NA
PAU_RS05095	Type III secretion systems	NA		Y_RS02715	NE	NA		NA		NA
PAU_RS05230	Type III secretion systems	NA		NA		NA		NA		Rv1424c	NE
PAU_RS05060	Type III secretion systems	NA		NA		NA		NA		NA
PAU_RS05140	Type III secretion systems	NA		Y_RS02790	NE	NA		NA		NA
PAU_RS05135	Type III secretion systems	NA		Y_RS02795	NE	NA		NA		NA
PAU_RS05130	Type III secretion systems	NA		Y_RS02800	NE	NA		BSU_16370	NE	NA
PAU_RS05125	Type III secretion systems	NA		Y_RS02805	NE	NA		NA		NA
PAU_RS05160	Type III secretion systems	NA		Y_RS02770	NE	NA		BSU_16240	NE	NA
PAU_RS05145	Type III secretion systems	NA		Y_RS02785	NE	NA		NA		NA
PAU_RS05050	Type III secretion systems	b2710	NE	NA		NA		BSU_16230	NE	NA
PAU_RS17270		b0408	E	Y_RS05230	E	HP_RS07665	NE	BSU_27650	NE	Rv2587c	E
PAU_RS17265		b0409	E	Y_RS05235	E	HP_RS07660	NE	NA		Rv2586c	Inconclusive
PAU_RS01700		b3981	Inconclusive	Y_RS02495	E	NA		BSU_01000	E	Rv0638	E
PAU_RS17275		b0407	NE	Y_RS05225	NE	HP_RS07670	E	BSU_27700	NE	NA
PAU_RS21865		b3705	E	Y_RS21015	E	HP_RS07180	E	BSU_41040	Inconclusive	Rv3921c	E
PAU_RS05500		b0098	E	Y_RS18465	E	HP_RS03830	NE	BSU_35300	E	Rv3240c	E
PAU_RS05495		b0097	E	Y_RS18470	NE	NA		BSU_35120	NE	NA
PAU_RS18485		b3464	E	Y_RS02130	E	HP_RS03720	E	BSU_15950	E	Rv2921c	E
PAU_RS21620		b3609	Inconclusive	Y_RS00375	NE	NA		NA		Rv1957	NE
PAU_RS15870		b2610	E	Y_RS04660	E	HP_RS05660	NE	BSU_15980	E	Rv2916c	Inconclusive
PAU_RS19910	Biotin biosynthesis | Fatty acid metabolism cluster	NA		NA		NA		NA		NA
PAU_RS12125		NA		NA		NA		NA		NA
PAU_RS09375	Glutathione: Non-redox reactions	b1635	NE	Y_RS10125	NE	NA		NA		NA
PAU_RS13990		b2019	NE	Y_RS13510	NE	NA		BSU_34920	NE	Rv2121c	E
PAU_RS00305		b4069	NE	Y_RS02695	NE	HP_RS05135	NE	BSU_29680	NE	Rv3667	NE
PAU_RS13270		b0968	NE	Y_RS14030	NE	HP_RS00245	NE	BSU_07640	NE	Rv2922A	Inconclusive
PAU_RS21105		b3959	NE	Y_RS01500	NE	NA		BSU_11210	NE	Rv1654	Inconclusive
PAU_RS21115		b3957	NE	Y_RS01490	NE	NA		BSU_19710	NE	NA
PAU_RS15825	Phenylalanine and Tyrosine Branches from Chorismate | Phenylalanine and Tyrosine Branches from Chorismate	b2599	NE	NA		NA		BSU_27900	NE	Rv3838c	Inconclusive
PAU_RS08920		b1832	NE	Y_RS09610	NE	NA		BSU_29640	NE	Rv1084	NE
PAU_RS09185		b1686	Inconclusive	Y_RS09930	NE	NA		BSU_31670	NE	Rv1847	NE
PAU_RS12590		b1004	NE	Y_RS12675	NE	NA		BSU_09020	NE	Rv2771c	NE
PAU_RS01885		NA		NA		NA		NA		NA
PAU_RS03110		b1695	Inconclusive	NA		NA		NA		NA
PAU_RS13140		NA		Y_RS06050	NE	NA		BSU_39760	NE	Rv0753c	NE
PAU_RS02175	Urea carboxylase and Allophanate hydrolase cluster	NA		NA		NA		NA		Rv3285	E
PAU_RS11220		NA		NA		HP_RS05735	NE	NA		NA
PAU_RS16175		b0221	NE	Y_RS04970	NE	NA		BSU_24150	NE	Rv0873	NE
PAU_RS14800		NA		NA		HP_RS06110	NE	NA		NA
PAU_RS21795	Selenocysteine metabolism	b3591	NE	Y_RS20795	NE	HP_RS07490	NE	NA		NA
PAU_RS09220		b1680	NE	Y_RS09960	NE	HP_RS01995	E	BSU_32690	NE	Rv1464	E
PAU_RS09520		b1189	Inconclusive	Y_RS11185	NE	HP_RS04595	NE	NA		NA
PAU_RS10875		b0347	NE	NA		NA		BSU_10500	NE	Rv1751	NE
PAU_RS05010		b2222	NE	NA		HP_RS03385	NE	BSU_38980	NE	Rv2503c	NE
PAU_RS18530	Respiratory dehydrogenases 1	b3945	NE	Y_RS13480	NE	NA		NA		NA
PAU_RS07535		b1732	NE	Y_RS15275	NE	HP_RS04270	NE	BSU_08820	NE	NA
PAU_RS20445		b3812	NE	Y_RS01980	NE	NA		BSU_28940	NE	Rv1225c	NE
PAU_RS20790	Translation initiation factors bacterial	b3288	E	Y_RS20515	E	HP_RS05605	NE	BSU_15730	E	Rv1406	E
PAU_RS03965		b0126	E	Y_RS04070	E	HP_RS00020	NE	NA		Rv3588c	E
PAU_RS19370	Glutathione-dependent pathway of formaldehyde detoxification	b0355	NE	Y_RS13745	NE	NA		BSU_32010	NE	Rv1288	NE
PAU_RS01945		b3994	NE	Y_RS02575	E	NA		BSU_08790	NE	Rv0423c	E
PAU_RS20310		b4161	NE	Y_RS03245	NE	NA		BSU_15780	E	Rv3228	Inconclusive
PAU_RS17020	Thiamin biosynthesis	b0423	NE	Y_RS05325	NE	NA		BSU_29580	NE	NA
PAU_RS05790		NA		NA		HP_RS04765	NE	NA		NA
PAU_RS20065	Isoprenoinds for Quinones | Polyprenyl Diphosphate Biosynthesis	b3187	E	Y_RS03525	E	HP_RS01180	E	BSU_22740	E	Rv0562	E
PAU_RS06150		NA		NA		NA		BSU_38050	NE	NA
PAU_RS06155	Sucrose utilization	NA		NA		NA		BSU_38040	NE	NA
PAU_RS00445		NA		Y_RS19875	NE	NA		BSU_29930	NE	Rv1564c	Inconclusive
PAU_RS08240		b1090	NE	Y_RS09090	NE	HP_RS00980	E	BSU_15890	E	NA
PAU_RS17570		b3059	NE	Y_RS18045	NE	HP_RS07470	NE	BSU_18070	E	NA
PAU_RS09860		b1249	NE	Y_RS10460	NE	HP_RS00925	E	BSU_36590	NE	NA
PAU_RS15770		b2585	E	Y_RS04820	E	NA		NA		NA
PAU_RS20315		b4160	E	Y_RS03240	E	HP_RS06705	E	BSU_02290	NE	NA
PAU_RS02305		b1301	NE	NA		NA		BSU_10390	NE	Rv3537	NE
PAU_RS04105	Nucleoside triphosphate pyrophosphohydrolase MazG	b2781	NE	Y_RS04215	NE	NA		BSU_00580	NE	Rv1021	NE
PAU_RS01970		b3996	NE	Y_RS02590	NE	HP_RS05380	NE	BSU_12190	NE	Rv3199c	NE
PAU_RS02295		b2162	NE	NA		NA		NA		Rv3393	NE
PAU_RS03375		b2765	NE	Y_RS04240	NE	NA		BSU_13730	NE	NA
PAU_RS03370		b2777	NE	Y_RS04235	NE	HP_RS04550	NE	BSU_13740	NE	NA
PAU_RS16905		b0444	NE	Y_RS05440	NE	HP_RS03150	NE	BSU_13720	NE	NA
PAU_RS03020		b2794	NE	Y_RS16170	NE	HP_RS06990	E	BSU_13750	NE	NA
PAU_RS06000		NA		NA		NA		NA		Rv0693	NE
PAU_RS14285		b0783	NE	Y_RS15470	NE	HP_RS03885	E	BSU_05960	NE	Rv3324c	NE
PAU_RS14275		b0785	NE	Y_RS15460	NE	HP_RS03895	NE	BSU_14300	NE	Rv3323c	NE
PAU_RS02660		b0009	Inconclusive	Y_RS18970	NE	HP_RS03890	E	BSU_29460	NE	Rv0865	NE
PAU_RS14350		b0763	NE	Y_RS15550	NE	HP_RS02340	NE	BSU_33380	NE	Rv1857	NE
PAU_RS14345		b0764	NE	Y_RS15545	NE	NA		BSU_33390	NE	NA
PAU_RS14340		b0765	NE	Y_RS15540	NE	NA		NA		NA
PAU_RS14360		b0760	NE	Y_RS15565	NE	NA		BSU_15340	NE	Rv3041c	NE
PAU_RS15720		b2679	NE	Y_RS06425	NE	NA		BSU_03000	NE	NA
PAU_RS15710		b2677	NE	Y_RS06435	NE	NA		BSU_02980	NE	Rv3758c	NE
PAU_RS15715		b2678	NE	Y_RS06430	NE	HP_RS03985	NE	BSU_02990	NE	Rv3757c	NE
PAU_RS00250		b3751	NE	Y_RS06065	NE	NA		BSU_35960	NE	NA
PAU_RS00245		b3750	NE	Y_RS08775	NE	NA		BSU_35950	NE	NA
PAU_RS00240		b3749	NE	Y_RS13710	NE	NA		BSU_35940	NE	NA
PAU_RS00235		b3748	NE	Y_RS00035	NE	NA		BSU_35930	NE	NA
PAU_RS00795		b3728	NE	Y_RS21090	NE	NA		BSU_24990	NE	Rv0934	NE
PAU_RS00800		b3727	NE	Y_RS21085	NE	NA		BSU_24980	NE	Rv0929	NE
PAU_RS00805		b3726	NE	Y_RS21080	NE	NA		BSU_24970	NE	Rv0930	NE
PAU_RS00810		b3725	NE	Y_RS21075	NE	NA		BSU_24960	NE	Rv0820	NE
PAU_RS15585		b0655	NE	Y_RS06245	NE	NA		NA		NA
PAU_RS15590		b0654	NE	Y_RS06240	NE	NA		NA		NA
PAU_RS15595		b0653	Inconclusive	Y_RS06235	NE	NA		BSU_23970	NE	NA
PAU_RS04880		b0522	NE	Y_RS05785	NE	NA		BSU_06430	NE	Rv3276c	Inconclusive
PAU_RS04885		b0523	NE	Y_RS05790	NE	NA		BSU_06420	NE	Rv3275c	Inconclusive
PAU_RS08810	GMP synthase | GMP synthase | Purine conversions | Purine conversions	b2507	NE	Y_RS07145	NE	HP_RS02015	E	BSU_06360	NE	Rv3396c	E
PAU_RS17355	pyrimidine conversions | pyrimidine conversions | Purine conversions | Purine conversions	b4213	NE	Y_RS03435	NE	HP_RS00530	NE	BSU_07840	NE	NA
PAU_RS03015		b2795	NE	Y_RS16175	NE	NA		NA		NA
PAU_RS16280		b2954	NE	Y_RS17115	NE	NA		BSU_28360	NE	Rv1341	NE
PAU_RS02605		b4394	NE	Y_RS19020	NE	NA		NA		NA
PAU_RS04085	Purine conversions | dNTP triphosphohydrolase protein family	b0160	NE	Y_RS04190	NE	NA		NA		Rv2344c	NE
PAU_RS20475		b3806	NE	Y_RS01950	E	NA		BSU_02030	NE	NA
PAU_RS13400		b0946	NE	Y_RS14190	NE	NA		NA		Rv3118	Inconclusive
PAU_RS19400		b2165	NE	Y_RS07610	NE	NA		NA		NA
PAU_RS09055		b2257	NE	Y_RS09875	NE	HP_RS02565	NE	NA		NA
PAU_RS08470		b0622	NE	Y_RS13240	NE	NA		NA		NA
PAU_RS21445		NA		NA		NA		NA		NA
PAU_RS21450		NA		NA		NA		NA		NA
PAU_RS21460		NA		NA		NA		BSU_10550	NE	NA
PAU_RS21455		NA		NA		NA		NA		NA
PAU_RS21485		NA		NA		NA		NA		NA
PAU_RS01565		b2428	NE	Y_RS06860	NE	NA		BSU_01700	NE	NA
peg3425		NA		NA		NA		NA		NA
PAU_RS09940	Chitin and N-acetylglucosamine utilization	NA		NA		HP_RS02855	NE	NA		Rv1742	NE
PAU_RS08310		b1107	NE	Y_RS09185	NE	NA		BSU_01660	NE	Rv0237	NE
PAU_RS09035		b2253	NE	Y_RS09855	E	HP_RS01800	NE	NA		NA
PAU_RS13150		NA		Y_RS12480	NE	NA		BSU_27770	NE	NA
PAU_RS00900		b3885	NE	Y_RS19410	NE	NA		NA		Rv3376	NE
PAU_RS14310		b0777	NE	Y_RS15510	NE	HP_RS06185	E	NA		Rv3342	NE
PAU_RS00730		b3412	NE	NA		NA		NA		NA
PAU_RS05800		NA		NA		NA		NA		NA
PAU_RS10530		b1593	NE	Y_RS10865	NE	NA		NA		NA
PAU_RS07815		NA		NA		NA		NA		Rv2066	NE
PAU_RS07805		NA		NA		NA		NA		Rv2071c	NE
PAU_RS07790		NA		NA		NA		NA		NA
PAU_RS07820		b3830	NE	NA		NA		NA		Rv2070c	NE
PAU_RS07800		NA		NA		NA		NA		NA
PAU_RS07775		NA		NA		NA		NA		Rv2848c	NE
PAU_RS07945		NA		NA		NA		NA		NA
PAU_RS00700		NA		NA		NA		NA		Rv0213c	NE
PAU_RS04815		b0494	NE	Y_RS05770	NE	NA		BSU_25700	NE	Rv1075c	NE
PAU_RS20145	Inorganic Sulfur Assimilation	b4214	NE	Y_RS03440	NE	NA		NA		NA
PAU_RS11770		b1599	Inconclusive	Y_RS11565	NE	NA		NA		NA
PAU_RS11775		b1600	NE	Y_RS11570	NE	NA		NA		NA
PAU_RS14135		b0827	NE	Y_RS13780	NE	HP_RS00840	NE	BSU_14280	NE	Rv0438c	NE
PAU_RS02135		b3708	NE	NA		NA		BSU_26075	NE	NA
PAU_RS08405		b1134	NE	Y_RS09295	NE	NA		NA		NA
PAU_RS04820		b0493	NE	Y_RS05765	NE	HP_RS04340	NE	BSU_32980	NE	NA
PAU_RS14155		b3011	NE	Y_RS17890	NE	NA		BSU_31370	NE	NA
PAU_RS16785	Purine conversions	b0474	E	Y_RS05590	E	HP_RS03040	NE	BSU_01370	E	Rv0733	Inconclusive
PAU_RS05280		b0063	NE	Y_RS01120	NE	NA		BSU_28790	NE	NA
PAU_RS16995		b0428	NE	Y_RS05350	E	NA		BSU_12080	NE	Rv1451	Inconclusive
PAU_RS05015		b2221	NE	NA		HP_RS03380	NE	BSU_38990	NE	Rv2504c	NE
PAU_RS17420		b3012	NE	Y_RS17900	NE	HP_RS05865	NE	BSU_33400	NE	Rv2971	E
PAU_RS06010		b2251	NE	NA		NA		BSU_34780	NE	NA
PAU_RS04185		b4192	NE	NA		NA		NA		NA
PAU_RS18425		b2210	NE	Y_RS05125	NE	NA		BSU_24260	NE	NA
PAU_RS16000	Glycerol and Glycerol-3-phosphate Uptake and Utilization	b3449	NE	Y_RS05030	NE	NA		NA		Rv2277c	Inconclusive
PAU_RS04760		b0583	Inconclusive	Y_RS13355	NE	NA		NA		Rv2794c	NE
PAU_RS21790	Selenocysteine metabolism	b3590	NE	Y_RS20790	NE	NA		NA		NA
PAU_RS12975		b0586	NE	NA		NA		NA		NA
PAU_RS20530		b3794	NE	Y_RS01895	E	NA		BSU_35750	E	NA
PAU_RS18885		b1398	NE	NA		HP_RS07410	NE	NA		NA
PAU_RS05995		b0459	NE	NA		NA		NA		Rv3034c	NE
PAU_RS02360		b0585	NE	NA		NA		BSU_01600	NE	NA
PAU_RS20020	Folate biosynthesis cluster | Folate Biosynthesis	b3177	NE	Y_RS03585	E	HP_RS06080	NE	BSU_00770	NE	Rv3608c	Inconclusive
PAU_RS19215		b3844	NE	Y_RS02365	E	NA		NA		NA
PAU_RS07680		b1463	Inconclusive	NA		NA		NA		Rv0376c	NE
PAU_RS09320		b1654	Inconclusive	Y_RS10060	NE	NA		NA		NA
PAU_RS13940	Glutathione: Redox cycle | Glutaredoxins	b0849	NE	Y_RS14665	NE	HP_RS01855	NE	BSU_37180	NE	Rv0508	NE
PAU_RS08450		b3697	NE	Y_RS20975	NE	NA		BSU_39550	NE	NA
PAU_RS03440	Phosphate metabolism | Polyphosphate	b2744	NE	Y_RS04320	NE	HP_RS04535	NE	NA		NA
PAU_RS07410		b2291	NE	Y_RS08470	NE	HP_RS03470	NE	NA		NA
PAU_RS11925		b1865	Inconclusive	Y_RS11640		NA		NA		NA
PAU_RS05505		b0099	NE	Y_RS18460	NE	NA		NA		Rv1160	NE
PAU_RS06055		b2034	NE	NA		NA		NA		NA
PAU_RS08570	Phosphate metabolism | Polyphosphate	b2502	NE	Y_RS07315	NE	NA		NA		NA
PAU_RS09350		b1640	NE	Y_RS10100	NE	NA		NA		NA
PAU_RS02965		b2810	NE	Y_RS16210	NE	NA		NA		NA
PAU_RS12160	Inorganic Sulfur Assimilation	b1206	NE	Y_RS11790	NE	HP_RS01115	NE	BSU_34660	NE	Rv1707	NE
PAU_RS08260	Fatty Acid Biosynthesis FASII	b1094	E	Y_RS09110	E	HP_RS02755	E	BSU_15920	NE	Rv2244	E
PAU_RS18645	Periplasmic disulfide interchange | Biogenesis of c-type cytochromes	b4136	NE	Y_RS03150	NE	HP_RS01305	E	NA		NA
PAU_RS17290	Fatty Acid Biosynthesis FASII	b0404	NE	Y_RS05210	NE	NA		NA		NA
PAU_RS09225		b1679	NE	Y_RS09965	NE	HP_RS03875	NE	NA		NA
PAU_RS09205		b1683	NE	Y_RS09945	NE	NA		BSU_32670	NE	Rv1461	E
PAU_RS09210		b1682	NE	Y_RS09950	NE	NA		BSU_32710	NE	Rv1463	E
PAU_RS09215		b1681	NE	Y_RS09955	E	NA		NA		Rv1462	E
PAU_RS15135	Flavodoxin	b0684	Inconclusive	Y_RS06370	E	HP_RS05705	E	BSU_14170	NE	NA
PAU_RS05920	Flavodoxin	b2895	NE	Y_RS16860	NE	NA		NA		Rv2687c	NE
PAU_RS21210	Inorganic Sulfur Assimilation	b3924	NE	Y_RS00270	NE	NA		BSU_12710	NE	NA
PAU_RS19860	Ribonucleotide reduction	b4237	NE	Y_RS03825	NE	NA		NA		NA
PAU_RS06630	Alanine biosynthesis	b2529	Inconclusive	Y_RS07010	NE	HP_RS01085	E	BSU_32680	NE	Rv1465	E
PAU_RS01465		b3856	NE	Y_RS19490	NE	NA		BSU_14290	NE	NA
PAU_RS01470		b3857	NE	Y_RS19485	NE	HP_RS03745	NE	BSU_14260	NE	Rv2453c	NE
PAU_RS17565	Folate biosynthesis cluster | Folate Biosynthesis	b3058	NE	Y_RS18040	E	HP_RS07475	E	BSU_00780	NE	Rv3607c	E
PAU_RS14140		b0826	NE	Y_RS13785	NE	NA		NA		NA
PAU_RS14290		b0781	NE	Y_RS15475	NE	HP_RS03740	NE	BSU_36700	NE	Rv3109	E
PAU_RS12305	Ton and Tol transport systems	b3070	NE	NA		HP_RS07820	E	NA		Rv2895c	NE
PAU_RS09465		b0515	NE	NA		NA		NA		NA
PAU_RS19600		b1617	NE	NA		NA		NA		NA
PAU_RS07175		b1511	NE	Y_RS19235	NE	HP_RS07430	NE	BSU_40060	NE	NA
PAU_RS13965		b2371	NE	NA		NA		NA		NA
PAU_RS05275		b1430	NE	Y_RS12170	NE	NA		NA		NA
PAU_RS07160		b1518	NE	Y_RS19275	NE	NA		BSU_03870	NE	Rv1117	NE
PAU_RS14160	Broadly distributed proteins not in subsystems | Quinone oxidoreductase family	b1449	NE	NA		NA		BSU_07450	NE	NA
PAU_RS08870		b1813	NE	Y_RS13105	NE	NA		NA		Rv3672c	NE
PAU_RS07165		b1517	NE	Y_RS19270	NE	NA		NA		NA
PAU_RS11945		b1870	NE	Y_RS11660	NE	HP_RS01910	E	NA		NA
PAU_RS08295		b1103	NE	Y_RS09165	NE	HP_RS01990	NE	BSU_10030	NE	Rv1262c	NE
PAU_RS04275	Galactosylceramide and Sulfatide metabolism | Alkanesulfonate assimilation	b4092	NE	NA		NA		BSU_10240	NE	Rv3796	NE
PAU_RS21500		b2047	NE	Y_RS08120	NE	HP_RS06710	NE	BSU_34250	NE	NA
PAU_RS05670		b2906	NE	Y_RS16940	E	NA		NA		NA
PAU_RS04860		b1012	NE	Y_RS01180	NE	NA		BSU_08860	NE	Rv0953c	NE
PAU_RS14280		b0784	NE	Y_RS15465	NE	HP_RS03900	NE	BSU_14310	NE	NA
PAU_RS13440		b2215	NE	Y_RS14215	NE	NA		NA		NA
PAU_RS20400		b3826	NE	Y_RS02045	NE	NA		NA		NA
PAU_RS14335		b0766	Inconclusive	Y_RS15535	NE	NA		NA		Rv3813c	NE
PAU_RS12560	Glycine and Serine Utilization	b2365	NE	NA		NA		BSU_40070	NE	Rv1429	NE
PAU_RS06835	Xanthine Metabolism in Bacteria | Deoxyribose and Deoxynucleoside Catabolism	b2393	NE	Y_RS07850	NE	NA		BSU_39410	NE	NA
PAU_RS13115		NA		NA		NA		BSU_03670	NE	NA
PAU_RS21195	Osmoregulation | Glycerol and Glycerol-3-phosphate Uptake and Utilization	b3927	NE	Y_RS00255	NE	NA		BSU_09280	NE	NA
PAU_RS01160		b3543	NE	Y_RS03850	NE	HP_RS01475	NE	BSU_11390	NE	Rv3665c	NE
PAU_RS01165		b3542	NE	Y_RS19575	NE	HP_RS01480	E	NA		NA
PAU_RS01170		b3541	NE	Y_RS19580	NE	HP_RS01485	E	BSU_11360	NE	NA
PAU_RS04165		b0612	NE	Y_RS17580	NE	HP_RS01050	NE	BSU_07570	NE	Rv2684	NE
PAU_RS13155		b3679	NE	NA		NA		NA		NA

## Sheet: iEC1073_28_Gene_KOs
Results of in silico gene knockout experiments from the temprate based model (28 degree)
Gene	Affected Reactions	KO Growth Rate	KO Growth Rate Ratio	iEC1073_EssEntiality
PAU_RS24470	IHDPGPPHL AIHDPGPPHL ITDPGPPHL IPDPGPPHL AIPDPGPPHL IHXDPGPPHL PAPA160 PAPA180 PAPA181 PAPA140 PAPA141 PAPA161 PAPA120	NaN	NaN	E
PAU_RS06925	ECOAH2 HMNO	135.406	1	NE
PAU_RS19195		135.406	1	NE
PAU_RS19205		135.406	1	NE
PAU_RS08255	4M3OXHA 6M3OXO 8M3OAO 10M3OACPO 12M3TDA 14M3OHO 5MET3OH 7M3ODO 9M3OXPA 11M3ODO 13M3OTDAO 15M3OHAO 3OAR140 3OAR40_1 3OAR60 3OAR80 3OAR100 3OAR120 3OAR160 3OAR180 3HGMEACPOR KPIMR	NaN	NaN	E
PAU_RS11830	HACD1_1 HBCO_nadp	135.406	1	NE
PAU_RS20645		135.406	1	NE
PAU_RS08265		135.406	1	NE
PAU_RS08245	KAS14 BUTMALACPT DECMALACPT 3OXDAM ACOATA 4MHEAMA 5MHACC 4METPAC 8MNAMC 10MUAM 6MOAMCA 8MDAM MTDACP 3METHMCAC 7MOACA 9MDAM 11MDAMCA 13MTDAM 12MTACPM 4M3OHAT 10MDOD ISOGL3P 6MHACPA KAS15	NaN	NaN	E
PAU_RS07025	MALACPTRANS MACPD	NaN	NaN	E
PAU_RS20690		135.406	1	NE
PAU_RS05395	ACHBS	135.406	1	NE
PAU_RS20685		135.406	1	NE
PAU_RS05400		135.406	1	NE
PAU_RS05575	PDHam2mi	135.406	1	NE
PAU_RS21135		135.406	1	NE
PAU_RS02630		135.406	1	NE
PAU_RS21830		135.406	1	NE
PAU_RS21825		135.406	1	NE
PAU_RS21820		135.406	1	NE
peg4873		135.406	1	NE
PAU_RS03685		135.406	1	NE
PAU_RS03690		135.406	1	NE
peg4874		135.406	1	NE
peg4105		135.406	1	NE
peg710		135.406	1	NE
PAU_RS19760		135.406	1	NE
PAU_RS13420		135.406	1	NE
PAU_RS06660		135.406	1	NE
PAU_RS15980		135.406	1	NE
PAU_RS19770	PROTBIOSYN	NaN	NaN	E
PAU_RS20055	DMATT FRTT FFGERIPDIP HEXTT PPTT GGTT	NaN	NaN	E
PAU_RS17025	DMATT CMPANEUT CMPANEUGM2 CMPANEUGM3 CMPANEUGM1 CMPANEUGD1 CMPANEUGT1	NaN	NaN	E
PAU_RS17030	DMATT DXPS	NaN	NaN	E
PAU_RS00630	DDPGA EDA OAADC	135.406	1	NE
PAU_RS02700		135.406	1	NE
PAU_RS08610		135.406	1	NE
PAU_RS02705		135.406	1	NE
PAU_RS02715	ARBTpts SALCpts	NaN	NaN	E
PAU_RS06805	ARBTpts FRUpts SALCpts MNLpts ACGApts SBTpts GALTpts TREpts GAMpts SUCpts	NaN	NaN	E
PAU_RS06810	ARBTpts FRUpts SALCpts MNLpts SBTpts GALTpts GAMpts SUCpts	NaN	NaN	E
PAU_RS03040		135.406	1	NE
PAU_RS14000		135.406	1	NE
PAU_RS05675		135.406	1	NE
PAU_RS05680		135.406	1	NE
PAU_RS08585		135.406	1	NE
PAU_RS21520		135.406	1	NE
PAU_RS06005	DGNSK DADNK CTPF6P1PT ITPF6P1PT ATPSTMY6PT r0610 UTPTAG61PT r0611 r0191 ADADir	135.406	1	NE
PAU_RS06800	SUCpts PHISTMALTTRANS PPHISTG6PTRANS PPHISTS6PTRANS PPHISTA6PTRANS	135.406	1	NE
PAU_RS15165	ACGApts	135.406	1	NE
PAU_RS06815		135.406	1	NE
PAU_RS06670	PSERCBXETRANS	135.406	1	NE
PAU_RS06795		135.406	1	NE
PAU_RS07095		135.406	1	NE
PAU_RS10740		135.406	1	NE
PAU_RS03265	ACCOAC	135.406	1	NE
PAU_RS07350		135.406	1	NE
PAU_RS12585		135.406	1	NE
PAU_RS08425	ALAt2r	NaN	NaN	E
PAU_RS13950		135.406	1	NE
PAU_RS08140	ATPDOGALAC1PT	135.406	1	NE
PAU_RS21225	HMR_8585	135.406	1	NE
PAU_RS02670	GALKr	135.406	1	NE
PAU_RS21235		135.406	1	NE
PAU_RS08620		135.406	1	NE
PAU_RS08625		135.406	1	NE
PAU_RS08615	PHISTCELLBTRANS	135.406	1	NE
PAU_RS09910		135.406	1	NE
PAU_RS09915		135.406	1	NE
PAU_RS19220	PPBNGS	NaN	NaN	E
PAU_RS09935		135.406	1	NE
PAU_RS09930		135.406	1	NE
PAU_RS06030	MCITL2	135.406	1	NE
PAU_RS11480		135.406	1	NE
PAU_RS11485		135.406	1	NE
PAU_RS11490		135.406	1	NE
PAU_RS11465		135.406	1	NE
PAU_RS11475		135.406	1	NE
PAU_RS11460		135.406	1	NE
PAU_RS11470		135.406	1	NE
PAU_RS11680		135.406	1	NE
PAU_RS08190		135.406	1	NE
PAU_RS12090	GLYCLTDx GLYCLTDy HPYRRy HPYRRx LALDO2x	135.406	1	NE
PAU_RS14025	PRAMPC PRATPP r1384	135.406	1	NE
PAU_RS10385		135.406	1	NE
PAU_RS14030		135.406	1	NE
PAU_RS09815	ACALD	NaN	NaN	E
PAU_RS14550		135.406	1	NE
PAU_RS14545		135.406	1	NE
PAU_RS14560	CYTBO3	135.406	1	NE
PAU_RS14555		135.406	1	NE
PAU_RS15110		135.406	1	NE
PAU_RS15120		135.406	1	NE
PAU_RS03305	METSabc METabc METDabc METSRabc	NaN	NaN	E
PAU_RS03310	METSabc METabc METDabc METSRabc	NaN	NaN	E
PAU_RS17340		135.406	1	NE
PAU_RS04800	UDPGP	135.406	1	NE
PAU_RS22330		135.406	1	NE
PAU_RS18680		135.406	1	NE
PAU_RS19200		135.406	1	NE
PAU_RS06920	3MCROTCOATRANS 3OXCOAT	135.406	1	NE
PAU_RS19900		135.406	1	NE
PAU_RS11735		135.406	1	NE
PAU_RS05385		135.406	1	NE
PAU_RS22350		135.406	1	NE
PAU_RS01045		135.406	1	NE
PAU_RS18250	FRUpts	135.406	1	NE
PAU_RS06445		135.406	1	NE
PAU_RS05335		135.406	1	NE
PAU_RS10670	GLUDC	135.406	1	NE
PAU_RS11560		135.406	1	NE
PAU_RS21075		135.406	1	NE
PAU_RS11565		135.406	1	NE
PAU_RS18465	TRIOK	135.406	1	NE
PAU_RS09370	GLYCK2	135.406	1	NE
PAU_RS20230		135.406	1	NE
PAU_RS03660		135.406	1	NE
PAU_RS20485		135.406	1	NE
PAU_RS06040	MCITD	135.406	1	NE
PAU_RS19410		135.406	1	NE
PAU_RS13445	ASPTA HGLUTOXGLUTAT CYSTA	135.406	1	NE
PAU_RS19520		135.406	1	NE
peg1473		135.406	1	NE
PAU_RS06580		135.406	1	NE
peg1659		135.406	1	NE
PAU_RS07390		135.406	1	NE
peg1922		135.406	1	NE
peg1921		135.406	1	NE
PAU_RS10400		135.406	1	NE
PAU_RS14540	r0163 r0620	135.406	1	NE
PAU_RS14535	AKGDb	135.406	1	NE
PAU_RS05585	PDHcr PDH	135.406	1	NE
peg396		135.406	1	NE
PAU_RS19840		135.406	1	NE
peg2536		135.406	1	NE
PAU_RS19050		135.406	1	NE
PAU_RS09280	PMDPHT	NaN	NaN	E
peg2515		135.406	1	NE
PAU_RS08325		135.406	1	NE
PAU_RS04875		135.406	1	NE
PAU_RS17250	DHPAH APRAUR	NaN	NaN	E
peg4187		135.406	1	NE
PAU_RS18635		135.406	1	NE
peg4355	LCGH LACCEROX GALACHL r1411 r0737 CERGALACHL	135.406	1	NE
peg4808		135.406	1	NE
PAU_RS20550		135.406	1	NE
PAU_RS20560	UACMAMO	135.406	1	NE
PAU_RS11435		135.406	1	NE
PAU_RS08595		135.406	1	NE
PAU_RS18365	DHQTi	NaN	NaN	E
PAU_RS10750		135.406	1	NE
PAU_RS21005	BTNC	NaN	NaN	E
PAU_RS18360	BTNC PCNO	NaN	NaN	E
PAU_RS14375		135.406	1	NE
PAU_RS09160		135.406	1	NE
PAU_RS15835	PPND PPND2	135.406	1	NE
PAU_RS15840		135.406	1	NE
PAU_RS11860	SBTpts	135.406	1	NE
PAU_RS14505	CYTBO3	135.406	1	NE
PAU_RS12290		135.406	1	NE
PAU_RS04300		135.406	1	NE
PAU_RS01730	RNATRANS	NaN	NaN	E
PAU_RS17585	RNATRANS	NaN	NaN	E
PAU_RS06365	RNATRANS	NaN	NaN	E
PAU_RS21870	RNATRANS	NaN	NaN	E
PAU_RS19980	RNATRANS	NaN	NaN	E
PAU_RS07005	RNATRANS	NaN	NaN	E
PAU_RS20825	RNATRANS	NaN	NaN	E
PAU_RS01735	RNATRANS	NaN	NaN	E
PAU_RS16800	DNAREP	NaN	NaN	E
PAU_RS21145	DNAREP	NaN	NaN	E
PAU_RS15610	DNAREP	NaN	NaN	E
PAU_RS00020	DNAREP	NaN	NaN	E
PAU_RS00005	DNAREP	NaN	NaN	E
PAU_RS10020	DNAREP	NaN	NaN	E
PAU_RS22460	DNAREP	NaN	NaN	E
PAU_RS00010	DNAREP	NaN	NaN	E
PAU_RS07585	DNAREP	NaN	NaN	E
PAU_RS19380	DNAREP	NaN	NaN	E
PAU_RS03260	DNAREP	NaN	NaN	E
PAU_RS08285	DNAREP	NaN	NaN	E
PAU_RS06045	PROPCOALIG PPACOALm	NaN	NaN	E
PAU_RS08465	PHEt2r HISt2r	NaN	NaN	E
PAU_RS11895	Znabc	NaN	NaN	E
PAU_RS14020	IG3PS_1	135.406	1	NE
PAU_RS00025	ASAD 3OXPROPOR SCALDOR RMANDOR DIHOPICNADOR DIHOPICNADPOR FORMALDOR FORMBENZOR HONAPALDOR CMIPROPHEXDH TMIPROPHEXDH MSCALDOR 1NAPALDOR 2NAPALDOR HMSCALDOR GGLUGBALDOR GGGABADr GEROR RCITALOR SCITALOR ALADDPOR	NaN	NaN	E
PAU_RS00150	UAGDP G1PACT DELADGHCINT PELADGHCINT CCPELADGHCINT CCDELADGHCINT CCCYADGHCINT CYADGHCINT	NaN	NaN	E
PAU_RS00180	ATPS4r	NaN	NaN	E
PAU_RS00160	ATPS4r	NaN	NaN	E
PAU_RS00185	ATPS4r	NaN	NaN	E
PAU_RS00190	ATPS4r	NaN	NaN	E
PAU_RS00165	ATPS4r	NaN	NaN	E
PAU_RS00195	ATPS4r	NaN	NaN	E
PAU_RS00155	ATPS4r	NaN	NaN	E
PAU_RS00175	ATPS4r	NaN	NaN	E
PAU_RS00355		135.406	1	NE
PAU_RS15950		135.406	1	NE
PAU_RS00380		135.406	1	NE
PAU_RS04030		135.406	1	NE
PAU_RS00930		135.406	1	NE
PAU_RS02355		135.406	1	NE
PAU_RS04450		135.406	1	NE
PAU_RS01510		135.406	1	NE
PAU_RS08875		135.406	1	NE
PAU_RS01805	MALTTRabc MALTHXtexi	NaN	NaN	E
PAU_RS01810	SBTabc MNLabc TREabc	135.406	1	NE
PAU_RS01825	THZPSN	135.406	1	NE
PAU_RS01820		135.406	1	NE
PAU_RS01815		135.406	1	NE
PAU_RS01930	THZPSN THZPSN3	135.406	1	NE
PAU_RS06625	THZPSN THZPSN3 ICYSDS	135.406	1	NE
PAU_RS01935	THZPSN SCPADT THZPSN3	135.406	1	NE
PAU_RS01925	THZPSN DXYL5PTHST	135.406	1	NE
PAU_RS01920	THZPSN TYR4MPHL THZPSN3	135.406	1	NE
PAU_RS20635		135.406	1	NE
PAU_RS00775	CYSST	135.406	1	NE
PAU_RS01775		135.406	1	NE
PAU_RS02005	IMPC AICART 2DHPFALDL	135.406	1	NE
PAU_RS02180	ALPHNH	135.406	1	NE
PAU_RS02260		135.406	1	NE
PAU_RS20775		135.406	1	NE
PAU_RS02545	ACGAMPM PPM	135.406	1	NE
PAU_RS10455		135.406	1	NE
PAU_RS18595		135.406	1	NE
PAU_RS02555	CTTHICYSL	135.406	1	NE
PAU_RS17395	ACYSOXASULFL	135.406	1	NE
PAU_RS02560	CYSTS CYS SELCYSTS	NaN	NaN	E
PAU_RS02580	PRUK	135.406	1	NE
PAU_RS02735	AFAT RBFK	135.406	1	NE
PAU_RS15615	NNATr PETHCT ETAPCT	135.406	1	NE
PAU_RS02610		135.406	1	NE
PAU_RS14370		135.406	1	NE
PAU_RS02720		135.406	1	NE
PAU_RS14865		135.406	1	NE
PAU_RS02770	CBPS	135.406	1	NE
PAU_RS02765	CBPS	135.406	1	NE
PAU_RS02800	NADTHREPDH POTHREOR AOPOBUT PDX5PS	NaN	NaN	E
PAU_RS02840	THMabc	135.406	1	NE
PAU_RS02845	THMabc	135.406	1	NE
PAU_RS02835	THMabc	135.406	1	NE
PAU_RS02925		135.406	1	NE
PAU_RS08430		135.406	1	NE
PAU_RS20255		135.406	1	NE
PAU_RS03170	THDPS MCOAANTMT	NaN	NaN	E
PAU_RS03195		135.406	1	NE
PAU_RS24515		135.406	1	NE
PAU_RS16780		135.406	1	NE
PAU_RS03215	PACYTRANS	135.406	1	NE
PAU_RS21230		135.406	1	NE
PAU_RS03385	SULR FADRx2	NaN	NaN	E
PAU_RS03380	SULR FADRx2	NaN	NaN	E
PAU_RS03390	PAPSR APSR	NaN	NaN	E
PAU_RS20575	PAPSR	135.406	1	NE
PAU_RS03400	SHCHD2 UPP3MT	NaN	NaN	E
PAU_RS07935		135.406	1	NE
PAU_RS03405	SADT2 SADT	NaN	NaN	E
PAU_RS03410	SADT2 SADT	NaN	NaN	E
PAU_RS03950	HXPRT	135.406	1	NE
PAU_RS15970		135.406	1	NE
PAU_RS03990	MODIHTABMT	135.406	1	NE
PAU_RS04080	AHCYSNS MTAN	135.406	1	NE
PAU_RS04100		135.406	1	NE
PAU_RS01035	PPGPPDP GDPTPDP	135.406	1	NE
PAU_RS04140	CPS	135.406	1	NE
PAU_RS20170		135.406	1	NE
PAU_RS21090		135.406	1	NE
PAU_RS04145		135.406	1	NE
PAU_RS07515	SUCBZS PERYTHHL	NaN	NaN	E
PAU_RS04180		135.406	1	NE
PAU_RS06610		135.406	1	NE
PAU_RS10295		135.406	1	NE
PAU_RS04320	FBA2	135.406	1	NE
PAU_RS08485		135.406	1	NE
PAU_RS04375	ICHORS LEU23AMUT	NaN	NaN	E
PAU_RS04545	DHPDO	135.406	1	NE
PAU_RS04785		135.406	1	NE
PAU_RS01545		135.406	1	NE
PAU_RS07010		135.406	1	NE
PAU_RS10460		135.406	1	NE
PAU_RS02775		135.406	1	NE
PAU_RS04845		135.406	1	NE
PAU_RS18495		135.406	1	NE
PAU_RS04910	MTHFR3 MTHFC FLCYTAHL FLVRx MTHFD	NaN	NaN	E
PAU_RS05360		135.406	1	NE
PAU_RS05365		135.406	1	NE
PAU_RS05370	IPMD MM3OR1 OMCDC 3C2HMPOR	NaN	NaN	E
PAU_RS05375		135.406	1	NE
PAU_RS16195		135.406	1	NE
PAU_RS20695		135.406	1	NE
PAU_RS20700		135.406	1	NE
PAU_RS05685	GCCa	135.406	1	NE
PAU_RS05590	ACONT	135.406	1	NE
PAU_RS10035	ACONT KIEHYDHL MICITDr	135.406	1	NE
PAU_RS05755		135.406	1	NE
PAU_RS06035	APSULFAT	135.406	1	NE
PAU_RS02055	MALS	NaN	NaN	E
PAU_RS06455	PRFGLYAGLUTAL	135.406	1	NE
PAU_RS06585	ALATA_L2 ALATA_D2 THRA	135.406	1	NE
PAU_RS09045	UDPGDC ULA4NFT	135.406	1	NE
PAU_RS06600	TREpts PHISTTRETRANS	135.406	1	NE
PAU_RS06775		135.406	1	NE
PAU_RS06790	FE3abc	NaN	NaN	E
PAU_RS01560	SUCpts ACMUM6PTRANS	135.406	1	NE
PAU_RS06820		135.406	1	NE
PAU_RS06780		135.406	1	NE
PAU_RS06785		135.406	1	NE
PAU_RS06940		135.406	1	NE
PAU_RS01835	ARGN	135.406	1	NE
PAU_RS06945		135.406	1	NE
PAU_RS07100	THFGLUS 10FTHFGLULL DHFS	135.406	1	NE
PAU_RS07115	5FLURAPRT	135.406	1	NE
PAU_RS09925	ANPRT	135.406	1	NE
PAU_RS07345	SGDS PNTEH	135.406	1	NE
PAU_RS07440	NADH6	135.406	1	NE
PAU_RS07435	NADH6	135.406	1	NE
PAU_RS07455	NADH6	135.406	1	NE
PAU_RS07465	NADH6	135.406	1	NE
PAU_RS07450	NADH6	135.406	1	NE
PAU_RS07475	NADH6	135.406	1	NE
PAU_RS07460	NADH6	135.406	1	NE
PAU_RS07425	NADH6	135.406	1	NE
PAU_RS07445	NADH6	135.406	1	NE
PAU_RS07470	NADH6	135.406	1	NE
PAU_RS07480	NADH6	135.406	1	NE
PAU_RS07485	NADH6	135.406	1	NE
PAU_RS07430	NADH6	135.406	1	NE
PAU_RS07570		135.406	1	NE
PAU_RS15685		135.406	1	NE
PAU_RS15695	RNDR1b RNDR2b	135.406	1	NE
PAU_RS15690		135.406	1	NE
PAU_RS07575		135.406	1	NE
PAU_RS15700	RNDR1b RNDR2b	135.406	1	NE
PAU_RS07925		135.406	1	NE
PAU_RS07920		135.406	1	NE
PAU_RS08390	ADSL1r ADSL2r	135.406	1	NE
PAU_RS07955	CBLAT	135.406	1	NE
PAU_RS09990	COBYATRANS	135.406	1	NE
PAU_RS08590	PRFGCL	135.406	1	NE
PAU_RS08670		135.406	1	NE
PAU_RS08850		135.406	1	NE
PAU_RS08860	MAN6PTRANS	135.406	1	NE
PAU_RS08855		135.406	1	NE
PAU_RS08865	SERD_L SERHL	135.406	1	NE
PAU_RS08965	MNabc FE2abc	NaN	NaN	E
PAU_RS08975	MNabc FE2abc	NaN	NaN	E
PAU_RS08980	MNabc FE2abc	NaN	NaN	E
PAU_RS08970	MNabc FE2abc	NaN	NaN	E
PAU_RS09030	CBL1abc	135.406	1	NE
PAU_RS04075	CBL1abc	135.406	1	NE
PAU_RS09025	CBL1abc	135.406	1	NE
PAU_RS21020	CBL1abc	135.406	1	NE
PAU_RS09315		135.406	1	NE
PAU_RS00310		135.406	1	NE
PAU_RS02635	HSK 4HTHRK	135.406	1	NE
PAU_RS09480		135.406	1	NE
PAU_RS24110		135.406	1	NE
PAU_RS09525		135.406	1	NE
PAU_RS09540	GAPD	NaN	NaN	E
PAU_RS04310		135.406	1	NE
PAU_RS19365	FALDH2 HOXMGLUTOR	135.406	1	NE
PAU_RS16745		135.406	1	NE
PAU_RS09920	IGPS RALDKETISO	135.406	1	NE
PAU_RS16165		135.406	1	NE
PAU_RS10040		135.406	1	NE
PAU_RS11320		135.406	1	NE
PAU_RS10105		135.406	1	NE
PAU_RS16040		135.406	1	NE
PAU_RS21110	PPC LTDCL PHYCBOXL TYRCBOX DIHOXPHALACBXL 5HLTDL 5HXKYNDCL	135.406	1	NE
PAU_RS10745	MEVNADPOR	135.406	1	NE
PAU_RS19885		135.406	1	NE
PAU_RS11240		135.406	1	NE
PAU_RS07545		135.406	1	NE
PAU_RS11375		135.406	1	NE
PAU_RS11370		135.406	1	NE
PAU_RS11365		135.406	1	NE
PAU_RS11350		135.406	1	NE
PAU_RS11540		135.406	1	NE
PAU_RS05330		135.406	1	NE
PAU_RS11555		135.406	1	NE
PAU_RS10285	MI3PS	135.406	1	NE
PAU_RS11850	PYK4 PYK2 PYK3 PYK6	135.406	1	NE
PAU_RS09260	DAPOP AGPOP	135.406	1	NE
PAU_RS12945	MOD LA2METHPTPPMETP MOD_4mop LA3METHPTPPMETB MOD_3mop LA2METHPTPPMETB	135.406	1	NE
PAU_RS13085	HURH	135.406	1	NE
PAU_RS13175	D5KGK DEOXGLUCISO	135.406	1	NE
PAU_RS13165	D5KGK	135.406	1	NE
PAU_RS13700	GTPG1PGUAT	135.406	1	NE
PAU_RS13765	CYTK1 CYTK2	NaN	NaN	E
PAU_RS03500	UTUP DATCY DATUP DGTUP DGTCY DTTGY DTTUP DCTUP DUTUP DCTCP DUTCP FCLK FLURIPT	135.406	1	NE
PAU_RS13805	OBTFL	135.406	1	NE
PAU_RS13810		135.406	1	NE
PAU_RS13915		135.406	1	NE
PAU_RS13905		135.406	1	NE
PAU_RS13920		135.406	1	NE
PAU_RS13995	LHISO LHIST HISTD	135.406	1	NE
PAU_RS14005	SBP HISTP	135.406	1	NE
PAU_RS14015		135.406	1	NE
PAU_RS03675		135.406	1	NE
PAU_RS14075	ATPGALAC1PT	135.406	1	NE
PAU_RS14100	DCTPAHL	135.406	1	NE
PAU_RS14525	SUCOAS ITCOALm	NaN	NaN	E
PAU_RS14530	SUCOAS ITCOALm	NaN	NaN	E
PAU_RS18565		135.406	1	NE
PAU_RS18575		135.406	1	NE
PAU_RS18580		135.406	1	NE
PAU_RS18590		135.406	1	NE
PAU_RS18585		135.406	1	NE
PAU_RS14565		135.406	1	NE
PAU_RS14615		135.406	1	NE
PAU_RS14610		135.406	1	NE
PAU_RS14620		135.406	1	NE
PAU_RS15860	PROTBIOSYN	NaN	NaN	E
PAU_RS20890	PROTBIOSYN	NaN	NaN	E
PAU_RS20945	PROTBIOSYN	NaN	NaN	E
PAU_RS00135		135.406	1	NE
PAU_RS21140	SUCHMSSELCYSL	135.406	1	NE
PAU_RS09005	PROTBIOSYN	NaN	NaN	E
PAU_RS20895	PROTBIOSYN	NaN	NaN	E
PAU_RS15600	PROTBIOSYN	NaN	NaN	E
PAU_RS20045	PROTBIOSYN	NaN	NaN	E
PAU_RS11930	PROTBIOSYN	NaN	NaN	E
PAU_RS01680	PROTBIOSYN	NaN	NaN	E
PAU_RS18100	PROTBIOSYN	NaN	NaN	E
peg4539	PROTBIOSYN	NaN	NaN	E
PAU_RS15845	PROTBIOSYN	NaN	NaN	E
PAU_RS20885	PROTBIOSYN	NaN	NaN	E
PAU_RS18105	PROTBIOSYN	NaN	NaN	E
PAU_RS22505		135.406	1	NE
PAU_RS20845		135.406	1	NE
PAU_RS20835	PROTBIOSYN	NaN	NaN	E
PAU_RS20830	PROTBIOSYN	NaN	NaN	E
PAU_RS15925	PROTBIOSYN	NaN	NaN	E
PAU_RS20840	PROTBIOSYN	NaN	NaN	E
PAU_RS20935	PROTBIOSYN	NaN	NaN	E
PAU_RS13430	PROTBIOSYN	NaN	NaN	E
PAU_RS19960	PROTBIOSYN	NaN	NaN	E
PAU_RS20050	PROTBIOSYN	NaN	NaN	E
PAU_RS21725	PROTBIOSYN	NaN	NaN	E
PAU_RS20920	PROTBIOSYN	NaN	NaN	E
PAU_RS02730	PROTBIOSYN	NaN	NaN	E
PAU_RS20915	PROTBIOSYN	NaN	NaN	E
PAU_RS01685	PROTBIOSYN	NaN	NaN	E
PAU_RS09365		135.406	1	NE
PAU_RS00690		135.406	1	NE
PAU_RS17575	PROTBIOSYN	NaN	NaN	E
PAU_RS20930	PROTBIOSYN	NaN	NaN	E
PAU_RS01715	PROTBIOSYN	NaN	NaN	E
PAU_RS21720	PROTBIOSYN	NaN	NaN	E
PAU_RS20200	PROTBIOSYN	NaN	NaN	E
PAU_RS20780	PROTBIOSYN 5FMTHFGLUTFMTRANS HMR_9726	NaN	NaN	E
PAU_RS09010	PROTBIOSYN	NaN	NaN	E
PAU_RS08990	PROTBIOSYN	NaN	NaN	E
PAU_RS09015	PROTBIOSYN	NaN	NaN	E
PAU_RS23515	PROTBIOSYN	NaN	NaN	E
PAU_RS21875	PROTBIOSYN	NaN	NaN	E
PAU_RS09000	PROTBIOSYN	NaN	NaN	E
PAU_RS00325	PROTBIOSYN	NaN	NaN	E
PAU_RS04900	PROTBIOSYN	NaN	NaN	E
PAU_RS20910	PROTBIOSYN	NaN	NaN	E
PAU_RS20900	PROTBIOSYN	NaN	NaN	E
PAU_RS20880	PROTBIOSYN	NaN	NaN	E
PAU_RS20865	PROTBIOSYN	NaN	NaN	E
PAU_RS02740	PROTBIOSYN	NaN	NaN	E
PAU_RS20955	PROTBIOSYN	NaN	NaN	E
PAU_RS13825	PROTBIOSYN SECTRS	NaN	NaN	E
PAU_RS01135	PROTBIOSYN	NaN	NaN	E
PAU_RS06855	PROTBIOSYN GLUTRS	NaN	NaN	E
PAU_RS03275	PROTBIOSYN	NaN	NaN	E
PAU_RS20905	PROTBIOSYN	NaN	NaN	E
PAU_RS20925	PROTBIOSYN	NaN	NaN	E
PAU_RS12060	PROTBIOSYN	NaN	NaN	E
PAU_RS01130	PROTBIOSYN	NaN	NaN	E
PAU_RS20950	PROTBIOSYN	NaN	NaN	E
PAU_RS20860	PROTBIOSYN	NaN	NaN	E
PAU_RS20875	PROTBIOSYN	NaN	NaN	E
PAU_RS20185	PROTBIOSYN	NaN	NaN	E
PAU_RS20940	PROTBIOSYN	NaN	NaN	E
PAU_RS05985	PROTBIOSYN	NaN	NaN	E
PAU_RS01720	PROTBIOSYN	NaN	NaN	E
PAU_RS20855	PROTBIOSYN	NaN	NaN	E
PAU_RS20870	PROTBIOSYN	NaN	NaN	E
PAU_RS06725	PROTBIOSYN	NaN	NaN	E
PAU_RS14085	PROTBIOSYN METTRS	NaN	NaN	E
PAU_RS03185	PROTBIOSYN	NaN	NaN	E
PAU_RS16205		135.406	1	NE
PAU_RS03115		135.406	1	NE
PAU_RS16300	ACODA	135.406	1	NE
PAU_RS06480	NADS1 DNGALh	135.406	1	NE
PAU_RS16970		135.406	1	NE
PAU_RS16980	CYTBO3	135.406	1	NE
PAU_RS12295		135.406	1	NE
PAU_RS14500		135.406	1	NE
PAU_RS04305		135.406	1	NE
PAU_RS16985	CYTBO3	135.406	1	NE
PAU_RS16975	CYTBO3	135.406	1	NE
PAU_RS16990	CYTBO3	135.406	1	NE
PAU_RS17005	DPR	135.406	1	NE
PAU_RS17095		135.406	1	NE
PAU_RS02365	THMPP	135.406	1	NE
PAU_RS17475	DB4PS	NaN	NaN	E
PAU_RS18085	GLUSy	135.406	1	NE
PAU_RS18090	GLUSy	135.406	1	NE
PAU_RS18165		135.406	1	NE
PAU_RS03130		135.406	1	NE
PAU_RS18520	GLYCDx	135.406	1	NE
PAU_RS18670		135.406	1	NE
PAU_RS02570		135.406	1	NE
PAU_RS01965		135.406	1	NE
PAU_RS19145	GNK	135.406	1	NE
PAU_RS07325	SOTA	135.406	1	NE
PAU_RS19465	LDH_L LACFCYTOR 2HBO MCLORi L_LACD2 L_LACD3	135.406	1	NE
PAU_RS19555	FE3DCITabc	135.406	1	NE
PAU_RS19565	FE3DCITabc	135.406	1	NE
PAU_RS19570		135.406	1	NE
PAU_RS19830	PYCBXT MOXPCOAPYCBXT	NaN	NaN	E
PAU_RS19845		135.406	1	NE
PAU_RS20010	ATPIPENT ADPIPENT	135.406	1	NE
PAU_RS13770	PSCIT	NaN	NaN	E
PAU_RS20090		135.406	1	NE
PAU_RS20465	ADNCYC DCHMETHCHL	135.406	1	NE
PAU_RS20980	PNTK KHK APNPT ATPS1PT APCPT	135.406	1	NE
PAU_RS21015	PROTSEREPI BTNCOAL BTAMPACL	135.406	1	NE
PAU_RS20450	DAPE	NaN	NaN	E
PAU_RS21540		135.406	1	NE
PAU_RS21600		135.406	1	NE
PAU_RS21575		135.406	1	NE
PAU_RS21590		135.406	1	NE
PAU_RS21605	G3PD1ir G3PD2	NaN	NaN	E
PAU_RS21630	THRD	NaN	NaN	E
PAU_RS21710		135.406	1	NE
PAU_RS21645		135.406	1	NE
PAU_RS07715		135.406	1	NE
PAU_RS21735	PPCDC PEPCK_re ITPOXACCBXL PPNCL3 PPNCL2	135.406	1	NE
PAU_RS21740		135.406	1	NE
PAU_RS17555	UDCPDP	NaN	NaN	E
PAU_RS21750		135.406	1	NE
PAU_RS00220	ASNS2	135.406	1	NE
PAU_RS00255	ATPDR5PT PFK26AMP DRBK	135.406	1	NE
PAU_RS00330	PGLYCP METPTGLYCPH	135.406	1	NE
PAU_RS00335	RPE ACERACE	NaN	NaN	E
PAU_RS00350	DHQS	NaN	NaN	E
PAU_RS00405	PPCK	135.406	1	NE
PAU_RS00450	CYNL CARBMHL CBMD CYNTAH	135.406	1	NE
PAU_RS00455	DICHPHOR CHPHOR	135.406	1	NE
PAU_RS00480	PIt2r PPItex	NaN	NaN	E
PAU_RS00515	GLUDy	135.406	1	NE
PAU_RS00590	UDPGLCHL MNNH	135.406	1	NE
PAU_RS00600	FUMt2r SUCCt2r	NaN	NaN	E
PAU_RS00615	MANAO	135.406	1	NE
PAU_RS00620	GUI1 GUI2	135.406	1	NE
PAU_RS00625	GLC1PG16BP GLC1PAG16BP DDGLK	135.406	1	NE
PAU_RS00660	G3PD G3PD5 G3PD6 G3PD7	135.406	1	NE
PAU_RS00675	CYANST	135.406	1	NE
PAU_RS00855	CPPPGO2	135.406	1	NE
PAU_RS00875	GLNS GLNSP2 GLNSP1 GLNSP3	135.406	1	NE
PAU_RS00935	XANt2	135.406	1	NE
PAU_RS00940	GLUt4	NaN	NaN	E
PAU_RS01120	VPAMTr	NaN	NaN	E
PAU_RS01450	GTHOr	NaN	NaN	E
PAU_RS01515	SDPTA ACOTA	NaN	NaN	E
PAU_RS01795	GALT1	NaN	NaN	E
PAU_RS01855	AMALT1 AMALT2 AMALT3 AMALT4 AMYLOGLYTRANS	NaN	NaN	E
PAU_RS01860	MLTP1 MLTP2 MLTP3	NaN	NaN	E
PAU_RS01940	TMPPP	135.406	1	NE
PAU_RS01975	UPPDC1 UPPDC2	135.406	1	NE
PAU_RS02000	PRAGSr	135.406	1	NE
PAU_RS02030	ACOAGPOAT HSST HSERTA	135.406	1	NE
PAU_RS02060	ICL	NaN	NaN	E
PAU_RS02315	RADH HMR_6647 ALDD19xr	135.406	1	NE
PAU_RS02535	DRPA	NaN	NaN	E
PAU_RS02540	TMDPP NADPEPDTT	135.406	1	NE
PAU_RS02550	PUNP1 PUNP5 PUNP4 PUNP3 PNP NP1 PUNP7 DURIPP PUNP2 PUNP6	NaN	NaN	E
PAU_RS02640	THRS 4HTHRS	135.406	1	NE
PAU_RS02655	ARGGLYAT ARGTAUAT ARGABUTAT S7PGALD3PGT	NaN	NaN	E
PAU_RS02665	GALT UGLT	NaN	NaN	E
PAU_RS02755	IPDPS_syn DMPPS_syn DMPPS IPDPS IPDPFDXOR	NaN	NaN	E
PAU_RS02760	H4THDPR DHDPRy	NaN	NaN	E
PAU_RS02780	CBXETHALAOR THFOR2 FOLR2 DHFR	NaN	NaN	E
PAU_RS02785	AP4AH	135.406	1	NE
PAU_RS02865	TMDS SAM24MT CYARTMT	NaN	NaN	E
PAU_RS02920	ACGS	135.406	1	NE
PAU_RS03205	DXPRIi	NaN	NaN	E
PAU_RS03210	FDIPIPDIPFT UDCPDPS IPDPCT	NaN	NaN	E
PAU_RS03235	U23GAAT	NaN	NaN	E
PAU_RS03240	4ISOHELS 6M3HOAHL 8M3HDAL 2MPCTF 12M3HTDH 14M3HDEC 5M3HHAL 7M3HOACPL 9M3HDL 11MHDOD 13M3HTDAHL 15M3HEXDA 3HAD180 HGLACPHL HPIMHL	NaN	NaN	E
PAU_RS13340	3HAD40_1 3HAD160 3HAD80 3HAD100 3HAD120 3HAD60 HEDACPTRANS	135.406	1	NE
PAU_RS03245	UAGAAT	NaN	NaN	E
PAU_RS03250	UDPGALACT LPADSS	NaN	NaN	E
PAU_RS03320	GMHEPPA	NaN	NaN	E
PAU_RS03415	ADSK	135.406	1	NE
PAU_RS03425	CTPMEPCYTT MEPCT	NaN	NaN	E
PAU_RS03430	CDPGS MECDPS	NaN	NaN	E
PAU_RS03505	FCI DEOXCORTKETISO	135.406	1	NE
PAU_RS03515	FCLPA	135.406	1	NE
PAU_RS03770	BETALDHx BETALDHy	135.406	1	NE
PAU_RS03785	SPMDabc	135.406	1	NE
PAU_RS03865	TGBPA	135.406	1	NE
PAU_RS03930	ADMDC	135.406	1	NE
PAU_RS03935	SPMS	135.406	1	NE
PAU_RS03980	ASP1DC	135.406	1	NE
PAU_RS03985	PBAL	135.406	1	NE
PAU_RS03995	HPPK_1 HPPK2	135.406	1	NE
PAU_RS04060	DIAHEXAMUT G1SAT	NaN	NaN	E
PAU_RS04220	GLYOX	135.406	1	NE
PAU_RS04270	F6PGA3PGAT S7PGA3PGAT CBPAORNCBT	NaN	NaN	E
PAU_RS04315	ATPGLU1PT PGK	NaN	NaN	E
PAU_RS04380	DHBSr	135.406	1	NE
PAU_RS04385	ICHORT	135.406	1	NE
PAU_RS04390	DHBD	135.406	1	NE
PAU_RS04520	DHEDAA	135.406	1	NE
PAU_RS04525	OHEDH 24DHHEDHYLY	135.406	1	NE
PAU_RS04530	GAPDi_nadp SSALx	135.406	1	NE
PAU_RS04540	CMHMI	135.406	1	NE
PAU_RS04550	CMCMSAD	135.406	1	NE
PAU_RS04555	HHDDI	135.406	1	NE
PAU_RS04560	OXPENTTRICL	135.406	1	NE
PAU_RS04890	USHD	NaN	NaN	E
PAU_RS05300	LCADi GLYALDDr ALDD2x	135.406	1	NE
PAU_RS05340	OPAH AGMT	135.406	1	NE
PAU_RS05440	UDPMAPEPT PAPPT3 AGLPET r07384	NaN	NaN	E
PAU_RS05455	UAGPT3 UAGPT2	NaN	NaN	E
PAU_RS05460	UAMAS	NaN	NaN	E
PAU_RS05465	ALAALAr	NaN	NaN	E
PAU_RS05485	UHGADA	NaN	NaN	E
PAU_RS05520	DPCOAK ADNK1	135.406	1	NE
PAU_RS05540	NNDPR	135.406	1	NE
PAU_RS05580	PDHbr	135.406	1	NE
PAU_RS05635	RPI	NaN	NaN	E
PAU_RS05640	PGCD	135.406	1	NE
PAU_RS05645	FTHFCL UAAGLS1	135.406	1	NE
PAU_RS05665	OMPHHX 2OMPHOX	135.406	1	NE
PAU_RS05775	ABTA	135.406	1	NE
PAU_RS06065	AHSERL2 SHSL2 AHAL	NaN	NaN	E
PAU_RS06080	TAUDO	135.406	1	NE
PAU_RS06140	MEVK1 ABFPT KARA2	135.406	1	NE
PAU_RS06210	NADK NADK5	NaN	NaN	E
PAU_RS06250	IPDDI	135.406	1	NE
PAU_RS06330	ASPO1 ASPO6 CYHEXAMOR ASPO3 ASPO5 ASPO4	135.406	1	NE
PAU_RS06380	PDX5PS2 PDX5PS	NaN	NaN	E
PAU_RS06590	PPPNt2r	135.406	1	NE
PAU_RS06605	TRE6PH MLTG1 MLTG2	NaN	NaN	E
PAU_RS06700	NDPK2 NDPK1 NDPK3 NDPK9 NDPK8 NDPK5 NDPK4 NDPK7 NDPK6 NDPK10	135.406	1	NE
PAU_RS06720	MECDPDH2 H2MB4PFDXOXOR MECDPDH5	NaN	NaN	E
PAU_RS06755	CPPPGO	135.406	1	NE
PAU_RS06895	HEX1 GLCBPP	135.406	1	NE
PAU_RS06910	OCDCAt2 HDCAt2 TTDCAt2	NaN	NaN	E
PAU_RS06955	CDPGLC46DH URCN_1	135.406	1	NE
PAU_RS06960	PHALAAML HISDr	135.406	1	NE
PAU_RS06975	CHORS FARNDIPL	NaN	NaN	E
PAU_RS07075	PERD	NaN	NaN	E
PAU_RS07330	AST ACOAAG3PAT	135.406	1	NE
PAU_RS07335	SGSAD	135.406	1	NE
PAU_RS07340	SADH	135.406	1	NE
PAU_RS07395	ACKr APPTm ATPPROHISPT	NaN	NaN	E
PAU_RS07415	GF6PTA_1 ALATA_L	NaN	NaN	E
PAU_RS07500	GOXSUCALDT 2S6HCCi SEPHCHCS	NaN	NaN	E
PAU_RS07505	SHCHCS3	NaN	NaN	E
PAU_RS07510	NPHS CPHOXBUTCOADH	NaN	NaN	E
PAU_RS07520	SUCBZL	NaN	NaN	E
PAU_RS07580	r03875 AMETCLYSMETT OHPHM AMETAHCYU8 HMR_6976 HMR_6977 DMQMT	135.406	1	NE
PAU_RS07780	OXACOAL ADCPS2 ADCPS1	135.406	1	NE
PAU_RS07795	RE2124C CODSCL7MTDC	135.406	1	NE
PAU_RS07810	HOXNDDSUCHL CHOXMUCSALD HOXHEPDIEAH HOXCHPENDIEAH HOXMOCTDAHL HOXHEXDBZHL HOXOCTDAHL OCHCCH IPOXCHEXCCOA HOXKNTRIDFUMHL DIHOXNICHL r07802 r07831 TRIHOXCYHEXAHL CODSCL5DA	135.406	1	NE
PAU_RS07825	SHCHCC	135.406	1	NE
PAU_RS07835	ADCYRS	135.406	1	NE
PAU_RS07840	ADOCBIK ACBIPGT ADCOBGTPT	NaN	NaN	E
PAU_RS07845	ADOCBLS	NaN	NaN	E
PAU_RS07855	RZ5PP	NaN	NaN	E
PAU_RS07860	NNDMBRT	NaN	NaN	E
PAU_RS07940	THRPDC	135.406	1	NE
PAU_RS08130	TRPt2r	NaN	NaN	E
PAU_RS08160	LYSt2r	135.406	1	NE
PAU_RS08210	RRETOR	135.406	1	NE
PAU_RS08250	MCOATA 2MACPT 3MBCOT 2MPCAC 12MTDECACPT 14MHDECACPT 13MTDECACPT 15MHDECACPT 12MTIDECACPT 14MPDECACPT MYACPAT HDACPAT STEACPT	NaN	NaN	E
PAU_RS08270	CITCOAOXAL ADCL	135.406	1	NE
PAU_RS08280	DTMPK	NaN	NaN	E
PAU_RS08305	ATPCELB6PT TMK	NaN	NaN	E
PAU_RS08315	NADH10 NADH5 NADH9	135.406	1	NE
PAU_RS08415	r0082 r0422 ICDHyr	NaN	NaN	E
PAU_RS08480	HMPK1 PMPK	135.406	1	NE
PAU_RS08550	ADNUC GNNUC INSH XTSNH	135.406	1	NE
PAU_RS08580	SPMDAT1 SPMDAT2	135.406	1	NE
PAU_RS08600	URAt2	135.406	1	NE
PAU_RS08660	DHPS_h H4THDPS	NaN	NaN	E
PAU_RS08760	SDPDS	NaN	NaN	E
PAU_RS08775	ME2	135.406	1	NE
PAU_RS08805	IMPD	135.406	1	NE
PAU_RS09040	HMR_0763 ULA4NFTRANS UPLA4FNT	135.406	1	NE
PAU_RS09170	PPS	135.406	1	NE
PAU_RS09295	ADMETTHFMT	135.406	1	NE
PAU_RS09330	LGTHL SFLACBISFL	135.406	1	NE
PAU_RS09355	PYAM5PO PDX5POi PYDXO_1 PYDXNO	NaN	NaN	E
PAU_RS09385	DDMAT5 MCMAT2 HACPMCOAT OACPMCOAT DACPMCOAT TDACPMCOAT OCDEACPOR MCMAT8 4MTHACP 6MTR2EO 8MT2ACP 10MTDAO 12TTACA 14MTHEAO 5MTH2EO 7MTROCAC 9MDACP 11MTRDOC 13MTTDAO 15MTHACP 4MTRPE 6MTHAO 8METNO 10MTU2A 12MTT2E 14MTP2EA TRO2EAO EGMEACPR PIMR EAR180x EAR180y EAR80y EAR120y EAR40y EAR160y EAR100y EAR160x EAR140y EAR60y EPMEACPR	NaN	NaN	E
PAU_RS09555	NACASPAH NFORMASPAHL NAASPAHL NNAM	135.406	1	NE
PAU_RS09575	SELNPS_cho	135.406	1	NE
PAU_RS09775	FTHFD	135.406	1	NE
PAU_RS09790	GALUi	135.406	1	NE
PAU_RS09795	UDPGD	135.406	1	NE
PAU_RS09800	GULGALAC DTDPGLC5EPI DTDPGLC35EPI UDPGALNAC6DH ALLULPE	135.406	1	NE
PAU_RS09810	ATPR5P1PT TMDK1 DURIK1	135.406	1	NE
PAU_RS10060	OMPDC	135.406	1	NE
PAU_RS10370	PROLOR CHOXPROLOR LLYS6OR	135.406	1	NE
PAU_RS10375	PRORACE 4HPROE	135.406	1	NE
PAU_RS10390	PYALDOR 2OXALDOR LCADi_D 25DOPOXRED	135.406	1	NE
PAU_RS10410	ARAI MPAKI	135.406	1	NE
PAU_RS10415	FUM	135.406	1	NE
PAU_RS10545	3HPPD MSAR PSURIK	135.406	1	NE
PAU_RS10635	XYLTD_D	135.406	1	NE
PAU_RS10655	APATr LALAOXPROPAT	NaN	NaN	E
PAU_RS11135	HOXGLUT1CBXL OXADC	135.406	1	NE
PAU_RS11355	HPPPNDO DHCINDO	135.406	1	NE
PAU_RS11360	DIHCHEXPROPOR DHCIND	135.406	1	NE
PAU_RS11390	HOXPENTHL	135.406	1	NE
PAU_RS11495	Niabc	135.406	1	NE
PAU_RS11590	ARGORNt7	135.406	1	NE
PAU_RS11780	G6PDH2r G6PBDH	135.406	1	NE
PAU_RS12165	KDOPS	NaN	NaN	E
PAU_RS12185	GLUTRR COALDDH CONALDOR PYLALDOX SINALDOR	NaN	NaN	E
PAU_RS12195	CDPMEK	NaN	NaN	E
PAU_RS12200	ATPR5PDIPT	135.406	1	NE
PAU_RS12365	H2Ot	NaN	NaN	E
PAU_RS12395	PGSA120 PGSA140 PGSA141 PGSA160 PGSA161 PGSA180 PGSA181 IHDECCDPG3PT AIHDECCDPG3PT ITDECCDPG3PT IPDECCDPG3PT AIPDECCDPG3PT IHXDECCDPG3PT CDPDAGTRANS	NaN	NaN	E
PAU_RS12555	SERD_D ABUTCOAAML	135.406	1	NE
PAU_RS12595	PROt4 XYLK	135.406	1	NE
PAU_RS12600	PUTA3 P5CD PROQOXRED PROD3	135.406	1	NE
PAU_RS13005	HEMEti	NaN	NaN	E
PAU_RS13110	DDACPKDO2T	NaN	NaN	E
PAU_RS13170	2INSD	135.406	1	NE
PAU_RS13300	MGSA GERDIPL	135.406	1	NE
PAU_RS13405	TETHBEROR TETHCOLOR TETHPALMOR DHORD5 DHORD2	NaN	NaN	E
PAU_RS13425	SUCR1FRUCT NAPRT NAMNPP	NaN	NaN	E
PAU_RS13470	SALCOD HOXNAPOR MSACLOR HOXMSACLOR CRESOR	135.406	1	NE
PAU_RS13715	AMITP TDSK	NaN	NaN	E
PAU_RS13775	AHCi PSERT OHPBAT	NaN	NaN	E
PAU_RS13790	ASNN	NaN	NaN	E
PAU_RS13850	TRDR	135.406	1	NE
PAU_RS14050	GNDc GND	135.406	1	NE
PAU_RS14070	DCTPD2 DCTPD	135.406	1	NE
PAU_RS14105	ME1	135.406	1	NE
PAU_RS14120	GTPCI_2 r0120 r0708 r0775 r0777	135.406	1	NE
PAU_RS14185	FEROc	135.406	1	NE
PAU_RS14315	HMR_0634 AOXSr	135.406	1	NE
PAU_RS14320	MCPST HMR_6515 BTS6	135.406	1	NE
PAU_RS14325	AMAOTr	135.406	1	NE
PAU_RS14330	OACARNAHL PGL	135.406	1	NE
PAU_RS14380	NMNP	NaN	NaN	E
PAU_RS14385	QULNS	135.406	1	NE
PAU_RS14645	PC8XM CPC8MM PGMT	NaN	NaN	E
PAU_RS15170	G6PDA TMN	135.406	1	NE
PAU_RS15175	AALAAHL AGDC	135.406	1	NE
PAU_RS15550	2OMMBOOR	135.406	1	NE
PAU_RS15660	OACPLCPOT GCCVSOT	135.406	1	NE
PAU_RS15665	LCPFESCSPSULFT GCVLCPFESCSPSULFT	135.406	1	NE
PAU_RS15765	PSSA120 PSSA140 PSSA141 PSSA160 PSSA161 PSSA180 PSSA181 IHDCDPPT AIHDCDPPT ITDCDPPT IPDCDPPT AIPDCDPPT IHXDCDPPT	NaN	NaN	E
PAU_RS15820	PPNDH GLUTHL	135.406	1	NE
PAU_RS15880	RHCCE	135.406	1	NE
PAU_RS15885	GLUCYS	NaN	NaN	E
PAU_RS15935	METHEXAML	135.406	1	NE
PAU_RS15955	G5SD	135.406	1	NE
PAU_RS15960	GLU5K	135.406	1	NE
PAU_RS15995	GPDDA1 GPDDA2 GPDDA4	135.406	1	NE
PAU_RS16170	S7PI	NaN	NaN	E
PAU_RS16240	GTHS	NaN	NaN	E
PAU_RS16265	CELYSOR PRO1x P5CR	135.406	1	NE
PAU_RS16770	INSK GSNK	135.406	1	NE
PAU_RS16775	FCLT_2	135.406	1	NE
PAU_RS16805	ADPT	135.406	1	NE
PAU_RS16825	BTNt	135.406	1	NE
PAU_RS16870	NH4t FACOAE180 FACOAE120 FACOAE100 FACOAE80 FACOAE60 FACOAE141 FACOAE161	NaN	NaN	E
PAU_RS16900	FORMFOLLIG	135.406	1	NE
PAU_RS17225	NMNDA r06134	135.406	1	NE
PAU_RS17235	TMPK PGPHYD	NaN	NaN	E
PAU_RS17245	RBFSa	NaN	NaN	E
PAU_RS17285	ACPpds	135.406	1	NE
PAU_RS17310	GTHRDH_syn r0648 r0649	135.406	1	NE
PAU_RS17320	ILEt2r	NaN	NaN	E
PAU_RS17350	SPHMYECHOPHL MI145PP MI1345PP 23CN2P1 23CN2P2 23CN2P3 23CN2P4	135.406	1	NE
PAU_RS14860	SELCYSTL	135.406	1	NE
PAU_RS17445	PDE1 GCPN SERPEEPHL CYNUCHL	135.406	1	NE
PAU_RS17450	ADPRDP_1	135.406	1	NE
PAU_RS17530	GMHEPAT	NaN	NaN	E
PAU_RS17550	GDPGALPT	135.406	1	NE
PAU_RS17560	DDPGALA DHNPA2r	135.406	1	NE
PAU_RS18210	KDOPP CAt4	NaN	NaN	E
PAU_RS18215	A5PISO	NaN	NaN	E
PAU_RS18380	PNTOt4	135.406	1	NE
PAU_RS18535	GLY3Pt2	NaN	NaN	E
PAU_RS18640	PROTDITOR	135.406	1	NE
PAU_RS18675	HPYRDC CMLDC	135.406	1	NE
PAU_RS19185	PPPGO3 PPPGO	135.406	1	NE
PAU_RS19210	OPHBDC	135.406	1	NE
PAU_RS19250	HMR_0654 OPHHX	135.406	1	NE
PAU_RS19260	URFGTT AMMQT8_2 2DMMQ7MT AMMQLT8	135.406	1	NE
PAU_RS19270	PYNP2r	135.406	1	NE
PAU_RS19295	MHPGLUT METHT SELHCYSTRANS	135.406	1	NE
PAU_RS19485	ATPVIOPT DAGK120 DAGK140 DAGK141 DAGK160 DAGK161 DAGK180 DAGK181 IHDAGLYKI AIHDAGLYKI ITDAGLYKI IPDAGLYKI AIPDAGLYKI IHXDAGLYKI	135.406	1	NE
PAU_RS19490	G3PAT120 G3PAT140 G3PAT141 G3PAT160 G3PAT161 G3PAT180h G3PAT181 G3PAT160_1 MYG3PACT G3PAT180_1 IHDG3PACT AIHDG3PACT ITDG3PACT IPDG3PACT AIPDG3PACT IHXDG3PACT	NaN	NaN	E
PAU_RS19495	ASPVIDMALLT HBZOPT HBZNPT	135.406	1	NE
PAU_RS19500	CHRPL GLYC3PACOATRANS 1AG3PACOATRANS G3PAT180	135.406	1	NE
PAU_RS19510	XYLI2 HMR_7748 G6PI XYLI1 HMR_7749	NaN	NaN	E
PAU_RS19820	OCBT	135.406	1	NE
PAU_RS19855	RNTR1 RNTR2 RNTR3 RNTR4 FORM2OXRED GTPFOROXRED CTPFOROXRED UTPFOROXRED RNTR1c2 RNTR2c2 RNTR3c2 RNTR4c2	135.406	1	NE
PAU_RS19995	PGAMT LYLECACMUT	NaN	NaN	E
PAU_RS20085	MDH	NaN	NaN	E
PAU_RS20095	PPA UM4PL	135.406	1	NE
PAU_RS20135	BPNT MI34PP PI34P4P	NaN	NaN	E
PAU_RS20165	DMLARGDMAHL	135.406	1	NE
PAU_RS20245	LEADMALLT	135.406	1	NE
PAU_RS20305	HOXBENZCBXL PSD120 PSD140 PSD141 PSD160 PSD161 PSD180 PSD181 IHDPSERDCBXL AIHDPSERDCBXL ITDPSERDCBXL IPDPSERDCBXL AIPDPSERDCBXL IHXDPSERDCBXL	NaN	NaN	E
PAU_RS20405	LPLIPAL2A120P LPLIPAL2A140P LPLIPAL2A141P LPLIPAL2A160P LPLIPAL2A161P LPLIPAL2A180P LPLIPAL2A181P LPLIPAL2E120P LPLIPAL2E140P LPLIPAL2E141P LPLIPAL2E160P LPLIPAL2E161P LPLIPAL2E180P LPLIPAL2E181P LPLIPAL2G120P LPLIPAL2G140P LPLIPAL2G141P LPLIPAL2G160P LPLIPAL2G161P LPLIPAL2G180P LPLIPAL2G181P LPLIPAL2A120 LPLIPAL2A140 LPLIPAL2A141 LPLIPAL2A160 LPLIPAL2A161 LPLIPAL2A180 LPLIPAL2A181 LPLIPAL2E120 L…	NaN	NaN	E
PAU_RS20480	HMBS	NaN	NaN	E
PAU_RS20540	APAT2rm TAUOXGLUAT	NaN	NaN	E
PAU_RS20555	GALCTD TDPGDH	NaN	NaN	E
PAU_RS20565	UAG2EMA UAG2E CDPDEOXGLCEPI	135.406	1	NE
PAU_RS20585	THIORDXi ACGAMT	NaN	NaN	E
PAU_RS20595	GDTP DSBDR	135.406	1	NE
PAU_RS20670	THRD_L	135.406	1	NE
PAU_RS20675	DHAD1 DHAD2	NaN	NaN	E
PAU_RS20680	LEUTA VALTA ILETA	NaN	NaN	E
PAU_RS20755	SHK3Dr	NaN	NaN	E
PAU_RS21010	UAPGR	NaN	NaN	E
PAU_RS21085	ARGSL ALCOAAML	135.406	1	NE
PAU_RS21100	AGPR	135.406	1	NE
PAU_RS21125	MTHFO_nadp MTHFO	135.406	1	NE
PAU_RS21130	HSPMS SHSL4r SPMDPUTABUTT SUCCYSTTHIO AHSL	NaN	NaN	E
PAU_RS21170	NARDMALLT	135.406	1	NE
PAU_RS21180	DHNAOT4	NaN	NaN	E
PAU_RS21190	GLYCt	NaN	NaN	E
PAU_RS21200	GLYK FRDO ATPEPT	NaN	NaN	E
PAU_RS21215	TPI	NaN	NaN	E
PAU_RS21635	GLYAT CDPPH NDP7	NaN	NaN	E
PAU_RS21640	AGMHE	NaN	NaN	E
PAU_RS21660	HEPT1	NaN	NaN	E
PAU_RS21665	GLCTR1	NaN	NaN	E
PAU_RS21670	HEPT3	NaN	NaN	E
PAU_RS21685	PTPATi MOAT MOAT2	NaN	NaN	E
PAU_RS24890	ASNS1	135.406	1	NE
PAU_RS08575	ATPGEMPT PPK PPK2	135.406	1	NE
peg3561	OXOAEL	135.406	1	NE
peg4361	OCTACPHL OXCHXCCOAOX HOXCHXCCOAHL IPBUTCOATE DECACPHL DOCOSACT ACACT9p_cho ICOCOAHL DOCCOAHL TETCOAHL DOCPCOAHL ICODCOAHL DOCTCOAHL ICOTCOAHL DOCDCOAHL	135.406	1	NE
peg4605	UDPGLCT	135.406	1	NE
PAU_RS03175	ATPAADET	135.406	1	NE
PAU_RS03005		135.406	1	NE
PAU_RS03000		135.406	1	NE
PAU_RS02995		135.406	1	NE
PAU_RS05080		135.406	1	NE
PAU_RS05155		135.406	1	NE
PAU_RS23710		135.406	1	NE
PAU_RS05095		135.406	1	NE
PAU_RS05230		135.406	1	NE
PAU_RS05060		135.406	1	NE
PAU_RS05140		135.406	1	NE
PAU_RS05135		135.406	1	NE
PAU_RS05130		135.406	1	NE
PAU_RS05125		135.406	1	NE
PAU_RS05160		135.406	1	NE
PAU_RS05145		135.406	1	NE
PAU_RS05050		135.406	1	NE
PAU_RS17270		135.406	1	NE
PAU_RS17265		135.406	1	NE
PAU_RS01700		135.406	1	NE
PAU_RS17275		135.406	1	NE
PAU_RS21865		135.406	1	NE
PAU_RS05500		135.406	1	NE
PAU_RS05495		135.406	1	NE
PAU_RS18485		135.406	1	NE
PAU_RS21620		135.406	1	NE
PAU_RS15870		135.406	1	NE
PAU_RS19910	LCFACOALIG	NaN	NaN	E
PAU_RS12110	LCFAPLIG	NaN	NaN	E
PAU_RS12115	LCAFMN2OR	NaN	NaN	E
PAU_RS12120	LCAFMN2OR	NaN	NaN	E
PAU_RS12130	LCANADPOR	NaN	NaN	E
PAU_RS12125	ACTRANS	135.406	1	NE
PAU_RS09375	RXGTHRDTRANS	135.406	1	NE
PAU_RS13990	ATPPRT	135.406	1	NE
PAU_RS00305	r0068 r0097 APAT PACPT ACS	NaN	NaN	E
PAU_RS13270	ACYP_2	135.406	1	NE
PAU_RS21105	ACGK	135.406	1	NE
PAU_RS21115	ACLCITAMHY	135.406	1	NE
PAU_RS15825	CHORM AROH	135.406	1	NE
PAU_RS08920	METSOXR1	NaN	NaN	E
PAU_RS09185	NPHS_1	135.406	1	NE
PAU_RS12590	MQNOXRED	135.406	1	NE
PAU_RS01885	SBTD_D2	NaN	NaN	E
PAU_RS03110	MBCOAi 2MP2COAOXRED	135.406	1	NE
PAU_RS13140	MMTSAO MMSAD3	135.406	1	NE
PAU_RS02175	PPCOAC	135.406	1	NE
PAU_RS20615	KARI KARI_23dhmp KARI_3hmoa KARI_23dhmb KARA1	NaN	NaN	E
PAU_RS11220	PPCOAOXRED	135.406	1	NE
PAU_RS16175		135.406	1	NE
PAU_RS14800	FORA	135.406	1	NE
PAU_RS21795	SELCYSS	135.406	1	NE
PAU_RS09220	SELCYSLY2 SCYSDS S2FE2SS	135.406	1	NE
PAU_RS09520	PHEDQROXRED DAAD	135.406	1	NE
PAU_RS10875	3HCINNMH 3HPPPNH	135.406	1	NE
PAU_RS05010	ACACCT BUTCT HXCT	135.406	1	NE
PAU_RS18530	ALCD22_L	135.406	1	NE
PAU_RS07535	CAT	135.406	1	NE
PAU_RS20445	ACP1_FMN	135.406	1	NE
PAU_RS04445	FMNRx FADRx PYROX	NaN	NaN	E
PAU_RS20790	FMETTRS	135.406	1	NE
PAU_RS03965	HCO3E	NaN	NaN	E
PAU_RS19370	SFGTHi	135.406	1	NE
PAU_RS01945	AMPMS3 AMPMS2	135.406	1	NE
PAU_RS20310	TDP NTP5 NTP1	135.406	1	NE
PAU_RS17020	ADSCPST THZPSN3	135.406	1	NE
PAU_RS05790	GLYOOR	135.406	1	NE
PAU_RS20065	OCTDPS	135.406	1	NE
PAU_RS06150	PHISTSUCRTRANS	135.406	1	NE
PAU_RS06155	FFSD SUCR	135.406	1	NE
PAU_RS00445	STARCHTRANS	135.406	1	NE
PAU_RS08240	ACYACPTRANS	135.406	1	NE
PAU_RS17570	GLYC3PACTRANS	135.406	1	NE
PAU_RS09860	PGLYCLPN	135.406	1	NE
PAU_RS15770	CDPDAGSERTRANS	135.406	1	NE
PAU_RS20315	PSERCBXLY	135.406	1	NE
PAU_RS02305	GGPTRCTRANS	135.406	1	NE
PAU_RS04105	NTPP6 NTPP2 NTPP7 DNADDP	135.406	1	NE
PAU_RS01970		135.406	1	NE
PAU_RS02295	NCAMRHYL URIH	135.406	1	NE
PAU_RS03375	CPH4S	135.406	1	NE
PAU_RS03370	CPGS	135.406	1	NE
PAU_RS16905	CCGS	135.406	1	NE
PAU_RS03020	CDGR	135.406	1	NE
PAU_RS06000	GTPCYC	135.406	1	NE
PAU_RS14285	38CH2GTPLY CPMPS	135.406	1	NE
PAU_RS14275	TBXMPTSYN MPTS	135.406	1	NE
PAU_RS02660	MPTAT	135.406	1	NE
PAU_RS14350		135.406	1	NE
PAU_RS14345		135.406	1	NE
PAU_RS14340		135.406	1	NE
PAU_RS14360		135.406	1	NE
PAU_RS15720		135.406	1	NE
PAU_RS15710		135.406	1	NE
PAU_RS15715		135.406	1	NE
PAU_RS00250		135.406	1	NE
PAU_RS00245		135.406	1	NE
PAU_RS00240		135.406	1	NE
PAU_RS00235		135.406	1	NE
PAU_RS00795		135.406	1	NE
PAU_RS00800		135.406	1	NE
PAU_RS00805		135.406	1	NE
PAU_RS00810		135.406	1	NE
PAU_RS15585		135.406	1	NE
PAU_RS15590		135.406	1	NE
PAU_RS15595		135.406	1	NE
PAU_RS04880	5CAIZCO2LIG	135.406	1	NE
PAU_RS04885	AIRC3	135.406	1	NE
PAU_RS08810	GMPS GMPS2	135.406	1	NE
PAU_RS17355	3NUCLE1 3NUCLE4 3NUCLE2 3NUCLE3	135.406	1	NE
PAU_RS03015	AMPPRHYL	135.406	1	NE
PAU_RS16280	NTPP10 NTPP9	135.406	1	NE
PAU_RS02605	NTP10 NTP11	135.406	1	NE
PAU_RS04085	NTPTP1 NTPTP2	135.406	1	NE
PAU_RS20475	GUAC	135.406	1	NE
PAU_RS06385	ACPS1_1	NaN	NaN	E
PAU_RS13400	DHORTQUINRED	NaN	NaN	E
PAU_RS19400	PSUDS	135.406	1	NE
PAU_RS09055	LIPA4ALAPT LIPB4ALAPT	135.406	1	NE
PAU_RS08470	LIPIIAPALMT LIPAPALMT	135.406	1	NE
PAU_RS21445	UACGAMNADOXRED	135.406	1	NE
PAU_RS21450	UDPADGLUCNADORXRED	135.406	1	NE
PAU_RS21460	UDPACGLUCOXTRANS	135.406	1	NE
PAU_RS21455	UDPACGLUCACTRANS	135.406	1	NE
PAU_RS21485	UDPDIACGLUCEPI	135.406	1	NE
PAU_RS01565	ACM6PH	135.406	1	NE
peg3425	ACGAM6PTRANS	135.406	1	NE
PAU_RS09940	CHITINGLYHY_CHITOB CHITINGLYHY_ACGAM	135.406	1	NE
PAU_RS08310	HXAD	135.406	1	NE
PAU_RS09035	UDPKAAT	135.406	1	NE
PAU_RS13150	INS2D	135.406	1	NE
PAU_RS00900	G1PPHYL	135.406	1	NE
PAU_RS05435	UGMDDS UGLDDS1	NaN	NaN	E
PAU_RS14310	MALCOAM	135.406	1	NE
PAU_RS00730	PMEACPE	135.406	1	NE
PAU_RS05800	AOXSr2	135.406	1	NE
PAU_RS10530	DBTS	135.406	1	NE
PAU_RS07815	COPRE3MET PC17M	135.406	1	NE
PAU_RS07805	COPRE4MET PC11M	135.406	1	NE
PAU_RS07790	CODSCL5BMT	135.406	1	NE
PAU_RS07820	COPRE6NADOXRED	135.406	1	NE
PAU_RS07800	CODHPRE6MET	135.406	1	NE
PAU_RS07775	COBYALIG	135.406	1	NE
PAU_RS07945	LTHRK	135.406	1	NE
PAU_RS00700	HMPPP9OXRED OMPPP9OXRED DVPCHLLDOXRED	135.406	1	NE
PAU_RS04815	FACOAE160	135.406	1	NE
PAU_RS20145	BPNT2	135.406	1	NE
PAU_RS11770	SPMDt3i	NaN	NaN	E
PAU_RS11775	SPMDt3i	NaN	NaN	E
PAU_RS14135	MPTAMPMOBDT	135.406	1	NE
PAU_RS02135	TRPAS2	135.406	1	NE
PAU_RS08405	2MAHMP	135.406	1	NE
PAU_RS04820		135.406	1	NE
PAU_RS14155		135.406	1	NE
PAU_RS16785	ADK4 ADK3	135.406	1	NE
PAU_RS05280	RBK_L1	135.406	1	NE
PAU_RS16995	HEMEOS	135.406	1	NE
PAU_RS05015	BUTCT HXCT	135.406	1	NE
PAU_RS17420	DKGLCNR1	135.406	1	NE
PAU_RS06010		135.406	1	NE
PAU_RS04185	ASCBPL	135.406	1	NE
PAU_RS18425	MDH3 MDH2	135.406	1	NE
PAU_RS16000	GPDDA5	135.406	1	NE
PAU_RS04760	ENTCS	135.406	1	NE
PAU_RS21790		135.406	1	NE
PAU_RS12975	SERASr	135.406	1	NE
PAU_RS20530	ACMAMUT	135.406	1	NE
PAU_RS18885	PACCOAL	135.406	1	NE
PAU_RS05995	MALTATr	135.406	1	NE
PAU_RS02360	ENTERES	135.406	1	NE
PAU_RS20020	DHPS2	135.406	1	NE
PAU_RS19215	FE3Ri	NaN	NaN	E
PAU_RS07680	ACANTHAT	135.406	1	NE
PAU_RS09320	RNDR1b RNDR2b	135.406	1	NE
PAU_RS13940	RNDR1b RNDR2b	135.406	1	NE
PAU_RS08450	F1PP	135.406	1	NE
PAU_RS03440		135.406	1	NE
PAU_RS07410		135.406	1	NE
PAU_RS11925		135.406	1	NE
PAU_RS05505		135.406	1	NE
PAU_RS06055	O16GALFT	135.406	1	NE
PAU_RS08570		135.406	1	NE
PAU_RS09350	ANHMK	135.406	1	NE
PAU_RS02965		135.406	1	NE
PAU_RS12160	SO4t2	NaN	NaN	E
PAU_RS08260	G3PAT180	135.406	1	NE
PAU_RS18645	DSBDR	135.406	1	NE
PAU_RS17430	AGPAT120 AGPAT160 AGPAT140 AGPAT181 AGPAT180 AGPAT141	NaN	NaN	E
PAU_RS17290	FA161ACPHi FA160ACPHi FA120ACPHi FA141ACPHi	135.406	1	NE
PAU_RS09225	SCYSDS S2FE2SS	135.406	1	NE
PAU_RS09205	S2FE2SS	135.406	1	NE
PAU_RS09210	S2FE2SS	135.406	1	NE
PAU_RS09215	S2FE2SS	135.406	1	NE
PAU_RS15135		135.406	1	NE
PAU_RS05920		135.406	1	NE
PAU_RS21210	FLDR2	135.406	1	NE
PAU_RS19860		135.406	1	NE
PAU_RS06630	I4FE4SR	135.406	1	NE
PAU_RS01465		135.406	1	NE
PAU_RS01470	BWCOGDS1	135.406	1	NE
PAU_RS17565	DHNPTE	135.406	1	NE
PAU_RS14140	MPTSS	135.406	1	NE
PAU_RS14290	CPMPS	135.406	1	NE
PAU_RS12305	FE3DHBZS3R FE3DCITR5	135.406	1	NE
PAU_RS09465	UGCIAMH	135.406	1	NE
PAU_RS19600	METGLCUR	135.406	1	NE
PAU_RS07175	AI2K	135.406	1	NE
PAU_RS13965	ACOXT	135.406	1	NE
PAU_RS05275	TEO2M	135.406	1	NE
PAU_RS07160	PAI2I	135.406	1	NE
PAU_RS14160	CURR	135.406	1	NE
PAU_RS08870	HPYRP	135.406	1	NE
PAU_RS07165	PAI2T	135.406	1	NE
PAU_RS11945	CXSAMS	135.406	1	NE
PAU_RS08295	PNSPA	135.406	1	NE
PAU_RS04275	PRCPD	135.406	1	NE
PAU_RS21500	UDPGPT	135.406	1	NE
PAU_RS05670	OPHHXy	135.406	1	NE
PAU_RS04860	PYROX	135.406	1	NE
PAU_RS14280	MPTS	135.406	1	NE
PAU_RS13440	PItex CU2tex FADtex GAL1Ptex THMtex UDPGALtex	NaN	NaN	E
PAU_RS20400	G6PP	135.406	1	NE
PAU_RS14335	PDXPP	135.406	1	NE
PAU_RS12560	GLCNt2ir	135.406	1	NE
PAU_RS06835	URIt2 CYTDt2	135.406	1	NE
PAU_RS13115	ALAGLYtr	135.406	1	NE
PAU_RS21195	UREAt	135.406	1	NE
PAU_RS01160	DIPEPabc2 DIPEPabc5 DIPEPabc6 DIPEPabc8 DIPEPabc9 DIPEPabc10	135.406	1	NE
PAU_RS01165	DIPEPabc2 DIPEPabc5 DIPEPabc6 DIPEPabc8 DIPEPabc9 DIPEPabc10	135.406	1	NE
PAU_RS01170	DIPEPabc2 DIPEPabc5 DIPEPabc6 DIPEPabc8 DIPEPabc9 DIPEPabc10	135.406	1	NE
PAU_RS04165	CITt7	135.406	1	NE
PAU_RS13155	INSTt4	135.406	1	NE

## Sheet: iEC1073_37_Gene_KOs
Results of in silico gene knockout experiments from the temprate based model (37 degree)
Gene	Affected Reactions	KO Growth Rate	KO Growth Rate Ratio	iEC1073_Essentiality
PAU_RS24470	IHDPGPPHL AIHDPGPPHL ITDPGPPHL IPDPGPPHL AIPDPGPPHL IHXDPGPPHL PAPA160 PAPA180 PAPA181 PAPA140 PAPA141 PAPA161 PAPA120	NaN	NaN	E
PAU_RS06925	ECOAH2 HMNO	135.406	1	NE
PAU_RS19195		135.406	1	NE
PAU_RS19205		135.406	1	NE
PAU_RS08255	4M3OXHA 6M3OXO 8M3OAO 10M3OACPO 12M3TDA 14M3OHO 5MET3OH 7M3ODO 9M3OXPA 11M3ODO 13M3OTDAO 15M3OHAO 3OAR140 3OAR40_1 3OAR60 3OAR80 3OAR100 3OAR120 3OAR160 3OAR180 3HGMEACPOR KPIMR	NaN	NaN	E
PAU_RS11830	HACD1_1 HBCO_nadp	135.406	1	NE
PAU_RS20645		135.406	1	NE
PAU_RS08265		135.406	1	NE
PAU_RS08245	KAS14 BUTMALACPT DECMALACPT 3OXDAM ACOATA 4MHEAMA 5MHACC 4METPAC 8MNAMC 10MUAM 6MOAMCA 8MDAM MTDACP 3METHMCAC 7MOACA 9MDAM 11MDAMCA 13MTDAM 12MTACPM 4M3OHAT 10MDOD ISOGL3P 6MHACPA KAS15	NaN	NaN	E
PAU_RS07025	MALACPTRANS MACPD	NaN	NaN	E
PAU_RS20690		135.406	1	NE
PAU_RS05395	ACHBS	135.406	1	NE
PAU_RS20685		135.406	1	NE
PAU_RS05400		135.406	1	NE
PAU_RS05575	PDHam2mi	135.406	1	NE
PAU_RS21135		135.406	1	NE
PAU_RS02630		135.406	1	NE
PAU_RS21830		135.406	1	NE
PAU_RS21825		135.406	1	NE
PAU_RS21820		135.406	1	NE
peg4873		135.406	1	NE
PAU_RS03685		135.406	1	NE
PAU_RS03690		135.406	1	NE
peg4874		135.406	1	NE
peg4105		135.406	1	NE
peg710		135.406	1	NE
PAU_RS19760		135.406	1	NE
PAU_RS13420		135.406	1	NE
PAU_RS06660		135.406	1	NE
PAU_RS15980		135.406	1	NE
PAU_RS19770	PROTBIOSYN	NaN	NaN	E
PAU_RS20055	DMATT FRTT FFGERIPDIP HEXTT PPTT GGTT	NaN	NaN	E
PAU_RS17025	DMATT CMPANEUT CMPANEUGM2 CMPANEUGM3 CMPANEUGM1 CMPANEUGD1 CMPANEUGT1	NaN	NaN	E
PAU_RS17030	DMATT DXPS	NaN	NaN	E
PAU_RS00630	DDPGA EDA OAADC	135.406	1	NE
PAU_RS02700		135.406	1	NE
PAU_RS08610		135.406	1	NE
PAU_RS02705		135.406	1	NE
PAU_RS02715	ARBTpts SALCpts	NaN	NaN	E
PAU_RS06805	ARBTpts FRUpts SALCpts MNLpts ACGApts SBTpts GALTpts TREpts GAMpts SUCpts	NaN	NaN	E
PAU_RS06810	ARBTpts FRUpts SALCpts MNLpts SBTpts GALTpts GAMpts SUCpts	NaN	NaN	E
PAU_RS03040		135.406	1	NE
PAU_RS14000		135.406	1	NE
PAU_RS05675		135.406	1	NE
PAU_RS05680		135.406	1	NE
PAU_RS08585		135.406	1	NE
PAU_RS21520		135.406	1	NE
PAU_RS06005	DGNSK DADNK CTPF6P1PT ITPF6P1PT ATPSTMY6PT r0610 UTPTAG61PT r0611 r0191 ADADir	135.406	1	NE
PAU_RS06800	SUCpts PHISTMALTTRANS PPHISTG6PTRANS PPHISTS6PTRANS PPHISTA6PTRANS	135.406	1	NE
PAU_RS15165	ACGApts	135.406	1	NE
PAU_RS06815		135.406	1	NE
PAU_RS06670	PSERCBXETRANS	135.406	1	NE
PAU_RS06795		135.406	1	NE
PAU_RS07095		135.406	1	NE
PAU_RS10740		135.406	1	NE
PAU_RS03265	ACCOAC	135.406	1	NE
PAU_RS07350		135.406	1	NE
PAU_RS12585		135.406	1	NE
PAU_RS08425	ALAt2r	NaN	NaN	E
PAU_RS13950		135.406	1	NE
PAU_RS08140	ATPDOGALAC1PT	135.406	1	NE
PAU_RS21225	HMR_8585	135.406	1	NE
PAU_RS02670	GALKr	135.406	1	NE
PAU_RS21235		135.406	1	NE
PAU_RS08620		135.406	1	NE
PAU_RS08625		135.406	1	NE
PAU_RS08615	PHISTCELLBTRANS	135.406	1	NE
PAU_RS09910		135.406	1	NE
PAU_RS09915		135.406	1	NE
PAU_RS19220	PPBNGS	NaN	NaN	E
PAU_RS09935		135.406	1	NE
PAU_RS09930		135.406	1	NE
PAU_RS06030	MCITL2	135.406	1	NE
PAU_RS11480		135.406	1	NE
PAU_RS11485		135.406	1	NE
PAU_RS11490		135.406	1	NE
PAU_RS11465		135.406	1	NE
PAU_RS11475		135.406	1	NE
PAU_RS11460		135.406	1	NE
PAU_RS11470		135.406	1	NE
PAU_RS11680		135.406	1	NE
PAU_RS08190		135.406	1	NE
PAU_RS12090	GLYCLTDx GLYCLTDy HPYRRy HPYRRx LALDO2x	135.406	1	NE
PAU_RS14025	PRAMPC PRATPP r1384	135.406	1	NE
PAU_RS10385		135.406	1	NE
PAU_RS14030		135.406	1	NE
PAU_RS09815	ACALD	NaN	NaN	E
PAU_RS14550		135.406	1	NE
PAU_RS14545		135.406	1	NE
PAU_RS14560	CYTBO3	NaN	NaN	E
PAU_RS14555		135.406	1	NE
PAU_RS15110		135.406	1	NE
PAU_RS15120		135.406	1	NE
PAU_RS03305	METSabc METabc METDabc METSRabc	NaN	NaN	E
PAU_RS03310	METSabc METabc METDabc METSRabc	NaN	NaN	E
PAU_RS17340		135.406	1	NE
PAU_RS04800	UDPGP	135.406	1	NE
PAU_RS22330		135.406	1	NE
PAU_RS18680		135.406	1	NE
PAU_RS19200		135.406	1	NE
PAU_RS06920	3MCROTCOATRANS 3OXCOAT	135.406	1	NE
PAU_RS19900		135.406	1	NE
PAU_RS11735		135.406	1	NE
PAU_RS05385		135.406	1	NE
PAU_RS22350		135.406	1	NE
PAU_RS01045		135.406	1	NE
PAU_RS18250	FRUpts	135.406	1	NE
PAU_RS06445		135.406	1	NE
PAU_RS05335		135.406	1	NE
PAU_RS10670	GLUDC	135.406	1	NE
PAU_RS11560		135.406	1	NE
PAU_RS21075		135.406	1	NE
PAU_RS11565		135.406	1	NE
PAU_RS18465	TRIOK	135.406	1	NE
PAU_RS09370	GLYCK2	135.406	1	NE
PAU_RS20230		135.406	1	NE
PAU_RS03660		135.406	1	NE
PAU_RS20485		135.406	1	NE
PAU_RS06040	MCITD	135.406	1	NE
PAU_RS19410		135.406	1	NE
PAU_RS13445	ASPTA HGLUTOXGLUTAT CYSTA	NaN	NaN	E
PAU_RS19520		135.406	1	NE
peg1473		135.406	1	NE
PAU_RS06580		135.406	1	NE
peg1659		135.406	1	NE
PAU_RS07390		135.406	1	NE
peg1922		135.406	1	NE
peg1921		135.406	1	NE
PAU_RS10400		135.406	1	NE
PAU_RS14540	r0163 r0620	NaN	NaN	E
PAU_RS14535	AKGDb	NaN	NaN	E
PAU_RS05585	PDHcr PDH	NaN	NaN	E
peg396		135.406	1	NE
PAU_RS19840		135.406	1	NE
peg2536		135.406	1	NE
PAU_RS19050		135.406	1	NE
PAU_RS09280	PMDPHT	NaN	NaN	E
peg2515		135.406	1	NE
PAU_RS08325		135.406	1	NE
PAU_RS04875		135.406	1	NE
PAU_RS17250	DHPAH APRAUR	NaN	NaN	E
peg4187		135.406	1	NE
PAU_RS18635		135.406	1	NE
peg4355	LCGH LACCEROX GALACHL r1411 r0737 CERGALACHL	135.406	1	NE
peg4808		135.406	1	NE
PAU_RS20550		135.406	1	NE
PAU_RS20560	UACMAMO	135.406	1	NE
PAU_RS11435		135.406	1	NE
PAU_RS08595		135.406	1	NE
PAU_RS18365	DHQTi	NaN	NaN	E
PAU_RS10750		135.406	1	NE
PAU_RS21005	BTNC	NaN	NaN	E
PAU_RS18360	BTNC PCNO	NaN	NaN	E
PAU_RS14375		135.406	1	NE
PAU_RS09160		135.406	1	NE
PAU_RS15835	PPND PPND2	135.406	1	NE
PAU_RS15840		135.406	1	NE
PAU_RS11860	SBTpts	135.406	1	NE
PAU_RS14505	CYTBO3	NaN	NaN	E
PAU_RS12290		135.406	1	NE
PAU_RS04300		135.406	1	NE
PAU_RS01730	RNATRANS	NaN	NaN	E
PAU_RS17585	RNATRANS	NaN	NaN	E
PAU_RS06365	RNATRANS	NaN	NaN	E
PAU_RS21870	RNATRANS	NaN	NaN	E
PAU_RS19980	RNATRANS	NaN	NaN	E
PAU_RS07005	RNATRANS	NaN	NaN	E
PAU_RS20825	RNATRANS	NaN	NaN	E
PAU_RS01735	RNATRANS	NaN	NaN	E
PAU_RS16800	DNAREP	NaN	NaN	E
PAU_RS21145	DNAREP	NaN	NaN	E
PAU_RS15610	DNAREP	NaN	NaN	E
PAU_RS00020	DNAREP	NaN	NaN	E
PAU_RS00005	DNAREP	NaN	NaN	E
PAU_RS10020	DNAREP	NaN	NaN	E
PAU_RS22460	DNAREP	NaN	NaN	E
PAU_RS00010	DNAREP	NaN	NaN	E
PAU_RS07585	DNAREP	NaN	NaN	E
PAU_RS19380	DNAREP	NaN	NaN	E
PAU_RS03260	DNAREP	NaN	NaN	E
PAU_RS08285	DNAREP	NaN	NaN	E
PAU_RS06045	PROPCOALIG PPACOALm	NaN	NaN	E
PAU_RS08465	PHEt2r HISt2r	NaN	NaN	E
PAU_RS11895	Znabc	NaN	NaN	E
PAU_RS14020	IG3PS_1	135.406	1	NE
PAU_RS00025	ASAD 3OXPROPOR SCALDOR RMANDOR DIHOPICNADOR DIHOPICNADPOR FORMALDOR FORMBENZOR HONAPALDOR CMIPROPHEXDH TMIPROPHEXDH MSCALDOR 1NAPALDOR 2NAPALDOR HMSCALDOR GGLUGBALDOR GGGABADr GEROR RCITALOR SCITALOR ALADDPOR	NaN	NaN	E
PAU_RS00150	UAGDP G1PACT DELADGHCINT PELADGHCINT CCPELADGHCINT CCDELADGHCINT CCCYADGHCINT CYADGHCINT	NaN	NaN	E
PAU_RS00180	ATPS4r	NaN	NaN	E
PAU_RS00160	ATPS4r	NaN	NaN	E
PAU_RS00185	ATPS4r	NaN	NaN	E
PAU_RS00190	ATPS4r	NaN	NaN	E
PAU_RS00165	ATPS4r	NaN	NaN	E
PAU_RS00195	ATPS4r	NaN	NaN	E
PAU_RS00155	ATPS4r	NaN	NaN	E
PAU_RS00175	ATPS4r	NaN	NaN	E
PAU_RS00355		135.406	1	NE
PAU_RS15950		135.406	1	NE
PAU_RS00380		135.406	1	NE
PAU_RS04030		135.406	1	NE
PAU_RS00930		135.406	1	NE
PAU_RS02355		135.406	1	NE
PAU_RS04450		135.406	1	NE
PAU_RS01510		135.406	1	NE
PAU_RS08875		135.406	1	NE
PAU_RS01805	MALTTRabc MALTHXtexi	NaN	NaN	E
PAU_RS01810	SBTabc MNLabc TREabc	135.406	1	NE
PAU_RS01825	THZPSN	135.406	1	NE
PAU_RS01820		135.406	1	NE
PAU_RS01815		135.406	1	NE
PAU_RS01930	THZPSN THZPSN3	135.406	1	NE
PAU_RS06625	THZPSN THZPSN3 ICYSDS	135.406	1	NE
PAU_RS01935	THZPSN SCPADT THZPSN3	135.406	1	NE
PAU_RS01925	THZPSN DXYL5PTHST	135.406	1	NE
PAU_RS01920	THZPSN TYR4MPHL THZPSN3	135.406	1	NE
PAU_RS20635		135.406	1	NE
PAU_RS00775	CYSST	135.406	1	NE
PAU_RS01775		135.406	1	NE
PAU_RS02005	IMPC AICART 2DHPFALDL	135.406	1	NE
PAU_RS02180	ALPHNH	135.406	1	NE
PAU_RS02260		135.406	1	NE
PAU_RS20775		135.406	1	NE
PAU_RS02545	ACGAMPM PPM	135.406	1	NE
PAU_RS10455		135.406	1	NE
PAU_RS18595		135.406	1	NE
PAU_RS02555	CTTHICYSL	135.406	1	NE
PAU_RS17395	ACYSOXASULFL	135.406	1	NE
PAU_RS02560	CYSTS CYS SELCYSTS	NaN	NaN	E
PAU_RS02580	PRUK	135.406	1	NE
PAU_RS02735	AFAT RBFK	135.406	1	NE
PAU_RS15615	NNATr PETHCT ETAPCT	135.406	1	NE
PAU_RS02610		135.406	1	NE
PAU_RS14370		135.406	1	NE
PAU_RS02720		135.406	1	NE
PAU_RS14865		135.406	1	NE
PAU_RS02770	CBPS	135.406	1	NE
PAU_RS02765	CBPS	135.406	1	NE
PAU_RS02800	NADTHREPDH POTHREOR AOPOBUT PDX5PS	NaN	NaN	E
PAU_RS02840	THMabc	135.406	1	NE
PAU_RS02845	THMabc	135.406	1	NE
PAU_RS02835	THMabc	135.406	1	NE
PAU_RS02925		135.406	1	NE
PAU_RS08430		135.406	1	NE
PAU_RS20255		135.406	1	NE
PAU_RS03170	THDPS MCOAANTMT	NaN	NaN	E
PAU_RS03195		135.406	1	NE
PAU_RS24515		135.406	1	NE
PAU_RS16780		135.406	1	NE
PAU_RS03215	PACYTRANS	135.406	1	NE
PAU_RS21230		135.406	1	NE
PAU_RS03385	SULR FADRx2	NaN	NaN	E
PAU_RS03380	SULR FADRx2	NaN	NaN	E
PAU_RS03390	PAPSR APSR	NaN	NaN	E
PAU_RS20575	PAPSR	135.406	1	NE
PAU_RS03400	SHCHD2 UPP3MT	NaN	NaN	E
PAU_RS07935		135.406	1	NE
PAU_RS03405	SADT2 SADT	NaN	NaN	E
PAU_RS03410	SADT2 SADT	NaN	NaN	E
PAU_RS03950	HXPRT	135.406	1	NE
PAU_RS15970		135.406	1	NE
PAU_RS03990	MODIHTABMT	135.406	1	NE
PAU_RS04080	AHCYSNS MTAN	135.406	1	NE
PAU_RS04100		135.406	1	NE
PAU_RS01035	PPGPPDP GDPTPDP	135.406	1	NE
PAU_RS04140	CPS	135.406	1	NE
PAU_RS20170		135.406	1	NE
PAU_RS21090		135.406	1	NE
PAU_RS04145		135.406	1	NE
PAU_RS07515	SUCBZS PERYTHHL	NaN	NaN	E
PAU_RS04180		135.406	1	NE
PAU_RS06610		135.406	1	NE
PAU_RS10295		135.406	1	NE
PAU_RS04320	FBA2	135.406	1	NE
PAU_RS08485		135.406	1	NE
PAU_RS04375	ICHORS LEU23AMUT	NaN	NaN	E
PAU_RS04545	DHPDO	135.406	1	NE
PAU_RS04785		135.406	1	NE
PAU_RS01545		135.406	1	NE
PAU_RS07010		135.406	1	NE
PAU_RS10460		135.406	1	NE
PAU_RS02775		135.406	1	NE
PAU_RS04845		135.406	1	NE
PAU_RS18495		135.406	1	NE
PAU_RS04910	MTHFR3 MTHFC FLCYTAHL FLVRx MTHFD	NaN	NaN	E
PAU_RS05360		135.406	1	NE
PAU_RS05365		135.406	1	NE
PAU_RS05370	IPMD MM3OR1 OMCDC 3C2HMPOR	NaN	NaN	E
PAU_RS05375		135.406	1	NE
PAU_RS16195		135.406	1	NE
PAU_RS20695		135.406	1	NE
PAU_RS20700		135.406	1	NE
PAU_RS05685	GCCa	135.406	1	NE
PAU_RS05590	ACONT	135.406	1	NE
PAU_RS10035	ACONT KIEHYDHL MICITDr	135.406	1	NE
PAU_RS05755		135.406	1	NE
PAU_RS06035	APSULFAT	135.406	1	NE
PAU_RS02055	MALS	NaN	NaN	E
PAU_RS06455	PRFGLYAGLUTAL	135.406	1	NE
PAU_RS06585	ALATA_L2 ALATA_D2 THRA	NaN	NaN	E
PAU_RS09045	UDPGDC ULA4NFT	135.406	1	NE
PAU_RS06600	TREpts PHISTTRETRANS	135.406	1	NE
PAU_RS06775		135.406	1	NE
PAU_RS06790	FE3abc	NaN	NaN	E
PAU_RS01560	SUCpts ACMUM6PTRANS	135.406	1	NE
PAU_RS06820		135.406	1	NE
PAU_RS06780		135.406	1	NE
PAU_RS06785		135.406	1	NE
PAU_RS06940		135.406	1	NE
PAU_RS01835	ARGN	135.406	1	NE
PAU_RS06945		135.406	1	NE
PAU_RS07100	THFGLUS 10FTHFGLULL DHFS	135.406	1	NE
PAU_RS07115	5FLURAPRT	135.406	1	NE
PAU_RS09925	ANPRT	135.406	1	NE
PAU_RS07345	SGDS PNTEH	135.406	1	NE
PAU_RS07440	NADH6	135.406	1	NE
PAU_RS07435	NADH6	135.406	1	NE
PAU_RS07455	NADH6	135.406	1	NE
PAU_RS07465	NADH6	135.406	1	NE
PAU_RS07450	NADH6	135.406	1	NE
PAU_RS07475	NADH6	135.406	1	NE
PAU_RS07460	NADH6	135.406	1	NE
PAU_RS07425	NADH6	135.406	1	NE
PAU_RS07445	NADH6	135.406	1	NE
PAU_RS07470	NADH6	135.406	1	NE
PAU_RS07480	NADH6	135.406	1	NE
PAU_RS07485	NADH6	135.406	1	NE
PAU_RS07430	NADH6	135.406	1	NE
PAU_RS07570		135.406	1	NE
PAU_RS15685		135.406	1	NE
PAU_RS15695	RNDR1b RNDR2b	135.406	1	NE
PAU_RS15690		135.406	1	NE
PAU_RS07575		135.406	1	NE
PAU_RS15700	RNDR1b RNDR2b	135.406	1	NE
PAU_RS07925		135.406	1	NE
PAU_RS07920		135.406	1	NE
PAU_RS08390	ADSL1r ADSL2r	135.406	1	NE
PAU_RS07955	CBLAT	135.406	1	NE
PAU_RS09990	COBYATRANS	135.406	1	NE
PAU_RS08590	PRFGCL	135.406	1	NE
PAU_RS08670		135.406	1	NE
PAU_RS08850		135.406	1	NE
PAU_RS08860	MAN6PTRANS	135.406	1	NE
PAU_RS08855		135.406	1	NE
PAU_RS08865	SERD_L SERHL	135.406	1	NE
PAU_RS08965	MNabc FE2abc	NaN	NaN	E
PAU_RS08975	MNabc FE2abc	NaN	NaN	E
PAU_RS08980	MNabc FE2abc	NaN	NaN	E
PAU_RS08970	MNabc FE2abc	NaN	NaN	E
PAU_RS09030	CBL1abc	135.406	1	NE
PAU_RS04075	CBL1abc	135.406	1	NE
PAU_RS09025	CBL1abc	135.406	1	NE
PAU_RS21020	CBL1abc	135.406	1	NE
PAU_RS09315		135.406	1	NE
PAU_RS00310		135.406	1	NE
PAU_RS02635	HSK 4HTHRK	135.406	1	NE
PAU_RS09480		135.406	1	NE
PAU_RS24110		135.406	1	NE
PAU_RS09525		135.406	1	NE
PAU_RS09540	GAPD	NaN	NaN	E
PAU_RS04310		135.406	1	NE
PAU_RS19365	FALDH2 HOXMGLUTOR	135.406	1	NE
PAU_RS16745		135.406	1	NE
PAU_RS09920	IGPS RALDKETISO	135.406	1	NE
PAU_RS16165		135.406	1	NE
PAU_RS10040		135.406	1	NE
PAU_RS11320		135.406	1	NE
PAU_RS10105		135.406	1	NE
PAU_RS16040		135.406	1	NE
PAU_RS21110	PPC LTDCL PHYCBOXL TYRCBOX DIHOXPHALACBXL 5HLTDL 5HXKYNDCL	135.406	1	NE
PAU_RS10745	MEVNADPOR	135.406	1	NE
PAU_RS19885		135.406	1	NE
PAU_RS11240		135.406	1	NE
PAU_RS07545		135.406	1	NE
PAU_RS11375		135.406	1	NE
PAU_RS11370		135.406	1	NE
PAU_RS11365		135.406	1	NE
PAU_RS11350		135.406	1	NE
PAU_RS11540		135.406	1	NE
PAU_RS05330		135.406	1	NE
PAU_RS11555		135.406	1	NE
PAU_RS10285	MI3PS	135.406	1	NE
PAU_RS11850	PYK4 PYK2 PYK3 PYK6	135.406	1	NE
PAU_RS09260	DAPOP AGPOP	135.406	1	NE
PAU_RS12945	MOD LA2METHPTPPMETP MOD_4mop LA3METHPTPPMETB MOD_3mop LA2METHPTPPMETB	135.406	1	NE
PAU_RS13085	HURH	135.406	1	NE
PAU_RS13175	D5KGK DEOXGLUCISO	135.406	1	NE
PAU_RS13165	D5KGK	135.406	1	NE
PAU_RS13700	GTPG1PGUAT	135.406	1	NE
PAU_RS13765	CYTK1 CYTK2	NaN	NaN	E
PAU_RS03500	UTUP DATCY DATUP DGTUP DGTCY DTTGY DTTUP DCTUP DUTUP DCTCP DUTCP FCLK FLURIPT	135.406	1	NE
PAU_RS13805	OBTFL	135.406	1	NE
PAU_RS13810		135.406	1	NE
PAU_RS13915		135.406	1	NE
PAU_RS13905		135.406	1	NE
PAU_RS13920		135.406	1	NE
PAU_RS13995	LHISO LHIST HISTD	135.406	1	NE
PAU_RS14005	SBP HISTP	135.406	1	NE
PAU_RS14015		135.406	1	NE
PAU_RS03675		135.406	1	NE
PAU_RS14075	ATPGALAC1PT	135.406	1	NE
PAU_RS14100	DCTPAHL	135.406	1	NE
PAU_RS14525	SUCOAS ITCOALm	NaN	NaN	E
PAU_RS14530	SUCOAS ITCOALm	NaN	NaN	E
PAU_RS18565		135.406	1	NE
PAU_RS18575		135.406	1	NE
PAU_RS18580		135.406	1	NE
PAU_RS18590		135.406	1	NE
PAU_RS18585		135.406	1	NE
PAU_RS14565		135.406	1	NE
PAU_RS14615		135.406	1	NE
PAU_RS14610		135.406	1	NE
PAU_RS14620		135.406	1	NE
PAU_RS15860	PROTBIOSYN	NaN	NaN	E
PAU_RS20890	PROTBIOSYN	NaN	NaN	E
PAU_RS20945	PROTBIOSYN	NaN	NaN	E
PAU_RS00135		135.406	1	NE
PAU_RS21140	SUCHMSSELCYSL	135.406	1	NE
PAU_RS09005	PROTBIOSYN	NaN	NaN	E
PAU_RS20895	PROTBIOSYN	NaN	NaN	E
PAU_RS15600	PROTBIOSYN	NaN	NaN	E
PAU_RS20045	PROTBIOSYN	NaN	NaN	E
PAU_RS11930	PROTBIOSYN	NaN	NaN	E
PAU_RS01680	PROTBIOSYN	NaN	NaN	E
PAU_RS18100	PROTBIOSYN	NaN	NaN	E
peg4539	PROTBIOSYN	NaN	NaN	E
PAU_RS15845	PROTBIOSYN	NaN	NaN	E
PAU_RS20885	PROTBIOSYN	NaN	NaN	E
PAU_RS18105	PROTBIOSYN	NaN	NaN	E
PAU_RS22505		135.406	1	NE
PAU_RS20845		135.406	1	NE
PAU_RS20835	PROTBIOSYN	NaN	NaN	E
PAU_RS20830	PROTBIOSYN	NaN	NaN	E
PAU_RS15925	PROTBIOSYN	NaN	NaN	E
PAU_RS20840	PROTBIOSYN	NaN	NaN	E
PAU_RS20935	PROTBIOSYN	NaN	NaN	E
PAU_RS13430	PROTBIOSYN	NaN	NaN	E
PAU_RS19960	PROTBIOSYN	NaN	NaN	E
PAU_RS20050	PROTBIOSYN	NaN	NaN	E
PAU_RS21725	PROTBIOSYN	NaN	NaN	E
PAU_RS20920	PROTBIOSYN	NaN	NaN	E
PAU_RS02730	PROTBIOSYN	NaN	NaN	E
PAU_RS20915	PROTBIOSYN	NaN	NaN	E
PAU_RS01685	PROTBIOSYN	NaN	NaN	E
PAU_RS09365		135.406	1	NE
PAU_RS00690		135.406	1	NE
PAU_RS17575	PROTBIOSYN	NaN	NaN	E
PAU_RS20930	PROTBIOSYN	NaN	NaN	E
PAU_RS01715	PROTBIOSYN	NaN	NaN	E
PAU_RS21720	PROTBIOSYN	NaN	NaN	E
PAU_RS20200	PROTBIOSYN	NaN	NaN	E
PAU_RS20780	PROTBIOSYN 5FMTHFGLUTFMTRANS HMR_9726	NaN	NaN	E
PAU_RS09010	PROTBIOSYN	NaN	NaN	E
PAU_RS08990	PROTBIOSYN	NaN	NaN	E
PAU_RS09015	PROTBIOSYN	NaN	NaN	E
PAU_RS23515	PROTBIOSYN	NaN	NaN	E
PAU_RS21875	PROTBIOSYN	NaN	NaN	E
PAU_RS09000	PROTBIOSYN	NaN	NaN	E
PAU_RS00325	PROTBIOSYN	NaN	NaN	E
PAU_RS04900	PROTBIOSYN	NaN	NaN	E
PAU_RS20910	PROTBIOSYN	NaN	NaN	E
PAU_RS20900	PROTBIOSYN	NaN	NaN	E
PAU_RS20880	PROTBIOSYN	NaN	NaN	E
PAU_RS20865	PROTBIOSYN	NaN	NaN	E
PAU_RS02740	PROTBIOSYN	NaN	NaN	E
PAU_RS20955	PROTBIOSYN	NaN	NaN	E
PAU_RS13825	PROTBIOSYN SECTRS	NaN	NaN	E
PAU_RS01135	PROTBIOSYN	NaN	NaN	E
PAU_RS06855	PROTBIOSYN GLUTRS	NaN	NaN	E
PAU_RS03275	PROTBIOSYN	NaN	NaN	E
PAU_RS20905	PROTBIOSYN	NaN	NaN	E
PAU_RS20925	PROTBIOSYN	NaN	NaN	E
PAU_RS12060	PROTBIOSYN	NaN	NaN	E
PAU_RS01130	PROTBIOSYN	NaN	NaN	E
PAU_RS20950	PROTBIOSYN	NaN	NaN	E
PAU_RS20860	PROTBIOSYN	NaN	NaN	E
PAU_RS20875	PROTBIOSYN	NaN	NaN	E
PAU_RS20185	PROTBIOSYN	NaN	NaN	E
PAU_RS20940	PROTBIOSYN	NaN	NaN	E
PAU_RS05985	PROTBIOSYN	NaN	NaN	E
PAU_RS01720	PROTBIOSYN	NaN	NaN	E
PAU_RS20855	PROTBIOSYN	NaN	NaN	E
PAU_RS20870	PROTBIOSYN	NaN	NaN	E
PAU_RS06725	PROTBIOSYN	NaN	NaN	E
PAU_RS14085	PROTBIOSYN METTRS	NaN	NaN	E
PAU_RS03185	PROTBIOSYN	NaN	NaN	E
PAU_RS16205		135.406	1	NE
PAU_RS03115		135.406	1	NE
PAU_RS16300	ACODA	135.406	1	NE
PAU_RS06480	NADS1 DNGALh	135.406	1	NE
PAU_RS16970		135.406	1	NE
PAU_RS16980	CYTBO3	NaN	NaN	E
PAU_RS12295		135.406	1	NE
PAU_RS14500		135.406	1	NE
PAU_RS04305		135.406	1	NE
PAU_RS16985	CYTBO3	NaN	NaN	E
PAU_RS16975	CYTBO3	NaN	NaN	E
PAU_RS16990	CYTBO3	NaN	NaN	E
PAU_RS17005	DPR	135.406	1	NE
PAU_RS17095		135.406	1	NE
PAU_RS02365	THMPP	135.406	1	NE
PAU_RS17475	DB4PS	NaN	NaN	E
PAU_RS18085	GLUSy	135.406	1	NE
PAU_RS18090	GLUSy	135.406	1	NE
PAU_RS18165		135.406	1	NE
PAU_RS03130		135.406	1	NE
PAU_RS18520	GLYCDx	135.406	1	NE
PAU_RS18670		135.406	1	NE
PAU_RS02570		135.406	1	NE
PAU_RS01965		135.406	1	NE
PAU_RS19145	GNK	135.406	1	NE
PAU_RS07325	SOTA	135.406	1	NE
PAU_RS19465	LDH_L LACFCYTOR 2HBO MCLORi L_LACD2 L_LACD3	135.406	1	NE
PAU_RS19555	FE3DCITabc	135.406	1	NE
PAU_RS19565	FE3DCITabc	135.406	1	NE
PAU_RS19570		135.406	1	NE
PAU_RS19830	PYCBXT MOXPCOAPYCBXT	NaN	NaN	E
PAU_RS19845		135.406	1	NE
PAU_RS20010	ATPIPENT ADPIPENT	135.406	1	NE
PAU_RS13770	PSCIT	NaN	NaN	E
PAU_RS20090		135.406	1	NE
PAU_RS20465	ADNCYC DCHMETHCHL	135.406	1	NE
PAU_RS20980	PNTK KHK APNPT ATPS1PT APCPT	135.406	1	NE
PAU_RS21015	PROTSEREPI BTNCOAL BTAMPACL	135.406	1	NE
PAU_RS20450	DAPE	NaN	NaN	E
PAU_RS21540		135.406	1	NE
PAU_RS21600		135.406	1	NE
PAU_RS21575		135.406	1	NE
PAU_RS21590		135.406	1	NE
PAU_RS21605	G3PD1ir G3PD2	NaN	NaN	E
PAU_RS21630	THRD	NaN	NaN	E
PAU_RS21710		135.406	1	NE
PAU_RS21645		135.406	1	NE
PAU_RS07715		135.406	1	NE
PAU_RS21735	PPCDC PEPCK_re ITPOXACCBXL PPNCL3 PPNCL2	135.406	1	NE
PAU_RS21740		135.406	1	NE
PAU_RS17555	UDCPDP	NaN	NaN	E
PAU_RS21750		135.406	1	NE
PAU_RS00220	ASNS2	135.406	1	NE
PAU_RS00255	ATPDR5PT PFK26AMP DRBK	135.406	1	NE
PAU_RS00330	PGLYCP METPTGLYCPH	135.406	1	NE
PAU_RS00335	RPE ACERACE	NaN	NaN	E
PAU_RS00350	DHQS	NaN	NaN	E
PAU_RS00405	PPCK	135.406	1	NE
PAU_RS00450	CYNL CARBMHL CBMD CYNTAH	135.406	1	NE
PAU_RS00455	DICHPHOR CHPHOR	135.406	1	NE
PAU_RS00480	PIt2r PPItex	NaN	NaN	E
PAU_RS00515	GLUDy	135.406	1	NE
PAU_RS00590	UDPGLCHL MNNH	135.406	1	NE
PAU_RS00600	FUMt2r SUCCt2r	NaN	NaN	E
PAU_RS00615	MANAO	135.406	1	NE
PAU_RS00620	GUI1 GUI2	135.406	1	NE
PAU_RS00625	GLC1PG16BP GLC1PAG16BP DDGLK	135.406	1	NE
PAU_RS00660	G3PD G3PD5 G3PD6 G3PD7	135.406	1	NE
PAU_RS00675	CYANST	135.406	1	NE
PAU_RS00855	CPPPGO2	135.406	1	NE
PAU_RS00875	GLNS GLNSP2 GLNSP1 GLNSP3	135.406	1	NE
PAU_RS00935	XANt2	135.406	1	NE
PAU_RS00940	GLUt4	NaN	NaN	E
PAU_RS01120	VPAMTr	NaN	NaN	E
PAU_RS01450	GTHOr	NaN	NaN	E
PAU_RS01515	SDPTA ACOTA	NaN	NaN	E
PAU_RS01795	GALT1	NaN	NaN	E
PAU_RS01855	AMALT1 AMALT2 AMALT3 AMALT4 AMYLOGLYTRANS	NaN	NaN	E
PAU_RS01860	MLTP1 MLTP2 MLTP3	NaN	NaN	E
PAU_RS01940	TMPPP	135.406	1	NE
PAU_RS01975	UPPDC1 UPPDC2	135.406	1	NE
PAU_RS02000	PRAGSr	135.406	1	NE
PAU_RS02030	ACOAGPOAT HSST HSERTA	135.406	1	NE
PAU_RS02060	ICL	NaN	NaN	E
PAU_RS02315	RADH HMR_6647 ALDD19xr	135.406	1	NE
PAU_RS02535	DRPA	NaN	NaN	E
PAU_RS02540	TMDPP NADPEPDTT	135.406	1	NE
PAU_RS02550	PUNP1 PUNP5 PUNP4 PUNP3 PNP NP1 PUNP7 DURIPP PUNP2 PUNP6	NaN	NaN	E
PAU_RS02640	THRS 4HTHRS	135.406	1	NE
PAU_RS02655	ARGGLYAT ARGTAUAT ARGABUTAT S7PGALD3PGT	NaN	NaN	E
PAU_RS02665	GALT UGLT	NaN	NaN	E
PAU_RS02755	IPDPS_syn DMPPS_syn DMPPS IPDPS IPDPFDXOR	NaN	NaN	E
PAU_RS02760	H4THDPR DHDPRy	NaN	NaN	E
PAU_RS02780	CBXETHALAOR THFOR2 FOLR2 DHFR	NaN	NaN	E
PAU_RS02785	AP4AH	135.406	1	NE
PAU_RS02865	TMDS SAM24MT CYARTMT	NaN	NaN	E
PAU_RS02920	ACGS	135.406	1	NE
PAU_RS03205	DXPRIi	NaN	NaN	E
PAU_RS03210	FDIPIPDIPFT UDCPDPS IPDPCT	NaN	NaN	E
PAU_RS03235	U23GAAT	NaN	NaN	E
PAU_RS03240	4ISOHELS 6M3HOAHL 8M3HDAL 2MPCTF 12M3HTDH 14M3HDEC 5M3HHAL 7M3HOACPL 9M3HDL 11MHDOD 13M3HTDAHL 15M3HEXDA 3HAD180 HGLACPHL HPIMHL	NaN	NaN	E
PAU_RS13340	3HAD40_1 3HAD160 3HAD80 3HAD100 3HAD120 3HAD60 HEDACPTRANS	135.406	1	NE
PAU_RS03245	UAGAAT	NaN	NaN	E
PAU_RS03250	UDPGALACT LPADSS	NaN	NaN	E
PAU_RS03320	GMHEPPA	NaN	NaN	E
PAU_RS03415	ADSK	135.406	1	NE
PAU_RS03425	CTPMEPCYTT MEPCT	NaN	NaN	E
PAU_RS03430	CDPGS MECDPS	NaN	NaN	E
PAU_RS03505	FCI DEOXCORTKETISO	135.406	1	NE
PAU_RS03515	FCLPA	135.406	1	NE
PAU_RS03770	BETALDHx BETALDHy	135.406	1	NE
PAU_RS03785	SPMDabc	135.406	1	NE
PAU_RS03865	TGBPA	135.406	1	NE
PAU_RS03930	ADMDC	135.406	1	NE
PAU_RS03935	SPMS	135.406	1	NE
PAU_RS03980	ASP1DC	135.406	1	NE
PAU_RS03985	PBAL	135.406	1	NE
PAU_RS03995	HPPK_1 HPPK2	135.406	1	NE
PAU_RS04060	DIAHEXAMUT G1SAT	NaN	NaN	E
PAU_RS04220	GLYOX	135.406	1	NE
PAU_RS04270	F6PGA3PGAT S7PGA3PGAT CBPAORNCBT	NaN	NaN	E
PAU_RS04315	ATPGLU1PT PGK	NaN	NaN	E
PAU_RS04380	DHBSr	135.406	1	NE
PAU_RS04385	ICHORT	135.406	1	NE
PAU_RS04390	DHBD	135.406	1	NE
PAU_RS04520	DHEDAA	135.406	1	NE
PAU_RS04525	OHEDH 24DHHEDHYLY	135.406	1	NE
PAU_RS04530	GAPDi_nadp SSALx	135.406	1	NE
PAU_RS04540	CMHMI	135.406	1	NE
PAU_RS04550	CMCMSAD	135.406	1	NE
PAU_RS04555	HHDDI	135.406	1	NE
PAU_RS04560	OXPENTTRICL	135.406	1	NE
PAU_RS04890	USHD	NaN	NaN	E
PAU_RS05300	LCADi GLYALDDr ALDD2x	135.406	1	NE
PAU_RS05340	OPAH AGMT	135.406	1	NE
PAU_RS05440	UDPMAPEPT PAPPT3 AGLPET r07384	NaN	NaN	E
PAU_RS05455	UAGPT3 UAGPT2	NaN	NaN	E
PAU_RS05460	UAMAS	NaN	NaN	E
PAU_RS05465	ALAALAr	NaN	NaN	E
PAU_RS05485	UHGADA	NaN	NaN	E
PAU_RS05520	DPCOAK ADNK1	NaN	NaN	E
PAU_RS05540	NNDPR	135.406	1	NE
PAU_RS05580	PDHbr	135.406	1	NE
PAU_RS05635	RPI	NaN	NaN	E
PAU_RS05640	PGCD	135.406	1	NE
PAU_RS05645	FTHFCL UAAGLS1	135.406	1	NE
PAU_RS05665	OMPHHX 2OMPHOX	135.406	1	NE
PAU_RS05775	ABTA	135.406	1	NE
PAU_RS06065	AHSERL2 SHSL2 AHAL	135.406	1	NE
PAU_RS06080	TAUDO	135.406	1	NE
PAU_RS06140	MEVK1 ABFPT KARA2	135.406	1	NE
PAU_RS06210	NADK NADK5	NaN	NaN	E
PAU_RS06250	IPDDI	135.406	1	NE
PAU_RS06330	ASPO1 ASPO6 CYHEXAMOR ASPO3 ASPO5 ASPO4	135.406	1	NE
PAU_RS06380	PDX5PS2 PDX5PS	NaN	NaN	E
PAU_RS06590	PPPNt2r	135.406	1	NE
PAU_RS06605	TRE6PH MLTG1 MLTG2	NaN	NaN	E
PAU_RS06700	NDPK2 NDPK1 NDPK3 NDPK9 NDPK8 NDPK5 NDPK4 NDPK7 NDPK6 NDPK10	NaN	NaN	E
PAU_RS06720	MECDPDH2 H2MB4PFDXOXOR MECDPDH5	NaN	NaN	E
PAU_RS06755	CPPPGO	135.406	1	NE
PAU_RS06895	HEX1 GLCBPP	135.406	1	NE
PAU_RS06910	OCDCAt2 HDCAt2 TTDCAt2	NaN	NaN	E
PAU_RS06955	CDPGLC46DH URCN_1	135.406	1	NE
PAU_RS06960	PHALAAML HISDr	135.406	1	NE
PAU_RS06975	CHORS FARNDIPL	NaN	NaN	E
PAU_RS07075	PERD	NaN	NaN	E
PAU_RS07330	AST ACOAAG3PAT	135.406	1	NE
PAU_RS07335	SGSAD	135.406	1	NE
PAU_RS07340	SADH	135.406	1	NE
PAU_RS07395	ACKr APPTm ATPPROHISPT	NaN	NaN	E
PAU_RS07415	GF6PTA_1 ALATA_L	NaN	NaN	E
PAU_RS07500	GOXSUCALDT 2S6HCCi SEPHCHCS	NaN	NaN	E
PAU_RS07505	SHCHCS3	NaN	NaN	E
PAU_RS07510	NPHS CPHOXBUTCOADH	NaN	NaN	E
PAU_RS07520	SUCBZL	NaN	NaN	E
PAU_RS07580	r03875 AMETCLYSMETT OHPHM AMETAHCYU8 HMR_6976 HMR_6977 DMQMT	135.406	1	NE
PAU_RS07780	OXACOAL ADCPS2 ADCPS1	135.406	1	NE
PAU_RS07795	RE2124C CODSCL7MTDC	135.406	1	NE
PAU_RS07810	HOXNDDSUCHL CHOXMUCSALD HOXHEPDIEAH HOXCHPENDIEAH HOXMOCTDAHL HOXHEXDBZHL HOXOCTDAHL OCHCCH IPOXCHEXCCOA HOXKNTRIDFUMHL DIHOXNICHL r07802 r07831 TRIHOXCYHEXAHL CODSCL5DA	135.406	1	NE
PAU_RS07825	SHCHCC	135.406	1	NE
PAU_RS07835	ADCYRS	135.406	1	NE
PAU_RS07840	ADOCBIK ACBIPGT ADCOBGTPT	NaN	NaN	E
PAU_RS07845	ADOCBLS	NaN	NaN	E
PAU_RS07855	RZ5PP	NaN	NaN	E
PAU_RS07860	NNDMBRT	NaN	NaN	E
PAU_RS07940	THRPDC	135.406	1	NE
PAU_RS08130	TRPt2r	NaN	NaN	E
PAU_RS08160	LYSt2r	135.406	1	NE
PAU_RS08210	RRETOR	135.406	1	NE
PAU_RS08250	MCOATA 2MACPT 3MBCOT 2MPCAC 12MTDECACPT 14MHDECACPT 13MTDECACPT 15MHDECACPT 12MTIDECACPT 14MPDECACPT MYACPAT HDACPAT STEACPT	NaN	NaN	E
PAU_RS08270	CITCOAOXAL ADCL	135.406	1	NE
PAU_RS08280	DTMPK	NaN	NaN	E
PAU_RS08305	ATPCELB6PT TMK	NaN	NaN	E
PAU_RS08315	NADH10 NADH5 NADH9	135.406	1	NE
PAU_RS08415	r0082 r0422 ICDHyr	NaN	NaN	E
PAU_RS08480	HMPK1 PMPK	135.406	1	NE
PAU_RS08550	ADNUC GNNUC INSH XTSNH	135.406	1	NE
PAU_RS08580	SPMDAT1 SPMDAT2	135.406	1	NE
PAU_RS08600	URAt2	135.406	1	NE
PAU_RS08660	DHPS_h H4THDPS	NaN	NaN	E
PAU_RS08760	SDPDS	NaN	NaN	E
PAU_RS08775	ME2	135.406	1	NE
PAU_RS08805	IMPD	135.406	1	NE
PAU_RS09040	HMR_0763 ULA4NFTRANS UPLA4FNT	135.406	1	NE
PAU_RS09170	PPS	135.406	1	NE
PAU_RS09295	ADMETTHFMT	135.406	1	NE
PAU_RS09330	LGTHL SFLACBISFL	135.406	1	NE
PAU_RS09355	PYAM5PO PDX5POi PYDXO_1 PYDXNO	NaN	NaN	E
PAU_RS09385	DDMAT5 MCMAT2 HACPMCOAT OACPMCOAT DACPMCOAT TDACPMCOAT OCDEACPOR MCMAT8 4MTHACP 6MTR2EO 8MT2ACP 10MTDAO 12TTACA 14MTHEAO 5MTH2EO 7MTROCAC 9MDACP 11MTRDOC 13MTTDAO 15MTHACP 4MTRPE 6MTHAO 8METNO 10MTU2A 12MTT2E 14MTP2EA TRO2EAO EGMEACPR PIMR EAR180x EAR180y EAR80y EAR120y EAR40y EAR160y EAR100y EAR160x EAR140y EAR60y EPMEACPR	NaN	NaN	E
PAU_RS09555	NACASPAH NFORMASPAHL NAASPAHL NNAM	135.406	1	NE
PAU_RS09575	SELNPS_cho	135.406	1	NE
PAU_RS09775	FTHFD	135.406	1	NE
PAU_RS09790	GALUi	NaN	NaN	E
PAU_RS09795	UDPGD	135.406	1	NE
PAU_RS09800	GULGALAC DTDPGLC5EPI DTDPGLC35EPI UDPGALNAC6DH ALLULPE	135.406	1	NE
PAU_RS09810	ATPR5P1PT TMDK1 DURIK1	135.406	1	NE
PAU_RS10060	OMPDC	135.406	1	NE
PAU_RS10370	PROLOR CHOXPROLOR LLYS6OR	135.406	1	NE
PAU_RS10375	PRORACE 4HPROE	135.406	1	NE
PAU_RS10390	PYALDOR 2OXALDOR LCADi_D 25DOPOXRED	135.406	1	NE
PAU_RS10410	ARAI MPAKI	135.406	1	NE
PAU_RS10415	FUM	135.406	1	NE
PAU_RS10545	3HPPD MSAR PSURIK	135.406	1	NE
PAU_RS10635	XYLTD_D	135.406	1	NE
PAU_RS10655	APATr LALAOXPROPAT	NaN	NaN	E
PAU_RS11135	HOXGLUT1CBXL OXADC	135.406	1	NE
PAU_RS11355	HPPPNDO DHCINDO	135.406	1	NE
PAU_RS11360	DIHCHEXPROPOR DHCIND	135.406	1	NE
PAU_RS11390	HOXPENTHL	135.406	1	NE
PAU_RS11495	Niabc	135.406	1	NE
PAU_RS11590	ARGORNt7	135.406	1	NE
PAU_RS11780	G6PDH2r G6PBDH	135.406	1	NE
PAU_RS12165	KDOPS	NaN	NaN	E
PAU_RS12185	GLUTRR COALDDH CONALDOR PYLALDOX SINALDOR	NaN	NaN	E
PAU_RS12195	CDPMEK	NaN	NaN	E
PAU_RS12200	ATPR5PDIPT	135.406	1	NE
PAU_RS12365	H2Ot	NaN	NaN	E
PAU_RS12395	PGSA120 PGSA140 PGSA141 PGSA160 PGSA161 PGSA180 PGSA181 IHDECCDPG3PT AIHDECCDPG3PT ITDECCDPG3PT IPDECCDPG3PT AIPDECCDPG3PT IHXDECCDPG3PT CDPDAGTRANS	NaN	NaN	E
PAU_RS12555	SERD_D ABUTCOAAML	135.406	1	NE
PAU_RS12595	PROt4 XYLK	NaN	NaN	E
PAU_RS12600	PUTA3 P5CD PROQOXRED PROD3	135.406	1	NE
PAU_RS13005	HEMEti	NaN	NaN	E
PAU_RS13110	DDACPKDO2T	NaN	NaN	E
PAU_RS13170	2INSD	135.406	1	NE
PAU_RS13300	MGSA GERDIPL	135.406	1	NE
PAU_RS13405	TETHBEROR TETHCOLOR TETHPALMOR DHORD5 DHORD2	NaN	NaN	E
PAU_RS13425	SUCR1FRUCT NAPRT NAMNPP	NaN	NaN	E
PAU_RS13470	SALCOD HOXNAPOR MSACLOR HOXMSACLOR CRESOR	135.406	1	NE
PAU_RS13715	AMITP TDSK	NaN	NaN	E
PAU_RS13775	AHCi PSERT OHPBAT	NaN	NaN	E
PAU_RS13790	ASNN	NaN	NaN	E
PAU_RS13850	TRDR	135.406	1	NE
PAU_RS14050	GNDc GND	135.406	1	NE
PAU_RS14070	DCTPD2 DCTPD	135.406	1	NE
PAU_RS14105	ME1	135.406	1	NE
PAU_RS14120	GTPCI_2 r0120 r0708 r0775 r0777	135.406	1	NE
PAU_RS14185	FEROc	NaN	NaN	E
PAU_RS14315	HMR_0634 AOXSr	135.406	1	NE
PAU_RS14320	MCPST HMR_6515 BTS6	135.406	1	NE
PAU_RS14325	AMAOTr	135.406	1	NE
PAU_RS14330	OACARNAHL PGL	135.406	1	NE
PAU_RS14380	NMNP	NaN	NaN	E
PAU_RS14385	QULNS	135.406	1	NE
PAU_RS14645	PC8XM CPC8MM PGMT	NaN	NaN	E
PAU_RS15170	G6PDA TMN	135.406	1	NE
PAU_RS15175	AALAAHL AGDC	135.406	1	NE
PAU_RS15550	2OMMBOOR	135.406	1	NE
PAU_RS15660	OACPLCPOT GCCVSOT	135.406	1	NE
PAU_RS15665	LCPFESCSPSULFT GCVLCPFESCSPSULFT	135.406	1	NE
PAU_RS15765	PSSA120 PSSA140 PSSA141 PSSA160 PSSA161 PSSA180 PSSA181 IHDCDPPT AIHDCDPPT ITDCDPPT IPDCDPPT AIPDCDPPT IHXDCDPPT	NaN	NaN	E
PAU_RS15820	PPNDH GLUTHL	135.406	1	NE
PAU_RS15880	RHCCE	135.406	1	NE
PAU_RS15885	GLUCYS	NaN	NaN	E
PAU_RS15935	METHEXAML	135.406	1	NE
PAU_RS15955	G5SD	135.406	1	NE
PAU_RS15960	GLU5K	135.406	1	NE
PAU_RS15995	GPDDA1 GPDDA2 GPDDA4	135.406	1	NE
PAU_RS16170	S7PI	NaN	NaN	E
PAU_RS16240	GTHS	NaN	NaN	E
PAU_RS16265	CELYSOR PRO1x P5CR	135.406	1	NE
PAU_RS16770	INSK GSNK	135.406	1	NE
PAU_RS16775	FCLT_2	135.406	1	NE
PAU_RS16805	ADPT	135.406	1	NE
PAU_RS16825	BTNt	135.406	1	NE
PAU_RS16870	NH4t FACOAE180 FACOAE120 FACOAE100 FACOAE80 FACOAE60 FACOAE141 FACOAE161	NaN	NaN	E
PAU_RS16900	FORMFOLLIG	135.406	1	NE
PAU_RS17225	NMNDA r06134	135.406	1	NE
PAU_RS17235	TMPK PGPHYD	NaN	NaN	E
PAU_RS17245	RBFSa	NaN	NaN	E
PAU_RS17285	ACPpds	135.406	1	NE
PAU_RS17310	GTHRDH_syn r0648 r0649	135.406	1	NE
PAU_RS17320	ILEt2r	NaN	NaN	E
PAU_RS17350	SPHMYECHOPHL MI145PP MI1345PP 23CN2P1 23CN2P2 23CN2P3 23CN2P4	135.406	1	NE
PAU_RS14860	SELCYSTL	135.406	1	NE
PAU_RS17445	PDE1 GCPN SERPEEPHL CYNUCHL	135.406	1	NE
PAU_RS17450	ADPRDP_1	135.406	1	NE
PAU_RS17530	GMHEPAT	NaN	NaN	E
PAU_RS17550	GDPGALPT	135.406	1	NE
PAU_RS17560	DDPGALA DHNPA2r	135.406	1	NE
PAU_RS18210	KDOPP CAt4	NaN	NaN	E
PAU_RS18215	A5PISO	NaN	NaN	E
PAU_RS18380	PNTOt4	135.406	1	NE
PAU_RS18535	GLY3Pt2	NaN	NaN	E
PAU_RS18640	PROTDITOR	135.406	1	NE
PAU_RS18675	HPYRDC CMLDC	135.406	1	NE
PAU_RS19185	PPPGO3 PPPGO	135.406	1	NE
PAU_RS19210	OPHBDC	135.406	1	NE
PAU_RS19250	HMR_0654 OPHHX	135.406	1	NE
PAU_RS19260	URFGTT AMMQT8_2 2DMMQ7MT AMMQLT8	135.406	1	NE
PAU_RS19270	PYNP2r	135.406	1	NE
PAU_RS19295	MHPGLUT METHT SELHCYSTRANS	135.406	1	NE
PAU_RS19485	ATPVIOPT DAGK120 DAGK140 DAGK141 DAGK160 DAGK161 DAGK180 DAGK181 IHDAGLYKI AIHDAGLYKI ITDAGLYKI IPDAGLYKI AIPDAGLYKI IHXDAGLYKI	135.406	1	NE
PAU_RS19490	G3PAT120 G3PAT140 G3PAT141 G3PAT160 G3PAT161 G3PAT180h G3PAT181 G3PAT160_1 MYG3PACT G3PAT180_1 IHDG3PACT AIHDG3PACT ITDG3PACT IPDG3PACT AIPDG3PACT IHXDG3PACT	NaN	NaN	E
PAU_RS19495	ASPVIDMALLT HBZOPT HBZNPT	135.406	1	NE
PAU_RS19500	CHRPL GLYC3PACOATRANS 1AG3PACOATRANS G3PAT180	135.406	1	NE
PAU_RS19510	XYLI2 HMR_7748 G6PI XYLI1 HMR_7749	NaN	NaN	E
PAU_RS19820	OCBT	135.406	1	NE
PAU_RS19855	RNTR1 RNTR2 RNTR3 RNTR4 FORM2OXRED GTPFOROXRED CTPFOROXRED UTPFOROXRED RNTR1c2 RNTR2c2 RNTR3c2 RNTR4c2	NaN	NaN	E
PAU_RS19995	PGAMT LYLECACMUT	NaN	NaN	E
PAU_RS20085	MDH	NaN	NaN	E
PAU_RS20095	PPA UM4PL	135.406	1	NE
PAU_RS20135	BPNT MI34PP PI34P4P	NaN	NaN	E
PAU_RS20165	DMLARGDMAHL	135.406	1	NE
PAU_RS20245	LEADMALLT	135.406	1	NE
PAU_RS20305	HOXBENZCBXL PSD120 PSD140 PSD141 PSD160 PSD161 PSD180 PSD181 IHDPSERDCBXL AIHDPSERDCBXL ITDPSERDCBXL IPDPSERDCBXL AIPDPSERDCBXL IHXDPSERDCBXL	NaN	NaN	E
PAU_RS20405	LPLIPAL2A120P LPLIPAL2A140P LPLIPAL2A141P LPLIPAL2A160P LPLIPAL2A161P LPLIPAL2A180P LPLIPAL2A181P LPLIPAL2E120P LPLIPAL2E140P LPLIPAL2E141P LPLIPAL2E160P LPLIPAL2E161P LPLIPAL2E180P LPLIPAL2E181P LPLIPAL2G120P LPLIPAL2G140P LPLIPAL2G141P LPLIPAL2G160P LPLIPAL2G161P LPLIPAL2G180P LPLIPAL2G181P LPLIPAL2A120 LPLIPAL2A140 LPLIPAL2A141 LPLIPAL2A160 LPLIPAL2A161 LPLIPAL2A180 LPLIPAL2A181 LPLIPAL2E120 L…	NaN	NaN	E
PAU_RS20480	HMBS	NaN	NaN	E
PAU_RS20540	APAT2rm TAUOXGLUAT	NaN	NaN	E
PAU_RS20555	GALCTD TDPGDH	NaN	NaN	E
PAU_RS20565	UAG2EMA UAG2E CDPDEOXGLCEPI	135.406	1	NE
PAU_RS20585	THIORDXi ACGAMT	NaN	NaN	E
PAU_RS20595	GDTP DSBDR	135.406	1	NE
PAU_RS20670	THRD_L	135.406	1	NE
PAU_RS20675	DHAD1 DHAD2	NaN	NaN	E
PAU_RS20680	LEUTA VALTA ILETA	NaN	NaN	E
PAU_RS20755	SHK3Dr	NaN	NaN	E
PAU_RS21010	UAPGR	NaN	NaN	E
PAU_RS21085	ARGSL ALCOAAML	135.406	1	NE
PAU_RS21100	AGPR	135.406	1	NE
PAU_RS21125	MTHFO_nadp MTHFO	NaN	NaN	E
PAU_RS21130	HSPMS SHSL4r SPMDPUTABUTT SUCCYSTTHIO AHSL	NaN	NaN	E
PAU_RS21170	NARDMALLT	135.406	1	NE
PAU_RS21180	DHNAOT4	NaN	NaN	E
PAU_RS21190	GLYCt	NaN	NaN	E
PAU_RS21200	GLYK FRDO ATPEPT	NaN	NaN	E
PAU_RS21215	TPI	NaN	NaN	E
PAU_RS21635	GLYAT CDPPH NDP7	NaN	NaN	E
PAU_RS21640	AGMHE	NaN	NaN	E
PAU_RS21660	HEPT1	NaN	NaN	E
PAU_RS21665	GLCTR1	NaN	NaN	E
PAU_RS21670	HEPT3	NaN	NaN	E
PAU_RS21685	PTPATi MOAT MOAT2	NaN	NaN	E
PAU_RS24890	ASNS1	135.406	1	NE
PAU_RS08575	ATPGEMPT PPK PPK2	135.406	1	NE
peg3561	OXOAEL	135.406	1	NE
peg4361	OCTACPHL OXCHXCCOAOX HOXCHXCCOAHL IPBUTCOATE DECACPHL DOCOSACT ACACT9p_cho ICOCOAHL DOCCOAHL TETCOAHL DOCPCOAHL ICODCOAHL DOCTCOAHL ICOTCOAHL DOCDCOAHL	135.406	1	NE
peg4605	UDPGLCT	135.406	1	NE
PAU_RS03175	ATPAADET	135.406	1	NE
PAU_RS03005		135.406	1	NE
PAU_RS03000		135.406	1	NE
PAU_RS02995		135.406	1	NE
PAU_RS05080		135.406	1	NE
PAU_RS05155		135.406	1	NE
PAU_RS23710		135.406	1	NE
PAU_RS05095		135.406	1	NE
PAU_RS05230		135.406	1	NE
PAU_RS05060		135.406	1	NE
PAU_RS05140		135.406	1	NE
PAU_RS05135		135.406	1	NE
PAU_RS05130		135.406	1	NE
PAU_RS05125		135.406	1	NE
PAU_RS05160		135.406	1	NE
PAU_RS05145		135.406	1	NE
PAU_RS05050		135.406	1	NE
PAU_RS17270		135.406	1	NE
PAU_RS17265		135.406	1	NE
PAU_RS01700		135.406	1	NE
PAU_RS17275		135.406	1	NE
PAU_RS21865		135.406	1	NE
PAU_RS05500		135.406	1	NE
PAU_RS05495		135.406	1	NE
PAU_RS18485		135.406	1	NE
PAU_RS21620		135.406	1	NE
PAU_RS15870		135.406	1	NE
PAU_RS19910	LCFACOALIG	NaN	NaN	E
PAU_RS12110	LCFAPLIG	NaN	NaN	E
PAU_RS12115	LCAFMN2OR	NaN	NaN	E
PAU_RS12120	LCAFMN2OR	NaN	NaN	E
PAU_RS12130	LCANADPOR	NaN	NaN	E
PAU_RS12125	ACTRANS	135.406	1	NE
PAU_RS09375	RXGTHRDTRANS	135.406	1	NE
PAU_RS13990	ATPPRT	135.406	1	NE
PAU_RS00305	r0068 r0097 APAT PACPT ACS	NaN	NaN	E
PAU_RS13270	ACYP_2	135.406	1	NE
PAU_RS21105	ACGK	135.406	1	NE
PAU_RS21115	ACLCITAMHY	135.406	1	NE
PAU_RS15825	CHORM AROH	135.406	1	NE
PAU_RS08920	METSOXR1	NaN	NaN	E
PAU_RS09185	NPHS_1	135.406	1	NE
PAU_RS12590	MQNOXRED	135.406	1	NE
PAU_RS01885	SBTD_D2	NaN	NaN	E
PAU_RS03110	MBCOAi 2MP2COAOXRED	135.406	1	NE
PAU_RS13140	MMTSAO MMSAD3	135.406	1	NE
PAU_RS02175	PPCOAC	135.406	1	NE
PAU_RS20615	KARI KARI_23dhmp KARI_3hmoa KARI_23dhmb KARA1	NaN	NaN	E
PAU_RS11220	PPCOAOXRED	135.406	1	NE
PAU_RS16175		135.406	1	NE
PAU_RS14800	FORA	135.406	1	NE
PAU_RS21795	SELCYSS	135.406	1	NE
PAU_RS09220	SELCYSLY2 SCYSDS S2FE2SS	135.406	1	NE
PAU_RS09520	PHEDQROXRED DAAD	135.406	1	NE
PAU_RS10875	3HCINNMH 3HPPPNH	135.406	1	NE
PAU_RS05010	ACACCT BUTCT HXCT	135.406	1	NE
PAU_RS18530	ALCD22_L	135.406	1	NE
PAU_RS07535	CAT	135.406	1	NE
PAU_RS20445	ACP1_FMN	135.406	1	NE
PAU_RS04445	FMNRx FADRx PYROX	NaN	NaN	E
PAU_RS20790	FMETTRS	135.406	1	NE
PAU_RS03965	HCO3E	NaN	NaN	E
PAU_RS19370	SFGTHi	135.406	1	NE
PAU_RS01945	AMPMS3 AMPMS2	135.406	1	NE
PAU_RS20310	TDP NTP5 NTP1	135.406	1	NE
PAU_RS17020	ADSCPST THZPSN3	135.406	1	NE
PAU_RS05790	GLYOOR	135.406	1	NE
PAU_RS20065	OCTDPS	NaN	NaN	E
PAU_RS06150	PHISTSUCRTRANS	135.406	1	NE
PAU_RS06155	FFSD SUCR	135.406	1	NE
PAU_RS00445	STARCHTRANS	135.406	1	NE
PAU_RS08240	ACYACPTRANS	135.406	1	NE
PAU_RS17570	GLYC3PACTRANS	135.406	1	NE
PAU_RS09860	PGLYCLPN	135.406	1	NE
PAU_RS15770	CDPDAGSERTRANS	135.406	1	NE
PAU_RS20315	PSERCBXLY	135.406	1	NE
PAU_RS02305	GGPTRCTRANS	135.406	1	NE
PAU_RS04105	NTPP6 NTPP2 NTPP7 DNADDP	135.406	1	NE
PAU_RS01970		135.406	1	NE
PAU_RS02295	NCAMRHYL URIH	135.406	1	NE
PAU_RS03375	CPH4S	135.406	1	NE
PAU_RS03370	CPGS	135.406	1	NE
PAU_RS16905	CCGS	135.406	1	NE
PAU_RS03020	CDGR	135.406	1	NE
PAU_RS06000	GTPCYC	135.406	1	NE
PAU_RS14285	38CH2GTPLY CPMPS	135.406	1	NE
PAU_RS14275	TBXMPTSYN MPTS	135.406	1	NE
PAU_RS02660	MPTAT	135.406	1	NE
PAU_RS14350		135.406	1	NE
PAU_RS14345		135.406	1	NE
PAU_RS14340		135.406	1	NE
PAU_RS14360		135.406	1	NE
PAU_RS15720		135.406	1	NE
PAU_RS15710		135.406	1	NE
PAU_RS15715		135.406	1	NE
PAU_RS00250		135.406	1	NE
PAU_RS00245		135.406	1	NE
PAU_RS00240		135.406	1	NE
PAU_RS00235		135.406	1	NE
PAU_RS00795		135.406	1	NE
PAU_RS00800		135.406	1	NE
PAU_RS00805		135.406	1	NE
PAU_RS00810		135.406	1	NE
PAU_RS15585		135.406	1	NE
PAU_RS15590		135.406	1	NE
PAU_RS15595		135.406	1	NE
PAU_RS04880	5CAIZCO2LIG	135.406	1	NE
PAU_RS04885	AIRC3	135.406	1	NE
PAU_RS08810	GMPS GMPS2	135.406	1	NE
PAU_RS17355	3NUCLE1 3NUCLE4 3NUCLE2 3NUCLE3	135.406	1	NE
PAU_RS03015	AMPPRHYL	135.406	1	NE
PAU_RS16280	NTPP10 NTPP9	135.406	1	NE
PAU_RS02605	NTP10 NTP11	135.406	1	NE
PAU_RS04085	NTPTP1 NTPTP2	135.406	1	NE
PAU_RS20475	GUAC	135.406	1	NE
PAU_RS06385	ACPS1_1	NaN	NaN	E
PAU_RS13400	DHORTQUINRED	NaN	NaN	E
PAU_RS19400	PSUDS	135.406	1	NE
PAU_RS09055	LIPA4ALAPT LIPB4ALAPT	135.406	1	NE
PAU_RS08470	LIPIIAPALMT LIPAPALMT	135.406	1	NE
PAU_RS21445	UACGAMNADOXRED	135.406	1	NE
PAU_RS21450	UDPADGLUCNADORXRED	135.406	1	NE
PAU_RS21460	UDPACGLUCOXTRANS	135.406	1	NE
PAU_RS21455	UDPACGLUCACTRANS	135.406	1	NE
PAU_RS21485	UDPDIACGLUCEPI	135.406	1	NE
PAU_RS01565	ACM6PH	135.406	1	NE
peg3425	ACGAM6PTRANS	135.406	1	NE
PAU_RS09940	CHITINGLYHY_CHITOB CHITINGLYHY_ACGAM	135.406	1	NE
PAU_RS08310	HXAD	135.406	1	NE
PAU_RS09035	UDPKAAT	135.406	1	NE
PAU_RS13150	INS2D	135.406	1	NE
PAU_RS00900	G1PPHYL	135.406	1	NE
PAU_RS05435	UGMDDS UGLDDS1	NaN	NaN	E
PAU_RS14310	MALCOAM	135.406	1	NE
PAU_RS00730	PMEACPE	135.406	1	NE
PAU_RS05800	AOXSr2	135.406	1	NE
PAU_RS10530	DBTS	135.406	1	NE
PAU_RS07815	COPRE3MET PC17M	135.406	1	NE
PAU_RS07805	COPRE4MET PC11M	135.406	1	NE
PAU_RS07790	CODSCL5BMT	135.406	1	NE
PAU_RS07820	COPRE6NADOXRED	135.406	1	NE
PAU_RS07800	CODHPRE6MET	135.406	1	NE
PAU_RS07775	COBYALIG	135.406	1	NE
PAU_RS07945	LTHRK	135.406	1	NE
PAU_RS00700	HMPPP9OXRED OMPPP9OXRED DVPCHLLDOXRED	135.406	1	NE
PAU_RS04815	FACOAE160	135.406	1	NE
PAU_RS20145	BPNT2	135.406	1	NE
PAU_RS11770	SPMDt3i	NaN	NaN	E
PAU_RS11775	SPMDt3i	NaN	NaN	E
PAU_RS14135	MPTAMPMOBDT	135.406	1	NE
PAU_RS02135	TRPAS2	135.406	1	NE
PAU_RS08405	2MAHMP	135.406	1	NE
PAU_RS04820		135.406	1	NE
PAU_RS14155		135.406	1	NE
PAU_RS16785	ADK4 ADK3	135.406	1	NE
PAU_RS05280	RBK_L1	135.406	1	NE
PAU_RS16995	HEMEOS	135.406	1	NE
PAU_RS05015	BUTCT HXCT	135.406	1	NE
PAU_RS17420	DKGLCNR1	135.406	1	NE
PAU_RS06010		135.406	1	NE
PAU_RS04185	ASCBPL	135.406	1	NE
PAU_RS18425	MDH3 MDH2	135.406	1	NE
PAU_RS16000	GPDDA5	135.406	1	NE
PAU_RS04760	ENTCS	135.406	1	NE
PAU_RS21790		135.406	1	NE
PAU_RS12975	SERASr	135.406	1	NE
PAU_RS20530	ACMAMUT	135.406	1	NE
PAU_RS18885	PACCOAL	135.406	1	NE
PAU_RS05995	MALTATr	135.406	1	NE
PAU_RS02360	ENTERES	135.406	1	NE
PAU_RS20020	DHPS2	135.406	1	NE
PAU_RS19215	FE3Ri	NaN	NaN	E
PAU_RS07680	ACANTHAT	135.406	1	NE
PAU_RS09320	RNDR1b RNDR2b	135.406	1	NE
PAU_RS13940	RNDR1b RNDR2b	135.406	1	NE
PAU_RS08450	F1PP	135.406	1	NE
PAU_RS03440		135.406	1	NE
PAU_RS07410		135.406	1	NE
PAU_RS11925		135.406	1	NE
PAU_RS05505		135.406	1	NE
PAU_RS06055	O16GALFT	135.406	1	NE
PAU_RS08570		135.406	1	NE
PAU_RS09350	ANHMK	135.406	1	NE
PAU_RS02965		135.406	1	NE
PAU_RS12160	SO4t2	NaN	NaN	E
PAU_RS08260	G3PAT180	135.406	1	NE
PAU_RS18645	DSBDR	135.406	1	NE
PAU_RS17430	AGPAT120 AGPAT160 AGPAT140 AGPAT181 AGPAT180 AGPAT141	NaN	NaN	E
PAU_RS17290	FA161ACPHi FA160ACPHi FA120ACPHi FA141ACPHi	135.406	1	NE
PAU_RS09225	SCYSDS S2FE2SS	135.406	1	NE
PAU_RS09205	S2FE2SS	135.406	1	NE
PAU_RS09210	S2FE2SS	135.406	1	NE
PAU_RS09215	S2FE2SS	135.406	1	NE
PAU_RS15135		135.406	1	NE
PAU_RS05920		135.406	1	NE
PAU_RS21210	FLDR2	135.406	1	NE
PAU_RS19860		135.406	1	NE
PAU_RS06630	I4FE4SR	135.406	1	NE
PAU_RS01465		135.406	1	NE
PAU_RS01470	BWCOGDS1	135.406	1	NE
PAU_RS17565	DHNPTE	135.406	1	NE
PAU_RS14140	MPTSS	135.406	1	NE
PAU_RS14290	CPMPS	135.406	1	NE
PAU_RS12305	FE3DHBZS3R FE3DCITR5	135.406	1	NE
PAU_RS09465	UGCIAMH	135.406	1	NE
PAU_RS19600	METGLCUR	135.406	1	NE
PAU_RS07175	AI2K	135.406	1	NE
PAU_RS13965	ACOXT	135.406	1	NE
PAU_RS05275	TEO2M	135.406	1	NE
PAU_RS07160	PAI2I	135.406	1	NE
PAU_RS14160	CURR	135.406	1	NE
PAU_RS08870	HPYRP	135.406	1	NE
PAU_RS07165	PAI2T	135.406	1	NE
PAU_RS11945	CXSAMS	135.406	1	NE
PAU_RS08295	PNSPA	135.406	1	NE
PAU_RS04275	PRCPD	135.406	1	NE
PAU_RS21500	UDPGPT	135.406	1	NE
PAU_RS05670	OPHHXy	135.406	1	NE
PAU_RS04860	PYROX	135.406	1	NE
PAU_RS14280	MPTS	135.406	1	NE
PAU_RS13440	PItex CU2tex FADtex GAL1Ptex THMtex UDPGALtex	NaN	NaN	E
PAU_RS20400	G6PP	135.406	1	NE
PAU_RS14335	PDXPP	135.406	1	NE
PAU_RS12560	GLCNt2ir	135.406	1	NE
PAU_RS06835	URIt2 CYTDt2	135.406	1	NE
PAU_RS13115	ALAGLYtr	135.406	1	NE
PAU_RS21195	UREAt	NaN	NaN	E
PAU_RS01160	DIPEPabc2 DIPEPabc5 DIPEPabc6 DIPEPabc8 DIPEPabc9 DIPEPabc10	135.406	1	NE
PAU_RS01165	DIPEPabc2 DIPEPabc5 DIPEPabc6 DIPEPabc8 DIPEPabc9 DIPEPabc10	135.406	1	NE
PAU_RS01170	DIPEPabc2 DIPEPabc5 DIPEPabc6 DIPEPabc8 DIPEPabc9 DIPEPabc10	135.406	1	NE
PAU_RS04165	CITt7	135.406	1	NE
PAU_RS13155	INSTt4	NaN	NaN	E

## Sheet: Temperature_Gene_KO_Differences
Gene essentiality of base model and temprature based models (28 degree and 37 degree)
Gene	Basal Model	28 Model	37 Model
PAU_RS24470	E	E	E
PAU_RS06925	NE	NE	NE
PAU_RS19195	NE	NE	NE
PAU_RS19205	NE	NE	NE
PAU_RS08255	E	E	E
PAU_RS11830	NE	NE	NE
PAU_RS20645	NE	NE	NE
PAU_RS08265	NE	NE	NE
PAU_RS08245	E	E	E
PAU_RS07025	NE	E	E
PAU_RS20690	NE	NE	NE
PAU_RS05395	NE	NE	NE
PAU_RS20685	NE	NE	NE
PAU_RS05400	NE	NE	NE
PAU_RS05575	NE	NE	NE
PAU_RS21135	NE	NE	NE
PAU_RS02630	NE	NE	NE
PAU_RS21830	NE	NE	NE
PAU_RS21825	NE	NE	NE
PAU_RS21820	NE	NE	NE
peg4873	NE	NE	NE
PAU_RS03685	NE	NE	NE
PAU_RS03690	NE	NE	NE
peg4874	NE	NE	NE
peg4105	NE	NE	NE
peg710	NE	NE	NE
PAU_RS19760	NE	NE	NE
PAU_RS13420	NE	NE	NE
PAU_RS06660	NE	NE	NE
PAU_RS15980	NE	NE	NE
PAU_RS19770	E	E	E
PAU_RS20055	E	E	E
PAU_RS17025	E	E	E
PAU_RS17030	E	E	E
PAU_RS00630	NE	NE	NE
PAU_RS02700	NE	NE	NE
PAU_RS08610	NE	NE	NE
PAU_RS02705	NE	NE	NE
PAU_RS02715	NE	E	E
PAU_RS06805	NE	E	E
PAU_RS06810	NE	E	E
PAU_RS03040	NE	NE	NE
PAU_RS14000	NE	NE	NE
PAU_RS05675	NE	NE	NE
PAU_RS05680	NE	NE	NE
PAU_RS08585	NE	NE	NE
PAU_RS21520	NE	NE	NE
PAU_RS06005	NE	NE	NE
PAU_RS06800	NE	NE	NE
PAU_RS15165	NE	NE	NE
PAU_RS06815	NE	NE	NE
PAU_RS06670	NE	NE	NE
PAU_RS06795	NE	NE	NE
PAU_RS07095	NE	NE	NE
PAU_RS10740	NE	NE	NE
PAU_RS03265	NE	NE	NE
PAU_RS07350	NE	NE	NE
PAU_RS12585	NE	NE	NE
PAU_RS08425	NE	E	E
PAU_RS13950	NE	NE	NE
PAU_RS08140	NE	NE	NE
PAU_RS21225	NE	NE	NE
PAU_RS02670	NE	NE	NE
PAU_RS21235	NE	NE	NE
PAU_RS08620	NE	NE	NE
PAU_RS08625	NE	NE	NE
PAU_RS08615	NE	NE	NE
PAU_RS09910	NE	NE	NE
PAU_RS09915	NE	NE	NE
PAU_RS19220	E	E	E
PAU_RS09935	NE	NE	NE
PAU_RS09930	NE	NE	NE
PAU_RS06030	NE	NE	NE
PAU_RS11480	NE	NE	NE
PAU_RS11485	NE	NE	NE
PAU_RS11490	NE	NE	NE
PAU_RS11465	NE	NE	NE
PAU_RS11475	NE	NE	NE
PAU_RS11460	NE	NE	NE
PAU_RS11470	NE	NE	NE
PAU_RS11680	NE	NE	NE
PAU_RS08190	NE	NE	NE
PAU_RS12090	NE	NE	NE
PAU_RS14025	NE	NE	NE
PAU_RS10385	NE	NE	NE
PAU_RS14030	NE	NE	NE
PAU_RS09815	NE	E	E
PAU_RS14550	NE	NE	NE
PAU_RS14545	NE	NE	NE
PAU_RS14560	NE	NE	E
PAU_RS14555	NE	NE	NE
PAU_RS15110	NE	NE	NE
PAU_RS15120	NE	NE	NE
PAU_RS03305	NE	E	E
PAU_RS03310	NE	E	E
PAU_RS17340	NE	NE	NE
PAU_RS04800	NE	NE	NE
PAU_RS22330	NE	NE	NE
PAU_RS18680	NE	NE	NE
PAU_RS19200	NE	NE	NE
PAU_RS06920	NE	NE	NE
PAU_RS19900	NE	NE	NE
PAU_RS11735	NE	NE	NE
PAU_RS05385	NE	NE	NE
PAU_RS22350	NE	NE	NE
PAU_RS01045	NE	NE	NE
PAU_RS18250	NE	NE	NE
PAU_RS06445	NE	NE	NE
PAU_RS05335	NE	NE	NE
PAU_RS10670	NE	NE	NE
PAU_RS11560	NE	NE	NE
PAU_RS21075	NE	NE	NE
PAU_RS11565	NE	NE	NE
PAU_RS18465	NE	NE	NE
PAU_RS09370	NE	NE	NE
PAU_RS20230	NE	NE	NE
PAU_RS03660	NE	NE	NE
PAU_RS20485	NE	NE	NE
PAU_RS06040	NE	NE	NE
PAU_RS19410	NE	NE	NE
PAU_RS13445	NE	NE	E
PAU_RS19520	NE	NE	NE
peg1473	NE	NE	NE
PAU_RS06580	NE	NE	NE
peg1659	NE	NE	NE
PAU_RS07390	NE	NE	NE
peg1922	NE	NE	NE
peg1921	NE	NE	NE
PAU_RS10400	NE	NE	NE
PAU_RS14540	NE	NE	E
PAU_RS14535	NE	NE	E
PAU_RS05585	NE	NE	E
peg396	NE	NE	NE
PAU_RS19840	NE	NE	NE
peg2536	NE	NE	NE
PAU_RS19050	NE	NE	NE
PAU_RS09280	E	E	E
peg2515	NE	NE	NE
PAU_RS08325	NE	NE	NE
PAU_RS04875	NE	NE	NE
PAU_RS17250	E	E	E
peg4187	NE	NE	NE
PAU_RS18635	NE	NE	NE
peg4355	NE	NE	NE
peg4808	NE	NE	NE
PAU_RS20550	NE	NE	NE
PAU_RS20560	NE	NE	NE
PAU_RS11435	NE	NE	NE
PAU_RS08595	NE	NE	NE
PAU_RS18365	E	E	E
PAU_RS10750	NE	NE	NE
PAU_RS21005	NE	E	E
PAU_RS18360	NE	E	E
PAU_RS14375	NE	NE	NE
PAU_RS09160	NE	NE	NE
PAU_RS15835	NE	NE	NE
PAU_RS15840	NE	NE	NE
PAU_RS11860	NE	NE	NE
PAU_RS14505	NE	NE	E
PAU_RS12290	NE	NE	NE
PAU_RS04300	NE	NE	NE
PAU_RS01730	E	E	E
PAU_RS17585	E	E	E
PAU_RS06365	E	E	E
PAU_RS21870	E	E	E
PAU_RS19980	E	E	E
PAU_RS07005	E	E	E
PAU_RS20825	E	E	E
PAU_RS01735	E	E	E
PAU_RS16800	E	E	E
PAU_RS21145	E	E	E
PAU_RS15610	E	E	E
PAU_RS00020	E	E	E
PAU_RS00005	E	E	E
PAU_RS10020	E	E	E
PAU_RS22460	E	E	E
PAU_RS00010	E	E	E
PAU_RS07585	E	E	E
PAU_RS19380	E	E	E
PAU_RS03260	E	E	E
PAU_RS08285	E	E	E
PAU_RS06045	NE	E	E
PAU_RS08465	NE	E	E
PAU_RS11895	E	E	E
PAU_RS14020	NE	NE	NE
PAU_RS00025	E	E	E
PAU_RS00150	E	E	E
PAU_RS00180	NE	E	E
PAU_RS00160	NE	E	E
PAU_RS00185	NE	E	E
PAU_RS00190	NE	E	E
PAU_RS00165	NE	E	E
PAU_RS00195	NE	E	E
PAU_RS00155	NE	E	E
PAU_RS00175	NE	E	E
PAU_RS00355	NE	NE	NE
PAU_RS15950	NE	NE	NE
PAU_RS00380	NE	NE	NE
PAU_RS04030	NE	NE	NE
PAU_RS00930	NE	NE	NE
PAU_RS02355	NE	NE	NE
PAU_RS04450	NE	NE	NE
PAU_RS01510	NE	NE	NE
PAU_RS08875	NE	NE	NE
PAU_RS01805	NE	E	E
PAU_RS01810	NE	NE	NE
PAU_RS01825	NE	NE	NE
PAU_RS01820	NE	NE	NE
PAU_RS01815	NE	NE	NE
PAU_RS01930	NE	NE	NE
PAU_RS06625	NE	NE	NE
PAU_RS01935	NE	NE	NE
PAU_RS01925	NE	NE	NE
PAU_RS01920	NE	NE	NE
PAU_RS20635	NE	NE	NE
PAU_RS00775	NE	NE	NE
PAU_RS01775	NE	NE	NE
PAU_RS02005	NE	NE	NE
PAU_RS02180	NE	NE	NE
PAU_RS02260	NE	NE	NE
PAU_RS20775	NE	NE	NE
PAU_RS02545	NE	NE	NE
PAU_RS10455	NE	NE	NE
PAU_RS18595	NE	NE	NE
PAU_RS02555	NE	NE	NE
PAU_RS17395	NE	NE	NE
PAU_RS02560	NE	E	E
PAU_RS02580	NE	NE	NE
PAU_RS02735	NE	NE	NE
PAU_RS15615	NE	NE	NE
PAU_RS02610	NE	NE	NE
PAU_RS14370	NE	NE	NE
PAU_RS02720	NE	NE	NE
PAU_RS14865	NE	NE	NE
PAU_RS02770	NE	NE	NE
PAU_RS02765	NE	NE	NE
PAU_RS02800	E	E	E
PAU_RS02840	NE	NE	NE
PAU_RS02845	NE	NE	NE
PAU_RS02835	NE	NE	NE
PAU_RS02925	NE	NE	NE
PAU_RS08430	NE	NE	NE
PAU_RS20255	NE	NE	NE
PAU_RS03170	E	E	E
PAU_RS03195	NE	NE	NE
PAU_RS24515	NE	NE	NE
PAU_RS16780	NE	NE	NE
PAU_RS03215	NE	NE	NE
PAU_RS21230	NE	NE	NE
PAU_RS03385	NE	E	E
PAU_RS03380	NE	E	E
PAU_RS03390	NE	E	E
PAU_RS20575	NE	NE	NE
PAU_RS03400	E	E	E
PAU_RS07935	NE	NE	NE
PAU_RS03405	NE	E	E
PAU_RS03410	NE	E	E
PAU_RS03950	NE	NE	NE
PAU_RS15970	NE	NE	NE
PAU_RS03990	NE	NE	NE
PAU_RS04080	NE	NE	NE
PAU_RS04100	NE	NE	NE
PAU_RS01035	NE	NE	NE
PAU_RS04140	NE	NE	NE
PAU_RS20170	NE	NE	NE
PAU_RS21090	NE	NE	NE
PAU_RS04145	NE	NE	NE
PAU_RS07515	E	E	E
PAU_RS04180	NE	NE	NE
PAU_RS06610	NE	NE	NE
PAU_RS10295	NE	NE	NE
PAU_RS04320	NE	NE	NE
PAU_RS08485	NE	NE	NE
PAU_RS04375	E	E	E
PAU_RS04545	NE	NE	NE
PAU_RS04785	NE	NE	NE
PAU_RS01545	NE	NE	NE
PAU_RS07010	NE	NE	NE
PAU_RS10460	NE	NE	NE
PAU_RS02775	NE	NE	NE
PAU_RS04845	NE	NE	NE
PAU_RS18495	NE	NE	NE
PAU_RS04910	NE	E	E
PAU_RS05360	NE	NE	NE
PAU_RS05365	NE	NE	NE
PAU_RS05370	NE	E	E
PAU_RS05375	NE	NE	NE
PAU_RS16195	NE	NE	NE
PAU_RS20695	NE	NE	NE
PAU_RS20700	NE	NE	NE
PAU_RS05685	NE	NE	NE
PAU_RS05590	NE	NE	NE
PAU_RS10035	NE	NE	NE
PAU_RS05755	NE	NE	NE
PAU_RS06035	NE	NE	NE
PAU_RS02055	NE	E	E
PAU_RS06455	NE	NE	NE
PAU_RS06585	NE	NE	E
PAU_RS09045	NE	NE	NE
PAU_RS06600	NE	NE	NE
PAU_RS06775	NE	NE	NE
PAU_RS06790	NE	E	E
PAU_RS01560	NE	NE	NE
PAU_RS06820	NE	NE	NE
PAU_RS06780	NE	NE	NE
PAU_RS06785	NE	NE	NE
PAU_RS06940	NE	NE	NE
PAU_RS01835	NE	NE	NE
PAU_RS06945	NE	NE	NE
PAU_RS07100	NE	NE	NE
PAU_RS07115	NE	NE	NE
PAU_RS09925	NE	NE	NE
PAU_RS07345	NE	NE	NE
PAU_RS07440	NE	NE	NE
PAU_RS07435	NE	NE	NE
PAU_RS07455	NE	NE	NE
PAU_RS07465	NE	NE	NE
PAU_RS07450	NE	NE	NE
PAU_RS07475	NE	NE	NE
PAU_RS07460	NE	NE	NE
PAU_RS07425	NE	NE	NE
PAU_RS07445	NE	NE	NE
PAU_RS07470	NE	NE	NE
PAU_RS07480	NE	NE	NE
PAU_RS07485	NE	NE	NE
PAU_RS07430	NE	NE	NE
PAU_RS07570	NE	NE	NE
PAU_RS15685	NE	NE	NE
PAU_RS15695	NE	NE	NE
PAU_RS15690	NE	NE	NE
PAU_RS07575	NE	NE	NE
PAU_RS15700	NE	NE	NE
PAU_RS07925	NE	NE	NE
PAU_RS07920	NE	NE	NE
PAU_RS08390	NE	NE	NE
PAU_RS07955	NE	NE	NE
PAU_RS09990	NE	NE	NE
PAU_RS08590	NE	NE	NE
PAU_RS08670	NE	NE	NE
PAU_RS08850	NE	NE	NE
PAU_RS08860	NE	NE	NE
PAU_RS08855	NE	NE	NE
PAU_RS08865	NE	NE	NE
PAU_RS08965	E	E	E
PAU_RS08975	E	E	E
PAU_RS08980	E	E	E
PAU_RS08970	E	E	E
PAU_RS09030	NE	NE	NE
PAU_RS04075	NE	NE	NE
PAU_RS09025	NE	NE	NE
PAU_RS21020	NE	NE	NE
PAU_RS09315	NE	NE	NE
PAU_RS00310	NE	NE	NE
PAU_RS02635	NE	NE	NE
PAU_RS09480	NE	NE	NE
PAU_RS24110	NE	NE	NE
PAU_RS09525	NE	NE	NE
PAU_RS09540	NE	E	E
PAU_RS04310	NE	NE	NE
PAU_RS19365	NE	NE	NE
PAU_RS16745	NE	NE	NE
PAU_RS09920	NE	NE	NE
PAU_RS16165	NE	NE	NE
PAU_RS10040	NE	NE	NE
PAU_RS11320	NE	NE	NE
PAU_RS10105	NE	NE	NE
PAU_RS16040	NE	NE	NE
PAU_RS21110	NE	NE	NE
PAU_RS10745	NE	NE	NE
PAU_RS19885	NE	NE	NE
PAU_RS11240	NE	NE	NE
PAU_RS07545	NE	NE	NE
PAU_RS11375	NE	NE	NE
PAU_RS11370	NE	NE	NE
PAU_RS11365	NE	NE	NE
PAU_RS11350	NE	NE	NE
PAU_RS11540	NE	NE	NE
PAU_RS05330	NE	NE	NE
PAU_RS11555	NE	NE	NE
PAU_RS10285	NE	NE	NE
PAU_RS11850	NE	NE	NE
PAU_RS09260	NE	NE	NE
PAU_RS12945	NE	NE	NE
PAU_RS13085	NE	NE	NE
PAU_RS13175	NE	NE	NE
PAU_RS13165	NE	NE	NE
PAU_RS13700	NE	NE	NE
PAU_RS13765	NE	E	E
PAU_RS03500	NE	NE	NE
PAU_RS13805	NE	NE	NE
PAU_RS13810	NE	NE	NE
PAU_RS13915	NE	NE	NE
PAU_RS13905	NE	NE	NE
PAU_RS13920	NE	NE	NE
PAU_RS13995	NE	NE	NE
PAU_RS14005	NE	NE	NE
PAU_RS14015	NE	NE	NE
PAU_RS03675	NE	NE	NE
PAU_RS14075	NE	NE	NE
PAU_RS14100	NE	NE	NE
PAU_RS14525	NE	E	E
PAU_RS14530	NE	E	E
PAU_RS18565	NE	NE	NE
PAU_RS18575	NE	NE	NE
PAU_RS18580	NE	NE	NE
PAU_RS18590	NE	NE	NE
PAU_RS18585	NE	NE	NE
PAU_RS14565	NE	NE	NE
PAU_RS14615	NE	NE	NE
PAU_RS14610	NE	NE	NE
PAU_RS14620	NE	NE	NE
PAU_RS15860	E	E	E
PAU_RS20890	E	E	E
PAU_RS20945	E	E	E
PAU_RS00135	NE	NE	NE
PAU_RS21140	NE	NE	NE
PAU_RS09005	E	E	E
PAU_RS20895	E	E	E
PAU_RS15600	E	E	E
PAU_RS20045	E	E	E
PAU_RS11930	E	E	E
PAU_RS01680	E	E	E
PAU_RS18100	E	E	E
peg4539	E	E	E
PAU_RS15845	E	E	E
PAU_RS20885	E	E	E
PAU_RS18105	E	E	E
PAU_RS22505	NE	NE	NE
PAU_RS20845	NE	NE	NE
PAU_RS20835	E	E	E
PAU_RS20830	E	E	E
PAU_RS15925	E	E	E
PAU_RS20840	E	E	E
PAU_RS20935	E	E	E
PAU_RS13430	E	E	E
PAU_RS19960	E	E	E
PAU_RS20050	E	E	E
PAU_RS21725	E	E	E
PAU_RS20920	E	E	E
PAU_RS02730	E	E	E
PAU_RS20915	E	E	E
PAU_RS01685	E	E	E
PAU_RS09365	NE	NE	NE
PAU_RS00690	NE	NE	NE
PAU_RS17575	E	E	E
PAU_RS20930	E	E	E
PAU_RS01715	E	E	E
PAU_RS21720	E	E	E
PAU_RS20200	E	E	E
PAU_RS20780	E	E	E
PAU_RS09010	E	E	E
PAU_RS08990	E	E	E
PAU_RS09015	E	E	E
PAU_RS23515	E	E	E
PAU_RS21875	E	E	E
PAU_RS09000	E	E	E
PAU_RS00325	E	E	E
PAU_RS04900	E	E	E
PAU_RS20910	E	E	E
PAU_RS20900	E	E	E
PAU_RS20880	E	E	E
PAU_RS20865	E	E	E
PAU_RS02740	E	E	E
PAU_RS20955	E	E	E
PAU_RS13825	E	E	E
PAU_RS01135	E	E	E
PAU_RS06855	E	E	E
PAU_RS03275	E	E	E
PAU_RS20905	E	E	E
PAU_RS20925	E	E	E
PAU_RS12060	E	E	E
PAU_RS01130	E	E	E
PAU_RS20950	E	E	E
PAU_RS20860	E	E	E
PAU_RS20875	E	E	E
PAU_RS20185	E	E	E
PAU_RS20940	E	E	E
PAU_RS05985	E	E	E
PAU_RS01720	E	E	E
PAU_RS20855	E	E	E
PAU_RS20870	E	E	E
PAU_RS06725	E	E	E
PAU_RS14085	E	E	E
PAU_RS03185	E	E	E
PAU_RS16205	NE	NE	NE
PAU_RS03115	NE	NE	NE
PAU_RS16300	NE	NE	NE
PAU_RS06480	NE	NE	NE
PAU_RS16970	NE	NE	NE
PAU_RS16980	NE	NE	E
PAU_RS12295	NE	NE	NE
PAU_RS14500	NE	NE	NE
PAU_RS04305	NE	NE	NE
PAU_RS16985	NE	NE	E
PAU_RS16975	NE	NE	E
PAU_RS16990	NE	NE	E
PAU_RS17005	NE	NE	NE
PAU_RS17095	NE	NE	NE
PAU_RS02365	NE	NE	NE
PAU_RS17475	E	E	E
PAU_RS18085	NE	NE	NE
PAU_RS18090	NE	NE	NE
PAU_RS18165	NE	NE	NE
PAU_RS03130	NE	NE	NE
PAU_RS18520	NE	NE	NE
PAU_RS18670	NE	NE	NE
PAU_RS02570	NE	NE	NE
PAU_RS01965	NE	NE	NE
PAU_RS19145	NE	NE	NE
PAU_RS07325	NE	NE	NE
PAU_RS19465	NE	NE	NE
PAU_RS19555	NE	NE	NE
PAU_RS19565	NE	NE	NE
PAU_RS19570	NE	NE	NE
PAU_RS19830	NE	E	E
PAU_RS19845	NE	NE	NE
PAU_RS20010	NE	NE	NE
PAU_RS13770	E	E	E
PAU_RS20090	NE	NE	NE
PAU_RS20465	NE	NE	NE
PAU_RS20980	NE	NE	NE
PAU_RS21015	NE	NE	NE
PAU_RS20450	E	E	E
PAU_RS21540	NE	NE	NE
PAU_RS21600	NE	NE	NE
PAU_RS21575	NE	NE	NE
PAU_RS21590	NE	NE	NE
PAU_RS21605	NE	E	E
PAU_RS21630	NE	E	E
PAU_RS21710	NE	NE	NE
PAU_RS21645	NE	NE	NE
PAU_RS07715	NE	NE	NE
PAU_RS21735	NE	NE	NE
PAU_RS21740	NE	NE	NE
PAU_RS17555	E	E	E
PAU_RS21750	NE	NE	NE
PAU_RS00220	NE	NE	NE
PAU_RS00255	NE	NE	NE
PAU_RS00330	NE	NE	NE
PAU_RS00335	NE	E	E
PAU_RS00350	E	E	E
PAU_RS00405	NE	NE	NE
PAU_RS00450	NE	NE	NE
PAU_RS00455	NE	NE	NE
PAU_RS00480	NE	E	E
PAU_RS00515	NE	NE	NE
PAU_RS00590	NE	NE	NE
PAU_RS00600	NE	E	E
PAU_RS00615	NE	NE	NE
PAU_RS00620	NE	NE	NE
PAU_RS00625	NE	NE	NE
PAU_RS00660	NE	NE	NE
PAU_RS00675	NE	NE	NE
PAU_RS00855	NE	NE	NE
PAU_RS00875	NE	NE	NE
PAU_RS00935	NE	NE	NE
PAU_RS00940	NE	E	E
PAU_RS01120	NE	E	E
PAU_RS01450	NE	E	E
PAU_RS01515	E	E	E
PAU_RS01795	E	E	E
PAU_RS01855	NE	E	E
PAU_RS01860	NE	E	E
PAU_RS01940	NE	NE	NE
PAU_RS01975	NE	NE	NE
PAU_RS02000	NE	NE	NE
PAU_RS02030	NE	NE	NE
PAU_RS02060	NE	E	E
PAU_RS02315	NE	NE	NE
PAU_RS02535	NE	E	E
PAU_RS02540	NE	NE	NE
PAU_RS02550	NE	E	E
PAU_RS02640	NE	NE	NE
PAU_RS02655	NE	E	E
PAU_RS02665	NE	E	E
PAU_RS02755	E	E	E
PAU_RS02760	E	E	E
PAU_RS02780	NE	E	E
PAU_RS02785	NE	NE	NE
PAU_RS02865	NE	E	E
PAU_RS02920	NE	NE	NE
PAU_RS03205	E	E	E
PAU_RS03210	E	E	E
PAU_RS03235	E	E	E
PAU_RS03240	E	E	E
PAU_RS13340	NE	NE	NE
PAU_RS03245	E	E	E
PAU_RS03250	E	E	E
PAU_RS03320	E	E	E
PAU_RS03415	NE	NE	NE
PAU_RS03425	E	E	E
PAU_RS03430	E	E	E
PAU_RS03505	NE	NE	NE
PAU_RS03515	NE	NE	NE
PAU_RS03770	NE	NE	NE
PAU_RS03785	NE	NE	NE
PAU_RS03865	NE	NE	NE
PAU_RS03930	NE	NE	NE
PAU_RS03935	NE	NE	NE
PAU_RS03980	NE	NE	NE
PAU_RS03985	NE	NE	NE
PAU_RS03995	NE	NE	NE
PAU_RS04060	E	E	E
PAU_RS04220	NE	NE	NE
PAU_RS04270	E	E	E
PAU_RS04315	NE	E	E
PAU_RS04380	NE	NE	NE
PAU_RS04385	NE	NE	NE
PAU_RS04390	NE	NE	NE
PAU_RS04520	NE	NE	NE
PAU_RS04525	NE	NE	NE
PAU_RS04530	NE	NE	NE
PAU_RS04540	NE	NE	NE
PAU_RS04550	NE	NE	NE
PAU_RS04555	NE	NE	NE
PAU_RS04560	NE	NE	NE
PAU_RS04890	E	E	E
PAU_RS05300	NE	NE	NE
PAU_RS05340	NE	NE	NE
PAU_RS05440	E	E	E
PAU_RS05455	E	E	E
PAU_RS05460	E	E	E
PAU_RS05465	E	E	E
PAU_RS05485	E	E	E
PAU_RS05520	NE	NE	E
PAU_RS05540	NE	NE	NE
PAU_RS05580	NE	NE	NE
PAU_RS05635	NE	E	E
PAU_RS05640	NE	NE	NE
PAU_RS05645	NE	NE	NE
PAU_RS05665	NE	NE	NE
PAU_RS05775	NE	NE	NE
PAU_RS06065	NE	E	NE
PAU_RS06080	NE	NE	NE
PAU_RS06140	NE	NE	NE
PAU_RS06210	E	E	E
PAU_RS06250	NE	NE	NE
PAU_RS06330	NE	NE	NE
PAU_RS06380	E	E	E
PAU_RS06590	NE	NE	NE
PAU_RS06605	NE	E	E
PAU_RS06700	NE	NE	E
PAU_RS06720	E	E	E
PAU_RS06755	NE	NE	NE
PAU_RS06895	NE	NE	NE
PAU_RS06910	NE	E	E
PAU_RS06955	NE	NE	NE
PAU_RS06960	NE	NE	NE
PAU_RS06975	E	E	E
PAU_RS07075	E	E	E
PAU_RS07330	NE	NE	NE
PAU_RS07335	NE	NE	NE
PAU_RS07340	NE	NE	NE
PAU_RS07395	NE	E	E
PAU_RS07415	NE	E	E
PAU_RS07500	E	E	E
PAU_RS07505	E	E	E
PAU_RS07510	E	E	E
PAU_RS07520	E	E	E
PAU_RS07580	NE	NE	NE
PAU_RS07780	NE	NE	NE
PAU_RS07795	NE	NE	NE
PAU_RS07810	NE	NE	NE
PAU_RS07825	NE	NE	NE
PAU_RS07835	NE	NE	NE
PAU_RS07840	E	E	E
PAU_RS07845	E	E	E
PAU_RS07855	E	E	E
PAU_RS07860	E	E	E
PAU_RS07940	NE	NE	NE
PAU_RS08130	NE	E	E
PAU_RS08160	NE	NE	NE
PAU_RS08210	NE	NE	NE
PAU_RS08250	E	E	E
PAU_RS08270	NE	NE	NE
PAU_RS08280	NE	E	E
PAU_RS08305	NE	E	E
PAU_RS08315	NE	NE	NE
PAU_RS08415	NE	E	E
PAU_RS08480	NE	NE	NE
PAU_RS08550	NE	NE	NE
PAU_RS08580	NE	NE	NE
PAU_RS08600	NE	NE	NE
PAU_RS08660	E	E	E
PAU_RS08760	E	E	E
PAU_RS08775	NE	NE	NE
PAU_RS08805	NE	NE	NE
PAU_RS09040	NE	NE	NE
PAU_RS09170	NE	NE	NE
PAU_RS09295	NE	NE	NE
PAU_RS09330	NE	NE	NE
PAU_RS09355	E	E	E
PAU_RS09385	E	E	E
PAU_RS09555	NE	NE	NE
PAU_RS09575	NE	NE	NE
PAU_RS09775	NE	NE	NE
PAU_RS09790	NE	NE	E
PAU_RS09795	NE	NE	NE
PAU_RS09800	NE	NE	NE
PAU_RS09810	NE	NE	NE
PAU_RS10060	NE	NE	NE
PAU_RS10370	NE	NE	NE
PAU_RS10375	NE	NE	NE
PAU_RS10390	NE	NE	NE
PAU_RS10410	NE	NE	NE
PAU_RS10415	NE	NE	NE
PAU_RS10545	NE	NE	NE
PAU_RS10635	NE	NE	NE
PAU_RS10655	NE	E	E
PAU_RS11135	NE	NE	NE
PAU_RS11355	NE	NE	NE
PAU_RS11360	NE	NE	NE
PAU_RS11390	NE	NE	NE
PAU_RS11495	NE	NE	NE
PAU_RS11590	NE	NE	NE
PAU_RS11780	NE	NE	NE
PAU_RS12165	E	E	E
PAU_RS12185	E	E	E
PAU_RS12195	E	E	E
PAU_RS12200	NE	NE	NE
PAU_RS12365	NE	E	E
PAU_RS12395	E	E	E
PAU_RS12555	NE	NE	NE
PAU_RS12595	NE	NE	E
PAU_RS12600	NE	NE	NE
PAU_RS13005	NE	E	E
PAU_RS13110	E	E	E
PAU_RS13170	NE	NE	NE
PAU_RS13300	NE	NE	NE
PAU_RS13405	NE	E	E
PAU_RS13425	E	E	E
PAU_RS13470	NE	NE	NE
PAU_RS13715	E	E	E
PAU_RS13775	E	E	E
PAU_RS13790	NE	E	E
PAU_RS13850	NE	NE	NE
PAU_RS14050	NE	NE	NE
PAU_RS14070	NE	NE	NE
PAU_RS14105	NE	NE	NE
PAU_RS14120	NE	NE	NE
PAU_RS14185	NE	NE	E
PAU_RS14315	NE	NE	NE
PAU_RS14320	NE	NE	NE
PAU_RS14325	NE	NE	NE
PAU_RS14330	NE	NE	NE
PAU_RS14380	NE	E	E
PAU_RS14385	NE	NE	NE
PAU_RS14645	NE	E	E
PAU_RS15170	NE	NE	NE
PAU_RS15175	NE	NE	NE
PAU_RS15550	NE	NE	NE
PAU_RS15660	NE	NE	NE
PAU_RS15665	NE	NE	NE
PAU_RS15765	E	E	E
PAU_RS15820	NE	NE	NE
PAU_RS15880	NE	NE	NE
PAU_RS15885	E	E	E
PAU_RS15935	NE	NE	NE
PAU_RS15955	NE	NE	NE
PAU_RS15960	NE	NE	NE
PAU_RS15995	NE	NE	NE
PAU_RS16170	E	E	E
PAU_RS16240	E	E	E
PAU_RS16265	NE	NE	NE
PAU_RS16770	NE	NE	NE
PAU_RS16775	NE	NE	NE
PAU_RS16805	NE	NE	NE
PAU_RS16825	NE	NE	NE
PAU_RS16870	NE	E	E
PAU_RS16900	NE	NE	NE
PAU_RS17225	NE	NE	NE
PAU_RS17235	E	E	E
PAU_RS17245	E	E	E
PAU_RS17285	NE	NE	NE
PAU_RS17310	NE	NE	NE
PAU_RS17320	NE	E	E
PAU_RS17350	NE	NE	NE
PAU_RS14860	NE	NE	NE
PAU_RS17445	NE	NE	NE
PAU_RS17450	NE	NE	NE
PAU_RS17530	E	E	E
PAU_RS17550	NE	NE	NE
PAU_RS17560	NE	NE	NE
PAU_RS18210	E	E	E
PAU_RS18215	E	E	E
PAU_RS18380	NE	NE	NE
PAU_RS18535	NE	E	E
PAU_RS18640	NE	NE	NE
PAU_RS18675	NE	NE	NE
PAU_RS19185	NE	NE	NE
PAU_RS19210	NE	NE	NE
PAU_RS19250	NE	NE	NE
PAU_RS19260	NE	NE	NE
PAU_RS19270	NE	NE	NE
PAU_RS19295	NE	NE	NE
PAU_RS19485	NE	NE	NE
PAU_RS19490	E	E	E
PAU_RS19495	NE	NE	NE
PAU_RS19500	NE	NE	NE
PAU_RS19510	NE	E	E
PAU_RS19820	NE	NE	NE
PAU_RS19855	NE	NE	E
PAU_RS19995	NE	E	E
PAU_RS20085	NE	E	E
PAU_RS20095	NE	NE	NE
PAU_RS20135	E	E	E
PAU_RS20165	NE	NE	NE
PAU_RS20245	NE	NE	NE
PAU_RS20305	E	E	E
PAU_RS20405	NE	E	E
PAU_RS20480	E	E	E
PAU_RS20540	NE	E	E
PAU_RS20555	E	E	E
PAU_RS20565	NE	NE	NE
PAU_RS20585	NE	E	E
PAU_RS20595	NE	NE	NE
PAU_RS20670	NE	NE	NE
PAU_RS20675	E	E	E
PAU_RS20680	NE	E	E
PAU_RS20755	E	E	E
PAU_RS21010	E	E	E
PAU_RS21085	NE	NE	NE
PAU_RS21100	NE	NE	NE
PAU_RS21125	NE	NE	E
PAU_RS21130	NE	E	E
PAU_RS21170	NE	NE	NE
PAU_RS21180	E	E	E
PAU_RS21190	NE	E	E
PAU_RS21200	NE	E	E
PAU_RS21215	NE	E	E
PAU_RS21635	NE	E	E
PAU_RS21640	E	E	E
PAU_RS21660	E	E	E
PAU_RS21665	E	E	E
PAU_RS21670	E	E	E
PAU_RS21685	E	E	E
PAU_RS24890	NE	NE	NE
PAU_RS08575	NE	NE	NE
peg3561	NE	NE	NE
peg4361	NE	NE	NE
peg4605	NE	NE	NE
PAU_RS03175	NE	NE	NE
PAU_RS03005	NE	NE	NE
PAU_RS03000	NE	NE	NE
PAU_RS02995	NE	NE	NE
PAU_RS05080	NE	NE	NE
PAU_RS05155	NE	NE	NE
PAU_RS23710	NE	NE	NE
PAU_RS05095	NE	NE	NE
PAU_RS05230	NE	NE	NE
PAU_RS05060	NE	NE	NE
PAU_RS05140	NE	NE	NE
PAU_RS05135	NE	NE	NE
PAU_RS05130	NE	NE	NE
PAU_RS05125	NE	NE	NE
PAU_RS05160	NE	NE	NE
PAU_RS05145	NE	NE	NE
PAU_RS05050	NE	NE	NE
PAU_RS17270	NE	NE	NE
PAU_RS17265	NE	NE	NE
PAU_RS01700	NE	NE	NE
PAU_RS17275	NE	NE	NE
PAU_RS21865	NE	NE	NE
PAU_RS05500	NE	NE	NE
PAU_RS05495	NE	NE	NE
PAU_RS18485	NE	NE	NE
PAU_RS21620	NE	NE	NE
PAU_RS15870	NE	NE	NE
PAU_RS19910	NE	E	E
PAU_RS12110	E	E	E
PAU_RS12115	E	E	E
PAU_RS12120	E	E	E
PAU_RS12130	E	E	E
PAU_RS12125	NE	NE	NE
PAU_RS09375	NE	NE	NE
PAU_RS13990	NE	NE	NE
PAU_RS00305	NE	E	E
PAU_RS13270	NE	NE	NE
PAU_RS21105	NE	NE	NE
PAU_RS21115	NE	NE	NE
PAU_RS15825	NE	NE	NE
PAU_RS08920	NE	E	E
PAU_RS09185	NE	NE	NE
PAU_RS12590	NE	NE	NE
PAU_RS01885	NE	E	E
PAU_RS03110	NE	NE	NE
PAU_RS13140	NE	NE	NE
PAU_RS02175	NE	NE	NE
PAU_RS20615	E	E	E
PAU_RS11220	NE	NE	NE
PAU_RS16175	NE	NE	NE
PAU_RS14800	NE	NE	NE
PAU_RS21795	NE	NE	NE
PAU_RS09220	NE	NE	NE
PAU_RS09520	NE	NE	NE
PAU_RS10875	NE	NE	NE
PAU_RS05010	NE	NE	NE
PAU_RS18530	NE	NE	NE
PAU_RS07535	NE	NE	NE
PAU_RS20445	NE	NE	NE
PAU_RS04445	E	E	E
PAU_RS20790	NE	NE	NE
PAU_RS03965	NE	E	E
PAU_RS19370	NE	NE	NE
PAU_RS01945	NE	NE	NE
PAU_RS20310	NE	NE	NE
PAU_RS17020	NE	NE	NE
PAU_RS05790	NE	NE	NE
PAU_RS20065	NE	NE	E
PAU_RS06150	NE	NE	NE
PAU_RS06155	NE	NE	NE
PAU_RS00445	NE	NE	NE
PAU_RS08240	NE	NE	NE
PAU_RS17570	NE	NE	NE
PAU_RS09860	NE	NE	NE
PAU_RS15770	NE	NE	NE
PAU_RS20315	NE	NE	NE
PAU_RS02305	NE	NE	NE
PAU_RS04105	NE	NE	NE
PAU_RS01970	NE	NE	NE
PAU_RS02295	NE	NE	NE
PAU_RS03375	NE	NE	NE
PAU_RS03370	NE	NE	NE
PAU_RS16905	NE	NE	NE
PAU_RS03020	NE	NE	NE
PAU_RS06000	NE	NE	NE
PAU_RS14285	NE	NE	NE
PAU_RS14275	NE	NE	NE
PAU_RS02660	NE	NE	NE
PAU_RS14350	NE	NE	NE
PAU_RS14345	NE	NE	NE
PAU_RS14340	NE	NE	NE
PAU_RS14360	NE	NE	NE
PAU_RS15720	NE	NE	NE
PAU_RS15710	NE	NE	NE
PAU_RS15715	NE	NE	NE
PAU_RS00250	NE	NE	NE
PAU_RS00245	NE	NE	NE
PAU_RS00240	NE	NE	NE
PAU_RS00235	NE	NE	NE
PAU_RS00795	NE	NE	NE
PAU_RS00800	NE	NE	NE
PAU_RS00805	NE	NE	NE
PAU_RS00810	NE	NE	NE
PAU_RS15585	NE	NE	NE
PAU_RS15590	NE	NE	NE
PAU_RS15595	NE	NE	NE
PAU_RS04880	NE	NE	NE
PAU_RS04885	NE	NE	NE
PAU_RS08810	NE	NE	NE
PAU_RS17355	NE	NE	NE
PAU_RS03015	NE	NE	NE
PAU_RS16280	NE	NE	NE
PAU_RS02605	NE	NE	NE
PAU_RS04085	NE	NE	NE
PAU_RS20475	NE	NE	NE
PAU_RS06385	E	E	E
PAU_RS13400	NE	E	E
PAU_RS19400	NE	NE	NE
PAU_RS09055	NE	NE	NE
PAU_RS08470	NE	NE	NE
PAU_RS21445	NE	NE	NE
PAU_RS21450	NE	NE	NE
PAU_RS21460	NE	NE	NE
PAU_RS21455	NE	NE	NE
PAU_RS21485	NE	NE	NE
PAU_RS01565	NE	NE	NE
peg3425	NE	NE	NE
PAU_RS09940	NE	NE	NE
PAU_RS08310	NE	NE	NE
PAU_RS09035	NE	NE	NE
PAU_RS13150	NE	NE	NE
PAU_RS00900	NE	NE	NE
PAU_RS05435	E	E	E
PAU_RS14310	NE	NE	NE
PAU_RS00730	NE	NE	NE
PAU_RS05800	NE	NE	NE
PAU_RS10530	NE	NE	NE
PAU_RS07815	NE	NE	NE
PAU_RS07805	NE	NE	NE
PAU_RS07790	NE	NE	NE
PAU_RS07820	NE	NE	NE
PAU_RS07800	NE	NE	NE
PAU_RS07775	NE	NE	NE
PAU_RS07945	NE	NE	NE
PAU_RS00700	NE	NE	NE
PAU_RS04815	NE	NE	NE
PAU_RS20145	NE	NE	NE
PAU_RS11770	NE	E	E
PAU_RS11775	NE	E	E
PAU_RS14135	NE	NE	NE
PAU_RS02135	NE	NE	NE
PAU_RS08405	NE	NE	NE
PAU_RS04820	NE	NE	NE
PAU_RS14155	NE	NE	NE
PAU_RS16785	NE	NE	NE
PAU_RS05280	NE	NE	NE
PAU_RS16995	NE	NE	NE
PAU_RS05015	NE	NE	NE
PAU_RS17420	NE	NE	NE
PAU_RS06010	NE	NE	NE
PAU_RS04185	NE	NE	NE
PAU_RS18425	NE	NE	NE
PAU_RS16000	NE	NE	NE
PAU_RS04760	NE	NE	NE
PAU_RS21790	NE	NE	NE
PAU_RS12975	NE	NE	NE
PAU_RS20530	NE	NE	NE
PAU_RS18885	NE	NE	NE
PAU_RS05995	NE	NE	NE
PAU_RS02360	NE	NE	NE
PAU_RS20020	NE	NE	NE
PAU_RS19215	NE	E	E
PAU_RS07680	NE	NE	NE
PAU_RS09320	NE	NE	NE
PAU_RS13940	NE	NE	NE
PAU_RS08450	NE	NE	NE
PAU_RS03440	NE	NE	NE
PAU_RS07410	NE	NE	NE
PAU_RS11925	NE	NE	NE
PAU_RS05505	NE	NE	NE
PAU_RS06055	NE	NE	NE
PAU_RS08570	NE	NE	NE
PAU_RS09350	NE	NE	NE
PAU_RS02965	NE	NE	NE
PAU_RS12160	NE	E	E
PAU_RS08260	NE	NE	NE
PAU_RS18645	NE	NE	NE
PAU_RS17430	E	E	E
PAU_RS17290	NE	NE	NE
PAU_RS09225	NE	NE	NE
PAU_RS09205	NE	NE	NE
PAU_RS09210	NE	NE	NE
PAU_RS09215	NE	NE	NE
PAU_RS15135	NE	NE	NE
PAU_RS05920	NE	NE	NE
PAU_RS21210	NE	NE	NE
PAU_RS19860	NE	NE	NE
PAU_RS06630	NE	NE	NE
PAU_RS01465	NE	NE	NE
PAU_RS01470	NE	NE	NE
PAU_RS17565	NE	NE	NE
PAU_RS14140	NE	NE	NE
PAU_RS14290	NE	NE	NE
PAU_RS12305	NE	NE	NE
PAU_RS09465	NE	NE	NE
PAU_RS19600	NE	NE	NE
PAU_RS07175	NE	NE	NE
PAU_RS13965	NE	NE	NE
PAU_RS05275	NE	NE	NE
PAU_RS07160	NE	NE	NE
PAU_RS14160	NE	NE	NE
PAU_RS08870	NE	NE	NE
PAU_RS07165	NE	NE	NE
PAU_RS11945	NE	NE	NE
PAU_RS08295	NE	NE	NE
PAU_RS04275	NE	NE	NE
PAU_RS21500	NE	NE	NE
PAU_RS05670	NE	NE	NE
PAU_RS04860	NE	NE	NE
PAU_RS14280	NE	NE	NE
PAU_RS13440	NE	E	E
PAU_RS20400	NE	NE	NE
PAU_RS14335	NE	NE	NE
PAU_RS12560	NE	NE	NE
PAU_RS06835	NE	NE	NE
PAU_RS13115	NE	NE	NE
PAU_RS21195	NE	NE	E
PAU_RS01160	NE	NE	NE
PAU_RS01165	NE	NE	NE
PAU_RS01170	NE	NE	NE
PAU_RS04165	NE	NE	NE
PAU_RS13155	NE	NE	E

## Sheet: Mapped Expression Values
Gene expression values mapped to each reaction
Reaction ID	GPR Rule	Expression log2fold Change
IHDPGPPHL	PAU_RS24470	-0.127343
AIHDPGPPHL	PAU_RS24470	-0.127343
ITDPGPPHL	PAU_RS24470	-0.127343
IPDPGPPHL	PAU_RS24470	-0.127343
AIPDPGPPHL	PAU_RS24470	-0.127343
IHXDPGPPHL	PAU_RS24470	-0.127343
HACD7	( PAU_RS06925 or PAU_RS19195 or PAU_RS19205 )	0.631981
HACD3i	( PAU_RS06925 or PAU_RS19195 or PAU_RS19205 )	0.631981
HACD6i	( PAU_RS06925 or PAU_RS19195 )	0.631981
HACD9	( PAU_RS06925 or PAU_RS19195 or PAU_RS08255 )	0.631981
HACD5i	( PAU_RS06925 or PAU_RS19195 or PAU_RS19205 )	0.631981
HACD4	( PAU_RS06925 or PAU_RS19195 or PAU_RS19205 )	0.631981
HADPCOADH3	( PAU_RS06925 or PAU_RS19195 or PAU_RS11830 )	0.631981
KAS14	(( PAU_RS20645 or PAU_RS08265 ) and PAU_RS08245 )	-1.07638
BUTMALACPT	(( PAU_RS20645 or PAU_RS08265 ) and PAU_RS08245 )	-1.07638
DECMALACPT	(( PAU_RS20645 or PAU_RS08265 ) and PAU_RS08245 )	-1.07638
PDHam1hi	(( PAU_RS20690 or PAU_RS05395 or PAU_RS20685 or PAU_RS05400 ) or PAU_RS05575 )	0.602432
HSDxi	( PAU_RS21135 or PAU_RS02630 )	0.241
FDH	(( PAU_RS21830 or PAU_RS21825 ) or ( peg4873 or PAU_RS03685 ) or ( PAU_RS03690 or peg4874 ))	3.42914
AMPEP8	( peg4105 or peg710 or PAU_RS19760 or PAU_RS13420 or PAU_RS06660 )	-0.460927
AMPEP11	( peg4105 or peg710 or PAU_RS19760 or PAU_RS13420 or PAU_RS06660 )	-0.460927
ALAGLUT	( peg4105 or peg710 or PAU_RS19760 or PAU_RS13420 or PAU_RS06660 )	-0.460927
ALAGLY	( peg4105 or peg710 or PAU_RS19760 or PAU_RS13420 or PAU_RS06660 )	-0.460927
AMPEP1	( peg4105 or peg710 or PAU_RS19760 or PAU_RS13420 or PAU_RS06660 )	-0.460927
GLYLEUHYDROc	( peg4105 or peg710 or PAU_RS19760 or PAU_RS13420 or PAU_RS06660 )	-0.460927
GLYTYRAP	( peg4105 or peg710 or PAU_RS19760 or PAU_RS13420 or PAU_RS06660 )	-0.460927
AMPTASECG	( peg4105 or peg710 or PAU_RS19760 or PAU_RS13420 or PAU_RS06660 or PAU_RS13420 or PAU_RS15980 or PAU_RS19770 )	0.270165
GLYCYSAP	( peg4105 or peg710 or PAU_RS19760 or PAU_RS13420 or PAU_RS06660 )	-0.460927
ALAASP	( peg4105 or peg710 or PAU_RS19760 or PAU_RS13420 or PAU_RS06660 )	-0.460927
GLYMET	( peg4105 or peg710 or PAU_RS19760 or PAU_RS13420 or PAU_RS06660 )	-0.460927
AMPEP14	( peg4105 or peg710 or PAU_RS19760 or PAU_RS13420 or PAU_RS06660 )	-0.460927
GLYASP	( peg4105 or peg710 or PAU_RS19760 or PAU_RS13420 or PAU_RS06660 )	-0.460927
AMPEP5	( peg4105 or peg710 or PAU_RS19760 or PAU_RS13420 or PAU_RS06660 )	-0.460927
ALAHIS	( peg4105 or peg710 or PAU_RS19760 or PAU_RS13420 or PAU_RS06660 )	-0.460927
ALALEU	( peg4105 or peg710 or PAU_RS19760 or PAU_RS13420 or PAU_RS06660 )	-0.460927
AMPEP2	( peg4105 or peg710 or PAU_RS19760 or PAU_RS13420 or PAU_RS06660 )	-0.460927
GLYGLN	( peg4105 or peg710 or PAU_RS19760 or PAU_RS13420 or PAU_RS06660 )	-0.460927
GLYPHEHYc	( peg4105 or peg710 or PAU_RS19760 or PAU_RS13420 or PAU_RS06660 )	-0.460927
HACD2i	( PAU_RS06925 or PAU_RS19195 or PAU_RS19205 )	0.631981
GRTT	(( PAU_RS20055 and PAU_RS17025 ) or PAU_RS17025 or PAU_RS17030 )	-0.000261895
DDPGA	PAU_RS00630	-0.0806658
AB6PGH_1	( PAU_RS02700 or PAU_RS08610 )	0.0724039
ARBTpts	(( PAU_RS02705 or PAU_RS02715 ) and PAU_RS06805 and PAU_RS02715 and PAU_RS06810 )	-1.05863
HSTPT	( PAU_RS03040 or PAU_RS14000 )	1.26327
APLm	(( PAU_RS05395 or PAU_RS20690 ) and ( PAU_RS05400 or PAU_RS20685 ))	-0.197249
ACAS_2ahbut	(( PAU_RS05400 or PAU_RS20685 ) and ( PAU_RS05395 or PAU_RS20690 ))	-0.197249
GCCb	(( PAU_RS05675 and PAU_RS05680 ) or PAU_RS08585 or PAU_RS21520 )	1.76834
DGNSK	PAU_RS06005	4.11975
GLCpts	( PAU_RS06800 or ( PAU_RS06805 and PAU_RS06800 ) or ( PAU_RS06805 and PAU_RS15165 ))	0.210594
CYSS_2	( PAU_RS06815 or PAU_RS06670 or PAU_RS06795 )	1.53757
HYBUTCOAEPI	( PAU_RS06925 or PAU_RS19195 )	0.631981
ACCOAC_1	(( PAU_RS07095 or PAU_RS10740 ) and ( PAU_RS10740 or PAU_RS03265 ))	0.666633
DALAt2r	( PAU_RS07350 or PAU_RS12585 or PAU_RS08425 )	0.730742
SERt2r	( PAU_RS07350 or PAU_RS12585 or PAU_RS13950 )	0.730742
PFK_2	( PAU_RS08140 or PAU_RS21225 or PAU_RS06005 or PAU_RS02670 or PAU_RS21235 )	4.11975
FRUK	( PAU_RS08140 or PAU_RS02670 )	0.564968
MCMAT7	( PAU_RS08245 or PAU_RS08265 or PAU_RS20645 or PAU_RS07025 )	1.13854
DDACPMACPCATRANS	( PAU_RS08245 or PAU_RS08265 or PAU_RS20645 or PAU_RS07025 )	1.13854
HEXMALACPT	( PAU_RS08245 or PAU_RS08265 or PAU_RS20645 or PAU_RS07025 )	1.13854
MCMAT4	( PAU_RS08245 or PAU_RS08265 or PAU_RS20645 or PAU_RS07025 )	1.13854
3OXDAM	(( PAU_RS08265 or PAU_RS20645 ) and PAU_RS08245 )	-1.07638
6PHBG2	( PAU_RS08610 or PAU_RS02700 )	0.0724039
CLB6PH	( PAU_RS08610 or PAU_RS02700 )	0.0724039
CELBpts	( PAU_RS08620 or PAU_RS08625 or ( PAU_RS06805 and PAU_RS08625 and PAU_RS08615 ))	0.745235
TRPS2	(( PAU_RS09910 and PAU_RS09915 ) or PAU_RS19220 )	-0.287879
TRPS3	(( PAU_RS09910 and PAU_RS09915 ) or PAU_RS19220 )	-0.287879
TRPS1	(( PAU_RS09910 and PAU_RS09915 ) or PAU_RS19220 )	-0.287879
ANS2	(( PAU_RS09935 and PAU_RS09930 ) or PAU_RS06030 )	0.360562
ANS	(( PAU_RS09935 and PAU_RS09930 ) or PAU_RS06030 )	0.360562
UREA	(( PAU_RS11480 and PAU_RS11485 and PAU_RS11490 ) or ( PAU_RS11465 and PAU_RS11475 and PAU_RS11460 and PAU_RS11470 ))	0.802581
LDH_D	( PAU_RS11680 or PAU_RS08190 )	1.34969
HACD1_1	( PAU_RS11830 and ( PAU_RS06925 or PAU_RS19195 ))	-0.440029
GLYCLTDx	PAU_RS12090	-0.507312
PRAMPC	PAU_RS14025	0.0722434
ALCD2x	( PAU_RS14030 or PAU_RS09815 )	3.01567
SUCD4	(( PAU_RS14550 and PAU_RS14545 ) or PAU_RS14560 or PAU_RS14555 )	-0.602432
METSabc	(( PAU_RS15110 or PAU_RS15120 ) and PAU_RS03305 and PAU_RS03310 )	-0.49939
METabc	(( PAU_RS15110 or PAU_RS15120 ) and PAU_RS03305 and PAU_RS03310 )	-0.49939
NTD1	( PAU_RS17340 or PAU_RS04800 or PAU_RS22330 )	2.85073
ACACT1r	( PAU_RS18680 or PAU_RS19200 or PAU_RS06920 )	0.715906
ACACT2r	( PAU_RS18680 or PAU_RS19200 or PAU_RS06920 )	0.715906
AACOAT	( PAU_RS19900 or PAU_RS11735 or PAU_RS05385 )	1.71671
ACOATA	(( PAU_RS20645 or PAU_RS08265 ) and PAU_RS08245 )	-1.07638
4MHEAMA	(( PAU_RS20645 or PAU_RS08265 ) and PAU_RS08245 )	-1.07638
5MHACC	(( PAU_RS20645 or PAU_RS08265 ) and PAU_RS08245 )	-1.07638
4METPAC	(( PAU_RS20645 or PAU_RS08265 ) and PAU_RS08245 )	-1.07638
8MNAMC	(( PAU_RS20645 or PAU_RS08265 ) and PAU_RS08245 )	-1.07638
10MUAM	(( PAU_RS20645 or PAU_RS08265 ) and PAU_RS08245 )	-1.07638
FPGFTm	( PAU_RS21520 or PAU_RS08585 )	1.76834
GK1	( PAU_RS22350 or PAU_RS01045 )	-0.453851
DGK1	( PAU_RS22350 or PAU_RS01045 )	-0.453851
FRUpts	( PAU_RS06810 and PAU_RS06805 and PAU_RS18250 )	-1.05863
ARGDC	( PAU_RS06445 or PAU_RS05335 or PAU_RS10670 )	1.05819
SALCpts	( PAU_RS06810 and ( PAU_RS02705 or PAU_RS02715 ) and PAU_RS02715 and ( PAU_RS02705 or PAU_RS02715 ) and PAU_RS06805 )	-1.05863
MNLpts	( PAU_RS06810 and PAU_RS06805 )	-1.05863
TCHPROPOLOR	( PAU_RS09815 or PAU_RS14030 )	3.01567
ALPHONADOR	( PAU_RS09815 or PAU_RS14030 )	3.01567
PHPROPOLMCAROR	( PAU_RS09815 or PAU_RS14030 )	3.01567
CHOBETALD	( PAU_RS09815 or PAU_RS14030 )	3.01567
PRIMALC	( PAU_RS09815 or PAU_RS14030 )	3.01567
SECALC	( PAU_RS09815 or PAU_RS14030 )	3.01567
THD2	( PAU_RS11560 or PAU_RS21075 or PAU_RS11565 )	1.32216
ACGApts	( PAU_RS15165 and PAU_RS06805 )	-0.492378
GLYCK	( PAU_RS18465 or PAU_RS09370 )	0.187133
ADSS	( PAU_RS20230 or PAU_RS03660 )	1.23266
UPP3S	( PAU_RS20485 or PAU_RS06040 )	-0.278676
PHETA1	( PAU_RS20690 or PAU_RS19410 or PAU_RS13445 or PAU_RS03040 or PAU_RS14000 )	1.26327
ASPK	( PAU_RS21135 or PAU_RS02630 or PAU_RS19520 )	0.241
BENDICBXOR	( peg1473 or PAU_RS06580 )	0.223786
RETINOLACACT	( peg1659 or PAU_RS07390 )	0.162907
CRETINOLPMTACT	( peg1659 or PAU_RS07390 )	0.162907
TRETINOLPMTACT	( peg1659 or PAU_RS07390 )	0.162907
GUAD	( peg1922 or peg1921 or PAU_RS10400 )	0.329879
DADA	( peg1922 or peg1921 or PAU_RS10400 )	0.329879
AKGDH	( PAU_RS14540 or PAU_RS14535 or ( PAU_RS14540 and PAU_RS14535 and PAU_RS05585 ))	-0.724389
RBFSb	( peg396 or PAU_RS19840 or peg2536 or PAU_RS19050 or PAU_RS09280 or PAU_RS14540 or peg2515 or PAU_RS08325 or PAU_RS04875 or PAU_RS17250 )	1.33022
ASPT	( peg4187 or PAU_RS18635 )	1.55666
LCGH	peg4355	-1
G1PTT	( peg4808 or PAU_RS20550 or PAU_RS20560 )	-1
UPPRT	( PAU_RS11435 or PAU_RS08595 )	2.52315
BTNC	(( PAU_RS18365 or PAU_RS10750 ) and PAU_RS21005 and PAU_RS18360 )	-0.638983
DDPA	( PAU_RS14375 or PAU_RS09160 or PAU_RS15835 or PAU_RS15840 )	2.07706
SBTpts	( PAU_RS11860 and PAU_RS06810 and PAU_RS06805 )	-1.05863
GALTpts	( PAU_RS06805 and PAU_RS06810 )	-1.05863
FDH2	(( peg4873 or PAU_RS03685 ) and ( PAU_RS21825 or PAU_RS21830 or PAU_RS21820 ) and ( PAU_RS03690 or peg4874 ))	-1
HYD1	( PAU_RS14505 or PAU_RS12290 or PAU_RS04300 )	2.49463
RNATRANS	( PAU_RS01730 and PAU_RS17585 and PAU_RS06365 and PAU_RS21870 and PAU_RS19980 and PAU_RS07005 and PAU_RS20825 and PAU_RS01735 )	-1.44746
DNAREP	( PAU_RS16800 and PAU_RS21145 and PAU_RS15610 and PAU_RS00020 and PAU_RS00005 and PAU_RS10020 and PAU_RS22460 and PAU_RS00010 and PAU_RS07585 and PAU_RS19380 and PAU_RS03260 and PAU_RS08285 )	-1.1338
PROPCOALIG	PAU_RS06045	-0.58402
PHEt2r	PAU_RS08465	-0.364674
Znabc	PAU_RS11895	-0.205609
IG3PS_1	PAU_RS14020	0.0504083
ASAD	PAU_RS00025	-0.748735
UAGDP	PAU_RS00150	-0.406328
G1PACT	PAU_RS00150	-0.406328
ATPS4r	( PAU_RS00180 and PAU_RS00160 and PAU_RS00185 and PAU_RS00190 and PAU_RS00165 and PAU_RS00195 and PAU_RS00155 and PAU_RS00175 )	-0.159919
SHKK	( PAU_RS00355 or PAU_RS15950 )	-0.46667
PPTGS	( PAU_RS00380 or PAU_RS04030 )	-0.0603882
EDA	PAU_RS00630	-0.0806658
ABENZOR	( PAU_RS00930 or PAU_RS02355 or PAU_RS04450 )	2.22929
4HOXPACMON	( PAU_RS00930 or PAU_RS02355 or PAU_RS04450 )	2.22929
ATPNUCPT	( PAU_RS01045 or PAU_RS22350 )	-0.453851
ADCS	( PAU_RS01510 or PAU_RS09930 or PAU_RS08875 )	0.672258
MALTpts	( PAU_RS01805 or PAU_RS06805 )	-0.492378
MALTTRabc	( PAU_RS01805 or ( PAU_RS01810 and PAU_RS01820 and PAU_RS01825 and PAU_RS01805 and PAU_RS01815 ))	-2.70984
MALTabc	( PAU_RS01805 or PAU_RS01810 )	-2.51599
MALTHXabc	( PAU_RS01805 or PAU_RS01810 )	-2.51599
THZPSN	( PAU_RS01930 and PAU_RS06625 and PAU_RS01935 and PAU_RS01825 and PAU_RS01925 and PAU_RS01920 and ( PAU_RS00775 or PAU_RS20635 ))	-1.58106
IMPC	PAU_RS02005	-2.74078
AICART	PAU_RS02005	-2.74078
ALPHNH	PAU_RS02180	0.220171
BIUAHLUR	( PAU_RS02260 or PAU_RS20775 )	0.548177
BIUAHLALP	( PAU_RS02260 or PAU_RS20775 )	0.548177
RIB15PMUT	( PAU_RS02545 or PAU_RS18595 or PAU_RS10455 )	1.30501
PPM2	( PAU_RS02545 or PAU_RS18595 or PAU_RS10455 )	1.30501
TRPAS1	( PAU_RS02555 or PAU_RS17395 )	1.64568
CYSTS	PAU_RS02560	1.25605
RNMK	( PAU_RS02580 or PAU_RS02735 )	-0.278117
NMNAT	( PAU_RS02580 or PAU_RS15615 )	-0.278117
NEOXANS	( PAU_RS02610 or PAU_RS14370 )	-0.00677158
HSDy	( PAU_RS02630 or PAU_RS21135 )	0.241
AB6PGH	( PAU_RS02700 or PAU_RS08610 )	0.0724039
S6PG	( PAU_RS02700 or PAU_RS08610 )	0.0724039
NAt3_1	( PAU_RS02720 or PAU_RS14865 )	-0.331556
AFAT	PAU_RS02735	-0.52401
RBFK	PAU_RS02735	-0.52401
CBPS	( PAU_RS02770 and PAU_RS02765 )	-1.01325
NADTHREPDH	PAU_RS02800	-0.944698
THMabc	( PAU_RS02840 and PAU_RS02845 and PAU_RS02835 )	-0.772141
CDEOXCTAUAHL	( PAU_RS02925 or PAU_RS08430 or PAU_RS20255 )	0.909013
THDPS	PAU_RS03170	-1.20352
URIDK2r	( PAU_RS03195 or PAU_RS01045 or PAU_RS22350 )	-0.385163
UMPK	( PAU_RS03195 or PAU_RS24515 or PAU_RS16780 or PAU_RS01045 or PAU_RS22350 )	1.92638
DASYN141	( PAU_RS03215 or PAU_RS21230 )	1.13777
DASYN180	( PAU_RS03215 or PAU_RS21230 )	1.13777
IHDECPCYTT	( PAU_RS03215 or PAU_RS21230 )	1.13777
AIHDECPCYT	( PAU_RS03215 or PAU_RS21230 )	1.13777
ITDECPCYTT	( PAU_RS03215 or PAU_RS21230 )	1.13777
IPDECPCYTT	( PAU_RS03215 or PAU_RS21230 )	1.13777
IHXDECPCYTT	( PAU_RS03215 or PAU_RS21230 )	1.13777
METDabc	( PAU_RS03310 and PAU_RS03305 and ( PAU_RS15120 or PAU_RS15110 ))	-0.49939
METSRabc	( PAU_RS03310 and PAU_RS03305 and ( PAU_RS15120 or PAU_RS15110 ))	-0.49939
SULR	( PAU_RS03385 and PAU_RS03380 )	1.3005
PAPSR	( PAU_RS03390 and PAU_RS20575 )	-1.90548
APSR	PAU_RS03390	1.59143
ADMETUPMETT	( PAU_RS03400 or PAU_RS07935 )	4.81806
ADMETPRMETT	( PAU_RS03400 or PAU_RS07935 )	4.81806
SADT2	( PAU_RS03405 and PAU_RS03410 )	1.78433
SADT	( PAU_RS03405 and PAU_RS03410 )	1.78433
GPAR	( PAU_RS03950 or PAU_RS15970 )	-0.372118
XPPT	( PAU_RS03950 or PAU_RS15970 )	-0.372118
MOHMT	( PAU_RS03990 or PAU_RS02005 )	-0.375224
AHCYSNS	PAU_RS04080	-0.379207
MTAN	PAU_RS04080	-0.379207
GTPDPK	( PAU_RS04100 or PAU_RS01035 )	3.6235
CTPS1	( PAU_RS04140 or PAU_RS20170 or PAU_RS21090 )	1.43421
CTPS2	( PAU_RS04140 or PAU_RS20170 or PAU_RS21090 )	1.43421
ENO	( PAU_RS04145 or PAU_RS07515 )	0.639289
MI1PP	( PAU_RS04180 or PAU_RS06610 or PAU_RS10295 )	0.26637
MI3PP	( PAU_RS04180 or PAU_RS06610 or PAU_RS10295 )	0.26637
FBA	( PAU_RS04320 or PAU_RS08485 )	0.652202
FBA3	( PAU_RS04320 or PAU_RS08485 )	0.652202
ICHORS	PAU_RS04375	2.20409
ABENZNADPHOR	( PAU_RS04450 or PAU_RS00930 or PAU_RS02355 )	2.22929
3HPAOX	( PAU_RS04450 or PAU_RS00930 or PAU_RS02355 )	2.22929
DHPDO	PAU_RS04545	-0.586315
LYSt3r	( PAU_RS04785 or PAU_RS01545 or PAU_RS07010 or PAU_RS10460 or PAU_RS02775 )	0.605104
NTD5	( PAU_RS04800 or PAU_RS17340 )	0.697906
NTD8	( PAU_RS04800 or PAU_RS17340 )	0.697906
NTD6	( PAU_RS04800 or PAU_RS17340 )	0.697906
NMNHYD	( PAU_RS04800 or PAU_RS17340 )	0.697906
NTD10	( PAU_RS04800 or PAU_RS17340 )	0.697906
NT5C	( PAU_RS04800 or PAU_RS17340 )	0.697906
CD2abc1	( PAU_RS04800 or PAU_RS17340 )	0.697906
Cut1	( PAU_RS04845 or PAU_RS18495 )	-0.230097
Cuabc	( PAU_RS04845 or PAU_RS18495 )	-0.230097
MTHFR3	PAU_RS04910	-0.524721
MTHFC	PAU_RS04910	-0.524721
IPPMIb	( PAU_RS05360 or PAU_RS05365 or ( PAU_RS05360 and PAU_RS05365 ))	-0.268369
IPPMIa	( PAU_RS05360 or PAU_RS05365 or ( PAU_RS05360 and PAU_RS05365 ))	-0.268369
IPMD	PAU_RS05370	-0.0133534
IPPS	( PAU_RS05375 or PAU_RS16195 )	1.42302
FACOAL150_ISO	( PAU_RS05385 or PAU_RS11735 or PAU_RS19900 )	1.71671
FACOAL170_anteiso	( PAU_RS05385 or PAU_RS11735 or PAU_RS19900 )	1.71671
FACOAL180_2	( PAU_RS05385 or PAU_RS11735 or PAU_RS19900 )	1.71671
ACLS	(( PAU_RS05395 and PAU_RS05400 ) or ( PAU_RS20695 and PAU_RS20700 ))	-0.197249
GCCc	( PAU_RS05585 or ( PAU_RS05685 and PAU_RS05680 ) or PAU_RS05680 )	-0.750571
PDHcr	PAU_RS05585	-0.758365
ACONTa	( PAU_RS05590 or PAU_RS10035 )	0.17694
ACONTb	( PAU_RS05590 or PAU_RS10035 )	0.17694
ABUTD	( PAU_RS05755 or PAU_RS00025 )	-0.748735
DADNK	PAU_RS06005	4.11975
MCITS	( PAU_RS06035 or PAU_RS02055 )	-0.218531
PRFGLYAGLUTAL	PAU_RS06455	-1.49392
GHMT2r	( PAU_RS06585 or PAU_RS09045 )	-1.56577
TREpts	( PAU_RS06600 and PAU_RS06805 )	-0.492378
AHSERL4	( PAU_RS06670 or PAU_RS06815 )	1.53757
TSULabc	( PAU_RS06775 or PAU_RS06790 )	1.07766
GAMpts	( PAU_RS06805 and PAU_RS06810 )	-1.05863
SUCpts	( PAU_RS06805 and PAU_RS06810 and PAU_RS06800 and PAU_RS01560 )	-1.45765
ADMETACBXPT	( PAU_RS06815 or PAU_RS06670 or PAU_RS06795 )	1.53757
SULabc	( PAU_RS06820 or ( PAU_RS06780 and PAU_RS06775 and PAU_RS06790 and PAU_RS06785 ))	0.717384
ORNRACE	( PAU_RS06925 or PAU_RS19195 )	0.631981
HIBDm	( PAU_RS06925 or PAU_RS19195 )	0.631981
ECOAH12	( PAU_RS06925 or PAU_RS19195 )	0.631981
ECOAH7	( PAU_RS06925 or PAU_RS19195 )	0.631981
ECOAH3	( PAU_RS06925 or PAU_RS19195 )	0.631981
TRIHOCCOAOR	( PAU_RS06925 or PAU_RS19195 )	0.631981
EMMALCOAHL	( PAU_RS06925 or PAU_RS19195 )	0.631981
HOOPC6COAOR	( PAU_RS06925 or PAU_RS19195 )	0.631981
IZPN_1	( PAU_RS06940 or PAU_RS01835 )	0.850871
FGLU	( PAU_RS06945 or PAU_RS02005 )	-0.473912
THFGLUS	PAU_RS07100	0.149722
10FTHFGLULL	PAU_RS07100	0.149722
DHFS	PAU_RS07100	0.149722
GLUPRT	( PAU_RS07115 or PAU_RS09925 )	0.424672
SGDS	PAU_RS07345	-0.844964
NADH6	( PAU_RS07440 and PAU_RS07435 and PAU_RS07455 and PAU_RS07465 and PAU_RS07450 and PAU_RS07475 and PAU_RS07460 and PAU_RS07425 and PAU_RS07445 and PAU_RS07470 and PAU_RS07480 and PAU_RS07485 and PAU_RS07430 )	-0.735659
RNDR1	( PAU_RS07570 or ( PAU_RS15685 and PAU_RS15695 and PAU_RS15690 ) or PAU_RS07575 or ( PAU_RS07575 and PAU_RS07570 and PAU_RS20575 ))	-0.536561
RNDR3	( PAU_RS07570 or ( PAU_RS15685 and PAU_RS15695 and PAU_RS15690 ) or PAU_RS07575 or ( PAU_RS15695 and PAU_RS15690 and PAU_RS15700 ))	-0.536561
RNDR2	( PAU_RS07570 or ( PAU_RS15685 and PAU_RS15695 and PAU_RS15690 ) or PAU_RS07575 or ( PAU_RS07575 and PAU_RS07570 and PAU_RS20575 ))	-0.536561
RNDR4	( PAU_RS07570 or ( PAU_RS15685 and PAU_RS15695 and PAU_RS15690 ) or PAU_RS07575 or ( PAU_RS15695 and PAU_RS15690 and PAU_RS15700 ))	-0.536561
ETHAAL	( PAU_RS07925 or PAU_RS07920 or PAU_RS08390 )	1.23762
ATPCOBADT	( PAU_RS07955 or PAU_RS09990 )	2.94267
6MOAMCA	( PAU_RS08245 and ( PAU_RS08265 or PAU_RS20645 ))	-1.07638
8MDAM	( PAU_RS08245 and ( PAU_RS08265 or PAU_RS20645 ))	-1.07638
MTDACP	( PAU_RS08245 and ( PAU_RS08265 or PAU_RS20645 ))	-1.07638
3METHMCAC	( PAU_RS08245 and ( PAU_RS08265 or PAU_RS20645 ))	-1.07638
7MOACA	( PAU_RS08245 and ( PAU_RS08265 or PAU_RS20645 ))	-1.07638
9MDAM	( PAU_RS08245 and ( PAU_RS08265 or PAU_RS20645 ))	-1.07638
11MDAMCA	( PAU_RS08245 and ( PAU_RS08265 or PAU_RS20645 ))	-1.07638
13MTDAM	( PAU_RS08245 and ( PAU_RS08265 or PAU_RS20645 ))	-1.07638
12MTACPM	( PAU_RS08245 and ( PAU_RS08265 or PAU_RS20645 ))	-1.07638
4M3OHAT	( PAU_RS08245 and ( PAU_RS08265 or PAU_RS20645 ))	-1.07638
10MDOD	( PAU_RS08245 and ( PAU_RS08265 or PAU_RS20645 ))	-1.07638
ISOGL3P	( PAU_RS08245 and ( PAU_RS08265 or PAU_RS20645 ))	-1.07638
6MHACPA	( PAU_RS08245 and ( PAU_RS08265 or PAU_RS20645 ))	-1.07638
ADSL1r	PAU_RS08390	-0.511397
ADSL2r	PAU_RS08390	-0.511397
TAUCHOAHL	( PAU_RS08430 or PAU_RS02925 or PAU_RS20255 )	0.909013
THFAT	( PAU_RS08585 or PAU_RS21520 )	1.76834
PRFGCL	PAU_RS08590	-2.48415
TPRDCOAS	( PAU_RS08595 or PAU_RS11435 )	2.52315
PRASCSi	( PAU_RS08670 or PAU_RS08590 )	-1.71552
MANpts	( PAU_RS08850 or ( PAU_RS06810 and PAU_RS08860 and PAU_RS06805 and PAU_RS08855 and PAU_RS08860 ))	-1.00048
SERD_L	PAU_RS08865	0.526067
MNabc	( PAU_RS08965 and PAU_RS08975 and PAU_RS08980 and PAU_RS08970 )	-0.465396
CBL1abc	( PAU_RS09030 and PAU_RS04075 and PAU_RS09025 and PAU_RS21020 )	-1.2385
SPODM	( PAU_RS09315 or PAU_RS00310 )	-0.271156
PYDXK	( PAU_RS09370 or PAU_RS02635 )	0.187133
PYDXNK	( PAU_RS09370 or PAU_RS02635 )	0.187133
PYDAMK	( PAU_RS09370 or PAU_RS02635 )	0.187133
MGt5	( PAU_RS09480 or PAU_RS24110 )	0.900807
COBALTt5	( PAU_RS09480 or PAU_RS24110 )	0.900807
ALAR	( PAU_RS09525 or PAU_RS19410 )	1.73845
E4PD	( PAU_RS09540 or PAU_RS04310 )	-0.609578
34DHOXPEGOX	( PAU_RS09815 or PAU_RS14030 or PAU_RS19365 )	3.01567
CHOLD	( PAU_RS09815 or PAU_RS16745 )	3.01567
RDH1	( PAU_RS09815 or PAU_RS14030 )	3.01567
PRAI	( PAU_RS09920 or PAU_RS16165 )	0.891598
CYRDAAT	( PAU_RS09990 or PAU_RS07955 )	2.94267
ACONT	( PAU_RS10035 and PAU_RS05590 )	-0.142169
GTPDH	( PAU_RS10040 or PAU_RS11320 )	1.47482
CRTNIH	( PAU_RS10040 or PAU_RS11320 )	1.47482
AMPDA	( PAU_RS10105 or PAU_RS16040 )	0.723332
MI4PP	( PAU_RS10295 or PAU_RS06610 or PAU_RS04180 )	0.26637
1PY4h3cAH	( PAU_RS10385 or PAU_RS17250 )	1.22348
ADA	( PAU_RS10400 or peg1921 or peg1922 )	0.329879
LYSAM	( PAU_RS10455 or PAU_RS21110 )	1.30501
HDC	( PAU_RS10670 or PAU_RS21110 )	1.05819
RMVLNOR	( PAU_RS10745 or PAU_RS19885 )	1.33524
TYRt2r	( PAU_RS11240 or PAU_RS07545 )	0.415541
CINNDO	( PAU_RS11375 or PAU_RS11370 )	0.781637
PHPROPOR	( PAU_RS11375 or PAU_RS11370 or ( PAU_RS11365 and PAU_RS11350 ))	0.781637
METAT	( PAU_RS11540 or PAU_RS05330 )	3.49892
MI1PS	( PAU_RS11555 or PAU_RS10285 )	2.36301
HMR_3859	( PAU_RS11680 or PAU_RS08190 )	1.34969
LDH_D2	( PAU_RS11680 or PAU_RS08190 )	1.34969
FACOAL140_ISO	( PAU_RS11735 or PAU_RS05385 or PAU_RS19900 )	1.71671
PYK	( PAU_RS11850 or PAU_RS09260 )	-0.327862
GLYCLTDy	PAU_RS12090	-0.507312
HPYRRy	PAU_RS12090	-0.507312
HPYRRx	PAU_RS12090	-0.507312
GLYt2r	( PAU_RS12585 or PAU_RS07350 )	0.730742
DSERt2	( PAU_RS12585 or PAU_RS07350 )	0.730742
MOD	PAU_RS12945	-0.31633
LA2METHPTPPMETP	PAU_RS12945	-0.31633
MOD_4mop	PAU_RS12945	-0.31633
LA3METHPTPPMETB	PAU_RS12945	-0.31633
MOD_3mop	PAU_RS12945	-0.31633
LA2METHPTPPMETB	PAU_RS12945	-0.31633
DHORTS	( PAU_RS13085 or PAU_RS06940 )	-0.600548
D5KGK	( PAU_RS13175 and PAU_RS13165 )	-0.845814
TYRTA	( PAU_RS13445 or PAU_RS19410 or PAU_RS14000 or PAU_RS03040 )	1.26327
KDOCT2	( PAU_RS13700 or PAU_RS21230 or PAU_RS03215 )	1.13777
ITCY	( PAU_RS13765 or PAU_RS03500 )	-0.156897
PFL	( PAU_RS13805 or PAU_RS13810 )	4.05552
ARGabc	( PAU_RS13915 or PAU_RS13905 or PAU_RS13920 )	0.170218
LHISO	PAU_RS13995	-0.188144
LHIST	PAU_RS13995	-0.188144
IGPDH	( PAU_RS14005 or PAU_RS02560 )	1.25605
PRMICI	( PAU_RS14015 or PAU_RS03675 )	1.30013
PRATPP	PAU_RS14025	0.0722434
r04805	( PAU_RS14030 or PAU_RS09815 )	3.01567
CCPROPOLOR	( PAU_RS14030 or PAU_RS09815 )	3.01567
HMNAPOR	( PAU_RS14030 or PAU_RS09815 )	3.01567
NAPMETHOR	( PAU_RS14030 or PAU_RS09815 )	3.01567
TRICETHOR	( PAU_RS14030 or PAU_RS09815 )	3.01567
HPTETHOXONOR	( PAU_RS14030 or PAU_RS09815 )	3.01567
CYTDK1	( PAU_RS14075 or PAU_RS03500 )	-0.156897
UTCY	( PAU_RS14075 or PAU_RS03500 )	-0.156897
CYTDK2	( PAU_RS14075 or PAU_RS03500 )	-0.156897
URIK2	( PAU_RS14075 or PAU_RS03500 )	-0.156897
URIK3	( PAU_RS14075 or PAU_RS03500 )	-0.156897
URIK1	( PAU_RS14075 or PAU_RS03500 )	-0.156897
CYTD	( PAU_RS14100 or PAU_RS04910 )	0.159269
DCYTD	( PAU_RS14100 or PAU_RS04910 )	0.159269
PGM	( PAU_RS14370 or PAU_RS02610 )	-0.00677158
VIOXNEOXISO	( PAU_RS14370 or PAU_RS02610 )	-0.00677158
SUCOAS	( PAU_RS14525 and PAU_RS14530 )	-1.02811
FRD7	( PAU_RS14550 or ( PAU_RS18565 and PAU_RS14560 and PAU_RS18575 and PAU_RS18580 and PAU_RS14555 and PAU_RS18590 and PAU_RS18585 ) or ( PAU_RS14545 and PAU_RS14550 ))	-0.358856
FRD2	( PAU_RS14550 or ( PAU_RS18565 and PAU_RS14560 and PAU_RS18575 and PAU_RS18580 and PAU_RS14555 and PAU_RS18590 and PAU_RS18585 ) or ( PAU_RS14545 and PAU_RS14550 ))	-0.358856
FRD3	( PAU_RS14550 or ( PAU_RS18565 and PAU_RS14560 and PAU_RS18575 and PAU_RS18580 and PAU_RS14555 and PAU_RS18590 and PAU_RS18585 ) or ( PAU_RS14545 and PAU_RS14550 ))	-0.358856
SUCD1	( PAU_RS14560 or PAU_RS14555 or ( PAU_RS14560 and PAU_RS14550 and PAU_RS14545 ) or ( PAU_RS18580 and PAU_RS18565 and PAU_RS18575 ))	0.138004
CS	( PAU_RS14565 or PAU_RS16195 or PAU_RS05375 )	1.42302
Kabc	( PAU_RS14615 or PAU_RS14610 or PAU_RS14620 )	1.74569
NNATr	PAU_RS15615	-1.19026
PROTBIOSYN	( PAU_RS15860 and PAU_RS20890 and PAU_RS20945 and ( PAU_RS00135 or PAU_RS21140 ) and PAU_RS09005 and PAU_RS20895 and PAU_RS15600 and PAU_RS20045 and PAU_RS19770 and PAU_RS11930 and PAU_RS01680 and PAU_RS18100 and peg4539 and PAU_RS15845 and PAU_RS20885 and PAU_RS18105 and ( PAU_RS22505 or PAU_RS20845 ) and PAU_RS20835 and PAU_RS20830 and PAU_RS15925 and PAU_RS20840 and PAU_RS20935 and PAU_RS13430…	-1.49126
DAPDC	( PAU_RS16205 or PAU_RS03115 )	1.46457
ORNDC	( PAU_RS16205 or PAU_RS03115 )	1.46457
GLUN	( PAU_RS16300 or PAU_RS06480 )	-0.30129
DADK	( PAU_RS16780 or PAU_RS24515 )	1.92638
CYTBD2	( PAU_RS16970 or PAU_RS12290 or PAU_RS04300 or PAU_RS14505 or PAU_RS16980 or PAU_RS12295 or PAU_RS14500 or PAU_RS04305 or PAU_RS16985 or PAU_RS16975 )	3.2958
CYTBO3	(( PAU_RS16970 or PAU_RS16980 or PAU_RS16985 or PAU_RS16975 or PAU_RS14500 or PAU_RS04305 or PAU_RS12295 ) and ( PAU_RS14505 and PAU_RS14560 and PAU_RS16975 and PAU_RS16980 and PAU_RS16990 and PAU_RS16985 ))	-0.602432
DPR	PAU_RS17005	-0.019632
DMATT	( PAU_RS17025 and PAU_RS20055 and PAU_RS17030 )	-0.395148
ALKP	( PAU_RS17095 or PAU_RS02365 )	1.34408
4NPHPP	( PAU_RS17095 or PAU_RS02365 )	1.34408
AKP1	( PAU_RS17095 or PAU_RS02365 )	1.34408
DHPAH	PAU_RS17250	1.22348
APRAUR	PAU_RS17250	1.22348
NTD7	( PAU_RS17340 or PAU_RS04800 )	0.697906
NTD4	( PAU_RS17340 or PAU_RS04800 )	0.697906
NTD2	( PAU_RS17340 or PAU_RS04800 )	0.697906
NTD11	( PAU_RS17340 or PAU_RS04800 )	0.697906
NTD9	( PAU_RS17340 or PAU_RS04800 )	0.697906
NTD3	( PAU_RS17340 or PAU_RS04800 )	0.697906
FBPPH	( PAU_RS17340 or PAU_RS04800 )	0.697906
DB4PS	( PAU_RS17475 and ( PAU_RS10040 or PAU_RS11320 ))	-0.521354
GLUSy	( PAU_RS18085 and PAU_RS18090 )	-0.761526
UAGCVT	( PAU_RS18165 or PAU_RS03130 )	1.42316
LARGG3P	( PAU_RS18165 or PAU_RS03130 )	1.42316
HG2abcpp	( PAU_RS18495 or PAU_RS04845 )	-0.230097
PB2abcpp	( PAU_RS18495 or PAU_RS04845 )	-0.230097
GLYCDx	PAU_RS18520	-0.629734
PSP_L	( PAU_RS18670 or PAU_RS02570 or PAU_RS01965 )	-0.395812
MIHKPP	( PAU_RS18670 or PAU_RS02570 or PAU_RS01965 )	-0.395812
ACACT6r	( PAU_RS18680 or PAU_RS06920 or PAU_RS19200 )	0.715906
MACCOAT	( PAU_RS18680 or PAU_RS06920 or PAU_RS19200 )	0.715906
ACACT7r	( PAU_RS18680 or PAU_RS06920 or PAU_RS19200 )	0.715906
ACACT5r_1	( PAU_RS18680 or PAU_RS06920 or PAU_RS19200 )	0.715906
ACACT3r	( PAU_RS18680 or PAU_RS06920 or PAU_RS19200 )	0.715906
GNK	PAU_RS19145	-0.116267
LYSRC	( PAU_RS19195 or PAU_RS06925 )	0.631981
ARGR	( PAU_RS19195 or PAU_RS06925 )	0.631981
HACDp	( PAU_RS19195 or PAU_RS06925 )	0.631981
HOOPC4COAOR	( PAU_RS19195 or PAU_RS06925 )	0.631981
HOACOAOR	( PAU_RS19195 or PAU_RS06925 )	0.631981
ECOAH1_1	( PAU_RS19195 or PAU_RS06925 )	0.631981
HPHL	( PAU_RS19195 or PAU_RS06925 )	0.631981
ECOAH5_1	( PAU_RS19195 or PAU_RS06925 )	0.631981
ECOAH9ir	( PAU_RS19195 or PAU_RS06925 )	0.631981
ECOAH6	( PAU_RS19195 or PAU_RS06925 )	0.631981
ECOAH4	( PAU_RS19195 or PAU_RS06925 )	0.631981
TETHOCCOAOR	( PAU_RS19195 or PAU_RS06925 )	0.631981
HOOPC8COAOR	( PAU_RS19195 or PAU_RS06925 )	0.631981
HOMHENCOAOR	( PAU_RS19195 or PAU_RS06925 )	0.631981
ACACT4r	( PAU_RS19200 or PAU_RS06920 or PAU_RS18680 )	0.715906
LAROOXGLUTAT	( PAU_RS19410 or PAU_RS07325 )	-0.652224
PHAALDHL	( PAU_RS19410 or PAU_RS09525 )	1.73845
LDH_L	PAU_RS19465	2.05769
FE3DCITabc	( PAU_RS19555 and PAU_RS19565 )	-2.69843
FEDCabc	( PAU_RS19555 or PAU_RS19565 or PAU_RS19570 )	-1.10126
ASPCT	( PAU_RS19830 or PAU_RS19845 )	1.02447
FACOAL150_anteiso	( PAU_RS19900 or PAU_RS05385 or PAU_RS11735 )	1.71671
FACOAL181	( PAU_RS19900 or PAU_RS05385 or PAU_RS11735 )	1.71671
FACOAL161	( PAU_RS19900 or PAU_RS05385 or PAU_RS11735 )	1.71671
FACOAL160	( PAU_RS19900 or PAU_RS05385 or PAU_RS11735 )	1.71671
FACOAL160_ISO	( PAU_RS19900 or PAU_RS05385 or PAU_RS11735 )	1.71671
FACOAL170_ISO	( PAU_RS19900 or PAU_RS05385 or PAU_RS11735 )	1.71671
ACCOALIG	( PAU_RS19900 or PAU_RS05385 or PAU_RS11735 )	1.71671
ABENZAHDHTMTRANS	( PAU_RS20010 or PAU_RS13770 )	-0.369595
FOLD3_1	( PAU_RS20010 or PAU_RS13770 )	-0.369595
BFBP	( PAU_RS20090 or PAU_RS14005 )	0.80275
HMR_1834	( PAU_RS20255 or PAU_RS02925 or PAU_RS08430 )	0.909013
TAUDEOXCHOAHL	( PAU_RS20255 or PAU_RS02925 or PAU_RS08430 )	0.909013
GLYDEOXCAHL	( PAU_RS20255 or PAU_RS02925 or PAU_RS08430 )	0.909013
GLYCAHL	( PAU_RS20255 or PAU_RS02925 or PAU_RS08430 )	0.909013
ADNCYC	PAU_RS20465	-0.374363
TSULR3e	( PAU_RS20635 or PAU_RS01775 or PAU_RS00775 )	2.11466
PNTK	PAU_RS20980	-0.227979
GLUR	( PAU_RS21015 or PAU_RS20450 )	-0.31827
NADTRHD	( PAU_RS21075 or PAU_RS11560 )	1.32216
ARGSS	( PAU_RS21090 or PAU_RS20170 )	1.43421
PFK_3	( PAU_RS21225 or PAU_RS06005 )	4.11975
PFK26_1	( PAU_RS21225 or PAU_RS06005 )	4.11975
DASYN120	( PAU_RS21230 or PAU_RS03215 )	1.13777
DASYN140	( PAU_RS21230 or PAU_RS03215 )	1.13777
DASYN160	( PAU_RS21230 or PAU_RS03215 )	1.13777
DASYN161	( PAU_RS21230 or PAU_RS03215 )	1.13777
DASYN181	( PAU_RS21230 or PAU_RS03215 )	1.13777
AIPDECPCYTT	( PAU_RS21230 or PAU_RS03215 )	1.13777
GLYCL	( PAU_RS21520 or PAU_RS08585 )	1.76834
FGFTm	( PAU_RS21520 or PAU_RS08585 )	1.76834
SERAT	( PAU_RS21540 or PAU_RS21600 )	-0.244567
UAG4E	( PAU_RS21575 or PAU_RS21590 )	-0.478671
UDPG4E	( PAU_RS21575 or PAU_RS21590 )	-0.478671
UDPGLUEPI	( PAU_RS21575 or PAU_RS21590 )	-0.478671
G3PD1ir	PAU_RS21605	-1.40161
G3PD2	PAU_RS21605	-1.40161
THRD	PAU_RS21630	-0.528937
HEPT2	( PAU_RS21710 or PAU_RS21645 or PAU_RS07715 )	1.66438
PPCDC	PAU_RS21735	-0.434611
DUTPDP	( PAU_RS21740 or PAU_RS17555 )	0.0422705
ORPT	( PAU_RS21750 or PAU_RS07115 )	-0.769706
GK2	( PAU_RS22350 or PAU_RS01045 )	-0.453851
ADK1	( PAU_RS24515 or PAU_RS16780 )	1.92638
ADK2	( PAU_RS24515 or PAU_RS16780 )	1.92638
3OXPROPOR	PAU_RS00025	-0.748735
SCALDOR	PAU_RS00025	-0.748735
RMANDOR	PAU_RS00025	-0.748735
DIHOPICNADOR	PAU_RS00025	-0.748735
DIHOPICNADPOR	PAU_RS00025	-0.748735
FORMALDOR	PAU_RS00025	-0.748735
FORMBENZOR	PAU_RS00025	-0.748735
HONAPALDOR	PAU_RS00025	-0.748735
CMIPROPHEXDH	PAU_RS00025	-0.748735
TMIPROPHEXDH	PAU_RS00025	-0.748735
MSCALDOR	PAU_RS00025	-0.748735
1NAPALDOR	PAU_RS00025	-0.748735
2NAPALDOR	PAU_RS00025	-0.748735
HMSCALDOR	PAU_RS00025	-0.748735
GGLUGBALDOR	PAU_RS00025	-0.748735
GGGABADr	PAU_RS00025	-0.748735
GEROR	PAU_RS00025	-0.748735
RCITALOR	PAU_RS00025	-0.748735
SCITALOR	PAU_RS00025	-0.748735
ALADDPOR	PAU_RS00025	-0.748735
DELADGHCINT	PAU_RS00150	-0.406328
PELADGHCINT	PAU_RS00150	-0.406328
CCPELADGHCINT	PAU_RS00150	-0.406328
CCDELADGHCINT	PAU_RS00150	-0.406328
CCCYADGHCINT	PAU_RS00150	-0.406328
CYADGHCINT	PAU_RS00150	-0.406328
ASNS2	PAU_RS00220	3.04472
ATPDR5PT	PAU_RS00255	1.12739
PFK26AMP	PAU_RS00255	1.12739
DRBK	PAU_RS00255	1.12739
PGLYCP	PAU_RS00330	-0.616006
METPTGLYCPH	PAU_RS00330	-0.616006
RPE	PAU_RS00335	-0.631637
ACERACE	PAU_RS00335	-0.631637
DHQS	PAU_RS00350	-0.456416
PPCK	PAU_RS00405	-0.33294
CYNL	PAU_RS00450	-0.347688
CARBMHL	PAU_RS00450	-0.347688
CBMD	PAU_RS00450	-0.347688
DICHPHOR	PAU_RS00455	-0.179853
CHPHOR	PAU_RS00455	-0.179853
PIt2r	PAU_RS00480	-0.779615
PPItex	PAU_RS00480	-0.779615
GLUDy	PAU_RS00515	-0.4631
UDPGLCHL	PAU_RS00590	0.194782
MNNH	PAU_RS00590	0.194782
FUMt2r	PAU_RS00600	0.861541
SUCCt2r	PAU_RS00600	0.861541
MANAO	PAU_RS00615	0.0695243
GUI1	PAU_RS00620	-0.316227
GUI2	PAU_RS00620	-0.316227
GLC1PG16BP	PAU_RS00625	-0.7766
GLC1PAG16BP	PAU_RS00625	-0.7766
G3PD	PAU_RS00660	1.05034
G3PD5	PAU_RS00660	1.05034
G3PD6	PAU_RS00660	1.05034
G3PD7	PAU_RS00660	1.05034
CYANST	PAU_RS00675	-1.06758
CPPPGO2	PAU_RS00855	0.655513
GLNS	PAU_RS00875	-1.31412
GLNSP2	PAU_RS00875	-1.31412
GLNSP1	PAU_RS00875	-1.31412
GLNSP3	PAU_RS00875	-1.31412
XANt2	PAU_RS00935	-2.86849
GLUt4	PAU_RS00940	1.02992
PPGPPDP	PAU_RS01035	3.6235
VPAMTr	PAU_RS01120	-1.04788
GTHOr	PAU_RS01450	-0.912004
SDPTA	PAU_RS01515	0.770927
GALT1	PAU_RS01795	0.289725
ARGN	PAU_RS01835	0.850871
AMALT1	PAU_RS01855	-2.80323
AMALT2	PAU_RS01855	-2.80323
AMALT3	PAU_RS01855	-2.80323
AMALT4	PAU_RS01855	-2.80323
MLTP1	PAU_RS01860	-2.73186
MLTP2	PAU_RS01860	-2.73186
MLTP3	PAU_RS01860	-2.73186
TMPPP	PAU_RS01940	0.0869635
UPPDC1	PAU_RS01975	-0.998791
UPPDC2	PAU_RS01975	-0.998791
PRAGSr	PAU_RS02000	-2.63048
2DHPFALDL	PAU_RS02005	-2.74078
ACOAGPOAT	PAU_RS02030	0.148706
HSST	PAU_RS02030	0.148706
MALS	PAU_RS02055	-0.218531
ICL	PAU_RS02060	-0.313724
RADH	PAU_RS02315	-0.20561
HMR_6647	PAU_RS02315	-0.20561
ALDD19xr	PAU_RS02315	-0.20561
DRPA	PAU_RS02535	-0.106678
TMDPP	PAU_RS02540	-0.364013
NADPEPDTT	PAU_RS02540	-0.364013
ACGAMPM	PAU_RS02545	-0.423818
PUNP1	PAU_RS02550	0.135189
PUNP5	PAU_RS02550	0.135189
PUNP4	PAU_RS02550	0.135189
PUNP3	PAU_RS02550	0.135189
PNP	PAU_RS02550	0.135189
NP1	PAU_RS02550	0.135189
PUNP7	PAU_RS02550	0.135189
DURIPP	PAU_RS02550	0.135189
PUNP2	PAU_RS02550	0.135189
PUNP6	PAU_RS02550	0.135189
CTTHICYSL	PAU_RS02555	1.64568
CYS	PAU_RS02560	1.25605
SELCYSTS	PAU_RS02560	1.25605
PRUK	PAU_RS02580	-0.278117
HSK	PAU_RS02635	-0.768304
THRS	PAU_RS02640	-0.422414
4HTHRS	PAU_RS02640	-0.422414
ARGGLYAT	PAU_RS02655	-0.870679
ARGTAUAT	PAU_RS02655	-0.870679
ARGABUTAT	PAU_RS02655	-0.870679
S7PGALD3PGT	PAU_RS02655	-0.870679
GALT	PAU_RS02665	0.212047
GALKr	PAU_RS02670	0.564968
IPDPS_syn	PAU_RS02755	-0.816886
DMPPS_syn	PAU_RS02755	-0.816886
DMPPS	PAU_RS02755	-0.816886
IPDPS	PAU_RS02755	-0.816886
H4THDPR	PAU_RS02760	-0.585851
CBXETHALAOR	PAU_RS02780	-0.0222979
THFOR2	PAU_RS02780	-0.0222979
FOLR2	PAU_RS02780	-0.0222979
AP4AH	PAU_RS02785	-0.95367
POTHREOR	PAU_RS02800	-0.944698
AOPOBUT	PAU_RS02800	-0.944698
TMDS	PAU_RS02865	-1.16879
SAM24MT	PAU_RS02865	-1.16879
CYARTMT	PAU_RS02865	-1.16879
ACGS	PAU_RS02920	0.921837
MCOAANTMT	PAU_RS03170	-1.20352
DXPRIi	PAU_RS03205	-0.639431
FDIPIPDIPFT	PAU_RS03210	-0.0891717
UDCPDPS	PAU_RS03210	-0.0891717
U23GAAT	PAU_RS03235	-0.583037
4ISOHELS	PAU_RS03240	-0.912975
6M3HOAHL	PAU_RS03240	-0.912975
8M3HDAL	PAU_RS03240	-0.912975
2MPCTF	PAU_RS03240	-0.912975
12M3HTDH	PAU_RS03240	-0.912975
14M3HDEC	PAU_RS03240	-0.912975
5M3HHAL	PAU_RS03240	-0.912975
7M3HOACPL	PAU_RS03240	-0.912975
9M3HDL	PAU_RS03240	-0.912975
11MHDOD	PAU_RS03240	-0.912975
13M3HTDAHL	PAU_RS03240	-0.912975
15M3HEXDA	PAU_RS03240	-0.912975
3HAD140	( PAU_RS03240 or PAU_RS13340 )	0.628219
UAGAAT	PAU_RS03245	-0.180757
UDPGALACT	PAU_RS03250	-0.317042
LPADSS	PAU_RS03250	-0.317042
GMHEPPA	PAU_RS03320	1.21293
SHCHD2	PAU_RS03400	1.78218
ADSK	PAU_RS03415	1.63862
CTPMEPCYTT	PAU_RS03425	-0.944426
MEPCT	PAU_RS03425	-0.944426
CDPGS	PAU_RS03430	1.10368
MECDPS	PAU_RS03430	1.10368
UTUP	PAU_RS03500	-0.156897
DATCY	PAU_RS03500	-0.156897
DATUP	PAU_RS03500	-0.156897
DGTUP	PAU_RS03500	-0.156897
DGTCY	PAU_RS03500	-0.156897
DTTGY	PAU_RS03500	-0.156897
DTTUP	PAU_RS03500	-0.156897
DCTUP	PAU_RS03500	-0.156897
DUTUP	PAU_RS03500	-0.156897
DCTCP	PAU_RS03500	-0.156897
DUTCP	PAU_RS03500	-0.156897
FCLK	PAU_RS03500	-0.156897
FLURIPT	PAU_RS03500	-0.156897
FCI	PAU_RS03505	0.207374
DEOXCORTKETISO	PAU_RS03505	0.207374
FCLPA	PAU_RS03515	1.57461
BETALDHx	PAU_RS03770	2.63685
BETALDHy	PAU_RS03770	2.63685
SPMDabc	PAU_RS03785	0.189876
TGBPA	PAU_RS03865	0.713491
ADMDC	PAU_RS03930	2.66549
SPMS	PAU_RS03935	-0.447789
HXPRT	PAU_RS03950	-0.372118
ASP1DC	PAU_RS03980	-0.219452
PBAL	PAU_RS03985	-0.498446
MODIHTABMT	PAU_RS03990	-0.375224
HPPK_1	PAU_RS03995	1.28409
DIAHEXAMUT	PAU_RS04060	-1.06727
CPS	PAU_RS04140	-0.934994
GLYOX	PAU_RS04220	0.173182
F6PGA3PGAT	PAU_RS04270	-0.947624
S7PGA3PGAT	PAU_RS04270	-0.947624
CBPAORNCBT	PAU_RS04270	-0.947624
ATPGLU1PT	PAU_RS04315	-0.554784
PGK	PAU_RS04315	-0.554784
FBA2	PAU_RS04320	-1.2482
LEU23AMUT	PAU_RS04375	2.20409
DHBSr	PAU_RS04380	1.35724
ICHORT	PAU_RS04385	1.41859
DHBD	PAU_RS04390	1.15288
DHEDAA	PAU_RS04520	0.140479
OHEDH	PAU_RS04525	-0.0387984
GAPDi_nadp	PAU_RS04530	3.31333
CMHMI	PAU_RS04540	-0.487049
CMCMSAD	PAU_RS04550	-0.518637
HHDDI	PAU_RS04555	-0.720615
OXPENTTRICL	PAU_RS04560	-0.199376
UDPGP	PAU_RS04800	0.697906
USHD	PAU_RS04890	1.95738
FLCYTAHL	PAU_RS04910	-0.524721
FLVRx	PAU_RS04910	-0.524721
LCADi	PAU_RS05300	1.49986
OPAH	PAU_RS05340	0.36647
AGMT	PAU_RS05340	0.36647
MM3OR1	PAU_RS05370	-0.0133534
OMCDC	PAU_RS05370	-0.0133534
UDPMAPEPT	PAU_RS05440	-0.582635
PAPPT3	PAU_RS05440	-0.582635
AGLPET	PAU_RS05440	-0.582635
r07384	PAU_RS05440	-0.582635
UAGPT3	PAU_RS05455	-0.393479
UAGPT2	PAU_RS05455	-0.393479
UAMAS	PAU_RS05460	-0.71338
ALAALAr	PAU_RS05465	-0.678516
UHGADA	PAU_RS05485	-0.41029
DPCOAK	PAU_RS05520	-0.156291
ADNK1	PAU_RS05520	-0.156291
NNDPR	PAU_RS05540	-0.265224
PDHam2mi	PAU_RS05575	0.602432
PDHbr	PAU_RS05580	0.259611
RPI	PAU_RS05635	-0.387335
PGCD	PAU_RS05640	-1.11676
FTHFCL	PAU_RS05645	-1.00943
UAAGLS1	PAU_RS05645	-1.00943
OMPHHX	PAU_RS05665	-0.451098
GCCa	PAU_RS05685	-1.80793
ABTA	PAU_RS05775	-1.19324
CTPF6P1PT	PAU_RS06005	4.11975
ITPF6P1PT	PAU_RS06005	4.11975
ATPSTMY6PT	PAU_RS06005	4.11975
r0610	PAU_RS06005	4.11975
UTPTAG61PT	PAU_RS06005	4.11975
r0611	PAU_RS06005	4.11975
r0191	PAU_RS06005	4.11975
MCITL2	PAU_RS06030	-0.513216
APSULFAT	PAU_RS06035	-0.631475
MCITD	PAU_RS06040	-0.278676
PPACOALm	PAU_RS06045	-0.58402
AHSERL2	PAU_RS06065	1.22169
SHSL2	PAU_RS06065	1.22169
AHAL	PAU_RS06065	1.22169
TAUDO	PAU_RS06080	-0.317691
MEVK1	PAU_RS06140	0.377158
ABFPT	PAU_RS06140	0.377158
NADK	PAU_RS06210	0.0743873
NADK5	PAU_RS06210	0.0743873
IPDDI	PAU_RS06250	0.510043
ASPO1	PAU_RS06330	-0.758175
ASPO6	PAU_RS06330	-0.758175
CYHEXAMOR	PAU_RS06330	-0.758175
PDX5PS2	PAU_RS06380	0.120799
NADS1	PAU_RS06480	-0.645786
DNGALh	PAU_RS06480	-0.645786
PPPNt2r	PAU_RS06590	-1.29044
TRE6PH	PAU_RS06605	-0.286148
NDPK2	PAU_RS06700	0.3388
NDPK1	PAU_RS06700	0.3388
NDPK3	PAU_RS06700	0.3388
NDPK9	PAU_RS06700	0.3388
NDPK8	PAU_RS06700	0.3388
NDPK5	PAU_RS06700	0.3388
NDPK4	PAU_RS06700	0.3388
NDPK7	PAU_RS06700	0.3388
NDPK6	PAU_RS06700	0.3388
MECDPDH2	PAU_RS06720	0.283349
CPPPGO	PAU_RS06755	-0.27175
FE3abc	PAU_RS06790	0.919505
GLUTRS	PAU_RS06855	-1.24964
HEX1	PAU_RS06895	0.0791482
GLCBPP	PAU_RS06895	0.0791482
OCDCAt2	PAU_RS06910	0.177674
HDCAt2	PAU_RS06910	0.177674
TTDCAt2	PAU_RS06910	0.177674
CDPGLC46DH	PAU_RS06955	-0.481336
URCN_1	PAU_RS06955	-0.481336
PHALAAML	PAU_RS06960	-0.411273
HISDr	PAU_RS06960	-0.411273
CHORS	PAU_RS06975	-0.328423
FARNDIPL	PAU_RS06975	-0.328423
PERD	PAU_RS07075	-0.479285
5FLURAPRT	PAU_RS07115	-1.86353
SOTA	PAU_RS07325	-1.76461
AST	PAU_RS07330	-1.39377
ACOAAG3PAT	PAU_RS07330	-1.39377
SGSAD	PAU_RS07335	-1.36846
SADH	PAU_RS07340	-0.74409
PNTEH	PAU_RS07345	-0.844964
PTAr	( PAU_RS07390 or peg1659 )	0.162907
PTA2	( PAU_RS07390 or peg1659 )	0.162907
ACKr	PAU_RS07395	1.46626
APPTm	PAU_RS07395	1.46626
ATPPROHISPT	PAU_RS07395	1.46626
GF6PTA_1	PAU_RS07415	-0.809923
GOXSUCALDT	PAU_RS07500	1.34858
2S6HCCi	PAU_RS07500	1.34858
SEPHCHCS	PAU_RS07500	1.34858
SHCHCS3	PAU_RS07505	1.22257
NPHS	PAU_RS07510	0.79778
CPHOXBUTCOADH	PAU_RS07510	0.79778
SUCBZS	PAU_RS07515	0.639289
PERYTHHL	PAU_RS07515	0.639289
SUCBZL	PAU_RS07520	0.51094
r03875	PAU_RS07580	-0.464796
AMETCLYSMETT	PAU_RS07580	-0.464796
OHPHM	PAU_RS07580	-0.464796
AMETAHCYU8	PAU_RS07580	-0.464796
HMR_6976	PAU_RS07580	-0.464796
HMR_6977	PAU_RS07580	-0.464796
OXACOAL	PAU_RS07780	3.75187
ADCPS2	PAU_RS07780	3.75187
ADCPS1	PAU_RS07780	3.75187
RE2124C	PAU_RS07795	3.69307
HOXNDDSUCHL	PAU_RS07810	4.25092
CHOXMUCSALD	PAU_RS07810	4.25092
HOXHEPDIEAH	PAU_RS07810	4.25092
HOXCHPENDIEAH	PAU_RS07810	4.25092
HOXMOCTDAHL	PAU_RS07810	4.25092
HOXHEXDBZHL	PAU_RS07810	4.25092
HOXOCTDAHL	PAU_RS07810	4.25092
OCHCCH	PAU_RS07810	4.25092
IPOXCHEXCCOA	PAU_RS07810	4.25092
HOXKNTRIDFUMHL	PAU_RS07810	4.25092
DIHOXNICHL	PAU_RS07810	4.25092
r07802	PAU_RS07810	4.25092
r07831	PAU_RS07810	4.25092
TRIHOXCYHEXAHL	PAU_RS07810	4.25092
SHCHCC	PAU_RS07825	3.15158
ADCYRS	PAU_RS07835	1.75814
ADOCBIK	PAU_RS07840	0.576515
ACBIPGT	PAU_RS07840	0.576515
ADCOBGTPT	PAU_RS07840	0.576515
ADOCBLS	PAU_RS07845	0.576409
RZ5PP	PAU_RS07855	0.0139607
NNDMBRT	PAU_RS07860	0.116242
THRPDC	PAU_RS07940	2.94916
TRPt2r	PAU_RS08130	0.10218
ATPDOGALAC1PT	PAU_RS08140	-1.23632
LYSt2r	PAU_RS08160	-1.11785
RRETOR	PAU_RS08210	1.10399
MCOATA	PAU_RS08250	-0.761581
2MACPT	PAU_RS08250	-0.761581
3MBCOT	PAU_RS08250	-0.761581
2MPCAC	PAU_RS08250	-0.761581
12MTDECACPT	PAU_RS08250	-0.761581
14MHDECACPT	PAU_RS08250	-0.761581
13MTDECACPT	PAU_RS08250	-0.761581
15MHDECACPT	PAU_RS08250	-0.761581
12MTIDECACPT	PAU_RS08250	-0.761581
14MPDECACPT	PAU_RS08250	-0.761581
MYACPAT	PAU_RS08250	-0.761581
HDACPAT	PAU_RS08250	-0.761581
STEACPT	PAU_RS08250	-0.761581
4M3OXHA	PAU_RS08255	-0.205545
6M3OXO	PAU_RS08255	-0.205545
8M3OAO	PAU_RS08255	-0.205545
10M3OACPO	PAU_RS08255	-0.205545
12M3TDA	PAU_RS08255	-0.205545
14M3OHO	PAU_RS08255	-0.205545
5MET3OH	PAU_RS08255	-0.205545
7M3ODO	PAU_RS08255	-0.205545
9M3OXPA	PAU_RS08255	-0.205545
11M3ODO	PAU_RS08255	-0.205545
13M3OTDAO	PAU_RS08255	-0.205545
15M3OHAO	PAU_RS08255	-0.205545
CITCOAOXAL	PAU_RS08270	-0.313895
ADCL	PAU_RS08270	-0.313895
DTMPK	PAU_RS08280	-0.368946
ATPCELB6PT	PAU_RS08305	-0.100357
TMK	PAU_RS08305	-0.100357
NADH10	PAU_RS08315	0.430656
NADH5	PAU_RS08315	0.430656
NADH9	PAU_RS08315	0.430656
r0082	PAU_RS08415	0.669319
r0422	PAU_RS08415	0.669319
ALAt2r	PAU_RS08425	-0.643841
HISt2r	PAU_RS08465	-0.364674
HMPK1	PAU_RS08480	-0.372484
PMPK	PAU_RS08480	-0.372484
ADNUC	PAU_RS08550	0.687185
GNNUC	PAU_RS08550	0.687185
INSH	PAU_RS08550	0.687185
XTSNH	PAU_RS08550	0.687185
SPMDAT1	PAU_RS08580	-1.43534
SPMDAT2	PAU_RS08580	-1.43534
URAt2	PAU_RS08600	-1.31208
DHPS_h	PAU_RS08660	-0.511141
SDPDS	PAU_RS08760	-0.728228
ME2	PAU_RS08775	-0.732341
IMPD	PAU_RS08805	-1.95614
HMR_0763	PAU_RS09040	-1.06329
PPS	PAU_RS09170	0.108185
PMDPHT	PAU_RS09280	0.0594891
ADMETTHFMT	PAU_RS09295	2.68614
LGTHL	PAU_RS09330	1.06396
SFLACBISFL	PAU_RS09330	1.06396
PYAM5PO	PAU_RS09355	-0.262835
PDX5POi	PAU_RS09355	-0.262835
GLYCK2	PAU_RS09370	0.187133
DDMAT5	PAU_RS09385	-0.8426
MCMAT2	PAU_RS09385	-0.8426
HACPMCOAT	PAU_RS09385	-0.8426
OACPMCOAT	PAU_RS09385	-0.8426
DACPMCOAT	PAU_RS09385	-0.8426
TDACPMCOAT	PAU_RS09385	-0.8426
OCDEACPOR	PAU_RS09385	-0.8426
MCMAT8	PAU_RS09385	-0.8426
4MTHACP	PAU_RS09385	-0.8426
6MTR2EO	PAU_RS09385	-0.8426
8MT2ACP	PAU_RS09385	-0.8426
10MTDAO	PAU_RS09385	-0.8426
12TTACA	PAU_RS09385	-0.8426
14MTHEAO	PAU_RS09385	-0.8426
5MTH2EO	PAU_RS09385	-0.8426
7MTROCAC	PAU_RS09385	-0.8426
9MDACP	PAU_RS09385	-0.8426
11MTRDOC	PAU_RS09385	-0.8426
13MTTDAO	PAU_RS09385	-0.8426
15MTHACP	PAU_RS09385	-0.8426
4MTRPE	PAU_RS09385	-0.8426
6MTHAO	PAU_RS09385	-0.8426
8METNO	PAU_RS09385	-0.8426
10MTU2A	PAU_RS09385	-0.8426
12MTT2E	PAU_RS09385	-0.8426
14MTP2EA	PAU_RS09385	-0.8426
TRO2EAO	PAU_RS09385	-0.8426
GAPD	PAU_RS09540	-1.21856
NACASPAH	PAU_RS09555	-0.224597
NFORMASPAHL	PAU_RS09555	-0.224597
NAASPAHL	PAU_RS09555	-0.224597
NNAM	PAU_RS09555	-0.224597
SELNPS_cho	PAU_RS09575	0.0870563
FTHFD	PAU_RS09775	0.513778
GALUi	PAU_RS09790	-0.0606458
UDPGD	PAU_RS09795	-0.14942
GULGALAC	PAU_RS09800	-0.448309
DTDPGLC5EPI	PAU_RS09800	-0.448309
DTDPGLC35EPI	PAU_RS09800	-0.448309
UDPGALNAC6DH	PAU_RS09800	-0.448309
ALLULPE	PAU_RS09800	-0.448309
ATPR5P1PT	PAU_RS09810	-0.174849
TMDK1	PAU_RS09810	-0.174849
DURIK1	PAU_RS09810	-0.174849
ACALD	PAU_RS09815	3.01567
IGPS	PAU_RS09920	0.891598
RALDKETISO	PAU_RS09920	0.891598
ANPRT	PAU_RS09925	0.424672
KIEHYDHL	PAU_RS10035	-0.142169
MICITDr	PAU_RS10035	-0.142169
OMPDC	PAU_RS10060	-0.593194
PROLOR	PAU_RS10370	0.888671
CHOXPROLOR	PAU_RS10370	0.888671
LLYS6OR	PAU_RS10370	0.888671
PRORACE	PAU_RS10375	0.17454
4HPROE	PAU_RS10375	0.17454
PYALDOR	PAU_RS10390	0.858165
2OXALDOR	PAU_RS10390	0.858165
LCADi_D	PAU_RS10390	0.858165
ARAI	PAU_RS10410	-0.22111
MPAKI	PAU_RS10410	-0.22111
FUM	PAU_RS10415	-0.508573
3HPPD	PAU_RS10545	0.419479
XYLTD_D	PAU_RS10635	0.67699
APATr	PAU_RS10655	-0.0373207
LALAOXPROPAT	PAU_RS10655	-0.0373207
HOXGLUT1CBXL	PAU_RS11135	1.14672
HPPPNDO	PAU_RS11355	1.93303
DHCINDO	PAU_RS11355	1.93303
DIHCHEXPROPOR	PAU_RS11360	1.04386
DHCIND	PAU_RS11360	1.04386
HOXPENTHL	PAU_RS11390	0.437165
Niabc	PAU_RS11495	0.79088
ARGORNt7	PAU_RS11590	-0.364317
G6PDH2r	PAU_RS11780	0.259503
G6PBDH	PAU_RS11780	0.259503
KDOPS	PAU_RS12165	-0.0284564
GLUTRR	PAU_RS12185	0.370834
COALDDH	PAU_RS12185	0.370834
CONALDOR	PAU_RS12185	0.370834
PYLALDOX	PAU_RS12185	0.370834
SINALDOR	PAU_RS12185	0.370834
CDPMEK	PAU_RS12195	-1.04023
ATPR5PDIPT	PAU_RS12200	-1.24727
H2Ot	PAU_RS12365	1.13826
PGSA120	PAU_RS12395	-0.757086
PGSA140	PAU_RS12395	-0.757086
PGSA141	PAU_RS12395	-0.757086
PGSA160	PAU_RS12395	-0.757086
PGSA161	PAU_RS12395	-0.757086
PGSA180	PAU_RS12395	-0.757086
PGSA181	PAU_RS12395	-0.757086
IHDECCDPG3PT	PAU_RS12395	-0.757086
AIHDECCDPG3PT	PAU_RS12395	-0.757086
ITDECCDPG3PT	PAU_RS12395	-0.757086
IPDECCDPG3PT	PAU_RS12395	-0.757086
AIPDECCDPG3PT	PAU_RS12395	-0.757086
IHXDECCDPG3PT	PAU_RS12395	-0.757086
SERD_D	PAU_RS12555	-4.20846
ABUTCOAAML	PAU_RS12555	-4.20846
PROt4	PAU_RS12595	-0.692323
PUTA3	PAU_RS12600	-0.595921
P5CD	PAU_RS12600	-0.595921
HEMEti	PAU_RS13005	1.92188
HURH	PAU_RS13085	-0.882315
DDACPKDO2T	PAU_RS13110	-0.397725
2INSD	PAU_RS13170	-0.31515
DEOXGLUCISO	PAU_RS13175	0.020884
MGSA	PAU_RS13300	-0.77332
GERDIPL	PAU_RS13300	-0.77332
TETHBEROR	PAU_RS13405	-0.574144
TETHCOLOR	PAU_RS13405	-0.574144
TETHPALMOR	PAU_RS13405	-0.574144
SUCR1FRUCT	PAU_RS13425	-0.942606
NAPRT	PAU_RS13425	-0.942606
ASPTA	PAU_RS13445	-1.16431
HGLUTOXGLUTAT	PAU_RS13445	-1.16431
SALCOD	PAU_RS13470	1.67312
HOXNAPOR	PAU_RS13470	1.67312
MSACLOR	PAU_RS13470	1.67312
HOXMSACLOR	PAU_RS13470	1.67312
CRESOR	PAU_RS13470	1.67312
GTPG1PGUAT	PAU_RS13700	-0.615903
AMITP	PAU_RS13715	-0.313799
TDSK	PAU_RS13715	-0.313799
CYTK1	PAU_RS13765	-0.23829
CYTK2	PAU_RS13765	-0.23829
AHCi	PAU_RS13775	-0.16205
PSERT	PAU_RS13775	-0.16205
OHPBAT	PAU_RS13775	-0.16205
ASNN	PAU_RS13790	1.73639
OBTFL	PAU_RS13805	4.05552
TRDR	PAU_RS13850	-0.769895
HISTD	PAU_RS13995	-0.188144
SBP	PAU_RS14005	0.674053
HISTP	PAU_RS14005	0.674053
r1384	PAU_RS14025	0.0722434
ALCD19	( PAU_RS14030 or PAU_RS09815 )	3.01567
GNDc	PAU_RS14050	-1.51287
GND	PAU_RS14050	-1.51287
DCTPD2	PAU_RS14070	-0.482126
DCTPD	PAU_RS14070	-0.482126
ATPGALAC1PT	PAU_RS14075	-0.87491
DCTPAHL	PAU_RS14100	0.159269
ME1	PAU_RS14105	-1.41873
GTPCI_2	PAU_RS14120	-0.811243
r0120	PAU_RS14120	-0.811243
r0708	PAU_RS14120	-0.811243
r0775	PAU_RS14120	-0.811243
r0777	PAU_RS14120	-0.811243
FEROc	PAU_RS14185	-0.0665275
HMR_0634	PAU_RS14315	-0.523029
AOXSr	PAU_RS14315	-0.523029
MCPST	PAU_RS14320	-0.473981
HMR_6515	PAU_RS14320	-0.473981
BTS6	PAU_RS14320	-0.473981
AMAOTr	PAU_RS14325	-0.716029
OACARNAHL	PAU_RS14330	-0.02915
PGL	PAU_RS14330	-0.02915
NMNP	PAU_RS14380	1.71788
QULNS	PAU_RS14385	1.55502
ITCOALm	( PAU_RS14525 and PAU_RS14530 )	-1.02811
AKGDb	PAU_RS14535	-0.90779
PC8XM	PAU_RS14645	-0.821086
CPC8MM	PAU_RS14645	-0.821086
PGMT	PAU_RS14645	-0.821086
G6PDA	PAU_RS15170	0.0472195
TMN	PAU_RS15170	0.0472195
AALAAHL	PAU_RS15175	-1.14198
AGDC	PAU_RS15175	-1.14198
2OMMBOOR	PAU_RS15550	2.21028
PETHCT	PAU_RS15615	-1.19026
ETAPCT	PAU_RS15615	-1.19026
OACPLCPOT	PAU_RS15660	-0.860806
GCCVSOT	PAU_RS15660	-0.860806
LCPFESCSPSULFT	PAU_RS15665	-0.900181
GCVLCPFESCSPSULFT	PAU_RS15665	-0.900181
PSSA120	PAU_RS15765	-0.296084
PSSA140	PAU_RS15765	-0.296084
PSSA141	PAU_RS15765	-0.296084
PSSA160	PAU_RS15765	-0.296084
PSSA161	PAU_RS15765	-0.296084
PSSA180	PAU_RS15765	-0.296084
PSSA181	PAU_RS15765	-0.296084
IHDCDPPT	PAU_RS15765	-0.296084
AIHDCDPPT	PAU_RS15765	-0.296084
ITDCDPPT	PAU_RS15765	-0.296084
IPDCDPPT	PAU_RS15765	-0.296084
AIPDCDPPT	PAU_RS15765	-0.296084
IHXDCDPPT	PAU_RS15765	-0.296084
PPNDH	PAU_RS15820	4.26985
GLUTHL	PAU_RS15820	4.26985
PPND	PAU_RS15835	0.386481
PPND2	PAU_RS15835	0.386481
RHCCE	PAU_RS15880	0.159095
GLUCYS	PAU_RS15885	0.876013
METHEXAML	PAU_RS15935	0.145527
G5SD	PAU_RS15955	0.45628
GLU5K	PAU_RS15960	-0.136443
GPDDA1	PAU_RS15995	-1.10229
GPDDA2	PAU_RS15995	-1.10229
GPDDA4	PAU_RS15995	-1.10229
S7PI	PAU_RS16170	0.249988
GTHS	PAU_RS16240	0.0621264
CELYSOR	PAU_RS16265	0.352148
PRO1x	PAU_RS16265	0.352148
P5CR	PAU_RS16265	0.352148
ACODA	PAU_RS16300	-0.30129
INSK	PAU_RS16770	-1.07869
GSNK	PAU_RS16770	-1.07869
FCLT_2	PAU_RS16775	-0.268648
ADPT	PAU_RS16805	-0.882898
BTNt	PAU_RS16825	1.08635
NH4t	PAU_RS16870	0.49217
FORMFOLLIG	PAU_RS16900	0.352195
CMPANEUT	PAU_RS17025	-0.395148
CMPANEUGM2	PAU_RS17025	-0.395148
CMPANEUGM3	PAU_RS17025	-0.395148
CMPANEUGM1	PAU_RS17025	-0.395148
CMPANEUGD1	PAU_RS17025	-0.395148
CMPANEUGT1	PAU_RS17025	-0.395148
DXPS	PAU_RS17030	-0.000261895
NMNDA	PAU_RS17225	0.609843
r06134	PAU_RS17225	0.609843
TMPK	PAU_RS17235	-0.675452
PGPP120	( PAU_RS17235 or PAU_RS24470 )	-0.127343
PGPP140	( PAU_RS17235 or PAU_RS24470 )	-0.127343
PGPP141	( PAU_RS17235 or PAU_RS24470 )	-0.127343
PGPP160	( PAU_RS17235 or PAU_RS24470 )	-0.127343
PGPP161	( PAU_RS17235 or PAU_RS24470 )	-0.127343
PGPP180	( PAU_RS17235 or PAU_RS24470 )	-0.127343
PGPP181	( PAU_RS17235 or PAU_RS24470 )	-0.127343
RBFSa	PAU_RS17245	-0.385403
ACPpds	PAU_RS17285	-0.975986
GTHRDH_syn	PAU_RS17310	NaN
r0648	PAU_RS17310	NaN
r0649	PAU_RS17310	NaN
ILEt2r	PAU_RS17320	-0.765121
SPHMYECHOPHL	PAU_RS17350	1.20364
MI145PP	PAU_RS17350	1.20364
MI1345PP	PAU_RS17350	1.20364
23CN2P1	PAU_RS17350	1.20364
23CN2P2	PAU_RS17350	1.20364
23CN2P3	PAU_RS17350	1.20364
23CN2P4	PAU_RS17350	1.20364
ACYSOXASULFL	PAU_RS17395	-0.510136
CYSTL	( PAU_RS17395 or PAU_RS14860 )	0.00873588
PDE1	PAU_RS17445	-1.27767
GCPN	PAU_RS17445	-1.27767
SERPEEPHL	PAU_RS17445	-1.27767
CYNUCHL	PAU_RS17445	-1.27767
ADPRDP_1	PAU_RS17450	1.82172
GMHEPAT	PAU_RS17530	-0.646305
GDPGALPT	PAU_RS17550	-0.990826
UDCPDP	PAU_RS17555	-1.07142
DDPGALA	PAU_RS17560	-0.893876
DHNPA2r	PAU_RS17560	-0.893876
KDOPP	PAU_RS18210	-0.715609
CAt4	PAU_RS18210	-0.715609
A5PISO	PAU_RS18215	-0.688751
DHQTi	PAU_RS18365	-0.668221
PNTOt4	PAU_RS18380	0.362424
TRIOK	PAU_RS18465	-0.470301
GLY3Pt2	PAU_RS18535	-0.131374
PROTDITOR	PAU_RS18640	0.896726
HPYRDC	PAU_RS18675	-6.3853
CMLDC	PAU_RS18675	-6.3853
PPPGO3	PAU_RS19185	0.148555
OPHBDC	PAU_RS19210	0.828447
PPBNGS	PAU_RS19220	-0.905056
HMR_0654	PAU_RS19250	-0.731009
OPHHX	PAU_RS19250	-0.731009
URFGTT	PAU_RS19260	-0.380856
AMMQT8_2	PAU_RS19260	-0.380856
2DMMQ7MT	PAU_RS19260	-0.380856
PYNP2r	PAU_RS19270	-1.0129
MHPGLUT	PAU_RS19295	-0.764573
METHT	PAU_RS19295	-0.764573
FALDH2	PAU_RS19365	-0.776352
HOXMGLUTOR	PAU_RS19365	-0.776352
LACFCYTOR	PAU_RS19465	2.05769
2HBO	PAU_RS19465	2.05769
MCLORi	PAU_RS19465	2.05769
L_LACD2	PAU_RS19465	2.05769
L_LACD3	PAU_RS19465	2.05769
ATPVIOPT	PAU_RS19485	-0.377294
DAGK120	PAU_RS19485	-0.377294
DAGK140	PAU_RS19485	-0.377294
DAGK141	PAU_RS19485	-0.377294
DAGK160	PAU_RS19485	-0.377294
DAGK161	PAU_RS19485	-0.377294
DAGK180	PAU_RS19485	-0.377294
DAGK181	PAU_RS19485	-0.377294
IHDAGLYKI	PAU_RS19485	-0.377294
AIHDAGLYKI	PAU_RS19485	-0.377294
ITDAGLYKI	PAU_RS19485	-0.377294
IPDAGLYKI	PAU_RS19485	-0.377294
AIPDAGLYKI	PAU_RS19485	-0.377294
IHXDAGLYKI	PAU_RS19485	-0.377294
G3PAT120	PAU_RS19490	-0.683859
G3PAT140	PAU_RS19490	-0.683859
G3PAT141	PAU_RS19490	-0.683859
G3PAT160	PAU_RS19490	-0.683859
G3PAT161	PAU_RS19490	-0.683859
G3PAT180h	PAU_RS19490	-0.683859
G3PAT181	PAU_RS19490	-0.683859
G3PAT160_1	PAU_RS19490	-0.683859
MYG3PACT	PAU_RS19490	-0.683859
G3PAT180_1	PAU_RS19490	-0.683859
IHDG3PACT	PAU_RS19490	-0.683859
AIHDG3PACT	PAU_RS19490	-0.683859
ITDG3PACT	PAU_RS19490	-0.683859
IPDG3PACT	PAU_RS19490	-0.683859
AIPDG3PACT	PAU_RS19490	-0.683859
IHXDG3PACT	PAU_RS19490	-0.683859
ASPVIDMALLT	PAU_RS19495	-0.498501
HBZOPT	PAU_RS19495	-0.498501
HBZNPT	PAU_RS19495	-0.498501
CHRPL	PAU_RS19500	0.0854667
XYLI2	PAU_RS19510	-0.440529
HMR_7748	PAU_RS19510	-0.440529
G6PI	PAU_RS19510	-0.440529
XYLI1	PAU_RS19510	-0.440529
HMR_7749	PAU_RS19510	-0.440529
OCBT	PAU_RS19820	0.775033
PYCBXT	PAU_RS19830	1.02447
MOXPCOAPYCBXT	PAU_RS19830	1.02447
RNTR1	PAU_RS19855	1.92097
RNTR2	PAU_RS19855	1.92097
RNTR3	PAU_RS19855	1.92097
RNTR4	PAU_RS19855	1.92097
PGAMT	PAU_RS19995	-0.580282
LYLECACMUT	PAU_RS19995	-0.580282
ATPIPENT	PAU_RS20010	-0.759816
ADPIPENT	PAU_RS20010	-0.759816
FRTT	PAU_RS20055	-0.308481
FFGERIPDIP	PAU_RS20055	-0.308481
HEXTT	PAU_RS20055	-0.308481
PPTT	PAU_RS20055	-0.308481
GGTT	PAU_RS20055	-0.308481
MDH	PAU_RS20085	-0.138786
PPA	PAU_RS20095	-0.621467
UM4PL	PAU_RS20095	-0.621467
BPNT	PAU_RS20135	1.23972
MI34PP	PAU_RS20135	1.23972
PI34P4P	PAU_RS20135	1.23972
DMLARGDMAHL	PAU_RS20165	1.16273
LEADMALLT	PAU_RS20245	-0.784953
HOXBENZCBXL	PAU_RS20305	-0.188591
PSD120	PAU_RS20305	-0.188591
PSD140	PAU_RS20305	-0.188591
PSD141	PAU_RS20305	-0.188591
PSD160	PAU_RS20305	-0.188591
PSD161	PAU_RS20305	-0.188591
PSD180	PAU_RS20305	-0.188591
PSD181	PAU_RS20305	-0.188591
IHDPSERDCBXL	PAU_RS20305	-0.188591
AIHDPSERDCBXL	PAU_RS20305	-0.188591
ITDPSERDCBXL	PAU_RS20305	-0.188591
IPDPSERDCBXL	PAU_RS20305	-0.188591
AIPDPSERDCBXL	PAU_RS20305	-0.188591
IHXDPSERDCBXL	PAU_RS20305	-0.188591
LPLIPAL2A120P	PAU_RS20405	-0.817988
LPLIPAL2A140P	PAU_RS20405	-0.817988
LPLIPAL2A141P	PAU_RS20405	-0.817988
LPLIPAL2A160P	PAU_RS20405	-0.817988
LPLIPAL2A161P	PAU_RS20405	-0.817988
LPLIPAL2A180P	PAU_RS20405	-0.817988
LPLIPAL2A181P	PAU_RS20405	-0.817988
LPLIPAL2E120P	PAU_RS20405	-0.817988
LPLIPAL2E140P	PAU_RS20405	-0.817988
LPLIPAL2E141P	PAU_RS20405	-0.817988
LPLIPAL2E160P	PAU_RS20405	-0.817988
LPLIPAL2E161P	PAU_RS20405	-0.817988
LPLIPAL2E180P	PAU_RS20405	-0.817988
LPLIPAL2E181P	PAU_RS20405	-0.817988
LPLIPAL2G120P	PAU_RS20405	-0.817988
LPLIPAL2G140P	PAU_RS20405	-0.817988
LPLIPAL2G141P	PAU_RS20405	-0.817988
LPLIPAL2G160P	PAU_RS20405	-0.817988
LPLIPAL2G161P	PAU_RS20405	-0.817988
LPLIPAL2G180P	PAU_RS20405	-0.817988
LPLIPAL2G181P	PAU_RS20405	-0.817988
LPLIPAL2A120	PAU_RS20405	-0.817988
LPLIPAL2A140	PAU_RS20405	-0.817988
LPLIPAL2A141	PAU_RS20405	-0.817988
LPLIPAL2A160	PAU_RS20405	-0.817988
LPLIPAL2A161	PAU_RS20405	-0.817988
LPLIPAL2A180	PAU_RS20405	-0.817988
LPLIPAL2A181	PAU_RS20405	-0.817988
LPLIPAL2E120	PAU_RS20405	-0.817988
LPLIPAL2E140	PAU_RS20405	-0.817988
LPLIPAL2E141	PAU_RS20405	-0.817988
LPLIPAL2E160	PAU_RS20405	-0.817988
LPLIPAL2E161	PAU_RS20405	-0.817988
LPLIPAL2E180	PAU_RS20405	-0.817988
LPLIPAL2E181	PAU_RS20405	-0.817988
LPLIPAL2G120	PAU_RS20405	-0.817988
LPLIPAL2G140	PAU_RS20405	-0.817988
LPLIPAL2G141	PAU_RS20405	-0.817988
LPLIPAL2G160	PAU_RS20405	-0.817988
LPLIPAL2G161	PAU_RS20405	-0.817988
LPLIPAL2G180	PAU_RS20405	-0.817988
LPLIPAL2G181	PAU_RS20405	-0.817988
DAPE	PAU_RS20450	-0.735794
DCHMETHCHL	PAU_RS20465	-0.374363
HMBS	PAU_RS20480	-0.744066
APAT2rm	PAU_RS20540	-1.19548
TAUOXGLUAT	PAU_RS20540	-1.19548
GALCTD	PAU_RS20555	-1.53812
TDPGDH	PAU_RS20555	-1.53812
UACMAMO	PAU_RS20560	-1.64617
UAG2EMA	PAU_RS20565	1.30371
UAG2E	PAU_RS20565	1.30371
CDPDEOXGLCEPI	PAU_RS20565	1.30371
THIORDXi	PAU_RS20585	-1.53463
GDTP	PAU_RS20595	0.479501
THRD_L	PAU_RS20670	-0.151381
DHAD1	PAU_RS20675	-0.281848
DHAD2	PAU_RS20675	-0.281848
LEUTA	PAU_RS20680	-0.431112
VALTA	PAU_RS20680	-0.431112
ILETA	PAU_RS20680	-0.431112
SHK3Dr	PAU_RS20755	0.291559
5FMTHFGLUTFMTRANS	PAU_RS20780	-0.588469
HMR_9726	PAU_RS20780	-0.588469
KHK	PAU_RS20980	-0.227979
APNPT	PAU_RS20980	-0.227979
ATPS1PT	PAU_RS20980	-0.227979
APCPT	PAU_RS20980	-0.227979
UAPGR	PAU_RS21010	-0.594379
PROTSEREPI	PAU_RS21015	-0.31827
ARGSL	PAU_RS21085	-0.676352
ALCOAAML	PAU_RS21085	-0.676352
AGPR	PAU_RS21100	0.30506
PPC	PAU_RS21110	0.34205
LTDCL	PAU_RS21110	0.34205
PHYCBOXL	PAU_RS21110	0.34205
TYRCBOX	PAU_RS21110	0.34205
DIHOXPHALACBXL	PAU_RS21110	0.34205
5HLTDL	PAU_RS21110	0.34205
5HXKYNDCL	PAU_RS21110	0.34205
MTHFO_nadp	PAU_RS21125	0.710189
MTHFO	PAU_RS21125	0.710189
HSPMS	PAU_RS21130	1.57994
SHSL4r	PAU_RS21130	1.57994
SPMDPUTABUTT	PAU_RS21130	1.57994
SUCCYSTTHIO	PAU_RS21130	1.57994
AHSL	PAU_RS21130	1.57994
NARDMALLT	PAU_RS21170	1.02816
DHNAOT4	PAU_RS21180	2.63361
GLYCt	PAU_RS21190	0.021427
GLYK	PAU_RS21200	0.731827
FRDO	PAU_RS21200	0.731827
ATPEPT	PAU_RS21200	0.731827
TPI	PAU_RS21215	-0.433387
HMR_8585	PAU_RS21225	0.788066
GLYAT	PAU_RS21635	-0.370584
AGMHE	PAU_RS21640	0.207636
HEPT1	PAU_RS21660	-0.703897
GLCTR1	PAU_RS21665	-0.317399
HEPT3	PAU_RS21670	0.701716
PTPATi	PAU_RS21685	-0.720261
MOAT	PAU_RS21685	-0.720261
MOAT2	PAU_RS21685	-0.720261
PEPCK_re	PAU_RS21735	-0.434611
ITPOXACCBXL	PAU_RS21735	-0.434611
PPNCL3	PAU_RS21735	-0.434611
PPNCL2	PAU_RS21735	-0.434611
ASNS1	PAU_RS24890	-1
ATPGEMPT	PAU_RS08575	-1.26623
r0163	PAU_RS14540	-0.724389
r0620	PAU_RS14540	-0.724389
OXOAEL	peg3561	-1
LACCEROX	peg4355	-1
GALACHL	peg4355	-1
r1411	peg4355	-1
r0737	peg4355	-1
CERGALACHL	peg4355	-1
OCTACPHL	peg4361	-1
OXCHXCCOAOX	peg4361	-1
HOXCHXCCOAHL	peg4361	-1
IPBUTCOATE	peg4361	-1
DECACPHL	peg4361	-1
DOCOSACT	peg4361	-1
ACACT9p_cho	peg4361	-1
ICOCOAHL	peg4361	-1
DOCCOAHL	peg4361	-1
TETCOAHL	peg4361	-1
DOCPCOAHL	peg4361	-1
ICODCOAHL	peg4361	-1
DOCTCOAHL	peg4361	-1
ICOTCOAHL	peg4361	-1
DOCDCOAHL	peg4361	-1
UDPGLCT	peg4605	-1
ATPAADET	PAU_RS03175	-0.76972
TDPDRR		-1
UAMAGS		-1
UAAGDS		-1
SHCHF		-1
G5SADs		-1
DHRT_ivcoa		-1
AOXHEXCYCL		-1
r04336		-1
TACPKDO2T		-1
GMHEPK		-1
HOXISORALL		-1
HOXISOALL		-1
TDPDRE		-1
HOXIMCBXRALL		-1
DHNAOT7		-1
ACOAD20		-1
FOLt		-1
CO2t		-1
O2t		-1
GLCTR2		-1
GLCTR3		-1
HEPK1		-1
HEPK2		-1
HEPT4		-1
MOAT3C		-1
PLIPA1A180pp		-1
RHAT1		-1
FAS140ACP		-1
IHDAG3PAT		-1
AIHDAG3PAT		-1
PGOSC		-1
IHDCDLPNS		-1
AIHDCDLPNS		-1
Clt		-1
MG2abc		-1
MQN7t		-1
PHACENITAHL		-1
MMHL		-1
MMHTASE		-1
LCFACOALIG	PAU_RS19910	0.705599
CINCOALIG		-1
OIVD1r		-1
3MBCOATRANS		-1
IPPVBENZDICOND		-1
LCFAPLIG	PAU_RS12110	1.40159
LCAFMN2OR	( PAU_RS12115 and PAU_RS12120 )	1.10599
LCANADPOR	PAU_RS12130	1.99468
ACTRANS	PAU_RS12125	1.90474
ATPM		-1
RXGTHRDTRANS	PAU_RS09375	1.62432
ATPPRT	PAU_RS13990	0.046466
r0068	PAU_RS00305	-0.191326
r0097	PAU_RS00305	-0.191326
ACYP_2	PAU_RS13270	0.0255523
LALDO2x	PAU_RS12090	-0.507312
ACGK	PAU_RS21105	0.154591
ACOTA	PAU_RS01515	0.770927
ACLCITAMHY	PAU_RS21115	0.644038
PSCIT	PAU_RS13770	-0.369595
CHORM	PAU_RS15825	0.614245
AROH	PAU_RS15825	0.614245
HSERTA	PAU_RS02030	0.148706
METSOXR1	PAU_RS08920	-0.145542
SERHL	PAU_RS08865	0.526067
PSERCBXETRANS	PAU_RS06670	1.53757
CYSTA	PAU_RS13445	-1.16431
NPHS_1	PAU_RS09185	0.354345
MQNOXRED	PAU_RS12590	1.33123
2OMPHOX	PAU_RS05665	-0.451098
SBTD_D2	PAU_RS01885	1.23053
25DOPOXRED	PAU_RS10390	0.858165
3MCROTCOATRANS	PAU_RS06920	0.49627
MBCOAi	PAU_RS03110	1.97038
2MP2COAOXRED	PAU_RS03110	1.97038
MMTSAO	PAU_RS13140	-0.176822
PPCOAC	PAU_RS02175	0.757062
ACHBS	PAU_RS05395	-0.197249
KARI	PAU_RS20615	0.108617
KARI_23dhmp	PAU_RS20615	0.108617
KARI_3hmoa	PAU_RS20615	0.108617
KARI_23dhmb	PAU_RS20615	0.108617
KARA1	PAU_RS20615	0.108617
H4THDPS	PAU_RS08660	-0.511141
ACOAD7f	( PAU_RS11220 or PAU_RS16175 or PAU_RS03110 )	2.22842
ACOAD6f	( PAU_RS11220 or PAU_RS16175 or PAU_RS03110 )	2.22842
ACOAD5f	( PAU_RS11220 or PAU_RS16175 or PAU_RS03110 )	2.22842
ACOAD4	( PAU_RS11220 or PAU_RS16175 or PAU_RS03110 )	2.22842
ACOAD3f	( PAU_RS11220 or PAU_RS16175 or PAU_RS03110 )	2.22842
ACOAD2f	( PAU_RS11220 or PAU_RS16175 or PAU_RS03110 )	2.22842
ACOAD1f	( PAU_RS11220 or PAU_RS16175 or PAU_RS03110 )	2.22842
ECOAH2	PAU_RS06925	0.631981
24DHHEDHYLY	PAU_RS04525	-0.0387984
FORA	PAU_RS14800	0.0569956
SELCYSS	PAU_RS21795	-0.540691
SELCYSLY2	PAU_RS09220	-0.391518
SUCHMSSELCYSL	PAU_RS21140	-0.221422
SELCYSTL	PAU_RS14860	0.00873588
SELHCYSTRANS	PAU_RS19295	-0.764573
3OXCOAT	PAU_RS06920	0.49627
HBCO_nadp	PAU_RS11830	-0.440029
PHEDQROXRED	PAU_RS09520	1.59551
3HCINNMH	PAU_RS10875	0.486777
3HPPPNH	PAU_RS10875	0.486777
ACACCT	PAU_RS05010	0.532598
PCNO	PAU_RS18360	-0.187508
APAT	PAU_RS00305	-0.191326
PACPT	PAU_RS00305	-0.191326
ALCD22_L	PAU_RS18530	0.00831801
OXADC	PAU_RS11135	1.14672
CAT	PAU_RS07535	1.18999
GLXO3r		-1
PYDXO_1	PAU_RS09355	-0.262835
PYDXNO	PAU_RS09355	-0.262835
ACP1_FMN	PAU_RS20445	-0.592983
FMNRx	PAU_RS04445	-0.198312
FADRx	PAU_RS04445	-0.198312
DHFR	PAU_RS02780	-0.0222979
FMETTRS	PAU_RS20790	-0.408462
MTHFD	PAU_RS04910	-0.524721
ALDD1		-1
ICDHyr	PAU_RS08415	0.669319
HCO3E	PAU_RS03965	0.372072
3C2HMPOR	PAU_RS05370	-0.0133534
SECTRS	PAU_RS13825	-0.152974
METTRS	PAU_RS14085	-1.1431
SFGTHi	PAU_RS19370	-0.295865
AMPMS3	PAU_RS01945	-0.213759
TDP	PAU_RS20310	-0.68806
THMPP	PAU_RS02365	1.34408
CYSST	PAU_RS00775	0.574982
SCPADT	PAU_RS01935	0.108255
ADSCPST	PAU_RS17020	-0.657387
GLYOOR	PAU_RS05790	2.3061
TYR4MPHL	PAU_RS01920	0.131942
DXYL5PTHST	PAU_RS01925	0.438811
MEVNADPOR	PAU_RS10745	0.352469
H2MB4PFDXOXOR	PAU_RS06720	0.283349
IPDPFDXOR	PAU_RS02755	-0.816886
OCTDPS	PAU_RS20065	-0.111044
PHISTSUCRTRANS	PAU_RS06150	2.86897
FFSD	PAU_RS06155	-0.299246
SUCR	PAU_RS06155	-0.299246
PHISTCELLBTRANS	PAU_RS08615	1.13717
STARCHTRANS	PAU_RS00445	3.37566
AMYLOGLYTRANS	PAU_RS01855	-2.80323
PHISTMALTTRANS	PAU_RS06800	0.210594
PHISTTRETRANS	PAU_RS06600	0.0585685
GLYALDDr	PAU_RS05300	1.49986
ACYACPTRANS	PAU_RS08240	-0.327977
GLYC3PACTRANS	PAU_RS17570	-0.681362
GLYC3PACOATRANS	PAU_RS19500	0.0854667
1AG3PACOATRANS	PAU_RS19500	0.0854667
PACYTRANS	PAU_RS03215	-0.609911
CDPDAGTRANS	PAU_RS12395	-0.757086
PGPHYD	PAU_RS17235	-0.675452
PGLYCLPN	PAU_RS09860	-0.255673
CDPDAGSERTRANS	PAU_RS15770	-0.0663819
PSERCBXLY	PAU_RS20315	-0.869834
MMSAD3	PAU_RS13140	-0.176822
PPCOAOXRED	PAU_RS11220	2.22842
PROQOXRED	PAU_RS12600	-0.595921
GGPTRCTRANS	PAU_RS02305	0.405492
NPH	( PAU_RS04105 or PAU_RS01970 )	-0.179117
NAMNPP	PAU_RS13425	-0.942606
NCAMRHYL	PAU_RS02295	-0.348162
CPH4S	PAU_RS03375	-0.0113296
CPGS	PAU_RS03370	-0.793055
CCGS	PAU_RS16905	0.0170731
CDGR	PAU_RS03020	-0.581628
GTPCYC	PAU_RS06000	7.01392
38CH2GTPLY	PAU_RS14285	0.352531
TBXMPTSYN	PAU_RS14275	0.192281
MPTAT	PAU_RS02660	-0.33908
MPTAMPMOBDT	PAU_RS14135	-0.833754
MOGDS		-1
MOBDabc	( PAU_RS14350 or PAU_RS14345 or ( PAU_RS14340 and PAU_RS14360 ))	0.56635
PROabc	( PAU_RS15720 or PAU_RS15715 or PAU_RS15710 )	-0.370349
GLYBabc	( PAU_RS15720 or PAU_RS15715 or PAU_RS15710 )	-0.370349
SBTabc	PAU_RS01810	-2.51599
MNLabc	PAU_RS01810	-2.51599
TREabc	PAU_RS01810	-2.51599
RIBabc	( PAU_RS00250 or PAU_RS00240 or ( PAU_RS00245 and PAU_RS00235 ))	1.76161
XYLabc	( PAU_RS00250 or PAU_RS00240 or ( PAU_RS00245 and PAU_RS00235 ))	1.76161
PIabc	( PAU_RS00795 or PAU_RS00810 or ( PAU_RS00800 and PAU_RS00805 ))	2.01299
ASPabc	( PAU_RS15585 or PAU_RS15600 or ( PAU_RS15590 and PAU_RS15595 ))	-0.106206
GLUabc	( PAU_RS15585 or PAU_RS15600 or ( PAU_RS15590 and PAU_RS15595 ))	-0.106206
FE2abc	( PAU_RS08965 and PAU_RS08975 and PAU_RS08980 and PAU_RS08970 )	-0.465396
5CAIZCO2LIG	PAU_RS04880	-2.31474
AIRC3	PAU_RS04885	-2.34832
GMPS	PAU_RS08810	-2.20711
3NUCLE1	PAU_RS17355	2.719
NTPP6	PAU_RS04105	-0.179117
AMPPRHYL	PAU_RS03015	-0.390979
DAPOP	PAU_RS09260	-2.02821
FORM2OXRED	PAU_RS19855	1.92097
NDPK10	PAU_RS06700	0.3388
NTPP10	PAU_RS16280	0.238525
NTP10	PAU_RS02605	-1.40973
3NUCLE4	PAU_RS17355	2.719
NTPTP1	PAU_RS04085	-0.180916
AGPOP	PAU_RS09260	-2.02821
GTPFOROXRED	PAU_RS19855	1.92097
NTPP2	PAU_RS04105	-0.179117
GUAC	PAU_RS20475	0.36243
MALACPTRANS	PAU_RS07025	-0.344186
OCTACPHLOCDCA		-1
3OAR140	PAU_RS08255	-0.205545
TDEACPHL		-1
KAS15	PAU_RS08245	-1.07638
3OAR40_1	PAU_RS08255	-0.205545
3HAD40_1	PAU_RS13340	0.628219
3OAR60	PAU_RS08255	-0.205545
3HAD160	PAU_RS13340	0.628219
3OAR80	PAU_RS08255	-0.205545
3HAD80	PAU_RS13340	0.628219
3OAR100	PAU_RS08255	-0.205545
3HAD100	PAU_RS13340	0.628219
3OAR120	PAU_RS08255	-0.205545
3HAD120	PAU_RS13340	0.628219
3OAR160	PAU_RS08255	-0.205545
3HAD60	PAU_RS13340	0.628219
HEDACPTRANS	PAU_RS13340	0.628219
3OAR180	PAU_RS08255	-0.205545
3HAD180	PAU_RS03240	-0.912975
ACPS1_1	PAU_RS06385	0.365293
3NUCLE2	PAU_RS17355	2.719
DHORTQUINRED	PAU_RS13400	0.355148
NTPP8		-1
NTPP4		-1
CTPFOROXRED	PAU_RS19855	1.92097
ADADir	PAU_RS06005	4.11975
UTPFOROXRED	PAU_RS19855	1.92097
NTPP7	PAU_RS04105	-0.179117
3NUCLE3	PAU_RS17355	2.719
MSAR	PAU_RS10545	0.419479
PSURIK	PAU_RS10545	0.419479
PSUDS	PAU_RS19400	0.185211
LIPA4ALAPT	PAU_RS09055	-1.02947
LIPIIAPALMT	PAU_RS08470	0.934203
LIPAPALMT	PAU_RS08470	0.934203
LIPB4ALAPT	PAU_RS09055	-1.02947
UGLT	PAU_RS02665	0.212047
UACGAMNADOXRED	PAU_RS21445	3.25121
UDPADGLUCNADORXRED	PAU_RS21450	0.454163
UDPACGLUCOXTRANS	PAU_RS21460	2.07139
UDPACGLUCACTRANS	PAU_RS21455	-0.274188
UDPDIACGLUCEPI	PAU_RS21485	1.64192
r06894		-1
ACMUM6PTRANS	PAU_RS01560	-1.45765
ACM6PH	PAU_RS01565	-1.1825
ACGAM6PTRANS	peg3425	-1
CHITINGLYHY_CHITOB	PAU_RS09940	0.991752
CHITINGLYHY_ACGAM	PAU_RS09940	0.991752
HXAD	PAU_RS08310	0.0626833
UDPGDC	PAU_RS09045	-1.56577
UDPKAAT	PAU_RS09035	-0.588278
ULA4NFT	PAU_RS09045	-1.56577
ULA4NFTRANS	PAU_RS09040	-1.06329
UPLA4FNF		-1
MAN6PTRANS	PAU_RS08860	-0.294493
MI3PS	PAU_RS10285	-0.168996
INS2D	PAU_RS13150	0.404231
PPHISTG6PTRANS	PAU_RS06800	0.210594
G1PPHYL	PAU_RS00900	1.16596
PPHISTS6PTRANS	PAU_RS06800	0.210594
PPHISTA6PTRANS	PAU_RS06800	0.210594
ACS	PAU_RS00305	-0.191326
ALDD2x	PAU_RS05300	1.49986
DDGLK	PAU_RS00625	-0.7766
ALATA_L	PAU_RS07415	-0.809923
SSALx	PAU_RS04530	3.31333
PPK	PAU_RS08575	-1.26623
UGMDDS	PAU_RS05435	-0.921036
IPDPCT	PAU_RS03210	-0.0891717
MALCOAM	PAU_RS14310	-0.409398
MALACPD	( PAU_RS08265 or PAU_RS07025 )	-0.344186
3HGMEACPOR	PAU_RS08255	-0.205545
HGLACPHL	PAU_RS03240	-0.912975
EGMEACPR	PAU_RS09385	-0.8426
MALACPCAT	( PAU_RS08265 or PAU_RS07025 )	-0.344186
KPIMR	PAU_RS08255	-0.205545
HPIMHL	PAU_RS03240	-0.912975
PIMR	PAU_RS09385	-0.8426
PMEACPE	PAU_RS00730	-0.568796
AOXSr2	PAU_RS05800	2.9121
DBTS	PAU_RS10530	5.16416
BTNCOAL	PAU_RS21015	-0.31827
BTAMPACL	PAU_RS21015	-0.31827
G1SAT	PAU_RS04060	-1.06727
UPP3MT	PAU_RS03400	1.78218
COPRE3MET	PAU_RS07815	3.73425
COPRE4MET	PAU_RS07805	3.61711
CODSCL5DA	PAU_RS07810	4.25092
CODSCL5BMT	PAU_RS07790	3.01822
COPRE6NADOXRED	PAU_RS07820	3.35818
CODHPRE6MET	PAU_RS07800	3.28239
CODSCL7MTDC	PAU_RS07795	3.69307
COBYALIG	PAU_RS07775	3.74729
CBLAT	PAU_RS07955	2.94267
LTHRK	PAU_RS07945	2.90166
PC17M	PAU_RS07815	3.73425
PC11M	PAU_RS07805	3.61711
HMPPP9OXRED	PAU_RS00700	0.347549
OMPPP9OXRED	PAU_RS00700	0.347549
DVPCHLLDOXRED	PAU_RS00700	0.347549
FACOAE160	PAU_RS04815	-0.0308533
DHPt		-1
FRUt2		-1
SUCRt2		-1
ACGAtex_1		-1
SBT_Dt		-1
MANt2		-1
GLCt1		-1
TREt2		-1
GLYCOGENt		-1
SALCNt		-1
GLUMt		-1
GALTt		-1
ARBTt		-1
AMOBt		-1
CELLBabc		-1
BIOMASSt		-1
BIOMASS		-1
HMNO	PAU_RS06925	0.631981
ACCOAC	PAU_RS03265	-0.244142
DNADDP	PAU_RS04105	-0.179117
COBYATRANS	PAU_RS09990	1.52006
BPNT2	PAU_RS20145	1.77951
PDH	PAU_RS05585	-0.758365
UGLDDS1	PAU_RS05435	-0.921036
XYLK	PAU_RS12595	-0.692323
SPMDt3i	( PAU_RS11775 and PAU_RS11770 )	-0.330467
5MTRt2		-1
THZPSN3	( PAU_RS17020 and PAU_RS01920 and PAU_RS06625 and PAU_RS01935 and PAU_RS01930 )	-1.40929
AMPMS2	PAU_RS01945	-0.213759
ICYSDS	PAU_RS06625	-1.40929
METS		-1
ALATA_L2	PAU_RS06585	-2.01051
TRPAS2	PAU_RS02135	-0.28456
PPM	PAU_RS02545	-0.423818
NDP3	( PAU_RS21635 or PAU_RS08405 )	-0.370584
CDPPH	PAU_RS21635	-0.370584
NDP7	PAU_RS21635	-0.370584
ALATA_D2	PAU_RS06585	-2.01051
NTPP1	( PAU_RS05505 or PAU_RS04105 )	-0.179117
NTPTP2	PAU_RS04085	-0.180916
ALDD2y	( PAU_RS05300 or PAU_RS14155 or PAU_RS04820 )	1.61084
DHORD5	PAU_RS13405	-0.574144
ADK4	PAU_RS16785	0.556565
KARA2	PAU_RS06140	0.377158
RBK_L1	PAU_RS05280	-0.135847
HEMEOS	PAU_RS16995	-0.00154923
PYDXPP	( PAU_RS20400 or PAU_RS14335 )	0.0310298
PDXPP	PAU_RS14335	0.0310298
OAADC	PAU_RS00630	-0.0806658
MACPD	PAU_RS07025	-0.344186
DMQMT	PAU_RS07580	-0.464796
HPPK2	PAU_RS03995	1.28409
DHORD2	PAU_RS13405	-0.574144
BUTCT	( PAU_RS05010 and PAU_RS05015 )	-0.0312401
CYNTAH	PAU_RS00450	-0.347688
DHDPRy	PAU_RS02760	-0.585851
DKGLCNR1	PAU_RS17420	1.68035
GMPS2	PAU_RS08810	-2.20711
NTPP3	( PAU_RS06010 or PAU_RS04105 )	0.995945
ASCBPL	PAU_RS04185	-1.05823
MDH3	PAU_RS18425	1.97969
MDH2	PAU_RS18425	1.97969
GPDDA5	PAU_RS16000	1.38811
PDX5PS	( PAU_RS06380 and PAU_RS02800 )	-0.944698
ENTCS	PAU_RS04760	0.705357
NTP3	( PAU_RS20310 or PAU_RS11465 or PAU_RS21790 or PAU_RS20245 )	0.53624
SERASr	PAU_RS12975	-0.137435
ADK3	PAU_RS16785	0.556565
GLUDC	PAU_RS10670	1.05819
ACMAMUT	PAU_RS20530	-1.0482
PACCOAL	PAU_RS18885	0.358052
ACGAMT	PAU_RS20585	-1.53463
PItex	PAU_RS13440	-0.352894
ASPO3	PAU_RS06330	-0.758175
ASPO5	PAU_RS06330	-0.758175
ASPO4	PAU_RS06330	-0.758175
MALTATr	PAU_RS05995	1.6919
ENTERES	PAU_RS02360	0.839153
DHPS2	PAU_RS20020	0.0249872
DATPHs		-1
FE3Ri	PAU_RS19215	-0.465062
ACANTHAT	PAU_RS07680	0.608301
GRXR	( PAU_RS09320 or PAU_RS13940 )	0.442306
RNDR1b	(( PAU_RS13940 and PAU_RS15695 and PAU_RS15700 ) and ( PAU_RS15695 and PAU_RS15700 ) and PAU_RS09320 )	-0.570348
RNDR2b	(( PAU_RS13940 and PAU_RS15695 and PAU_RS15700 ) and ( PAU_RS15695 and PAU_RS15700 ) and PAU_RS09320 )	-0.570348
ATPHs		-1
F6PP	( PAU_RS08450 or PAU_RS20400 )	0.7058
NTD12	( PAU_RS03440 or PAU_RS07410 )	-0.524799
DNTPPA	( PAU_RS11925 or PAU_RS05505 )	0.133267
NTPP9	PAU_RS16280	0.238525
URIH	PAU_RS02295	-0.348162
O16GALFT	PAU_RS06055	-0.952705
PPK2	PAU_RS08575	-1.26623
FALGTHLs		-1
PPA2	( PAU_RS08570 or PAU_RS03440 )	-0.688835
DAAD	PAU_RS09520	1.59551
NTPP5	( PAU_RS04105 or PAU_RS11925 )	0.133267
ANHMK	PAU_RS09350	-0.399899
NTP5	PAU_RS20310	-0.68806
G6PP	PAU_RS20400	-1.31529
UPLA4FNT	PAU_RS09040	-1.06329
CYSSADS	( PAU_RS09220 or PAU_RS02965 )	-0.328498
PPPGO	PAU_RS19185	0.148555
NTP1	PAU_RS20310	-0.68806
HXCT	( PAU_RS05010 and PAU_RS05015 )	-0.0312401
FACOAE180	PAU_RS16870	0.49217
FACOAE120	PAU_RS16870	0.49217
EAR180x	PAU_RS09385	-0.8426
SO4t2	PAU_RS12160	0.52316
EAR180y	PAU_RS09385	-0.8426
AGPAT120	PAU_RS17430	-1.10199
FADRx2	( PAU_RS03380 and PAU_RS03385 )	1.3005
EAR80y	PAU_RS09385	-0.8426
EAR120y	PAU_RS09385	-0.8426
EAR40y	PAU_RS09385	-0.8426
AGPAT160	PAU_RS17430	-1.10199
AGPAT140	PAU_RS17430	-1.10199
EAR160y	PAU_RS09385	-0.8426
EAR100y	PAU_RS09385	-0.8426
G3PAT180	( PAU_RS08260 and PAU_RS19500 )	0.0854667
PAPA160	PAU_RS24470	-0.127343
PAPA180	PAU_RS24470	-0.127343
PAPA181	PAU_RS24470	-0.127343
AGPAT181	PAU_RS17430	-1.10199
PAPA140	PAU_RS24470	-0.127343
PAPA141	PAU_RS24470	-0.127343
PAPA161	PAU_RS24470	-0.127343
DSBDR	( PAU_RS20595 and PAU_RS18645 )	-0.0887725
EAR160x	PAU_RS09385	-0.8426
EAR140y	PAU_RS09385	-0.8426
AGPAT180	PAU_RS17430	-1.10199
AGPAT141	PAU_RS17430	-1.10199
PAPA120	PAU_RS24470	-0.127343
EAR60y	PAU_RS09385	-0.8426
NTP11	PAU_RS02605	-1.40973
2MAHMP	PAU_RS08405	-0.630994
FA161ACPHi	PAU_RS17290	0.144428
FA160ACPHi	PAU_RS17290	0.144428
AMMQLT8	PAU_RS19260	-0.380856
FA120ACPHi	PAU_RS17290	0.144428
HACD8	( PAU_RS19205 or PAU_RS06925 )	0.631981
THRA	PAU_RS06585	-2.01051
EPMEACPR	PAU_RS09385	-0.8426
SCYSDS	( PAU_RS09220 and PAU_RS09225 )	-0.391518
S2FE2SS	( PAU_RS09220 and PAU_RS09205 and PAU_RS09215 and PAU_RS09210 and PAU_RS09225 )	-0.610006
MECDPDH5	(( PAU_RS06720 and PAU_RS05920 ) or ( PAU_RS06720 and PAU_RS15135 ))	-0.0214948
RNTR1c2	(( PAU_RS21210 and PAU_RS15135 and PAU_RS19855 and PAU_RS19860 ) or ( PAU_RS21210 and PAU_RS05920 and PAU_RS19855 and PAU_RS19860 ) or ( PAU_RS15135 and PAU_RS19855 ) or ( PAU_RS05920 and PAU_RS19855 ))	-0.0214948
RNTR2c2	(( PAU_RS21210 and PAU_RS15135 and PAU_RS19855 and PAU_RS19860 ) or ( PAU_RS21210 and PAU_RS05920 and PAU_RS19855 and PAU_RS19860 ) or ( PAU_RS15135 and PAU_RS19855 ) or ( PAU_RS05920 and PAU_RS19855 ))	-0.0214948
I4FE4SR	PAU_RS06630	-1.08829
RNTR3c2	(( PAU_RS21210 and PAU_RS15135 and PAU_RS19855 and PAU_RS19860 ) or ( PAU_RS21210 and PAU_RS05920 and PAU_RS19855 and PAU_RS19860 ) or ( PAU_RS15135 and PAU_RS19855 ) or ( PAU_RS05920 and PAU_RS19855 ))	-0.0214948
RNTR4c2	(( PAU_RS21210 and PAU_RS15135 and PAU_RS19855 and PAU_RS19860 ) or ( PAU_RS21210 and PAU_RS05920 and PAU_RS19855 and PAU_RS19860 ) or ( PAU_RS15135 and PAU_RS19855 ) or ( PAU_RS05920 and PAU_RS19855 ))	-0.0214948
BWCOGDS1	PAU_RS01470	-0.787792
FLDR2	(( PAU_RS21210 and PAU_RS05920 ) or ( PAU_RS21210 and PAU_RS15135 ))	-0.349967
DHNPTE	PAU_RS17565	-0.38774
GDPTPDP	PAU_RS01035	3.6235
MPTSS	PAU_RS14140	-0.980272
CPMPS	( PAU_RS14285 and PAU_RS14290 )	-0.0449667
PYK4	PAU_RS11850	-0.327862
FE3DHBZS3R	PAU_RS12305	0.261988
UGCIAMH	PAU_RS09465	1.02232
METGLCUR	PAU_RS19600	-0.171884
AI2K	PAU_RS07175	0.561026
ACOXT	PAU_RS13965	1.37524
TEO2M	PAU_RS05275	-0.346531
PYK2	PAU_RS11850	-0.327862
PYK3	PAU_RS11850	-0.327862
PYK6	PAU_RS11850	-0.327862
PAI2I	PAU_RS07160	3.16775
CURR	PAU_RS14160	2.08881
FE3DCITR5	PAU_RS12305	0.261988
HPYRP	PAU_RS08870	0.0930675
PAI2T	PAU_RS07165	2.65661
CXSAMS	PAU_RS11945	-0.603733
PNSPA	PAU_RS08295	0.143733
4HTHRK	PAU_RS02635	-0.768304
PRCPD	PAU_RS04275	0.510754
UDPGPT	PAU_RS21500	3.01188
OPHHXy	PAU_RS05670	-0.680748
PROD3	PAU_RS12600	-0.595921
F1PP	PAU_RS08450	0.7058
PYROX	( PAU_RS04445 and PAU_RS04860 )	-0.198312
MPTS	( PAU_RS14280 and PAU_RS14275 )	0.192281
GDPDPK	( PAU_RS04100 or PAU_RS01035 )	3.6235
10FTHFt		-1
CU2tex	PAU_RS13440	-0.352894
DGSNt		-1
DTTPt		-1
FADtex	PAU_RS13440	-0.352894
GAL1Ptex	PAU_RS13440	-0.352894
MALTHXtexi	PAU_RS01805	-2.70984
MK8t		-1
THMtex	PAU_RS13440	-0.352894
UDPGALtex	PAU_RS13440	-0.352894
FACOAE100	PAU_RS16870	0.49217
FACOAE80	PAU_RS16870	0.49217
FACOAE60	PAU_RS16870	0.49217
FACOAE141	PAU_RS16870	0.49217
FACOAE161	PAU_RS16870	0.49217
FA141ACPHi	PAU_RS17290	0.144428
GLCURtr		-1
GLCNt2ir	PAU_RS12560	-4.51752
MALt		-1
ASNt2r		-1
URIt2	PAU_RS06835	-0.551264
GLNt		-1
ADNt		-1
INOST_Et		-1
INSt		-1
THRt2r		-1
GLYPROt		-1
ALAGLYtr	PAU_RS13115	0.260282
TYMte		-1
PYRt		-1
4HPRO_LT_Et		-1
UREAt	PAU_RS21195	0.713084
CYTDt2	PAU_RS06835	-0.551264
DIPEPabc2	( PAU_RS01160 and PAU_RS01165 and PAU_RS01170 )	-0.758595
DIPEPabc5	( PAU_RS01160 and PAU_RS01165 and PAU_RS01170 )	-0.758595
DIPEPabc6	( PAU_RS01160 and PAU_RS01165 and PAU_RS01170 )	-0.758595
DIPEPabc8	( PAU_RS01160 and PAU_RS01165 and PAU_RS01170 )	-0.758595
DIPEPabc9	( PAU_RS01160 and PAU_RS01165 and PAU_RS01170 )	-0.758595
DIPEPabc10	( PAU_RS01160 and PAU_RS01165 and PAU_RS01170 )	-0.758595
CITt7	PAU_RS04165	-0.831583
MLTG1	PAU_RS06605	-0.286148
MLTG2	PAU_RS06605	-0.286148
INSTt4	PAU_RS13155	-0.635634
EX_Tca_e		-1
EX_Tcb_e		-1
EX_Tcc_e		-1
EX_Tcd_e		-1
EX_PirA_e		-1
EX_PirB_e		-1
EX_Mcf1_e		-1
EX_Mcf2_e		-1
EX_PVCEffProt_e		-1
EX_h_e		-1
EX_fum_e		-1
EX_dhptd_e		-1
EX_succ_e		-1
EX_metox__R_e		-1
EX_pb_e		-1
EX_gly_e		-1
EX_ppi_e		-1
EX_salcn_e		-1
EX_pro__L_e		-1
EX_na1_e		-1
EX_cd2_e		-1
EX_cbl1_e		-1
EX_2amm2deoxDglucpyr_e		-1
EX_fru_e		-1
EX_h2o_e		-1
EX_glu__L_e		-1
EX_cu2_e		-1
EX_glyc3p_e		-1
EX_mnl_e		-1
EX_nh4_e		-1
EX_arg__L_e		-1
EX_orn_e		-1
EX_ni2_e		-1
EX_malt_e		-1
EX_nmn_e		-1
EX_glyc_e		-1
EX_met__L_e		-1
EX_zn2_e		-1
EX_hdca_e		-1
EX_sucr_e		-1
EX_galt_e		-1
EX_ser__D_e		-1
EX_ser__L_e		-1
EX_pnto__R_e		-1
EX_met__D_e		-1
EX_acgam_e		-1
EX_ala__L_e		-1
EX_arbt_e		-1
EX_xan_e		-1
EX_pppn_e		-1
EX_malttr_e		-1
EX_cit_e		-1
EX_fe3_e		-1
EX_sbt__D_e		-1
EX_ala__D_e		-1
EX_mg2_e		-1
EX_k_e		-1
EX_man_e		-1
EX_amob_e		-1
EX_lys__L_e		-1
EX_pi_e		-1
EX_trp__L_e		-1
EX_so4_e		-1
EX_M02745_e		-1
EX_cobalt2_e		-1
EX_metox_e		-1
EX_hg2_e		-1
EX_glc__D_e		-1
EX_fe3dcit_e		-1
EX_tre_e		-1
EX_tsul_e		-1
EX_malthx_e		-1
EX_tyr__L_e		-1
EX_btn_e		-1
EX_mn2_e		-1
EX_o2_e		-1
EX_glycogen_e		-1
EX_ura_e		-1
EX_ocdca_e		-1
EX_thm_e		-1
EX_phe__L_e		-1
EX_cellb_e		-1
EX_co2_e		-1
EX_biomass_e		-1
EX_mqn7_e		-1
EX_spmd_e		-1
EX_cl_e		-1
EX_his__L_e		-1
EX_pheme_e		-1
EX_ile__L_e		-1
EX_ca2_e		-1
EX_fol_e		-1
EX_5mtr_e		-1
EX_asp__L_e		-1
[truncated: 35 more rows]
