# Supplementary material for: A temperature-induced metabolic shift in the emerging human pathogen Photorhabdus asymbiotica
Source: mSystems. 2024 Oct 24;9(11):e00970-23. doi: 10.1128/msystems.00970-23 (PMC11575385; doi:10.1128/msystems.00970-23)
Supplement: File S4 — Nutrient source utilization by iEC1073 compared to Biolog phenotype microarray data. [file msystems.00970-23-s0004.xlsx]

## Sheet: File description
Supplementary File 4 - Nutrient Source Utilisation by iEC1073 Compared to Biolog Phenotype Microarray Data. Results of in silico nutrient utilisation experiments with iEC1073. The predicted utilization of several carbon and nitrogen sources by iEC1073 is compared with experimental phenotype microarray results for P. asymbiotica.
Each sheet is described below
Sheet Name	Description
Carbon_Sources_-10	Comparison of growth from Carbon utilization experiments (biolog) with model predicted growth by setting threshold to a lower value (-10).
Carbon_Sources_-1000	Comparison of growth from Carbon utilization experiments (biolog) with model predicted growth by setting threshold to a higher value (-1000).
Nitrogen_Sources_-10	Comparison of growth from Nitrogen utilization experiments (biolog) with model predicted growth by setting threshold to a lower value (-10).
Nitrogen_Sources_-1000	Comparison of growth from Nitrogen utilization experiments (biolog) with model predicted growth by setting threshold to a higher value (-1000).

## Sheet: Carbon_Sources_-10
Comparison of growth from Carbon utilization experiments (biolog) with model predicted growth by setting threshold to a lower value (-10).
Carbon Source	Carbon Source Exchange Reaction	Growth Rate	Carbon Source Uptake	Growth Rate Change	Growth_iEC1073	Growth_Biolog
N-Acetyl-D-Glucosamine	EX_acgam_e	1.47193	-10	169.198	1	1
Succinate	EX_succ_e	0.546783	0.325326	-1.88366e-10	0	1
L-Proline	EX_pro__L_e	0.749396	-10	37.0556	1	1
D-Alanine	EX_ala__D_e	1.2234	-10	123.746	1	0
Trehalose	EX_tre_e	0.652994	-10	19.4249	1	1
Mannose	EX_man_e	0.652994	-10	19.4249	1	1
Dulcose	EX_galt_e	0.546783	0	0	0	0
D-Serine	EX_ser__D_e	1.2234	-10	123.746	1	0
D-Sorbitol	EX_sbt__D_e	0.652994	-10	19.4249	1	0
Glycerol	EX_glyc_e	0.652994	-7.81124	19.4249	1	1
Glycerol-3-Phosphate	EX_glyc3p_e	0.652994	-3.31064	19.4249	1	1
Mannitol	EX_mnl_e	0.546783	0	0	0	0
L-Glutamate	EX_glu__L_e	0.809284	-10	48.0083	1	1
Fructose	EX_fru_e	0.652994	-10	19.4249	1	1
Glucose	EX_glc__D_e	0.652994	-10	19.4249	1	1
Maltose	EX_malt_e	0.652994	-10	19.4249	1	1
Sucrose	EX_sucr_e	0.652994	-10	19.4249	1	0
Maltotriose	EX_malttr_e	0.652994	-10	19.4249	1	1
Citrate	EX_cit_e	0.652994	-10	19.4249	1	1
Fumarate	EX_fum_e	0.652994	-10	19.4249	1	1
Cellobiose	EX_cellb_e	0.652994	-10	19.4249	1	0
L-Serine	EX_ser__L_e	1.17708	-10	115.273	1	1
L-Alanine	EX_ala__L_e	1.1973	-10	118.973	1	1
Glycogen	EX_glycogen_e	0.546783	0	0	0	0
Salicin	EX_salcn_e	0.546783	0	0	0	0
L-Arginine	EX_arg__L_e	0.869371	-10	58.9976	1	0
Glycine	EX_gly_e	0.886018	-10	62.0421	1	0
L-Histidine	EX_his__L_e	0.886018	-10	62.0421	1	1
L-Isoleucine	EX_ile__L_e	0.546783	-0.132211	-1.86965e-10	1	0
L-Lysine	EX_lys__L_e	0.546783	-0.156073	0	0	0
L-Methionine	EX_met__L_e	0.546783	-0.0834243	0	0	0
L-Ornithine	EX_orn_e	0.777542	-10	42.2031	1	0
L-Phenylalanine	EX_phe__L_e	0.546783	-0.0844886	0	0	0
L-Aspartate	EX_asp__L_e	1.2241	-10	123.874	1	1
Xylose	EX_xyl__D_e	0.652994	-10	19.4249	1	0
D-Ribose	EX_rib__D_e	0.652994	-10	19.4249	1	0
D-Glucuronic Acid	EX_glcur_e	0.652994	-10	19.4249	1	1
D-Gluconic Acid	EX_glcn_e	0.652994	-10	19.4249	1	1
L-Asparagine	EX_asn__L_e	1.22136	-10	123.372	1	1
Uridine	EX_uri_e	0.577217	-0.119471	5.56619	1	1
L-Glutamine	EX_gln__L_e	0.808227	-10	47.8151	1	1
Adenosine	EX_adn_e	0.767114	-1.00146	40.296	1	1
M-Inositol	EX_inost_e	0.546783	0	0	0	1
Inosine	EX_ins_e	0.767114	-1.00146	40.296	1	1
L-Threonine	EX_thr__L_e	1.12986	-10	106.638	1	1
L-Alanyl-Glycine	EX_L_alagly_e	1.57698	-10	188.411	1	1
L-Malic Acid	EX_mal__L_e	0.652994	-10	19.4249	1	1
Glycyl-L-Proline	EX_gly_pro__L_e	1.20627	-10	120.613	1	1
Tyramine	EX_tym_e	0.546783	0.114016	0	0	1
Pyruvic Acid	EX_pyr_e	0.652994	-10	19.4249	1	1
Hydroxy-L-Proline	EX_4hpro_LT_e	0.546783	0	-1.90214e-10	1	1

## Sheet: Carbon_Sources_-1000
Comparison of growth from Carbon utilization experiments (biolog) with model predicted growth by setting threshold to a higher value (-1000).
Carbon Source	Carbon Source Exchange Reaction	Growth Rate	Carbon Source Uptake	Growth Rate Change	Growth_iEC1073	Growth_Biolog
N-Acetyl-D-Glucosamine	EX_acgam_e	1.97101	-343.644	260.474	1	1
Succinate	EX_succ_e	0.546783	0.325326	-1.91e-10	0	1
L-Proline	EX_pro__L_e	1.97101	-95.5386	260.474	1	1
D-Alanine	EX_ala__D_e	1.97101	-26.6008	260.474	1	0
Trehalose	EX_tre_e	0.652994	-723.633	19.4249	1	1
Mannose	EX_man_e	0.652994	-1000	19.4249	1	1
Dulcose	EX_galt_e	0.546783	0	0	0	0
D-Serine	EX_ser__D_e	1.97101	-1000	260.474	1	0
D-Sorbitol	EX_sbt__D_e	0.652994	-745.582	19.4249	1	0
Glycerol	EX_glyc_e	0.652994	-7.81124	19.4249	1	1
Glycerol-3-Phosphate	EX_glyc3p_e	0.652994	-635.98	19.4249	1	1
Mannitol	EX_mnl_e	0.546783	0	0	0	0
L-Glutamate	EX_glu__L_e	1.97101	-72.8815	260.474	1	1
Fructose	EX_fru_e	0.652994	-1000	19.4249	1	1
Glucose	EX_glc__D_e	0.652994	-1000	19.4249	1	1
Maltose	EX_malt_e	0.652994	-1000	19.4249	1	1
Sucrose	EX_sucr_e	0.652994	-931.561	19.4249	1	0
Maltotriose	EX_malttr_e	0.652994	-677.005	19.4249	1	1
Citrate	EX_cit_e	0.652994	-9.12003	19.4249	1	1
Fumarate	EX_fum_e	0.652994	-1000	19.4249	1	1
Cellobiose	EX_cellb_e	0.652994	-1000	19.4249	1	0
L-Serine	EX_ser__L_e	1.97101	-1000	260.474	1	1
L-Alanine	EX_ala__L_e	1.97101	-1000	260.474	1	1
Glycogen	EX_glycogen_e	0.546783	0	0	0	0
Salicin	EX_salcn_e	0.546783	0	0	0	0
L-Arginine	EX_arg__L_e	1.97101	-46.2541	260.474	1	0
Glycine	EX_gly_e	1.97101	-341.562	260.474	1	0
L-Histidine	EX_his__L_e	1.97101	-49.3624	260.474	1	1
L-Isoleucine	EX_ile__L_e	0.546783	-0.132211	-1.89e-10	0	0
L-Lysine	EX_lys__L_e	0.546783	-0.156073	0	0	0
L-Methionine	EX_met__L_e	0.546783	-0.0834243	0	0	0
L-Ornithine	EX_orn_e	1.97101	-77.649	260.474	1	0
L-Phenylalanine	EX_phe__L_e	0.546783	-0.0844886	-1.82e-10	0	0
L-Aspartate	EX_asp__L_e	1.97101	-24.0831	260.474	1	1
Xylose	EX_xyl__D_e	0.652994	-700.524	19.4249	1	0
D-Ribose	EX_rib__D_e	0.652994	-463.393	19.4249	1	0
D-Glucuronic Acid	EX_glcur_e	0.652994	-901.27	19.4249	1	1
D-Gluconic Acid	EX_glcn_e	0.652994	-7.52604	19.4249	1	1
L-Asparagine	EX_asn__L_e	1.97101	-993.981	260.474	1	1
Uridine	EX_uri_e	0.577217	-0.119471	5.56619	1	1
L-Glutamine	EX_gln__L_e	1.97101	-73.0386	260.474	1	1
Adenosine	EX_adn_e	0.767114	-1.00146	40.296	1	1
M-Inositol	EX_inost_e	0.546783	0	0	0	1
Inosine	EX_ins_e	0.767114	-1.00146	40.296	1	1
L-Threonine	EX_thr__L_e	1.97101	-1000	260.474	1	1
L-Alanyl-Glycine	EX_L_alagly_e	1.97101	-15.9539	260.474	1	1
L-Malic Acid	EX_mal__L_e	0.652994	-1000	19.4249	1	1
Glycyl-L-Proline	EX_gly_pro__L_e	1.97101	-23.7947	260.474	1	1
Tyramine	EX_tym_e	0.546783	0.114016	0	0	1
Pyruvic Acid	EX_pyr_e	0.652994	-1000	19.4249	1	1
Hydroxy-L-Proline	EX_4hpro_LT_e	0.546783	0	-1.9e-10	0	1

## Sheet: Nitrogen_Sources_-10
Comparison of growth from Nitrogen utilization experiments (biolog) with model predicted growth by setting threshold to a lower value (-10).
Nitrogen Source	Nitrogen Source Exchange Reaction	Growth Rate	Nitrogen Source Uptake	Growth_iEC1073	Growth_Biolog
Ammonia	EX_nh4_e	0.739243	-10	1	0
L-Alanine	EX_ala__L_e	0.739243	-10	1	1
L-Arginine	EX_arg__L_e	1.71635	-10	1	0
L-Glutamate	EX_glu__L_e	0.739243	-10	1	0
L-GLycine	EX_gly_e	0.739243	-10	1	0
L-Histidine	EX_his__L_e	1.72988	-10	1	1
L-Isoleucine	EX_ile__L_e	0	0	0	0
L-Lysine	EX_lys__L_e	0	0	0	0
L-Methionine	EX_met__L_e	0	0	0	0
L-Phenylalanine	EX_phe__L_e	0	0	0	0
L-Proline	EX_pro__L_e	0.739243	-10	1	0
L-Serine	EX_ser__L_e	0.739243	-10	1	1
L-Tryptophan	EX_trp__L_e	0	0	0	0
L-Tyrosine	EX_tyr__L_e	0	0	0	0
D-Alanine	EX_ala__D_e	0.739243	-10	1	0
D-Serine	EX_ser__D_e	0.739243	-10	1	0
Ornithine	EX_orn_e	1.47849	-10	1	0
N-Acetyl-D-Glucosamine	EX_acgam_e	0.739243	-10	1	0
Uracil	EX_ura_e	0	0	0	0
Xanthine	EX_xan_e	0	0	0	0
L-Aspartate	EX_asp__L_e	0.739243	-10	1	0
Urea	EX_urea_e	1.27454	-10	1	1
Cytidine	EX_cytd_e	0.762579	-10	1	1
Ala-Gln	EX_ala_L_gln__L_e	1.97101	-9.03482	1	1
Ala-His	EX_ala_L_his__L_e	1.97101	-8.90448	1	1
Ala-Leu	EX_ala_L_leu__L_e	0	0	0	1
Gly-Asn	EX_gly_asn__L_e	1.97101	-10	1	1
Gly-Gln	EX_gly_gln__L_e	1.97101	-10	1	1
Gly-Glu	EX_gly_glu__L_e	1.47849	-10	1	1

## Sheet: Nitrogen_Sources_-1000
Comparison of growth from Nitrogen utilization experiments (biolog) with model predicted growth by setting threshold to a higher value (-1000).
Nitrogen Source	Nitrogen Source Exchange Reaction	Growth Rate	Nitrogen Source Uptake	Growth_iEC1073	Growth_Biolog
Ammonia	EX_nh4_e	1.24134	-16.7921	1	0
L-Alanine	EX_ala__L_e	1.97101	-26.6625	1	1
L-Arginine	EX_arg__L_e	1.97101	-18.9117	1	0
L-Glutamate	EX_glu__L_e	1.97101	-35.4505	1	0
L-GLycine	EX_gly_e	1.97101	-28.3177	1	0
L-Histidine	EX_his__L_e	1.97101	-22.1854	1	1
L-Isoleucine	EX_ile__L_e	3.1e-13	0	0	0
L-Lysine	EX_lys__L_e	0	0	0	0
L-Methionine	EX_met__L_e	0	0	0	0
L-Phenylalanine	EX_phe__L_e	0	0	0	0
L-Proline	EX_pro__L_e	1.97101	-32.2418	1	0
L-Serine	EX_ser__L_e	1.97101	-26.6625	1	1
L-Tryptophan	EX_trp__L_e	0	0	0	0
L-Tyrosine	EX_tyr__L_e	0	0	0	0
D-Alanine	EX_ala__D_e	1.97101	-26.6625	1	0
D-Serine	EX_ser__D_e	1.97101	-26.6625	1	0
Ornithine	EX_orn_e	1.97101	-32.2418	1	0
N-Acetyl-D-Glucosamine	EX_acgam_e	1.97101	-26.6625	1	0
Uracil	EX_ura_e	0	0	0	0
Xanthine	EX_xan_e	0	0	0	0
L-Aspartate	EX_asp__L_e	1.97101	-26.6625	1	0
Urea	EX_urea_e	1.27454	-11.1183	1	1
Cytidine	EX_cytd_e	0.926217	-12.1458	1	1
Ala-Gln	EX_ala_L_gln__L_e	1.97101	-9.03482	1	1
Ala-His	EX_ala_L_his__L_e	1.97101	-8.90448	1	1
Ala-Leu	EX_ala_L_leu__L_e	0	0	0	1
Gly-Asn	EX_gly_asn__L_e	1.97101	-15.2535	1	1
Gly-Gln	EX_gly_gln__L_e	1.97101	-16.5661	1	1
Gly-Glu	EX_gly_glu__L_e	1.97101	-14.4557	1	1
