# Supplementary material for: A temperature-induced metabolic shift in the emerging human pathogen Photorhabdus asymbiotica
Source: mSystems. 2024 Oct 24;9(11):e00970-23. doi: 10.1128/msystems.00970-23 (PMC11575385; doi:10.1128/msystems.00970-23)
Supplement: File S5 — Temperature-specific reconstructions. [file msystems.00970-23-s0005.xlsx]

## Sheet: Expression_log2fold_changes_37
rxn_id	GPR_rule	expr_log2fold_change
IHDPGPPHL	PAU_RS24470	-0.127343
AIHDPGPPHL	PAU_RS24470	-0.127343
ITDPGPPHL	PAU_RS24470	-0.127343
IPDPGPPHL	PAU_RS24470	-0.127343
AIPDPGPPHL	PAU_RS24470	-0.127343
IHXDPGPPHL	PAU_RS24470	-0.127343
HACD7	( PAU_RS06925 or PAU_RS19195 or PAU_RS19205 )	0.631981
HACD3i	( PAU_RS06925 or PAU_RS19195 or PAU_RS19205 )	0.631981
HACD6i	( PAU_RS06925 or PAU_RS19195 )	0.631981
HACD9	( PAU_RS06925 or PAU_RS19195 or PAU_RS08255 )	0.631981
HACD5i	( PAU_RS06925 or PAU_RS19195 or PAU_RS19205 )	0.631981
HACD4	( PAU_RS06925 or PAU_RS19195 or PAU_RS19205 )	0.631981
HADPCOADH3	( PAU_RS06925 or PAU_RS19195 or PAU_RS11830 )	0.631981
KAS14	(( PAU_RS20645 or PAU_RS08265 ) and PAU_RS08245 )	-1.07638
BUTMALACPT	(( PAU_RS20645 or PAU_RS08265 ) and PAU_RS08245 )	-1.07638
DECMALACPT	(( PAU_RS20645 or PAU_RS08265 ) and PAU_RS08245 )	-1.07638
PDHam1hi	(( PAU_RS20690 or PAU_RS05395 or PAU_RS20685 or PAU_RS05400 ) or PAU_RS05575 )	0.602432
HSDxi	( PAU_RS21135 or PAU_RS02630 )	0.241
FDH	(( PAU_RS21830 or PAU_RS21825 ) or ( peg4873 or PAU_RS03685 ) or ( PAU_RS03690 or peg4874 ))	3.42914
AMPEP8	( peg4105 or peg710 or PAU_RS19760 or PAU_RS13420 or PAU_RS06660 )	-0.460927
AMPEP11	( peg4105 or peg710 or PAU_RS19760 or PAU_RS13420 or PAU_RS06660 )	-0.460927
ALAGLUT	( peg4105 or peg710 or PAU_RS19760 or PAU_RS13420 or PAU_RS06660 )	-0.460927
ALAGLY	( peg4105 or peg710 or PAU_RS19760 or PAU_RS13420 or PAU_RS06660 )	-0.460927
AMPEP1	( peg4105 or peg710 or PAU_RS19760 or PAU_RS13420 or PAU_RS06660 )	-0.460927
GLYLEUHYDROc	( peg4105 or peg710 or PAU_RS19760 or PAU_RS13420 or PAU_RS06660 )	-0.460927
GLYTYRAP	( peg4105 or peg710 or PAU_RS19760 or PAU_RS13420 or PAU_RS06660 )	-0.460927
AMPTASECG	( peg4105 or peg710 or PAU_RS19760 or PAU_RS13420 or PAU_RS06660 or PAU_RS13420 or PAU_RS15980 or PAU_RS19770 )	0.270165
GLYCYSAP	( peg4105 or peg710 or PAU_RS19760 or PAU_RS13420 or PAU_RS06660 )	-0.460927
ALAASP	( peg4105 or peg710 or PAU_RS19760 or PAU_RS13420 or PAU_RS06660 )	-0.460927
GLYMET	( peg4105 or peg710 or PAU_RS19760 or PAU_RS13420 or PAU_RS06660 )	-0.460927
AMPEP14	( peg4105 or peg710 or PAU_RS19760 or PAU_RS13420 or PAU_RS06660 )	-0.460927
GLYASP	( peg4105 or peg710 or PAU_RS19760 or PAU_RS13420 or PAU_RS06660 )	-0.460927
AMPEP5	( peg4105 or peg710 or PAU_RS19760 or PAU_RS13420 or PAU_RS06660 )	-0.460927
ALAHIS	( peg4105 or peg710 or PAU_RS19760 or PAU_RS13420 or PAU_RS06660 )	-0.460927
ALALEU	( peg4105 or peg710 or PAU_RS19760 or PAU_RS13420 or PAU_RS06660 )	-0.460927
AMPEP2	( peg4105 or peg710 or PAU_RS19760 or PAU_RS13420 or PAU_RS06660 )	-0.460927
GLYGLN	( peg4105 or peg710 or PAU_RS19760 or PAU_RS13420 or PAU_RS06660 )	-0.460927
GLYPHEHYc	( peg4105 or peg710 or PAU_RS19760 or PAU_RS13420 or PAU_RS06660 )	-0.460927
HACD2i	( PAU_RS06925 or PAU_RS19195 or PAU_RS19205 )	0.631981
GRTT	(( PAU_RS20055 and PAU_RS17025 ) or PAU_RS17025 or PAU_RS17030 )	-0.000261895
DDPGA	PAU_RS00630	-0.0806658
AB6PGH_1	( PAU_RS02700 or PAU_RS08610 )	0.0724039
ARBTpts	(( PAU_RS02705 or PAU_RS02715 ) and PAU_RS06805 and PAU_RS02715 and PAU_RS06810 )	-1.05863
HSTPT	( PAU_RS03040 or PAU_RS14000 )	1.26327
APLm	(( PAU_RS05395 or PAU_RS20690 ) and ( PAU_RS05400 or PAU_RS20685 ))	-0.197249
ACAS_2ahbut	(( PAU_RS05400 or PAU_RS20685 ) and ( PAU_RS05395 or PAU_RS20690 ))	-0.197249
GCCb	(( PAU_RS05675 and PAU_RS05680 ) or PAU_RS08585 or PAU_RS21520 )	1.76834
DGNSK	PAU_RS06005	4.11975
GLCpts	( PAU_RS06800 or ( PAU_RS06805 and PAU_RS06800 ) or ( PAU_RS06805 and PAU_RS15165 ))	0.210594
CYSS_2	( PAU_RS06815 or PAU_RS06670 or PAU_RS06795 )	1.53757
HYBUTCOAEPI	( PAU_RS06925 or PAU_RS19195 )	0.631981
ACCOAC_1	(( PAU_RS07095 or PAU_RS10740 ) and ( PAU_RS10740 or PAU_RS03265 ))	0.666633
DALAt2r	( PAU_RS07350 or PAU_RS12585 or PAU_RS08425 )	0.730742
SERt2r	( PAU_RS07350 or PAU_RS12585 or PAU_RS13950 )	0.730742
PFK_2	( PAU_RS08140 or PAU_RS21225 or PAU_RS06005 or PAU_RS02670 or PAU_RS21235 )	4.11975
FRUK	( PAU_RS08140 or PAU_RS02670 )	0.564968
MCMAT7	( PAU_RS08245 or PAU_RS08265 or PAU_RS20645 or PAU_RS07025 )	1.13854
DDACPMACPCATRANS	( PAU_RS08245 or PAU_RS08265 or PAU_RS20645 or PAU_RS07025 )	1.13854
HEXMALACPT	( PAU_RS08245 or PAU_RS08265 or PAU_RS20645 or PAU_RS07025 )	1.13854
MCMAT4	( PAU_RS08245 or PAU_RS08265 or PAU_RS20645 or PAU_RS07025 )	1.13854
3OXDAM	(( PAU_RS08265 or PAU_RS20645 ) and PAU_RS08245 )	-1.07638
6PHBG2	( PAU_RS08610 or PAU_RS02700 )	0.0724039
CLB6PH	( PAU_RS08610 or PAU_RS02700 )	0.0724039
CELBpts	( PAU_RS08620 or PAU_RS08625 or ( PAU_RS06805 and PAU_RS08625 and PAU_RS08615 ))	0.745235
TRPS2	(( PAU_RS09910 and PAU_RS09915 ) or PAU_RS19220 )	-0.287879
TRPS3	(( PAU_RS09910 and PAU_RS09915 ) or PAU_RS19220 )	-0.287879
TRPS1	(( PAU_RS09910 and PAU_RS09915 ) or PAU_RS19220 )	-0.287879
ANS2	(( PAU_RS09935 and PAU_RS09930 ) or PAU_RS06030 )	0.360562
ANS	(( PAU_RS09935 and PAU_RS09930 ) or PAU_RS06030 )	0.360562
UREA	(( PAU_RS11480 and PAU_RS11485 and PAU_RS11490 ) or ( PAU_RS11465 and PAU_RS11475 and PAU_RS11460 and PAU_RS11470 ))	0.802581
LDH_D	( PAU_RS11680 or PAU_RS08190 )	1.34969
HACD1_1	( PAU_RS11830 and ( PAU_RS06925 or PAU_RS19195 ))	-0.440029
GLYCLTDx	PAU_RS12090	-0.507312
PRAMPC	PAU_RS14025	0.0722434
ALCD2x	( PAU_RS14030 or PAU_RS09815 )	3.01567
SUCD4	(( PAU_RS14550 and PAU_RS14545 ) or PAU_RS14560 or PAU_RS14555 )	-0.602432
METSabc	(( PAU_RS15110 or PAU_RS15120 ) and PAU_RS03305 and PAU_RS03310 )	-0.49939
METabc	(( PAU_RS15110 or PAU_RS15120 ) and PAU_RS03305 and PAU_RS03310 )	-0.49939
NTD1	( PAU_RS17340 or PAU_RS04800 or PAU_RS22330 )	2.85073
ACACT1r	( PAU_RS18680 or PAU_RS19200 or PAU_RS06920 )	0.715906
ACACT2r	( PAU_RS18680 or PAU_RS19200 or PAU_RS06920 )	0.715906
AACOAT	( PAU_RS19900 or PAU_RS11735 or PAU_RS05385 )	1.71671
ACOATA	(( PAU_RS20645 or PAU_RS08265 ) and PAU_RS08245 )	-1.07638
4MHEAMA	(( PAU_RS20645 or PAU_RS08265 ) and PAU_RS08245 )	-1.07638
5MHACC	(( PAU_RS20645 or PAU_RS08265 ) and PAU_RS08245 )	-1.07638
4METPAC	(( PAU_RS20645 or PAU_RS08265 ) and PAU_RS08245 )	-1.07638
8MNAMC	(( PAU_RS20645 or PAU_RS08265 ) and PAU_RS08245 )	-1.07638
10MUAM	(( PAU_RS20645 or PAU_RS08265 ) and PAU_RS08245 )	-1.07638
FPGFTm	( PAU_RS21520 or PAU_RS08585 )	1.76834
GK1	( PAU_RS22350 or PAU_RS01045 )	-0.453851
DGK1	( PAU_RS22350 or PAU_RS01045 )	-0.453851
FRUpts	( PAU_RS06810 and PAU_RS06805 and PAU_RS18250 )	-1.05863
ARGDC	( PAU_RS06445 or PAU_RS05335 or PAU_RS10670 )	1.05819
SALCpts	( PAU_RS06810 and ( PAU_RS02705 or PAU_RS02715 ) and PAU_RS02715 and ( PAU_RS02705 or PAU_RS02715 ) and PAU_RS06805 )	-1.05863
MNLpts	( PAU_RS06810 and PAU_RS06805 )	-1.05863
TCHPROPOLOR	( PAU_RS09815 or PAU_RS14030 )	3.01567
ALPHONADOR	( PAU_RS09815 or PAU_RS14030 )	3.01567
PHPROPOLMCAROR	( PAU_RS09815 or PAU_RS14030 )	3.01567
CHOBETALD	( PAU_RS09815 or PAU_RS14030 )	3.01567
PRIMALC	( PAU_RS09815 or PAU_RS14030 )	3.01567
SECALC	( PAU_RS09815 or PAU_RS14030 )	3.01567
THD2	( PAU_RS11560 or PAU_RS21075 or PAU_RS11565 )	1.32216
ACGApts	( PAU_RS15165 and PAU_RS06805 )	-0.492378
GLYCK	( PAU_RS18465 or PAU_RS09370 )	0.187133
ADSS	( PAU_RS20230 or PAU_RS03660 )	1.23266
UPP3S	( PAU_RS20485 or PAU_RS06040 )	-0.278676
PHETA1	( PAU_RS20690 or PAU_RS19410 or PAU_RS13445 or PAU_RS03040 or PAU_RS14000 )	1.26327
ASPK	( PAU_RS21135 or PAU_RS02630 or PAU_RS19520 )	0.241
BENDICBXOR	( peg1473 or PAU_RS06580 )	0.223786
RETINOLACACT	( peg1659 or PAU_RS07390 )	0.162907
CRETINOLPMTACT	( peg1659 or PAU_RS07390 )	0.162907
TRETINOLPMTACT	( peg1659 or PAU_RS07390 )	0.162907
GUAD	( peg1922 or peg1921 or PAU_RS10400 )	0.329879
DADA	( peg1922 or peg1921 or PAU_RS10400 )	0.329879
AKGDH	( PAU_RS14540 or PAU_RS14535 or ( PAU_RS14540 and PAU_RS14535 and PAU_RS05585 ))	-0.724389
RBFSb	( peg396 or PAU_RS19840 or peg2536 or PAU_RS19050 or PAU_RS09280 or PAU_RS14540 or peg2515 or PAU_RS08325 or PAU_RS04875 or PAU_RS17250 )	1.33022
ASPT	( peg4187 or PAU_RS18635 )	1.55666
LCGH	peg4355	-1
G1PTT	( peg4808 or PAU_RS20550 or PAU_RS20560 )	-1
UPPRT	( PAU_RS11435 or PAU_RS08595 )	2.52315
BTNC	(( PAU_RS18365 or PAU_RS10750 ) and PAU_RS21005 and PAU_RS18360 )	-0.638983
DDPA	( PAU_RS14375 or PAU_RS09160 or PAU_RS15835 or PAU_RS15840 )	2.07706
SBTpts	( PAU_RS11860 and PAU_RS06810 and PAU_RS06805 )	-1.05863
GALTpts	( PAU_RS06805 and PAU_RS06810 )	-1.05863
FDH2	(( peg4873 or PAU_RS03685 ) and ( PAU_RS21825 or PAU_RS21830 or PAU_RS21820 ) and ( PAU_RS03690 or peg4874 ))	-1
HYD1	( PAU_RS14505 or PAU_RS12290 or PAU_RS04300 )	2.49463
RNATRANS	( PAU_RS01730 and PAU_RS17585 and PAU_RS06365 and PAU_RS21870 and PAU_RS19980 and PAU_RS07005 and PAU_RS20825 and PAU_RS01735 )	-1.44746
DNAREP	( PAU_RS16800 and PAU_RS21145 and PAU_RS15610 and PAU_RS00020 and PAU_RS00005 and PAU_RS10020 and PAU_RS22460 and PAU_RS00010 and PAU_RS07585 and PAU_RS19380 and PAU_RS03260 and PAU_RS08285 )	-1.1338
PROPCOALIG	PAU_RS06045	-0.58402
PHEt2r	PAU_RS08465	-0.364674
Znabc	PAU_RS11895	-0.205609
IG3PS_1	PAU_RS14020	0.0504083
ASAD	PAU_RS00025	-0.748735
UAGDP	PAU_RS00150	-0.406328
G1PACT	PAU_RS00150	-0.406328
ATPS4r	( PAU_RS00180 and PAU_RS00160 and PAU_RS00185 and PAU_RS00190 and PAU_RS00165 and PAU_RS00195 and PAU_RS00155 and PAU_RS00175 )	-0.159919
SHKK	( PAU_RS00355 or PAU_RS15950 )	-0.46667
PPTGS	( PAU_RS00380 or PAU_RS04030 )	-0.0603882
EDA	PAU_RS00630	-0.0806658
ABENZOR	( PAU_RS00930 or PAU_RS02355 or PAU_RS04450 )	2.22929
4HOXPACMON	( PAU_RS00930 or PAU_RS02355 or PAU_RS04450 )	2.22929
ATPNUCPT	( PAU_RS01045 or PAU_RS22350 )	-0.453851
ADCS	( PAU_RS01510 or PAU_RS09930 or PAU_RS08875 )	0.672258
MALTpts	( PAU_RS01805 or PAU_RS06805 )	-0.492378
MALTTRabc	( PAU_RS01805 or ( PAU_RS01810 and PAU_RS01820 and PAU_RS01825 and PAU_RS01805 and PAU_RS01815 ))	-2.70984
MALTabc	( PAU_RS01805 or PAU_RS01810 )	-2.51599
MALTHXabc	( PAU_RS01805 or PAU_RS01810 )	-2.51599
THZPSN	( PAU_RS01930 and PAU_RS06625 and PAU_RS01935 and PAU_RS01825 and PAU_RS01925 and PAU_RS01920 and ( PAU_RS00775 or PAU_RS20635 ))	-1.58106
IMPC	PAU_RS02005	-2.74078
AICART	PAU_RS02005	-2.74078
ALPHNH	PAU_RS02180	0.220171
BIUAHLUR	( PAU_RS02260 or PAU_RS20775 )	0.548177
BIUAHLALP	( PAU_RS02260 or PAU_RS20775 )	0.548177
RIB15PMUT	( PAU_RS02545 or PAU_RS18595 or PAU_RS10455 )	1.30501
PPM2	( PAU_RS02545 or PAU_RS18595 or PAU_RS10455 )	1.30501
TRPAS1	( PAU_RS02555 or PAU_RS17395 )	1.64568
CYSTS	PAU_RS02560	1.25605
RNMK	( PAU_RS02580 or PAU_RS02735 )	-0.278117
NMNAT	( PAU_RS02580 or PAU_RS15615 )	-0.278117
NEOXANS	( PAU_RS02610 or PAU_RS14370 )	-0.00677158
HSDy	( PAU_RS02630 or PAU_RS21135 )	0.241
AB6PGH	( PAU_RS02700 or PAU_RS08610 )	0.0724039
S6PG	( PAU_RS02700 or PAU_RS08610 )	0.0724039
NAt3_1	( PAU_RS02720 or PAU_RS14865 )	-0.331556
AFAT	PAU_RS02735	-0.52401
RBFK	PAU_RS02735	-0.52401
CBPS	( PAU_RS02770 and PAU_RS02765 )	-1.01325
NADTHREPDH	PAU_RS02800	-0.944698
THMabc	( PAU_RS02840 and PAU_RS02845 and PAU_RS02835 )	-0.772141
CDEOXCTAUAHL	( PAU_RS02925 or PAU_RS08430 or PAU_RS20255 )	0.909013
THDPS	PAU_RS03170	-1.20352
URIDK2r	( PAU_RS03195 or PAU_RS01045 or PAU_RS22350 )	-0.385163
UMPK	( PAU_RS03195 or PAU_RS24515 or PAU_RS16780 or PAU_RS01045 or PAU_RS22350 )	1.92638
DASYN141	( PAU_RS03215 or PAU_RS21230 )	1.13777
DASYN180	( PAU_RS03215 or PAU_RS21230 )	1.13777
IHDECPCYTT	( PAU_RS03215 or PAU_RS21230 )	1.13777
AIHDECPCYT	( PAU_RS03215 or PAU_RS21230 )	1.13777
ITDECPCYTT	( PAU_RS03215 or PAU_RS21230 )	1.13777
IPDECPCYTT	( PAU_RS03215 or PAU_RS21230 )	1.13777
IHXDECPCYTT	( PAU_RS03215 or PAU_RS21230 )	1.13777
METDabc	( PAU_RS03310 and PAU_RS03305 and ( PAU_RS15120 or PAU_RS15110 ))	-0.49939
METSRabc	( PAU_RS03310 and PAU_RS03305 and ( PAU_RS15120 or PAU_RS15110 ))	-0.49939
SULR	( PAU_RS03385 and PAU_RS03380 )	1.3005
PAPSR	( PAU_RS03390 and PAU_RS20575 )	-1.90548
APSR	PAU_RS03390	1.59143
ADMETUPMETT	( PAU_RS03400 or PAU_RS07935 )	4.81806
ADMETPRMETT	( PAU_RS03400 or PAU_RS07935 )	4.81806
SADT2	( PAU_RS03405 and PAU_RS03410 )	1.78433
SADT	( PAU_RS03405 and PAU_RS03410 )	1.78433
GPAR	( PAU_RS03950 or PAU_RS15970 )	-0.372118
XPPT	( PAU_RS03950 or PAU_RS15970 )	-0.372118
MOHMT	( PAU_RS03990 or PAU_RS02005 )	-0.375224
AHCYSNS	PAU_RS04080	-0.379207
MTAN	PAU_RS04080	-0.379207
GTPDPK	( PAU_RS04100 or PAU_RS01035 )	3.6235
CTPS1	( PAU_RS04140 or PAU_RS20170 or PAU_RS21090 )	1.43421
CTPS2	( PAU_RS04140 or PAU_RS20170 or PAU_RS21090 )	1.43421
ENO	( PAU_RS04145 or PAU_RS07515 )	0.639289
MI1PP	( PAU_RS04180 or PAU_RS06610 or PAU_RS10295 )	0.26637
MI3PP	( PAU_RS04180 or PAU_RS06610 or PAU_RS10295 )	0.26637
FBA	( PAU_RS04320 or PAU_RS08485 )	0.652202
FBA3	( PAU_RS04320 or PAU_RS08485 )	0.652202
ICHORS	PAU_RS04375	2.20409
ABENZNADPHOR	( PAU_RS04450 or PAU_RS00930 or PAU_RS02355 )	2.22929
3HPAOX	( PAU_RS04450 or PAU_RS00930 or PAU_RS02355 )	2.22929
DHPDO	PAU_RS04545	-0.586315
LYSt3r	( PAU_RS04785 or PAU_RS01545 or PAU_RS07010 or PAU_RS10460 or PAU_RS02775 )	0.605104
NTD5	( PAU_RS04800 or PAU_RS17340 )	0.697906
NTD8	( PAU_RS04800 or PAU_RS17340 )	0.697906
NTD6	( PAU_RS04800 or PAU_RS17340 )	0.697906
NMNHYD	( PAU_RS04800 or PAU_RS17340 )	0.697906
NTD10	( PAU_RS04800 or PAU_RS17340 )	0.697906
NT5C	( PAU_RS04800 or PAU_RS17340 )	0.697906
CD2abc1	( PAU_RS04800 or PAU_RS17340 )	0.697906
Cut1	( PAU_RS04845 or PAU_RS18495 )	-0.230097
Cuabc	( PAU_RS04845 or PAU_RS18495 )	-0.230097
MTHFR3	PAU_RS04910	-0.524721
MTHFC	PAU_RS04910	-0.524721
IPPMIb	( PAU_RS05360 or PAU_RS05365 or ( PAU_RS05360 and PAU_RS05365 ))	-0.268369
IPPMIa	( PAU_RS05360 or PAU_RS05365 or ( PAU_RS05360 and PAU_RS05365 ))	-0.268369
IPMD	PAU_RS05370	-0.0133534
IPPS	( PAU_RS05375 or PAU_RS16195 )	1.42302
FACOAL150_ISO	( PAU_RS05385 or PAU_RS11735 or PAU_RS19900 )	1.71671
FACOAL170_anteiso	( PAU_RS05385 or PAU_RS11735 or PAU_RS19900 )	1.71671
FACOAL180_2	( PAU_RS05385 or PAU_RS11735 or PAU_RS19900 )	1.71671
ACLS	(( PAU_RS05395 and PAU_RS05400 ) or ( PAU_RS20695 and PAU_RS20700 ))	-0.197249
GCCc	( PAU_RS05585 or ( PAU_RS05685 and PAU_RS05680 ) or PAU_RS05680 )	-0.750571
PDHcr	PAU_RS05585	-0.758365
ACONTa	( PAU_RS05590 or PAU_RS10035 )	0.17694
ACONTb	( PAU_RS05590 or PAU_RS10035 )	0.17694
ABUTD	( PAU_RS05755 or PAU_RS00025 )	-0.748735
DADNK	PAU_RS06005	4.11975
MCITS	( PAU_RS06035 or PAU_RS02055 )	-0.218531
PRFGLYAGLUTAL	PAU_RS06455	-1.49392
GHMT2r	( PAU_RS06585 or PAU_RS09045 )	-1.56577
TREpts	( PAU_RS06600 and PAU_RS06805 )	-0.492378
AHSERL4	( PAU_RS06670 or PAU_RS06815 )	1.53757
TSULabc	( PAU_RS06775 or PAU_RS06790 )	1.07766
GAMpts	( PAU_RS06805 and PAU_RS06810 )	-1.05863
SUCpts	( PAU_RS06805 and PAU_RS06810 and PAU_RS06800 and PAU_RS01560 )	-1.45765
ADMETACBXPT	( PAU_RS06815 or PAU_RS06670 or PAU_RS06795 )	1.53757
SULabc	( PAU_RS06820 or ( PAU_RS06780 and PAU_RS06775 and PAU_RS06790 and PAU_RS06785 ))	0.717384
ORNRACE	( PAU_RS06925 or PAU_RS19195 )	0.631981
HIBDm	( PAU_RS06925 or PAU_RS19195 )	0.631981
ECOAH12	( PAU_RS06925 or PAU_RS19195 )	0.631981
ECOAH7	( PAU_RS06925 or PAU_RS19195 )	0.631981
ECOAH3	( PAU_RS06925 or PAU_RS19195 )	0.631981
TRIHOCCOAOR	( PAU_RS06925 or PAU_RS19195 )	0.631981
EMMALCOAHL	( PAU_RS06925 or PAU_RS19195 )	0.631981
HOOPC6COAOR	( PAU_RS06925 or PAU_RS19195 )	0.631981
IZPN_1	( PAU_RS06940 or PAU_RS01835 )	0.850871
FGLU	( PAU_RS06945 or PAU_RS02005 )	-0.473912
THFGLUS	PAU_RS07100	0.149722
10FTHFGLULL	PAU_RS07100	0.149722
DHFS	PAU_RS07100	0.149722
GLUPRT	( PAU_RS07115 or PAU_RS09925 )	0.424672
SGDS	PAU_RS07345	-0.844964
NADH6	( PAU_RS07440 and PAU_RS07435 and PAU_RS07455 and PAU_RS07465 and PAU_RS07450 and PAU_RS07475 and PAU_RS07460 and PAU_RS07425 and PAU_RS07445 and PAU_RS07470 and PAU_RS07480 and PAU_RS07485 and PAU_RS07430 )	-0.735659
RNDR1	( PAU_RS07570 or ( PAU_RS15685 and PAU_RS15695 and PAU_RS15690 ) or PAU_RS07575 or ( PAU_RS07575 and PAU_RS07570 and PAU_RS20575 ))	-0.536561
RNDR3	( PAU_RS07570 or ( PAU_RS15685 and PAU_RS15695 and PAU_RS15690 ) or PAU_RS07575 or ( PAU_RS15695 and PAU_RS15690 and PAU_RS15700 ))	-0.536561
RNDR2	( PAU_RS07570 or ( PAU_RS15685 and PAU_RS15695 and PAU_RS15690 ) or PAU_RS07575 or ( PAU_RS07575 and PAU_RS07570 and PAU_RS20575 ))	-0.536561
RNDR4	( PAU_RS07570 or ( PAU_RS15685 and PAU_RS15695 and PAU_RS15690 ) or PAU_RS07575 or ( PAU_RS15695 and PAU_RS15690 and PAU_RS15700 ))	-0.536561
ETHAAL	( PAU_RS07925 or PAU_RS07920 or PAU_RS08390 )	1.23762
ATPCOBADT	( PAU_RS07955 or PAU_RS09990 )	2.94267
6MOAMCA	( PAU_RS08245 and ( PAU_RS08265 or PAU_RS20645 ))	-1.07638
8MDAM	( PAU_RS08245 and ( PAU_RS08265 or PAU_RS20645 ))	-1.07638
MTDACP	( PAU_RS08245 and ( PAU_RS08265 or PAU_RS20645 ))	-1.07638
3METHMCAC	( PAU_RS08245 and ( PAU_RS08265 or PAU_RS20645 ))	-1.07638
7MOACA	( PAU_RS08245 and ( PAU_RS08265 or PAU_RS20645 ))	-1.07638
9MDAM	( PAU_RS08245 and ( PAU_RS08265 or PAU_RS20645 ))	-1.07638
11MDAMCA	( PAU_RS08245 and ( PAU_RS08265 or PAU_RS20645 ))	-1.07638
13MTDAM	( PAU_RS08245 and ( PAU_RS08265 or PAU_RS20645 ))	-1.07638
12MTACPM	( PAU_RS08245 and ( PAU_RS08265 or PAU_RS20645 ))	-1.07638
4M3OHAT	( PAU_RS08245 and ( PAU_RS08265 or PAU_RS20645 ))	-1.07638
10MDOD	( PAU_RS08245 and ( PAU_RS08265 or PAU_RS20645 ))	-1.07638
ISOGL3P	( PAU_RS08245 and ( PAU_RS08265 or PAU_RS20645 ))	-1.07638
6MHACPA	( PAU_RS08245 and ( PAU_RS08265 or PAU_RS20645 ))	-1.07638
ADSL1r	PAU_RS08390	-0.511397
ADSL2r	PAU_RS08390	-0.511397
TAUCHOAHL	( PAU_RS08430 or PAU_RS02925 or PAU_RS20255 )	0.909013
THFAT	( PAU_RS08585 or PAU_RS21520 )	1.76834
PRFGCL	PAU_RS08590	-2.48415
TPRDCOAS	( PAU_RS08595 or PAU_RS11435 )	2.52315
PRASCSi	( PAU_RS08670 or PAU_RS08590 )	-1.71552
MANpts	( PAU_RS08850 or ( PAU_RS06810 and PAU_RS08860 and PAU_RS06805 and PAU_RS08855 and PAU_RS08860 ))	-1.00048
SERD_L	PAU_RS08865	0.526067
MNabc	( PAU_RS08965 and PAU_RS08975 and PAU_RS08980 and PAU_RS08970 )	-0.465396
CBL1abc	( PAU_RS09030 and PAU_RS04075 and PAU_RS09025 and PAU_RS21020 )	-1.2385
SPODM	( PAU_RS09315 or PAU_RS00310 )	-0.271156
PYDXK	( PAU_RS09370 or PAU_RS02635 )	0.187133
PYDXNK	( PAU_RS09370 or PAU_RS02635 )	0.187133
PYDAMK	( PAU_RS09370 or PAU_RS02635 )	0.187133
MGt5	( PAU_RS09480 or PAU_RS24110 )	0.900807
COBALTt5	( PAU_RS09480 or PAU_RS24110 )	0.900807
ALAR	( PAU_RS09525 or PAU_RS19410 )	1.73845
E4PD	( PAU_RS09540 or PAU_RS04310 )	-0.609578
34DHOXPEGOX	( PAU_RS09815 or PAU_RS14030 or PAU_RS19365 )	3.01567
CHOLD	( PAU_RS09815 or PAU_RS16745 )	3.01567
RDH1	( PAU_RS09815 or PAU_RS14030 )	3.01567
PRAI	( PAU_RS09920 or PAU_RS16165 )	0.891598
CYRDAAT	( PAU_RS09990 or PAU_RS07955 )	2.94267
ACONT	( PAU_RS10035 and PAU_RS05590 )	-0.142169
GTPDH	( PAU_RS10040 or PAU_RS11320 )	1.47482
CRTNIH	( PAU_RS10040 or PAU_RS11320 )	1.47482
AMPDA	( PAU_RS10105 or PAU_RS16040 )	0.723332
MI4PP	( PAU_RS10295 or PAU_RS06610 or PAU_RS04180 )	0.26637
1PY4h3cAH	( PAU_RS10385 or PAU_RS17250 )	1.22348
ADA	( PAU_RS10400 or peg1921 or peg1922 )	0.329879
LYSAM	( PAU_RS10455 or PAU_RS21110 )	1.30501
HDC	( PAU_RS10670 or PAU_RS21110 )	1.05819
RMVLNOR	( PAU_RS10745 or PAU_RS19885 )	1.33524
TYRt2r	( PAU_RS11240 or PAU_RS07545 )	0.415541
CINNDO	( PAU_RS11375 or PAU_RS11370 )	0.781637
PHPROPOR	( PAU_RS11375 or PAU_RS11370 or ( PAU_RS11365 and PAU_RS11350 ))	0.781637
METAT	( PAU_RS11540 or PAU_RS05330 )	3.49892
MI1PS	( PAU_RS11555 or PAU_RS10285 )	2.36301
HMR_3859	( PAU_RS11680 or PAU_RS08190 )	1.34969
LDH_D2	( PAU_RS11680 or PAU_RS08190 )	1.34969
FACOAL140_ISO	( PAU_RS11735 or PAU_RS05385 or PAU_RS19900 )	1.71671
PYK	( PAU_RS11850 or PAU_RS09260 )	-0.327862
GLYCLTDy	PAU_RS12090	-0.507312
HPYRRy	PAU_RS12090	-0.507312
HPYRRx	PAU_RS12090	-0.507312
GLYt2r	( PAU_RS12585 or PAU_RS07350 )	0.730742
DSERt2	( PAU_RS12585 or PAU_RS07350 )	0.730742
MOD	PAU_RS12945	-0.31633
LA2METHPTPPMETP	PAU_RS12945	-0.31633
MOD_4mop	PAU_RS12945	-0.31633
LA3METHPTPPMETB	PAU_RS12945	-0.31633
MOD_3mop	PAU_RS12945	-0.31633
LA2METHPTPPMETB	PAU_RS12945	-0.31633
DHORTS	( PAU_RS13085 or PAU_RS06940 )	-0.600548
D5KGK	( PAU_RS13175 and PAU_RS13165 )	-0.845814
TYRTA	( PAU_RS13445 or PAU_RS19410 or PAU_RS14000 or PAU_RS03040 )	1.26327
KDOCT2	( PAU_RS13700 or PAU_RS21230 or PAU_RS03215 )	1.13777
ITCY	( PAU_RS13765 or PAU_RS03500 )	-0.156897
PFL	( PAU_RS13805 or PAU_RS13810 )	4.05552
ARGabc	( PAU_RS13915 or PAU_RS13905 or PAU_RS13920 )	0.170218
LHISO	PAU_RS13995	-0.188144
LHIST	PAU_RS13995	-0.188144
IGPDH	( PAU_RS14005 or PAU_RS02560 )	1.25605
PRMICI	( PAU_RS14015 or PAU_RS03675 )	1.30013
PRATPP	PAU_RS14025	0.0722434
r04805	( PAU_RS14030 or PAU_RS09815 )	3.01567
CCPROPOLOR	( PAU_RS14030 or PAU_RS09815 )	3.01567
HMNAPOR	( PAU_RS14030 or PAU_RS09815 )	3.01567
NAPMETHOR	( PAU_RS14030 or PAU_RS09815 )	3.01567
TRICETHOR	( PAU_RS14030 or PAU_RS09815 )	3.01567
HPTETHOXONOR	( PAU_RS14030 or PAU_RS09815 )	3.01567
CYTDK1	( PAU_RS14075 or PAU_RS03500 )	-0.156897
UTCY	( PAU_RS14075 or PAU_RS03500 )	-0.156897
CYTDK2	( PAU_RS14075 or PAU_RS03500 )	-0.156897
URIK2	( PAU_RS14075 or PAU_RS03500 )	-0.156897
URIK3	( PAU_RS14075 or PAU_RS03500 )	-0.156897
URIK1	( PAU_RS14075 or PAU_RS03500 )	-0.156897
CYTD	( PAU_RS14100 or PAU_RS04910 )	0.159269
DCYTD	( PAU_RS14100 or PAU_RS04910 )	0.159269
PGM	( PAU_RS14370 or PAU_RS02610 )	-0.00677158
VIOXNEOXISO	( PAU_RS14370 or PAU_RS02610 )	-0.00677158
SUCOAS	( PAU_RS14525 and PAU_RS14530 )	-1.02811
FRD7	( PAU_RS14550 or ( PAU_RS18565 and PAU_RS14560 and PAU_RS18575 and PAU_RS18580 and PAU_RS14555 and PAU_RS18590 and PAU_RS18585 ) or ( PAU_RS14545 and PAU_RS14550 ))	-0.358856
FRD2	( PAU_RS14550 or ( PAU_RS18565 and PAU_RS14560 and PAU_RS18575 and PAU_RS18580 and PAU_RS14555 and PAU_RS18590 and PAU_RS18585 ) or ( PAU_RS14545 and PAU_RS14550 ))	-0.358856
FRD3	( PAU_RS14550 or ( PAU_RS18565 and PAU_RS14560 and PAU_RS18575 and PAU_RS18580 and PAU_RS14555 and PAU_RS18590 and PAU_RS18585 ) or ( PAU_RS14545 and PAU_RS14550 ))	-0.358856
SUCD1	( PAU_RS14560 or PAU_RS14555 or ( PAU_RS14560 and PAU_RS14550 and PAU_RS14545 ) or ( PAU_RS18580 and PAU_RS18565 and PAU_RS18575 ))	0.138004
CS	( PAU_RS14565 or PAU_RS16195 or PAU_RS05375 )	1.42302
Kabc	( PAU_RS14615 or PAU_RS14610 or PAU_RS14620 )	1.74569
NNATr	PAU_RS15615	-1.19026
PROTBIOSYN	( PAU_RS15860 and PAU_RS20890 and PAU_RS20945 and ( PAU_RS00135 or PAU_RS21140 ) and PAU_RS09005 and PAU_RS20895 and PAU_RS15600 and PAU_RS20045 and PAU_RS19770 and PAU_RS11930 and PAU_RS01680 and PAU_RS18100 and peg4539 and PAU_RS15845 and PAU_RS20885 and PAU_RS18105 and ( PAU_RS22505 or PAU_RS20845 ) and PAU_RS20835 and PAU_RS20830 and PAU_RS15925 and PAU_RS20840 and PAU_RS20935 and PAU_RS13430…	-1.49126
DAPDC	( PAU_RS16205 or PAU_RS03115 )	1.46457
ORNDC	( PAU_RS16205 or PAU_RS03115 )	1.46457
GLUN	( PAU_RS16300 or PAU_RS06480 )	-0.30129
DADK	( PAU_RS16780 or PAU_RS24515 )	1.92638
CYTBD2	( PAU_RS16970 or PAU_RS12290 or PAU_RS04300 or PAU_RS14505 or PAU_RS16980 or PAU_RS12295 or PAU_RS14500 or PAU_RS04305 or PAU_RS16985 or PAU_RS16975 )	3.2958
CYTBO3	(( PAU_RS16970 or PAU_RS16980 or PAU_RS16985 or PAU_RS16975 or PAU_RS14500 or PAU_RS04305 or PAU_RS12295 ) and ( PAU_RS14505 and PAU_RS14560 and PAU_RS16975 and PAU_RS16980 and PAU_RS16990 and PAU_RS16985 ))	-0.602432
DPR	PAU_RS17005	-0.019632
DMATT	( PAU_RS17025 and PAU_RS20055 and PAU_RS17030 )	-0.395148
ALKP	( PAU_RS17095 or PAU_RS02365 )	1.34408
4NPHPP	( PAU_RS17095 or PAU_RS02365 )	1.34408
AKP1	( PAU_RS17095 or PAU_RS02365 )	1.34408
DHPAH	PAU_RS17250	1.22348
APRAUR	PAU_RS17250	1.22348
NTD7	( PAU_RS17340 or PAU_RS04800 )	0.697906
NTD4	( PAU_RS17340 or PAU_RS04800 )	0.697906
NTD2	( PAU_RS17340 or PAU_RS04800 )	0.697906
NTD11	( PAU_RS17340 or PAU_RS04800 )	0.697906
NTD9	( PAU_RS17340 or PAU_RS04800 )	0.697906
NTD3	( PAU_RS17340 or PAU_RS04800 )	0.697906
FBPPH	( PAU_RS17340 or PAU_RS04800 )	0.697906
DB4PS	( PAU_RS17475 and ( PAU_RS10040 or PAU_RS11320 ))	-0.521354
GLUSy	( PAU_RS18085 and PAU_RS18090 )	-0.761526
UAGCVT	( PAU_RS18165 or PAU_RS03130 )	1.42316
LARGG3P	( PAU_RS18165 or PAU_RS03130 )	1.42316
HG2abcpp	( PAU_RS18495 or PAU_RS04845 )	-0.230097
PB2abcpp	( PAU_RS18495 or PAU_RS04845 )	-0.230097
GLYCDx	PAU_RS18520	-0.629734
PSP_L	( PAU_RS18670 or PAU_RS02570 or PAU_RS01965 )	-0.395812
MIHKPP	( PAU_RS18670 or PAU_RS02570 or PAU_RS01965 )	-0.395812
ACACT6r	( PAU_RS18680 or PAU_RS06920 or PAU_RS19200 )	0.715906
MACCOAT	( PAU_RS18680 or PAU_RS06920 or PAU_RS19200 )	0.715906
ACACT7r	( PAU_RS18680 or PAU_RS06920 or PAU_RS19200 )	0.715906
ACACT5r_1	( PAU_RS18680 or PAU_RS06920 or PAU_RS19200 )	0.715906
ACACT3r	( PAU_RS18680 or PAU_RS06920 or PAU_RS19200 )	0.715906
GNK	PAU_RS19145	-0.116267
LYSRC	( PAU_RS19195 or PAU_RS06925 )	0.631981
ARGR	( PAU_RS19195 or PAU_RS06925 )	0.631981
HACDp	( PAU_RS19195 or PAU_RS06925 )	0.631981
HOOPC4COAOR	( PAU_RS19195 or PAU_RS06925 )	0.631981
HOACOAOR	( PAU_RS19195 or PAU_RS06925 )	0.631981
ECOAH1_1	( PAU_RS19195 or PAU_RS06925 )	0.631981
HPHL	( PAU_RS19195 or PAU_RS06925 )	0.631981
ECOAH5_1	( PAU_RS19195 or PAU_RS06925 )	0.631981
ECOAH9ir	( PAU_RS19195 or PAU_RS06925 )	0.631981
ECOAH6	( PAU_RS19195 or PAU_RS06925 )	0.631981
ECOAH4	( PAU_RS19195 or PAU_RS06925 )	0.631981
TETHOCCOAOR	( PAU_RS19195 or PAU_RS06925 )	0.631981
HOOPC8COAOR	( PAU_RS19195 or PAU_RS06925 )	0.631981
HOMHENCOAOR	( PAU_RS19195 or PAU_RS06925 )	0.631981
ACACT4r	( PAU_RS19200 or PAU_RS06920 or PAU_RS18680 )	0.715906
LAROOXGLUTAT	( PAU_RS19410 or PAU_RS07325 )	-0.652224
PHAALDHL	( PAU_RS19410 or PAU_RS09525 )	1.73845
LDH_L	PAU_RS19465	2.05769
FE3DCITabc	( PAU_RS19555 and PAU_RS19565 )	-2.69843
FEDCabc	( PAU_RS19555 or PAU_RS19565 or PAU_RS19570 )	-1.10126
ASPCT	( PAU_RS19830 or PAU_RS19845 )	1.02447
FACOAL150_anteiso	( PAU_RS19900 or PAU_RS05385 or PAU_RS11735 )	1.71671
FACOAL181	( PAU_RS19900 or PAU_RS05385 or PAU_RS11735 )	1.71671
FACOAL161	( PAU_RS19900 or PAU_RS05385 or PAU_RS11735 )	1.71671
FACOAL160	( PAU_RS19900 or PAU_RS05385 or PAU_RS11735 )	1.71671
FACOAL160_ISO	( PAU_RS19900 or PAU_RS05385 or PAU_RS11735 )	1.71671
FACOAL170_ISO	( PAU_RS19900 or PAU_RS05385 or PAU_RS11735 )	1.71671
ACCOALIG	( PAU_RS19900 or PAU_RS05385 or PAU_RS11735 )	1.71671
ABENZAHDHTMTRANS	( PAU_RS20010 or PAU_RS13770 )	-0.369595
FOLD3_1	( PAU_RS20010 or PAU_RS13770 )	-0.369595
BFBP	( PAU_RS20090 or PAU_RS14005 )	0.80275
HMR_1834	( PAU_RS20255 or PAU_RS02925 or PAU_RS08430 )	0.909013
TAUDEOXCHOAHL	( PAU_RS20255 or PAU_RS02925 or PAU_RS08430 )	0.909013
GLYDEOXCAHL	( PAU_RS20255 or PAU_RS02925 or PAU_RS08430 )	0.909013
GLYCAHL	( PAU_RS20255 or PAU_RS02925 or PAU_RS08430 )	0.909013
ADNCYC	PAU_RS20465	-0.374363
TSULR3e	( PAU_RS20635 or PAU_RS01775 or PAU_RS00775 )	2.11466
PNTK	PAU_RS20980	-0.227979
GLUR	( PAU_RS21015 or PAU_RS20450 )	-0.31827
NADTRHD	( PAU_RS21075 or PAU_RS11560 )	1.32216
ARGSS	( PAU_RS21090 or PAU_RS20170 )	1.43421
PFK_3	( PAU_RS21225 or PAU_RS06005 )	4.11975
PFK26_1	( PAU_RS21225 or PAU_RS06005 )	4.11975
DASYN120	( PAU_RS21230 or PAU_RS03215 )	1.13777
DASYN140	( PAU_RS21230 or PAU_RS03215 )	1.13777
DASYN160	( PAU_RS21230 or PAU_RS03215 )	1.13777
DASYN161	( PAU_RS21230 or PAU_RS03215 )	1.13777
DASYN181	( PAU_RS21230 or PAU_RS03215 )	1.13777
AIPDECPCYTT	( PAU_RS21230 or PAU_RS03215 )	1.13777
GLYCL	( PAU_RS21520 or PAU_RS08585 )	1.76834
FGFTm	( PAU_RS21520 or PAU_RS08585 )	1.76834
SERAT	( PAU_RS21540 or PAU_RS21600 )	-0.244567
UAG4E	( PAU_RS21575 or PAU_RS21590 )	-0.478671
UDPG4E	( PAU_RS21575 or PAU_RS21590 )	-0.478671
UDPGLUEPI	( PAU_RS21575 or PAU_RS21590 )	-0.478671
G3PD1ir	PAU_RS21605	-1.40161
G3PD2	PAU_RS21605	-1.40161
THRD	PAU_RS21630	-0.528937
HEPT2	( PAU_RS21710 or PAU_RS21645 or PAU_RS07715 )	1.66438
PPCDC	PAU_RS21735	-0.434611
DUTPDP	( PAU_RS21740 or PAU_RS17555 )	0.0422705
ORPT	( PAU_RS21750 or PAU_RS07115 )	-0.769706
GK2	( PAU_RS22350 or PAU_RS01045 )	-0.453851
ADK1	( PAU_RS24515 or PAU_RS16780 )	1.92638
ADK2	( PAU_RS24515 or PAU_RS16780 )	1.92638
3OXPROPOR	PAU_RS00025	-0.748735
SCALDOR	PAU_RS00025	-0.748735
RMANDOR	PAU_RS00025	-0.748735
DIHOPICNADOR	PAU_RS00025	-0.748735
DIHOPICNADPOR	PAU_RS00025	-0.748735
FORMALDOR	PAU_RS00025	-0.748735
FORMBENZOR	PAU_RS00025	-0.748735
HONAPALDOR	PAU_RS00025	-0.748735
CMIPROPHEXDH	PAU_RS00025	-0.748735
TMIPROPHEXDH	PAU_RS00025	-0.748735
MSCALDOR	PAU_RS00025	-0.748735
1NAPALDOR	PAU_RS00025	-0.748735
2NAPALDOR	PAU_RS00025	-0.748735
HMSCALDOR	PAU_RS00025	-0.748735
GGLUGBALDOR	PAU_RS00025	-0.748735
GGGABADr	PAU_RS00025	-0.748735
GEROR	PAU_RS00025	-0.748735
RCITALOR	PAU_RS00025	-0.748735
SCITALOR	PAU_RS00025	-0.748735
ALADDPOR	PAU_RS00025	-0.748735
DELADGHCINT	PAU_RS00150	-0.406328
PELADGHCINT	PAU_RS00150	-0.406328
CCPELADGHCINT	PAU_RS00150	-0.406328
CCDELADGHCINT	PAU_RS00150	-0.406328
CCCYADGHCINT	PAU_RS00150	-0.406328
CYADGHCINT	PAU_RS00150	-0.406328
ASNS2	PAU_RS00220	3.04472
ATPDR5PT	PAU_RS00255	1.12739
PFK26AMP	PAU_RS00255	1.12739
DRBK	PAU_RS00255	1.12739
PGLYCP	PAU_RS00330	-0.616006
METPTGLYCPH	PAU_RS00330	-0.616006
RPE	PAU_RS00335	-0.631637
ACERACE	PAU_RS00335	-0.631637
DHQS	PAU_RS00350	-0.456416
PPCK	PAU_RS00405	-0.33294
CYNL	PAU_RS00450	-0.347688
CARBMHL	PAU_RS00450	-0.347688
CBMD	PAU_RS00450	-0.347688
DICHPHOR	PAU_RS00455	-0.179853
CHPHOR	PAU_RS00455	-0.179853
PIt2r	PAU_RS00480	-0.779615
PPItex	PAU_RS00480	-0.779615
GLUDy	PAU_RS00515	-0.4631
UDPGLCHL	PAU_RS00590	0.194782
MNNH	PAU_RS00590	0.194782
FUMt2r	PAU_RS00600	0.861541
SUCCt2r	PAU_RS00600	0.861541
MANAO	PAU_RS00615	0.0695243
GUI1	PAU_RS00620	-0.316227
GUI2	PAU_RS00620	-0.316227
GLC1PG16BP	PAU_RS00625	-0.7766
GLC1PAG16BP	PAU_RS00625	-0.7766
G3PD	PAU_RS00660	1.05034
G3PD5	PAU_RS00660	1.05034
G3PD6	PAU_RS00660	1.05034
G3PD7	PAU_RS00660	1.05034
CYANST	PAU_RS00675	-1.06758
CPPPGO2	PAU_RS00855	0.655513
GLNS	PAU_RS00875	-1.31412
GLNSP2	PAU_RS00875	-1.31412
GLNSP1	PAU_RS00875	-1.31412
GLNSP3	PAU_RS00875	-1.31412
XANt2	PAU_RS00935	-2.86849
GLUt4	PAU_RS00940	1.02992
PPGPPDP	PAU_RS01035	3.6235
VPAMTr	PAU_RS01120	-1.04788
GTHOr	PAU_RS01450	-0.912004
SDPTA	PAU_RS01515	0.770927
GALT1	PAU_RS01795	0.289725
ARGN	PAU_RS01835	0.850871
AMALT1	PAU_RS01855	-2.80323
AMALT2	PAU_RS01855	-2.80323
AMALT3	PAU_RS01855	-2.80323
AMALT4	PAU_RS01855	-2.80323
MLTP1	PAU_RS01860	-2.73186
MLTP2	PAU_RS01860	-2.73186
MLTP3	PAU_RS01860	-2.73186
TMPPP	PAU_RS01940	0.0869635
UPPDC1	PAU_RS01975	-0.998791
UPPDC2	PAU_RS01975	-0.998791
PRAGSr	PAU_RS02000	-2.63048
2DHPFALDL	PAU_RS02005	-2.74078
ACOAGPOAT	PAU_RS02030	0.148706
HSST	PAU_RS02030	0.148706
MALS	PAU_RS02055	-0.218531
ICL	PAU_RS02060	-0.313724
RADH	PAU_RS02315	-0.20561
HMR_6647	PAU_RS02315	-0.20561
ALDD19xr	PAU_RS02315	-0.20561
DRPA	PAU_RS02535	-0.106678
TMDPP	PAU_RS02540	-0.364013
NADPEPDTT	PAU_RS02540	-0.364013
ACGAMPM	PAU_RS02545	-0.423818
PUNP1	PAU_RS02550	0.135189
PUNP5	PAU_RS02550	0.135189
PUNP4	PAU_RS02550	0.135189
PUNP3	PAU_RS02550	0.135189
PNP	PAU_RS02550	0.135189
NP1	PAU_RS02550	0.135189
PUNP7	PAU_RS02550	0.135189
DURIPP	PAU_RS02550	0.135189
PUNP2	PAU_RS02550	0.135189
PUNP6	PAU_RS02550	0.135189
CTTHICYSL	PAU_RS02555	1.64568
CYS	PAU_RS02560	1.25605
SELCYSTS	PAU_RS02560	1.25605
PRUK	PAU_RS02580	-0.278117
HSK	PAU_RS02635	-0.768304
THRS	PAU_RS02640	-0.422414
4HTHRS	PAU_RS02640	-0.422414
ARGGLYAT	PAU_RS02655	-0.870679
ARGTAUAT	PAU_RS02655	-0.870679
ARGABUTAT	PAU_RS02655	-0.870679
S7PGALD3PGT	PAU_RS02655	-0.870679
GALT	PAU_RS02665	0.212047
GALKr	PAU_RS02670	0.564968
IPDPS_syn	PAU_RS02755	-0.816886
DMPPS_syn	PAU_RS02755	-0.816886
DMPPS	PAU_RS02755	-0.816886
IPDPS	PAU_RS02755	-0.816886
H4THDPR	PAU_RS02760	-0.585851
CBXETHALAOR	PAU_RS02780	-0.0222979
THFOR2	PAU_RS02780	-0.0222979
FOLR2	PAU_RS02780	-0.0222979
AP4AH	PAU_RS02785	-0.95367
POTHREOR	PAU_RS02800	-0.944698
AOPOBUT	PAU_RS02800	-0.944698
TMDS	PAU_RS02865	-1.16879
SAM24MT	PAU_RS02865	-1.16879
CYARTMT	PAU_RS02865	-1.16879
ACGS	PAU_RS02920	0.921837
MCOAANTMT	PAU_RS03170	-1.20352
DXPRIi	PAU_RS03205	-0.639431
FDIPIPDIPFT	PAU_RS03210	-0.0891717
UDCPDPS	PAU_RS03210	-0.0891717
U23GAAT	PAU_RS03235	-0.583037
4ISOHELS	PAU_RS03240	-0.912975
6M3HOAHL	PAU_RS03240	-0.912975
8M3HDAL	PAU_RS03240	-0.912975
2MPCTF	PAU_RS03240	-0.912975
12M3HTDH	PAU_RS03240	-0.912975
14M3HDEC	PAU_RS03240	-0.912975
5M3HHAL	PAU_RS03240	-0.912975
7M3HOACPL	PAU_RS03240	-0.912975
9M3HDL	PAU_RS03240	-0.912975
11MHDOD	PAU_RS03240	-0.912975
13M3HTDAHL	PAU_RS03240	-0.912975
15M3HEXDA	PAU_RS03240	-0.912975
3HAD140	( PAU_RS03240 or PAU_RS13340 )	0.628219
UAGAAT	PAU_RS03245	-0.180757
UDPGALACT	PAU_RS03250	-0.317042
LPADSS	PAU_RS03250	-0.317042
GMHEPPA	PAU_RS03320	1.21293
SHCHD2	PAU_RS03400	1.78218
ADSK	PAU_RS03415	1.63862
CTPMEPCYTT	PAU_RS03425	-0.944426
MEPCT	PAU_RS03425	-0.944426
CDPGS	PAU_RS03430	1.10368
MECDPS	PAU_RS03430	1.10368
UTUP	PAU_RS03500	-0.156897
DATCY	PAU_RS03500	-0.156897
DATUP	PAU_RS03500	-0.156897
DGTUP	PAU_RS03500	-0.156897
DGTCY	PAU_RS03500	-0.156897
DTTGY	PAU_RS03500	-0.156897
DTTUP	PAU_RS03500	-0.156897
DCTUP	PAU_RS03500	-0.156897
DUTUP	PAU_RS03500	-0.156897
DCTCP	PAU_RS03500	-0.156897
DUTCP	PAU_RS03500	-0.156897
FCLK	PAU_RS03500	-0.156897
FLURIPT	PAU_RS03500	-0.156897
FCI	PAU_RS03505	0.207374
DEOXCORTKETISO	PAU_RS03505	0.207374
FCLPA	PAU_RS03515	1.57461
BETALDHx	PAU_RS03770	2.63685
BETALDHy	PAU_RS03770	2.63685
SPMDabc	PAU_RS03785	0.189876
TGBPA	PAU_RS03865	0.713491
ADMDC	PAU_RS03930	2.66549
SPMS	PAU_RS03935	-0.447789
HXPRT	PAU_RS03950	-0.372118
ASP1DC	PAU_RS03980	-0.219452
PBAL	PAU_RS03985	-0.498446
MODIHTABMT	PAU_RS03990	-0.375224
HPPK_1	PAU_RS03995	1.28409
DIAHEXAMUT	PAU_RS04060	-1.06727
CPS	PAU_RS04140	-0.934994
GLYOX	PAU_RS04220	0.173182
F6PGA3PGAT	PAU_RS04270	-0.947624
S7PGA3PGAT	PAU_RS04270	-0.947624
CBPAORNCBT	PAU_RS04270	-0.947624
ATPGLU1PT	PAU_RS04315	-0.554784
PGK	PAU_RS04315	-0.554784
FBA2	PAU_RS04320	-1.2482
LEU23AMUT	PAU_RS04375	2.20409
DHBSr	PAU_RS04380	1.35724
ICHORT	PAU_RS04385	1.41859
DHBD	PAU_RS04390	1.15288
DHEDAA	PAU_RS04520	0.140479
OHEDH	PAU_RS04525	-0.0387984
GAPDi_nadp	PAU_RS04530	3.31333
CMHMI	PAU_RS04540	-0.487049
CMCMSAD	PAU_RS04550	-0.518637
HHDDI	PAU_RS04555	-0.720615
OXPENTTRICL	PAU_RS04560	-0.199376
UDPGP	PAU_RS04800	0.697906
USHD	PAU_RS04890	1.95738
FLCYTAHL	PAU_RS04910	-0.524721
FLVRx	PAU_RS04910	-0.524721
LCADi	PAU_RS05300	1.49986
OPAH	PAU_RS05340	0.36647
AGMT	PAU_RS05340	0.36647
MM3OR1	PAU_RS05370	-0.0133534
OMCDC	PAU_RS05370	-0.0133534
UDPMAPEPT	PAU_RS05440	-0.582635
PAPPT3	PAU_RS05440	-0.582635
AGLPET	PAU_RS05440	-0.582635
r07384	PAU_RS05440	-0.582635
UAGPT3	PAU_RS05455	-0.393479
UAGPT2	PAU_RS05455	-0.393479
UAMAS	PAU_RS05460	-0.71338
ALAALAr	PAU_RS05465	-0.678516
UHGADA	PAU_RS05485	-0.41029
DPCOAK	PAU_RS05520	-0.156291
ADNK1	PAU_RS05520	-0.156291
NNDPR	PAU_RS05540	-0.265224
PDHam2mi	PAU_RS05575	0.602432
PDHbr	PAU_RS05580	0.259611
RPI	PAU_RS05635	-0.387335
PGCD	PAU_RS05640	-1.11676
FTHFCL	PAU_RS05645	-1.00943
UAAGLS1	PAU_RS05645	-1.00943
OMPHHX	PAU_RS05665	-0.451098
GCCa	PAU_RS05685	-1.80793
ABTA	PAU_RS05775	-1.19324
CTPF6P1PT	PAU_RS06005	4.11975
ITPF6P1PT	PAU_RS06005	4.11975
ATPSTMY6PT	PAU_RS06005	4.11975
r0610	PAU_RS06005	4.11975
UTPTAG61PT	PAU_RS06005	4.11975
r0611	PAU_RS06005	4.11975
r0191	PAU_RS06005	4.11975
MCITL2	PAU_RS06030	-0.513216
APSULFAT	PAU_RS06035	-0.631475
MCITD	PAU_RS06040	-0.278676
PPACOALm	PAU_RS06045	-0.58402
AHSERL2	PAU_RS06065	1.22169
SHSL2	PAU_RS06065	1.22169
AHAL	PAU_RS06065	1.22169
TAUDO	PAU_RS06080	-0.317691
MEVK1	PAU_RS06140	0.377158
ABFPT	PAU_RS06140	0.377158
NADK	PAU_RS06210	0.0743873
NADK5	PAU_RS06210	0.0743873
IPDDI	PAU_RS06250	0.510043
ASPO1	PAU_RS06330	-0.758175
ASPO6	PAU_RS06330	-0.758175
CYHEXAMOR	PAU_RS06330	-0.758175
PDX5PS2	PAU_RS06380	0.120799
NADS1	PAU_RS06480	-0.645786
DNGALh	PAU_RS06480	-0.645786
PPPNt2r	PAU_RS06590	-1.29044
TRE6PH	PAU_RS06605	-0.286148
NDPK2	PAU_RS06700	0.3388
NDPK1	PAU_RS06700	0.3388
NDPK3	PAU_RS06700	0.3388
NDPK9	PAU_RS06700	0.3388
NDPK8	PAU_RS06700	0.3388
NDPK5	PAU_RS06700	0.3388
NDPK4	PAU_RS06700	0.3388
NDPK7	PAU_RS06700	0.3388
NDPK6	PAU_RS06700	0.3388
MECDPDH2	PAU_RS06720	0.283349
CPPPGO	PAU_RS06755	-0.27175
FE3abc	PAU_RS06790	0.919505
GLUTRS	PAU_RS06855	-1.24964
HEX1	PAU_RS06895	0.0791482
GLCBPP	PAU_RS06895	0.0791482
OCDCAt2	PAU_RS06910	0.177674
HDCAt2	PAU_RS06910	0.177674
TTDCAt2	PAU_RS06910	0.177674
CDPGLC46DH	PAU_RS06955	-0.481336
URCN_1	PAU_RS06955	-0.481336
PHALAAML	PAU_RS06960	-0.411273
HISDr	PAU_RS06960	-0.411273
CHORS	PAU_RS06975	-0.328423
FARNDIPL	PAU_RS06975	-0.328423
PERD	PAU_RS07075	-0.479285
5FLURAPRT	PAU_RS07115	-1.86353
SOTA	PAU_RS07325	-1.76461
AST	PAU_RS07330	-1.39377
ACOAAG3PAT	PAU_RS07330	-1.39377
SGSAD	PAU_RS07335	-1.36846
SADH	PAU_RS07340	-0.74409
PNTEH	PAU_RS07345	-0.844964
PTAr	( PAU_RS07390 or peg1659 )	0.162907
PTA2	( PAU_RS07390 or peg1659 )	0.162907
ACKr	PAU_RS07395	1.46626
APPTm	PAU_RS07395	1.46626
ATPPROHISPT	PAU_RS07395	1.46626
GF6PTA_1	PAU_RS07415	-0.809923
GOXSUCALDT	PAU_RS07500	1.34858
2S6HCCi	PAU_RS07500	1.34858
SEPHCHCS	PAU_RS07500	1.34858
SHCHCS3	PAU_RS07505	1.22257
NPHS	PAU_RS07510	0.79778
CPHOXBUTCOADH	PAU_RS07510	0.79778
SUCBZS	PAU_RS07515	0.639289
PERYTHHL	PAU_RS07515	0.639289
SUCBZL	PAU_RS07520	0.51094
r03875	PAU_RS07580	-0.464796
AMETCLYSMETT	PAU_RS07580	-0.464796
OHPHM	PAU_RS07580	-0.464796
AMETAHCYU8	PAU_RS07580	-0.464796
HMR_6976	PAU_RS07580	-0.464796
HMR_6977	PAU_RS07580	-0.464796
OXACOAL	PAU_RS07780	3.75187
ADCPS2	PAU_RS07780	3.75187
ADCPS1	PAU_RS07780	3.75187
RE2124C	PAU_RS07795	3.69307
HOXNDDSUCHL	PAU_RS07810	4.25092
CHOXMUCSALD	PAU_RS07810	4.25092
HOXHEPDIEAH	PAU_RS07810	4.25092
HOXCHPENDIEAH	PAU_RS07810	4.25092
HOXMOCTDAHL	PAU_RS07810	4.25092
HOXHEXDBZHL	PAU_RS07810	4.25092
HOXOCTDAHL	PAU_RS07810	4.25092
OCHCCH	PAU_RS07810	4.25092
IPOXCHEXCCOA	PAU_RS07810	4.25092
HOXKNTRIDFUMHL	PAU_RS07810	4.25092
DIHOXNICHL	PAU_RS07810	4.25092
r07802	PAU_RS07810	4.25092
r07831	PAU_RS07810	4.25092
TRIHOXCYHEXAHL	PAU_RS07810	4.25092
SHCHCC	PAU_RS07825	3.15158
ADCYRS	PAU_RS07835	1.75814
ADOCBIK	PAU_RS07840	0.576515
ACBIPGT	PAU_RS07840	0.576515
ADCOBGTPT	PAU_RS07840	0.576515
ADOCBLS	PAU_RS07845	0.576409
RZ5PP	PAU_RS07855	0.0139607
NNDMBRT	PAU_RS07860	0.116242
THRPDC	PAU_RS07940	2.94916
TRPt2r	PAU_RS08130	0.10218
ATPDOGALAC1PT	PAU_RS08140	-1.23632
LYSt2r	PAU_RS08160	-1.11785
RRETOR	PAU_RS08210	1.10399
MCOATA	PAU_RS08250	-0.761581
2MACPT	PAU_RS08250	-0.761581
3MBCOT	PAU_RS08250	-0.761581
2MPCAC	PAU_RS08250	-0.761581
12MTDECACPT	PAU_RS08250	-0.761581
14MHDECACPT	PAU_RS08250	-0.761581
13MTDECACPT	PAU_RS08250	-0.761581
15MHDECACPT	PAU_RS08250	-0.761581
12MTIDECACPT	PAU_RS08250	-0.761581
14MPDECACPT	PAU_RS08250	-0.761581
MYACPAT	PAU_RS08250	-0.761581
HDACPAT	PAU_RS08250	-0.761581
STEACPT	PAU_RS08250	-0.761581
4M3OXHA	PAU_RS08255	-0.205545
6M3OXO	PAU_RS08255	-0.205545
8M3OAO	PAU_RS08255	-0.205545
10M3OACPO	PAU_RS08255	-0.205545
12M3TDA	PAU_RS08255	-0.205545
14M3OHO	PAU_RS08255	-0.205545
5MET3OH	PAU_RS08255	-0.205545
7M3ODO	PAU_RS08255	-0.205545
9M3OXPA	PAU_RS08255	-0.205545
11M3ODO	PAU_RS08255	-0.205545
13M3OTDAO	PAU_RS08255	-0.205545
15M3OHAO	PAU_RS08255	-0.205545
CITCOAOXAL	PAU_RS08270	-0.313895
ADCL	PAU_RS08270	-0.313895
DTMPK	PAU_RS08280	-0.368946
ATPCELB6PT	PAU_RS08305	-0.100357
TMK	PAU_RS08305	-0.100357
NADH10	PAU_RS08315	0.430656
NADH5	PAU_RS08315	0.430656
NADH9	PAU_RS08315	0.430656
r0082	PAU_RS08415	0.669319
r0422	PAU_RS08415	0.669319
ALAt2r	PAU_RS08425	-0.643841
HISt2r	PAU_RS08465	-0.364674
HMPK1	PAU_RS08480	-0.372484
PMPK	PAU_RS08480	-0.372484
ADNUC	PAU_RS08550	0.687185
GNNUC	PAU_RS08550	0.687185
INSH	PAU_RS08550	0.687185
XTSNH	PAU_RS08550	0.687185
SPMDAT1	PAU_RS08580	-1.43534
SPMDAT2	PAU_RS08580	-1.43534
URAt2	PAU_RS08600	-1.31208
DHPS_h	PAU_RS08660	-0.511141
SDPDS	PAU_RS08760	-0.728228
ME2	PAU_RS08775	-0.732341
IMPD	PAU_RS08805	-1.95614
HMR_0763	PAU_RS09040	-1.06329
PPS	PAU_RS09170	0.108185
PMDPHT	PAU_RS09280	0.0594891
ADMETTHFMT	PAU_RS09295	2.68614
LGTHL	PAU_RS09330	1.06396
SFLACBISFL	PAU_RS09330	1.06396
PYAM5PO	PAU_RS09355	-0.262835
PDX5POi	PAU_RS09355	-0.262835
GLYCK2	PAU_RS09370	0.187133
DDMAT5	PAU_RS09385	-0.8426
MCMAT2	PAU_RS09385	-0.8426
HACPMCOAT	PAU_RS09385	-0.8426
OACPMCOAT	PAU_RS09385	-0.8426
DACPMCOAT	PAU_RS09385	-0.8426
TDACPMCOAT	PAU_RS09385	-0.8426
OCDEACPOR	PAU_RS09385	-0.8426
MCMAT8	PAU_RS09385	-0.8426
4MTHACP	PAU_RS09385	-0.8426
6MTR2EO	PAU_RS09385	-0.8426
8MT2ACP	PAU_RS09385	-0.8426
10MTDAO	PAU_RS09385	-0.8426
12TTACA	PAU_RS09385	-0.8426
14MTHEAO	PAU_RS09385	-0.8426
5MTH2EO	PAU_RS09385	-0.8426
7MTROCAC	PAU_RS09385	-0.8426
9MDACP	PAU_RS09385	-0.8426
11MTRDOC	PAU_RS09385	-0.8426
13MTTDAO	PAU_RS09385	-0.8426
15MTHACP	PAU_RS09385	-0.8426
4MTRPE	PAU_RS09385	-0.8426
6MTHAO	PAU_RS09385	-0.8426
8METNO	PAU_RS09385	-0.8426
10MTU2A	PAU_RS09385	-0.8426
12MTT2E	PAU_RS09385	-0.8426
14MTP2EA	PAU_RS09385	-0.8426
TRO2EAO	PAU_RS09385	-0.8426
GAPD	PAU_RS09540	-1.21856
NACASPAH	PAU_RS09555	-0.224597
NFORMASPAHL	PAU_RS09555	-0.224597
NAASPAHL	PAU_RS09555	-0.224597
NNAM	PAU_RS09555	-0.224597
SELNPS_cho	PAU_RS09575	0.0870563
FTHFD	PAU_RS09775	0.513778
GALUi	PAU_RS09790	-0.0606458
UDPGD	PAU_RS09795	-0.14942
GULGALAC	PAU_RS09800	-0.448309
DTDPGLC5EPI	PAU_RS09800	-0.448309
DTDPGLC35EPI	PAU_RS09800	-0.448309
UDPGALNAC6DH	PAU_RS09800	-0.448309
ALLULPE	PAU_RS09800	-0.448309
ATPR5P1PT	PAU_RS09810	-0.174849
TMDK1	PAU_RS09810	-0.174849
DURIK1	PAU_RS09810	-0.174849
ACALD	PAU_RS09815	3.01567
IGPS	PAU_RS09920	0.891598
RALDKETISO	PAU_RS09920	0.891598
ANPRT	PAU_RS09925	0.424672
KIEHYDHL	PAU_RS10035	-0.142169
MICITDr	PAU_RS10035	-0.142169
OMPDC	PAU_RS10060	-0.593194
PROLOR	PAU_RS10370	0.888671
CHOXPROLOR	PAU_RS10370	0.888671
LLYS6OR	PAU_RS10370	0.888671
PRORACE	PAU_RS10375	0.17454
4HPROE	PAU_RS10375	0.17454
PYALDOR	PAU_RS10390	0.858165
2OXALDOR	PAU_RS10390	0.858165
LCADi_D	PAU_RS10390	0.858165
ARAI	PAU_RS10410	-0.22111
MPAKI	PAU_RS10410	-0.22111
FUM	PAU_RS10415	-0.508573
3HPPD	PAU_RS10545	0.419479
XYLTD_D	PAU_RS10635	0.67699
APATr	PAU_RS10655	-0.0373207
LALAOXPROPAT	PAU_RS10655	-0.0373207
HOXGLUT1CBXL	PAU_RS11135	1.14672
HPPPNDO	PAU_RS11355	1.93303
DHCINDO	PAU_RS11355	1.93303
DIHCHEXPROPOR	PAU_RS11360	1.04386
DHCIND	PAU_RS11360	1.04386
HOXPENTHL	PAU_RS11390	0.437165
Niabc	PAU_RS11495	0.79088
ARGORNt7	PAU_RS11590	-0.364317
G6PDH2r	PAU_RS11780	0.259503
G6PBDH	PAU_RS11780	0.259503
KDOPS	PAU_RS12165	-0.0284564
GLUTRR	PAU_RS12185	0.370834
COALDDH	PAU_RS12185	0.370834
CONALDOR	PAU_RS12185	0.370834
PYLALDOX	PAU_RS12185	0.370834
SINALDOR	PAU_RS12185	0.370834
CDPMEK	PAU_RS12195	-1.04023
ATPR5PDIPT	PAU_RS12200	-1.24727
H2Ot	PAU_RS12365	1.13826
PGSA120	PAU_RS12395	-0.757086
PGSA140	PAU_RS12395	-0.757086
PGSA141	PAU_RS12395	-0.757086
PGSA160	PAU_RS12395	-0.757086
PGSA161	PAU_RS12395	-0.757086
PGSA180	PAU_RS12395	-0.757086
PGSA181	PAU_RS12395	-0.757086
IHDECCDPG3PT	PAU_RS12395	-0.757086
AIHDECCDPG3PT	PAU_RS12395	-0.757086
ITDECCDPG3PT	PAU_RS12395	-0.757086
IPDECCDPG3PT	PAU_RS12395	-0.757086
AIPDECCDPG3PT	PAU_RS12395	-0.757086
IHXDECCDPG3PT	PAU_RS12395	-0.757086
SERD_D	PAU_RS12555	-4.20846
ABUTCOAAML	PAU_RS12555	-4.20846
PROt4	PAU_RS12595	-0.692323
PUTA3	PAU_RS12600	-0.595921
P5CD	PAU_RS12600	-0.595921
HEMEti	PAU_RS13005	1.92188
HURH	PAU_RS13085	-0.882315
DDACPKDO2T	PAU_RS13110	-0.397725
2INSD	PAU_RS13170	-0.31515
DEOXGLUCISO	PAU_RS13175	0.020884
MGSA	PAU_RS13300	-0.77332
GERDIPL	PAU_RS13300	-0.77332
TETHBEROR	PAU_RS13405	-0.574144
TETHCOLOR	PAU_RS13405	-0.574144
TETHPALMOR	PAU_RS13405	-0.574144
SUCR1FRUCT	PAU_RS13425	-0.942606
NAPRT	PAU_RS13425	-0.942606
ASPTA	PAU_RS13445	-1.16431
HGLUTOXGLUTAT	PAU_RS13445	-1.16431
SALCOD	PAU_RS13470	1.67312
HOXNAPOR	PAU_RS13470	1.67312
MSACLOR	PAU_RS13470	1.67312
HOXMSACLOR	PAU_RS13470	1.67312
CRESOR	PAU_RS13470	1.67312
GTPG1PGUAT	PAU_RS13700	-0.615903
AMITP	PAU_RS13715	-0.313799
TDSK	PAU_RS13715	-0.313799
CYTK1	PAU_RS13765	-0.23829
CYTK2	PAU_RS13765	-0.23829
AHCi	PAU_RS13775	-0.16205
PSERT	PAU_RS13775	-0.16205
OHPBAT	PAU_RS13775	-0.16205
ASNN	PAU_RS13790	1.73639
OBTFL	PAU_RS13805	4.05552
TRDR	PAU_RS13850	-0.769895
HISTD	PAU_RS13995	-0.188144
SBP	PAU_RS14005	0.674053
HISTP	PAU_RS14005	0.674053
r1384	PAU_RS14025	0.0722434
ALCD19	( PAU_RS14030 or PAU_RS09815 )	3.01567
GNDc	PAU_RS14050	-1.51287
GND	PAU_RS14050	-1.51287
DCTPD2	PAU_RS14070	-0.482126
DCTPD	PAU_RS14070	-0.482126
ATPGALAC1PT	PAU_RS14075	-0.87491
DCTPAHL	PAU_RS14100	0.159269
ME1	PAU_RS14105	-1.41873
GTPCI_2	PAU_RS14120	-0.811243
r0120	PAU_RS14120	-0.811243
r0708	PAU_RS14120	-0.811243
r0775	PAU_RS14120	-0.811243
r0777	PAU_RS14120	-0.811243
FEROc	PAU_RS14185	-0.0665275
HMR_0634	PAU_RS14315	-0.523029
AOXSr	PAU_RS14315	-0.523029
MCPST	PAU_RS14320	-0.473981
HMR_6515	PAU_RS14320	-0.473981
BTS6	PAU_RS14320	-0.473981
AMAOTr	PAU_RS14325	-0.716029
OACARNAHL	PAU_RS14330	-0.02915
PGL	PAU_RS14330	-0.02915
NMNP	PAU_RS14380	1.71788
QULNS	PAU_RS14385	1.55502
ITCOALm	( PAU_RS14525 and PAU_RS14530 )	-1.02811
AKGDb	PAU_RS14535	-0.90779
PC8XM	PAU_RS14645	-0.821086
CPC8MM	PAU_RS14645	-0.821086
PGMT	PAU_RS14645	-0.821086
G6PDA	PAU_RS15170	0.0472195
TMN	PAU_RS15170	0.0472195
AALAAHL	PAU_RS15175	-1.14198
AGDC	PAU_RS15175	-1.14198
2OMMBOOR	PAU_RS15550	2.21028
PETHCT	PAU_RS15615	-1.19026
ETAPCT	PAU_RS15615	-1.19026
OACPLCPOT	PAU_RS15660	-0.860806
GCCVSOT	PAU_RS15660	-0.860806
LCPFESCSPSULFT	PAU_RS15665	-0.900181
GCVLCPFESCSPSULFT	PAU_RS15665	-0.900181
PSSA120	PAU_RS15765	-0.296084
PSSA140	PAU_RS15765	-0.296084
PSSA141	PAU_RS15765	-0.296084
PSSA160	PAU_RS15765	-0.296084
PSSA161	PAU_RS15765	-0.296084
PSSA180	PAU_RS15765	-0.296084
PSSA181	PAU_RS15765	-0.296084
IHDCDPPT	PAU_RS15765	-0.296084
AIHDCDPPT	PAU_RS15765	-0.296084
ITDCDPPT	PAU_RS15765	-0.296084
IPDCDPPT	PAU_RS15765	-0.296084
AIPDCDPPT	PAU_RS15765	-0.296084
IHXDCDPPT	PAU_RS15765	-0.296084
PPNDH	PAU_RS15820	4.26985
GLUTHL	PAU_RS15820	4.26985
PPND	PAU_RS15835	0.386481
PPND2	PAU_RS15835	0.386481
RHCCE	PAU_RS15880	0.159095
GLUCYS	PAU_RS15885	0.876013
METHEXAML	PAU_RS15935	0.145527
G5SD	PAU_RS15955	0.45628
GLU5K	PAU_RS15960	-0.136443
GPDDA1	PAU_RS15995	-1.10229
GPDDA2	PAU_RS15995	-1.10229
GPDDA4	PAU_RS15995	-1.10229
S7PI	PAU_RS16170	0.249988
GTHS	PAU_RS16240	0.0621264
CELYSOR	PAU_RS16265	0.352148
PRO1x	PAU_RS16265	0.352148
P5CR	PAU_RS16265	0.352148
ACODA	PAU_RS16300	-0.30129
INSK	PAU_RS16770	-1.07869
GSNK	PAU_RS16770	-1.07869
FCLT_2	PAU_RS16775	-0.268648
ADPT	PAU_RS16805	-0.882898
BTNt	PAU_RS16825	1.08635
NH4t	PAU_RS16870	0.49217
FORMFOLLIG	PAU_RS16900	0.352195
CMPANEUT	PAU_RS17025	-0.395148
CMPANEUGM2	PAU_RS17025	-0.395148
CMPANEUGM3	PAU_RS17025	-0.395148
CMPANEUGM1	PAU_RS17025	-0.395148
CMPANEUGD1	PAU_RS17025	-0.395148
CMPANEUGT1	PAU_RS17025	-0.395148
DXPS	PAU_RS17030	-0.000261895
NMNDA	PAU_RS17225	0.609843
r06134	PAU_RS17225	0.609843
TMPK	PAU_RS17235	-0.675452
PGPP120	( PAU_RS17235 or PAU_RS24470 )	-0.127343
PGPP140	( PAU_RS17235 or PAU_RS24470 )	-0.127343
PGPP141	( PAU_RS17235 or PAU_RS24470 )	-0.127343
PGPP160	( PAU_RS17235 or PAU_RS24470 )	-0.127343
PGPP161	( PAU_RS17235 or PAU_RS24470 )	-0.127343
PGPP180	( PAU_RS17235 or PAU_RS24470 )	-0.127343
PGPP181	( PAU_RS17235 or PAU_RS24470 )	-0.127343
RBFSa	PAU_RS17245	-0.385403
ACPpds	PAU_RS17285	-0.975986
GTHRDH_syn	PAU_RS17310	NaN
r0648	PAU_RS17310	NaN
r0649	PAU_RS17310	NaN
ILEt2r	PAU_RS17320	-0.765121
SPHMYECHOPHL	PAU_RS17350	1.20364
MI145PP	PAU_RS17350	1.20364
MI1345PP	PAU_RS17350	1.20364
23CN2P1	PAU_RS17350	1.20364
23CN2P2	PAU_RS17350	1.20364
23CN2P3	PAU_RS17350	1.20364
23CN2P4	PAU_RS17350	1.20364
ACYSOXASULFL	PAU_RS17395	-0.510136
CYSTL	( PAU_RS17395 or PAU_RS14860 )	0.00873588
PDE1	PAU_RS17445	-1.27767
GCPN	PAU_RS17445	-1.27767
SERPEEPHL	PAU_RS17445	-1.27767
CYNUCHL	PAU_RS17445	-1.27767
ADPRDP_1	PAU_RS17450	1.82172
GMHEPAT	PAU_RS17530	-0.646305
GDPGALPT	PAU_RS17550	-0.990826
UDCPDP	PAU_RS17555	-1.07142
DDPGALA	PAU_RS17560	-0.893876
DHNPA2r	PAU_RS17560	-0.893876
KDOPP	PAU_RS18210	-0.715609
CAt4	PAU_RS18210	-0.715609
A5PISO	PAU_RS18215	-0.688751
DHQTi	PAU_RS18365	-0.668221
PNTOt4	PAU_RS18380	0.362424
TRIOK	PAU_RS18465	-0.470301
GLY3Pt2	PAU_RS18535	-0.131374
PROTDITOR	PAU_RS18640	0.896726
HPYRDC	PAU_RS18675	-6.3853
CMLDC	PAU_RS18675	-6.3853
PPPGO3	PAU_RS19185	0.148555
OPHBDC	PAU_RS19210	0.828447
PPBNGS	PAU_RS19220	-0.905056
HMR_0654	PAU_RS19250	-0.731009
OPHHX	PAU_RS19250	-0.731009
URFGTT	PAU_RS19260	-0.380856
AMMQT8_2	PAU_RS19260	-0.380856
2DMMQ7MT	PAU_RS19260	-0.380856
PYNP2r	PAU_RS19270	-1.0129
MHPGLUT	PAU_RS19295	-0.764573
METHT	PAU_RS19295	-0.764573
FALDH2	PAU_RS19365	-0.776352
HOXMGLUTOR	PAU_RS19365	-0.776352
LACFCYTOR	PAU_RS19465	2.05769
2HBO	PAU_RS19465	2.05769
MCLORi	PAU_RS19465	2.05769
L_LACD2	PAU_RS19465	2.05769
L_LACD3	PAU_RS19465	2.05769
ATPVIOPT	PAU_RS19485	-0.377294
DAGK120	PAU_RS19485	-0.377294
DAGK140	PAU_RS19485	-0.377294
DAGK141	PAU_RS19485	-0.377294
DAGK160	PAU_RS19485	-0.377294
DAGK161	PAU_RS19485	-0.377294
DAGK180	PAU_RS19485	-0.377294
DAGK181	PAU_RS19485	-0.377294
IHDAGLYKI	PAU_RS19485	-0.377294
AIHDAGLYKI	PAU_RS19485	-0.377294
ITDAGLYKI	PAU_RS19485	-0.377294
IPDAGLYKI	PAU_RS19485	-0.377294
AIPDAGLYKI	PAU_RS19485	-0.377294
IHXDAGLYKI	PAU_RS19485	-0.377294
G3PAT120	PAU_RS19490	-0.683859
G3PAT140	PAU_RS19490	-0.683859
G3PAT141	PAU_RS19490	-0.683859
G3PAT160	PAU_RS19490	-0.683859
G3PAT161	PAU_RS19490	-0.683859
G3PAT180h	PAU_RS19490	-0.683859
G3PAT181	PAU_RS19490	-0.683859
G3PAT160_1	PAU_RS19490	-0.683859
MYG3PACT	PAU_RS19490	-0.683859
G3PAT180_1	PAU_RS19490	-0.683859
IHDG3PACT	PAU_RS19490	-0.683859
AIHDG3PACT	PAU_RS19490	-0.683859
ITDG3PACT	PAU_RS19490	-0.683859
IPDG3PACT	PAU_RS19490	-0.683859
AIPDG3PACT	PAU_RS19490	-0.683859
IHXDG3PACT	PAU_RS19490	-0.683859
ASPVIDMALLT	PAU_RS19495	-0.498501
HBZOPT	PAU_RS19495	-0.498501
HBZNPT	PAU_RS19495	-0.498501
CHRPL	PAU_RS19500	0.0854667
XYLI2	PAU_RS19510	-0.440529
HMR_7748	PAU_RS19510	-0.440529
G6PI	PAU_RS19510	-0.440529
XYLI1	PAU_RS19510	-0.440529
HMR_7749	PAU_RS19510	-0.440529
OCBT	PAU_RS19820	0.775033
PYCBXT	PAU_RS19830	1.02447
MOXPCOAPYCBXT	PAU_RS19830	1.02447
RNTR1	PAU_RS19855	1.92097
RNTR2	PAU_RS19855	1.92097
RNTR3	PAU_RS19855	1.92097
RNTR4	PAU_RS19855	1.92097
PGAMT	PAU_RS19995	-0.580282
LYLECACMUT	PAU_RS19995	-0.580282
ATPIPENT	PAU_RS20010	-0.759816
ADPIPENT	PAU_RS20010	-0.759816
FRTT	PAU_RS20055	-0.308481
FFGERIPDIP	PAU_RS20055	-0.308481
HEXTT	PAU_RS20055	-0.308481
PPTT	PAU_RS20055	-0.308481
GGTT	PAU_RS20055	-0.308481
MDH	PAU_RS20085	-0.138786
PPA	PAU_RS20095	-0.621467
UM4PL	PAU_RS20095	-0.621467
BPNT	PAU_RS20135	1.23972
MI34PP	PAU_RS20135	1.23972
PI34P4P	PAU_RS20135	1.23972
DMLARGDMAHL	PAU_RS20165	1.16273
LEADMALLT	PAU_RS20245	-0.784953
HOXBENZCBXL	PAU_RS20305	-0.188591
PSD120	PAU_RS20305	-0.188591
PSD140	PAU_RS20305	-0.188591
PSD141	PAU_RS20305	-0.188591
PSD160	PAU_RS20305	-0.188591
PSD161	PAU_RS20305	-0.188591
PSD180	PAU_RS20305	-0.188591
PSD181	PAU_RS20305	-0.188591
IHDPSERDCBXL	PAU_RS20305	-0.188591
AIHDPSERDCBXL	PAU_RS20305	-0.188591
ITDPSERDCBXL	PAU_RS20305	-0.188591
IPDPSERDCBXL	PAU_RS20305	-0.188591
AIPDPSERDCBXL	PAU_RS20305	-0.188591
IHXDPSERDCBXL	PAU_RS20305	-0.188591
LPLIPAL2A120P	PAU_RS20405	-0.817988
LPLIPAL2A140P	PAU_RS20405	-0.817988
LPLIPAL2A141P	PAU_RS20405	-0.817988
LPLIPAL2A160P	PAU_RS20405	-0.817988
LPLIPAL2A161P	PAU_RS20405	-0.817988
LPLIPAL2A180P	PAU_RS20405	-0.817988
LPLIPAL2A181P	PAU_RS20405	-0.817988
LPLIPAL2E120P	PAU_RS20405	-0.817988
LPLIPAL2E140P	PAU_RS20405	-0.817988
LPLIPAL2E141P	PAU_RS20405	-0.817988
LPLIPAL2E160P	PAU_RS20405	-0.817988
LPLIPAL2E161P	PAU_RS20405	-0.817988
LPLIPAL2E180P	PAU_RS20405	-0.817988
LPLIPAL2E181P	PAU_RS20405	-0.817988
LPLIPAL2G120P	PAU_RS20405	-0.817988
LPLIPAL2G140P	PAU_RS20405	-0.817988
LPLIPAL2G141P	PAU_RS20405	-0.817988
LPLIPAL2G160P	PAU_RS20405	-0.817988
LPLIPAL2G161P	PAU_RS20405	-0.817988
LPLIPAL2G180P	PAU_RS20405	-0.817988
LPLIPAL2G181P	PAU_RS20405	-0.817988
LPLIPAL2A120	PAU_RS20405	-0.817988
LPLIPAL2A140	PAU_RS20405	-0.817988
LPLIPAL2A141	PAU_RS20405	-0.817988
LPLIPAL2A160	PAU_RS20405	-0.817988
LPLIPAL2A161	PAU_RS20405	-0.817988
LPLIPAL2A180	PAU_RS20405	-0.817988
LPLIPAL2A181	PAU_RS20405	-0.817988
LPLIPAL2E120	PAU_RS20405	-0.817988
LPLIPAL2E140	PAU_RS20405	-0.817988
LPLIPAL2E141	PAU_RS20405	-0.817988
LPLIPAL2E160	PAU_RS20405	-0.817988
LPLIPAL2E161	PAU_RS20405	-0.817988
LPLIPAL2E180	PAU_RS20405	-0.817988
LPLIPAL2E181	PAU_RS20405	-0.817988
LPLIPAL2G120	PAU_RS20405	-0.817988
LPLIPAL2G140	PAU_RS20405	-0.817988
LPLIPAL2G141	PAU_RS20405	-0.817988
LPLIPAL2G160	PAU_RS20405	-0.817988
LPLIPAL2G161	PAU_RS20405	-0.817988
LPLIPAL2G180	PAU_RS20405	-0.817988
LPLIPAL2G181	PAU_RS20405	-0.817988
DAPE	PAU_RS20450	-0.735794
DCHMETHCHL	PAU_RS20465	-0.374363
HMBS	PAU_RS20480	-0.744066
APAT2rm	PAU_RS20540	-1.19548
TAUOXGLUAT	PAU_RS20540	-1.19548
GALCTD	PAU_RS20555	-1.53812
TDPGDH	PAU_RS20555	-1.53812
UACMAMO	PAU_RS20560	-1.64617
UAG2EMA	PAU_RS20565	1.30371
UAG2E	PAU_RS20565	1.30371
CDPDEOXGLCEPI	PAU_RS20565	1.30371
THIORDXi	PAU_RS20585	-1.53463
GDTP	PAU_RS20595	0.479501
THRD_L	PAU_RS20670	-0.151381
DHAD1	PAU_RS20675	-0.281848
DHAD2	PAU_RS20675	-0.281848
LEUTA	PAU_RS20680	-0.431112
VALTA	PAU_RS20680	-0.431112
ILETA	PAU_RS20680	-0.431112
SHK3Dr	PAU_RS20755	0.291559
5FMTHFGLUTFMTRANS	PAU_RS20780	-0.588469
HMR_9726	PAU_RS20780	-0.588469
KHK	PAU_RS20980	-0.227979
APNPT	PAU_RS20980	-0.227979
ATPS1PT	PAU_RS20980	-0.227979
APCPT	PAU_RS20980	-0.227979
UAPGR	PAU_RS21010	-0.594379
PROTSEREPI	PAU_RS21015	-0.31827
ARGSL	PAU_RS21085	-0.676352
ALCOAAML	PAU_RS21085	-0.676352
AGPR	PAU_RS21100	0.30506
PPC	PAU_RS21110	0.34205
LTDCL	PAU_RS21110	0.34205
PHYCBOXL	PAU_RS21110	0.34205
TYRCBOX	PAU_RS21110	0.34205
DIHOXPHALACBXL	PAU_RS21110	0.34205
5HLTDL	PAU_RS21110	0.34205
5HXKYNDCL	PAU_RS21110	0.34205
MTHFO_nadp	PAU_RS21125	0.710189
MTHFO	PAU_RS21125	0.710189
HSPMS	PAU_RS21130	1.57994
SHSL4r	PAU_RS21130	1.57994
SPMDPUTABUTT	PAU_RS21130	1.57994
SUCCYSTTHIO	PAU_RS21130	1.57994
AHSL	PAU_RS21130	1.57994
NARDMALLT	PAU_RS21170	1.02816
DHNAOT4	PAU_RS21180	2.63361
GLYCt	PAU_RS21190	0.021427
GLYK	PAU_RS21200	0.731827
FRDO	PAU_RS21200	0.731827
ATPEPT	PAU_RS21200	0.731827
TPI	PAU_RS21215	-0.433387
HMR_8585	PAU_RS21225	0.788066
GLYAT	PAU_RS21635	-0.370584
AGMHE	PAU_RS21640	0.207636
HEPT1	PAU_RS21660	-0.703897
GLCTR1	PAU_RS21665	-0.317399
HEPT3	PAU_RS21670	0.701716
PTPATi	PAU_RS21685	-0.720261
MOAT	PAU_RS21685	-0.720261
MOAT2	PAU_RS21685	-0.720261
PEPCK_re	PAU_RS21735	-0.434611
ITPOXACCBXL	PAU_RS21735	-0.434611
PPNCL3	PAU_RS21735	-0.434611
PPNCL2	PAU_RS21735	-0.434611
ASNS1	PAU_RS24890	-1
ATPGEMPT	PAU_RS08575	-1.26623
r0163	PAU_RS14540	-0.724389
r0620	PAU_RS14540	-0.724389
OXOAEL	peg3561	-1
LACCEROX	peg4355	-1
GALACHL	peg4355	-1
r1411	peg4355	-1
r0737	peg4355	-1
CERGALACHL	peg4355	-1
OCTACPHL	peg4361	-1
OXCHXCCOAOX	peg4361	-1
HOXCHXCCOAHL	peg4361	-1
IPBUTCOATE	peg4361	-1
DECACPHL	peg4361	-1
DOCOSACT	peg4361	-1
ACACT9p_cho	peg4361	-1
ICOCOAHL	peg4361	-1
DOCCOAHL	peg4361	-1
TETCOAHL	peg4361	-1
DOCPCOAHL	peg4361	-1
ICODCOAHL	peg4361	-1
DOCTCOAHL	peg4361	-1
ICOTCOAHL	peg4361	-1
DOCDCOAHL	peg4361	-1
UDPGLCT	peg4605	-1
ATPAADET	PAU_RS03175	-0.76972
TDPDRR		-1
UAMAGS		-1
UAAGDS		-1
SHCHF		-1
G5SADs		-1
DHRT_ivcoa		-1
AOXHEXCYCL		-1
r04336		-1
TACPKDO2T		-1
GMHEPK		-1
HOXISORALL		-1
HOXISOALL		-1
TDPDRE		-1
HOXIMCBXRALL		-1
DHNAOT7		-1
ACOAD20		-1
FOLt		-1
CO2t		-1
O2t		-1
GLCTR2		-1
GLCTR3		-1
HEPK1		-1
HEPK2		-1
HEPT4		-1
MOAT3C		-1
PLIPA1A180pp		-1
RHAT1		-1
FAS140ACP		-1
IHDAG3PAT		-1
AIHDAG3PAT		-1
PGOSC		-1
IHDCDLPNS		-1
AIHDCDLPNS		-1
Clt		-1
MG2abc		-1
MQN7t		-1
PHACENITAHL		-1
MMHL		-1
MMHTASE		-1
LCFACOALIG	PAU_RS19910	0.705599
CINCOALIG		-1
OIVD1r		-1
3MBCOATRANS		-1
IPPVBENZDICOND		-1
LCFAPLIG	PAU_RS12110	1.40159
LCAFMN2OR	( PAU_RS12115 and PAU_RS12120 )	1.10599
LCANADPOR	PAU_RS12130	1.99468
ACTRANS	PAU_RS12125	1.90474
ATPM		-1
RXGTHRDTRANS	PAU_RS09375	1.62432
ATPPRT	PAU_RS13990	0.046466
r0068	PAU_RS00305	-0.191326
r0097	PAU_RS00305	-0.191326
ACYP_2	PAU_RS13270	0.0255523
LALDO2x	PAU_RS12090	-0.507312
ACGK	PAU_RS21105	0.154591
ACOTA	PAU_RS01515	0.770927
ACLCITAMHY	PAU_RS21115	0.644038
PSCIT	PAU_RS13770	-0.369595
CHORM	PAU_RS15825	0.614245
AROH	PAU_RS15825	0.614245
HSERTA	PAU_RS02030	0.148706
METSOXR1	PAU_RS08920	-0.145542
SERHL	PAU_RS08865	0.526067
PSERCBXETRANS	PAU_RS06670	1.53757
CYSTA	PAU_RS13445	-1.16431
NPHS_1	PAU_RS09185	0.354345
MQNOXRED	PAU_RS12590	1.33123
2OMPHOX	PAU_RS05665	-0.451098
SBTD_D2	PAU_RS01885	1.23053
25DOPOXRED	PAU_RS10390	0.858165
3MCROTCOATRANS	PAU_RS06920	0.49627
MBCOAi	PAU_RS03110	1.97038
2MP2COAOXRED	PAU_RS03110	1.97038
MMTSAO	PAU_RS13140	-0.176822
PPCOAC	PAU_RS02175	0.757062
ACHBS	PAU_RS05395	-0.197249
KARI	PAU_RS20615	0.108617
KARI_23dhmp	PAU_RS20615	0.108617
KARI_3hmoa	PAU_RS20615	0.108617
KARI_23dhmb	PAU_RS20615	0.108617
KARA1	PAU_RS20615	0.108617
H4THDPS	PAU_RS08660	-0.511141
ACOAD7f	( PAU_RS11220 or PAU_RS16175 or PAU_RS03110 )	2.22842
ACOAD6f	( PAU_RS11220 or PAU_RS16175 or PAU_RS03110 )	2.22842
ACOAD5f	( PAU_RS11220 or PAU_RS16175 or PAU_RS03110 )	2.22842
ACOAD4	( PAU_RS11220 or PAU_RS16175 or PAU_RS03110 )	2.22842
ACOAD3f	( PAU_RS11220 or PAU_RS16175 or PAU_RS03110 )	2.22842
ACOAD2f	( PAU_RS11220 or PAU_RS16175 or PAU_RS03110 )	2.22842
ACOAD1f	( PAU_RS11220 or PAU_RS16175 or PAU_RS03110 )	2.22842
ECOAH2	PAU_RS06925	0.631981
24DHHEDHYLY	PAU_RS04525	-0.0387984
FORA	PAU_RS14800	0.0569956
SELCYSS	PAU_RS21795	-0.540691
SELCYSLY2	PAU_RS09220	-0.391518
SUCHMSSELCYSL	PAU_RS21140	-0.221422
SELCYSTL	PAU_RS14860	0.00873588
SELHCYSTRANS	PAU_RS19295	-0.764573
3OXCOAT	PAU_RS06920	0.49627
HBCO_nadp	PAU_RS11830	-0.440029
PHEDQROXRED	PAU_RS09520	1.59551
3HCINNMH	PAU_RS10875	0.486777
3HPPPNH	PAU_RS10875	0.486777
ACACCT	PAU_RS05010	0.532598
PCNO	PAU_RS18360	-0.187508
APAT	PAU_RS00305	-0.191326
PACPT	PAU_RS00305	-0.191326
ALCD22_L	PAU_RS18530	0.00831801
OXADC	PAU_RS11135	1.14672
CAT	PAU_RS07535	1.18999
GLXO3r		-1
PYDXO_1	PAU_RS09355	-0.262835
PYDXNO	PAU_RS09355	-0.262835
ACP1_FMN	PAU_RS20445	-0.592983
FMNRx	PAU_RS04445	-0.198312
FADRx	PAU_RS04445	-0.198312
DHFR	PAU_RS02780	-0.0222979
FMETTRS	PAU_RS20790	-0.408462
MTHFD	PAU_RS04910	-0.524721
ALDD1		-1
ICDHyr	PAU_RS08415	0.669319
HCO3E	PAU_RS03965	0.372072
3C2HMPOR	PAU_RS05370	-0.0133534
SECTRS	PAU_RS13825	-0.152974
METTRS	PAU_RS14085	-1.1431
SFGTHi	PAU_RS19370	-0.295865
AMPMS3	PAU_RS01945	-0.213759
TDP	PAU_RS20310	-0.68806
THMPP	PAU_RS02365	1.34408
CYSST	PAU_RS00775	0.574982
SCPADT	PAU_RS01935	0.108255
ADSCPST	PAU_RS17020	-0.657387
GLYOOR	PAU_RS05790	2.3061
TYR4MPHL	PAU_RS01920	0.131942
DXYL5PTHST	PAU_RS01925	0.438811
MEVNADPOR	PAU_RS10745	0.352469
H2MB4PFDXOXOR	PAU_RS06720	0.283349
IPDPFDXOR	PAU_RS02755	-0.816886
OCTDPS	PAU_RS20065	-0.111044
PHISTSUCRTRANS	PAU_RS06150	2.86897
FFSD	PAU_RS06155	-0.299246
SUCR	PAU_RS06155	-0.299246
PHISTCELLBTRANS	PAU_RS08615	1.13717
STARCHTRANS	PAU_RS00445	3.37566
AMYLOGLYTRANS	PAU_RS01855	-2.80323
PHISTMALTTRANS	PAU_RS06800	0.210594
PHISTTRETRANS	PAU_RS06600	0.0585685
GLYALDDr	PAU_RS05300	1.49986
ACYACPTRANS	PAU_RS08240	-0.327977
GLYC3PACTRANS	PAU_RS17570	-0.681362
GLYC3PACOATRANS	PAU_RS19500	0.0854667
1AG3PACOATRANS	PAU_RS19500	0.0854667
PACYTRANS	PAU_RS03215	-0.609911
CDPDAGTRANS	PAU_RS12395	-0.757086
PGPHYD	PAU_RS17235	-0.675452
PGLYCLPN	PAU_RS09860	-0.255673
CDPDAGSERTRANS	PAU_RS15770	-0.0663819
PSERCBXLY	PAU_RS20315	-0.869834
MMSAD3	PAU_RS13140	-0.176822
PPCOAOXRED	PAU_RS11220	2.22842
PROQOXRED	PAU_RS12600	-0.595921
GGPTRCTRANS	PAU_RS02305	0.405492
NPH	( PAU_RS04105 or PAU_RS01970 )	-0.179117
NAMNPP	PAU_RS13425	-0.942606
NCAMRHYL	PAU_RS02295	-0.348162
CPH4S	PAU_RS03375	-0.0113296
CPGS	PAU_RS03370	-0.793055
CCGS	PAU_RS16905	0.0170731
CDGR	PAU_RS03020	-0.581628
GTPCYC	PAU_RS06000	7.01392
38CH2GTPLY	PAU_RS14285	0.352531
TBXMPTSYN	PAU_RS14275	0.192281
MPTAT	PAU_RS02660	-0.33908
MPTAMPMOBDT	PAU_RS14135	-0.833754
MOGDS		-1
MOBDabc	( PAU_RS14350 or PAU_RS14345 or ( PAU_RS14340 and PAU_RS14360 ))	0.56635
PROabc	( PAU_RS15720 or PAU_RS15715 or PAU_RS15710 )	-0.370349
GLYBabc	( PAU_RS15720 or PAU_RS15715 or PAU_RS15710 )	-0.370349
SBTabc	PAU_RS01810	-2.51599
MNLabc	PAU_RS01810	-2.51599
TREabc	PAU_RS01810	-2.51599
RIBabc	( PAU_RS00250 or PAU_RS00240 or ( PAU_RS00245 and PAU_RS00235 ))	1.76161
XYLabc	( PAU_RS00250 or PAU_RS00240 or ( PAU_RS00245 and PAU_RS00235 ))	1.76161
PIabc	( PAU_RS00795 or PAU_RS00810 or ( PAU_RS00800 and PAU_RS00805 ))	2.01299
ASPabc	( PAU_RS15585 or PAU_RS15600 or ( PAU_RS15590 and PAU_RS15595 ))	-0.106206
GLUabc	( PAU_RS15585 or PAU_RS15600 or ( PAU_RS15590 and PAU_RS15595 ))	-0.106206
FE2abc	( PAU_RS08965 and PAU_RS08975 and PAU_RS08980 and PAU_RS08970 )	-0.465396
5CAIZCO2LIG	PAU_RS04880	-2.31474
AIRC3	PAU_RS04885	-2.34832
GMPS	PAU_RS08810	-2.20711
3NUCLE1	PAU_RS17355	2.719
NTPP6	PAU_RS04105	-0.179117
AMPPRHYL	PAU_RS03015	-0.390979
DAPOP	PAU_RS09260	-2.02821
FORM2OXRED	PAU_RS19855	1.92097
NDPK10	PAU_RS06700	0.3388
NTPP10	PAU_RS16280	0.238525
NTP10	PAU_RS02605	-1.40973
3NUCLE4	PAU_RS17355	2.719
NTPTP1	PAU_RS04085	-0.180916
AGPOP	PAU_RS09260	-2.02821
GTPFOROXRED	PAU_RS19855	1.92097
NTPP2	PAU_RS04105	-0.179117
GUAC	PAU_RS20475	0.36243
MALACPTRANS	PAU_RS07025	-0.344186
OCTACPHLOCDCA		-1
3OAR140	PAU_RS08255	-0.205545
TDEACPHL		-1
KAS15	PAU_RS08245	-1.07638
3OAR40_1	PAU_RS08255	-0.205545
3HAD40_1	PAU_RS13340	0.628219
3OAR60	PAU_RS08255	-0.205545
3HAD160	PAU_RS13340	0.628219
3OAR80	PAU_RS08255	-0.205545
3HAD80	PAU_RS13340	0.628219
3OAR100	PAU_RS08255	-0.205545
3HAD100	PAU_RS13340	0.628219
3OAR120	PAU_RS08255	-0.205545
3HAD120	PAU_RS13340	0.628219
3OAR160	PAU_RS08255	-0.205545
3HAD60	PAU_RS13340	0.628219
HEDACPTRANS	PAU_RS13340	0.628219
3OAR180	PAU_RS08255	-0.205545
3HAD180	PAU_RS03240	-0.912975
ACPS1_1	PAU_RS06385	0.365293
3NUCLE2	PAU_RS17355	2.719
DHORTQUINRED	PAU_RS13400	0.355148
NTPP8		-1
NTPP4		-1
CTPFOROXRED	PAU_RS19855	1.92097
ADADir	PAU_RS06005	4.11975
UTPFOROXRED	PAU_RS19855	1.92097
NTPP7	PAU_RS04105	-0.179117
3NUCLE3	PAU_RS17355	2.719
MSAR	PAU_RS10545	0.419479
PSURIK	PAU_RS10545	0.419479
PSUDS	PAU_RS19400	0.185211
LIPA4ALAPT	PAU_RS09055	-1.02947
LIPIIAPALMT	PAU_RS08470	0.934203
LIPAPALMT	PAU_RS08470	0.934203
LIPB4ALAPT	PAU_RS09055	-1.02947
UGLT	PAU_RS02665	0.212047
UACGAMNADOXRED	PAU_RS21445	3.25121
UDPADGLUCNADORXRED	PAU_RS21450	0.454163
UDPACGLUCOXTRANS	PAU_RS21460	2.07139
UDPACGLUCACTRANS	PAU_RS21455	-0.274188
UDPDIACGLUCEPI	PAU_RS21485	1.64192
r06894		-1
ACMUM6PTRANS	PAU_RS01560	-1.45765
ACM6PH	PAU_RS01565	-1.1825
ACGAM6PTRANS	peg3425	-1
CHITINGLYHY_CHITOB	PAU_RS09940	0.991752
CHITINGLYHY_ACGAM	PAU_RS09940	0.991752
HXAD	PAU_RS08310	0.0626833
UDPGDC	PAU_RS09045	-1.56577
UDPKAAT	PAU_RS09035	-0.588278
ULA4NFT	PAU_RS09045	-1.56577
ULA4NFTRANS	PAU_RS09040	-1.06329
UPLA4FNF		-1
MAN6PTRANS	PAU_RS08860	-0.294493
MI3PS	PAU_RS10285	-0.168996
INS2D	PAU_RS13150	0.404231
PPHISTG6PTRANS	PAU_RS06800	0.210594
G1PPHYL	PAU_RS00900	1.16596
PPHISTS6PTRANS	PAU_RS06800	0.210594
PPHISTA6PTRANS	PAU_RS06800	0.210594
ACS	PAU_RS00305	-0.191326
ALDD2x	PAU_RS05300	1.49986
DDGLK	PAU_RS00625	-0.7766
ALATA_L	PAU_RS07415	-0.809923
SSALx	PAU_RS04530	3.31333
PPK	PAU_RS08575	-1.26623
UGMDDS	PAU_RS05435	-0.921036
IPDPCT	PAU_RS03210	-0.0891717
MALCOAM	PAU_RS14310	-0.409398
MALACPD	( PAU_RS08265 or PAU_RS07025 )	-0.344186
3HGMEACPOR	PAU_RS08255	-0.205545
HGLACPHL	PAU_RS03240	-0.912975
EGMEACPR	PAU_RS09385	-0.8426
MALACPCAT	( PAU_RS08265 or PAU_RS07025 )	-0.344186
KPIMR	PAU_RS08255	-0.205545
HPIMHL	PAU_RS03240	-0.912975
PIMR	PAU_RS09385	-0.8426
PMEACPE	PAU_RS00730	-0.568796
AOXSr2	PAU_RS05800	2.9121
DBTS	PAU_RS10530	5.16416
BTNCOAL	PAU_RS21015	-0.31827
BTAMPACL	PAU_RS21015	-0.31827
G1SAT	PAU_RS04060	-1.06727
UPP3MT	PAU_RS03400	1.78218
COPRE3MET	PAU_RS07815	3.73425
COPRE4MET	PAU_RS07805	3.61711
CODSCL5DA	PAU_RS07810	4.25092
CODSCL5BMT	PAU_RS07790	3.01822
COPRE6NADOXRED	PAU_RS07820	3.35818
CODHPRE6MET	PAU_RS07800	3.28239
CODSCL7MTDC	PAU_RS07795	3.69307
COBYALIG	PAU_RS07775	3.74729
CBLAT	PAU_RS07955	2.94267
LTHRK	PAU_RS07945	2.90166
PC17M	PAU_RS07815	3.73425
PC11M	PAU_RS07805	3.61711
HMPPP9OXRED	PAU_RS00700	0.347549
OMPPP9OXRED	PAU_RS00700	0.347549
DVPCHLLDOXRED	PAU_RS00700	0.347549
FACOAE160	PAU_RS04815	-0.0308533
DHPt		-1
FRUt2		-1
SUCRt2		-1
ACGAtex_1		-1
SBT_Dt		-1
MANt2		-1
GLCt1		-1
TREt2		-1
GLYCOGENt		-1
SALCNt		-1
GLUMt		-1
GALTt		-1
ARBTt		-1
AMOBt		-1
CELLBabc		-1
BIOMASSt		-1
BIOMASS		-1
HMNO	PAU_RS06925	0.631981
ACCOAC	PAU_RS03265	-0.244142
DNADDP	PAU_RS04105	-0.179117
COBYATRANS	PAU_RS09990	1.52006
BPNT2	PAU_RS20145	1.77951
PDH	PAU_RS05585	-0.758365
UGLDDS1	PAU_RS05435	-0.921036
XYLK	PAU_RS12595	-0.692323
SPMDt3i	( PAU_RS11775 and PAU_RS11770 )	-0.330467
5MTRt2		-1
THZPSN3	( PAU_RS17020 and PAU_RS01920 and PAU_RS06625 and PAU_RS01935 and PAU_RS01930 )	-1.40929
AMPMS2	PAU_RS01945	-0.213759
ICYSDS	PAU_RS06625	-1.40929
METS		-1
ALATA_L2	PAU_RS06585	-2.01051
TRPAS2	PAU_RS02135	-0.28456
PPM	PAU_RS02545	-0.423818
NDP3	( PAU_RS21635 or PAU_RS08405 )	-0.370584
CDPPH	PAU_RS21635	-0.370584
NDP7	PAU_RS21635	-0.370584
ALATA_D2	PAU_RS06585	-2.01051
NTPP1	( PAU_RS05505 or PAU_RS04105 )	-0.179117
NTPTP2	PAU_RS04085	-0.180916
ALDD2y	( PAU_RS05300 or PAU_RS14155 or PAU_RS04820 )	1.61084
DHORD5	PAU_RS13405	-0.574144
ADK4	PAU_RS16785	0.556565
KARA2	PAU_RS06140	0.377158
RBK_L1	PAU_RS05280	-0.135847
HEMEOS	PAU_RS16995	-0.00154923
PYDXPP	( PAU_RS20400 or PAU_RS14335 )	0.0310298
PDXPP	PAU_RS14335	0.0310298
OAADC	PAU_RS00630	-0.0806658
MACPD	PAU_RS07025	-0.344186
DMQMT	PAU_RS07580	-0.464796
HPPK2	PAU_RS03995	1.28409
DHORD2	PAU_RS13405	-0.574144
BUTCT	( PAU_RS05010 and PAU_RS05015 )	-0.0312401
CYNTAH	PAU_RS00450	-0.347688
DHDPRy	PAU_RS02760	-0.585851
DKGLCNR1	PAU_RS17420	1.68035
GMPS2	PAU_RS08810	-2.20711
NTPP3	( PAU_RS06010 or PAU_RS04105 )	0.995945
ASCBPL	PAU_RS04185	-1.05823
MDH3	PAU_RS18425	1.97969
MDH2	PAU_RS18425	1.97969
GPDDA5	PAU_RS16000	1.38811
PDX5PS	( PAU_RS06380 and PAU_RS02800 )	-0.944698
ENTCS	PAU_RS04760	0.705357
NTP3	( PAU_RS20310 or PAU_RS11465 or PAU_RS21790 or PAU_RS20245 )	0.53624
SERASr	PAU_RS12975	-0.137435
ADK3	PAU_RS16785	0.556565
GLUDC	PAU_RS10670	1.05819
ACMAMUT	PAU_RS20530	-1.0482
PACCOAL	PAU_RS18885	0.358052
ACGAMT	PAU_RS20585	-1.53463
PItex	PAU_RS13440	-0.352894
ASPO3	PAU_RS06330	-0.758175
ASPO5	PAU_RS06330	-0.758175
ASPO4	PAU_RS06330	-0.758175
MALTATr	PAU_RS05995	1.6919
ENTERES	PAU_RS02360	0.839153
DHPS2	PAU_RS20020	0.0249872
DATPHs		-1
FE3Ri	PAU_RS19215	-0.465062
ACANTHAT	PAU_RS07680	0.608301
GRXR	( PAU_RS09320 or PAU_RS13940 )	0.442306
RNDR1b	(( PAU_RS13940 and PAU_RS15695 and PAU_RS15700 ) and ( PAU_RS15695 and PAU_RS15700 ) and PAU_RS09320 )	-0.570348
RNDR2b	(( PAU_RS13940 and PAU_RS15695 and PAU_RS15700 ) and ( PAU_RS15695 and PAU_RS15700 ) and PAU_RS09320 )	-0.570348
ATPHs		-1
F6PP	( PAU_RS08450 or PAU_RS20400 )	0.7058
NTD12	( PAU_RS03440 or PAU_RS07410 )	-0.524799
DNTPPA	( PAU_RS11925 or PAU_RS05505 )	0.133267
NTPP9	PAU_RS16280	0.238525
URIH	PAU_RS02295	-0.348162
O16GALFT	PAU_RS06055	-0.952705
PPK2	PAU_RS08575	-1.26623
FALGTHLs		-1
PPA2	( PAU_RS08570 or PAU_RS03440 )	-0.688835
DAAD	PAU_RS09520	1.59551
NTPP5	( PAU_RS04105 or PAU_RS11925 )	0.133267
ANHMK	PAU_RS09350	-0.399899
NTP5	PAU_RS20310	-0.68806
G6PP	PAU_RS20400	-1.31529
UPLA4FNT	PAU_RS09040	-1.06329
CYSSADS	( PAU_RS09220 or PAU_RS02965 )	-0.328498
PPPGO	PAU_RS19185	0.148555
NTP1	PAU_RS20310	-0.68806
HXCT	( PAU_RS05010 and PAU_RS05015 )	-0.0312401
FACOAE180	PAU_RS16870	0.49217
FACOAE120	PAU_RS16870	0.49217
EAR180x	PAU_RS09385	-0.8426
SO4t2	PAU_RS12160	0.52316
EAR180y	PAU_RS09385	-0.8426
AGPAT120	PAU_RS17430	-1.10199
FADRx2	( PAU_RS03380 and PAU_RS03385 )	1.3005
EAR80y	PAU_RS09385	-0.8426
EAR120y	PAU_RS09385	-0.8426
EAR40y	PAU_RS09385	-0.8426
AGPAT160	PAU_RS17430	-1.10199
AGPAT140	PAU_RS17430	-1.10199
EAR160y	PAU_RS09385	-0.8426
EAR100y	PAU_RS09385	-0.8426
G3PAT180	( PAU_RS08260 and PAU_RS19500 )	0.0854667
PAPA160	PAU_RS24470	-0.127343
PAPA180	PAU_RS24470	-0.127343
PAPA181	PAU_RS24470	-0.127343
AGPAT181	PAU_RS17430	-1.10199
PAPA140	PAU_RS24470	-0.127343
PAPA141	PAU_RS24470	-0.127343
PAPA161	PAU_RS24470	-0.127343
DSBDR	( PAU_RS20595 and PAU_RS18645 )	-0.0887725
EAR160x	PAU_RS09385	-0.8426
EAR140y	PAU_RS09385	-0.8426
AGPAT180	PAU_RS17430	-1.10199
AGPAT141	PAU_RS17430	-1.10199
PAPA120	PAU_RS24470	-0.127343
EAR60y	PAU_RS09385	-0.8426
NTP11	PAU_RS02605	-1.40973
2MAHMP	PAU_RS08405	-0.630994
FA161ACPHi	PAU_RS17290	0.144428
FA160ACPHi	PAU_RS17290	0.144428
AMMQLT8	PAU_RS19260	-0.380856
FA120ACPHi	PAU_RS17290	0.144428
HACD8	( PAU_RS19205 or PAU_RS06925 )	0.631981
THRA	PAU_RS06585	-2.01051
EPMEACPR	PAU_RS09385	-0.8426
SCYSDS	( PAU_RS09220 and PAU_RS09225 )	-0.391518
S2FE2SS	( PAU_RS09220 and PAU_RS09205 and PAU_RS09215 and PAU_RS09210 and PAU_RS09225 )	-0.610006
MECDPDH5	(( PAU_RS06720 and PAU_RS05920 ) or ( PAU_RS06720 and PAU_RS15135 ))	-0.0214948
RNTR1c2	(( PAU_RS21210 and PAU_RS15135 and PAU_RS19855 and PAU_RS19860 ) or ( PAU_RS21210 and PAU_RS05920 and PAU_RS19855 and PAU_RS19860 ) or ( PAU_RS15135 and PAU_RS19855 ) or ( PAU_RS05920 and PAU_RS19855 ))	-0.0214948
RNTR2c2	(( PAU_RS21210 and PAU_RS15135 and PAU_RS19855 and PAU_RS19860 ) or ( PAU_RS21210 and PAU_RS05920 and PAU_RS19855 and PAU_RS19860 ) or ( PAU_RS15135 and PAU_RS19855 ) or ( PAU_RS05920 and PAU_RS19855 ))	-0.0214948
I4FE4SR	PAU_RS06630	-1.08829
RNTR3c2	(( PAU_RS21210 and PAU_RS15135 and PAU_RS19855 and PAU_RS19860 ) or ( PAU_RS21210 and PAU_RS05920 and PAU_RS19855 and PAU_RS19860 ) or ( PAU_RS15135 and PAU_RS19855 ) or ( PAU_RS05920 and PAU_RS19855 ))	-0.0214948
RNTR4c2	(( PAU_RS21210 and PAU_RS15135 and PAU_RS19855 and PAU_RS19860 ) or ( PAU_RS21210 and PAU_RS05920 and PAU_RS19855 and PAU_RS19860 ) or ( PAU_RS15135 and PAU_RS19855 ) or ( PAU_RS05920 and PAU_RS19855 ))	-0.0214948
BWCOGDS1	PAU_RS01470	-0.787792
FLDR2	(( PAU_RS21210 and PAU_RS05920 ) or ( PAU_RS21210 and PAU_RS15135 ))	-0.349967
DHNPTE	PAU_RS17565	-0.38774
GDPTPDP	PAU_RS01035	3.6235
MPTSS	PAU_RS14140	-0.980272
CPMPS	( PAU_RS14285 and PAU_RS14290 )	-0.0449667
PYK4	PAU_RS11850	-0.327862
FE3DHBZS3R	PAU_RS12305	0.261988
UGCIAMH	PAU_RS09465	1.02232
METGLCUR	PAU_RS19600	-0.171884
AI2K	PAU_RS07175	0.561026
ACOXT	PAU_RS13965	1.37524
TEO2M	PAU_RS05275	-0.346531
PYK2	PAU_RS11850	-0.327862
PYK3	PAU_RS11850	-0.327862
PYK6	PAU_RS11850	-0.327862
PAI2I	PAU_RS07160	3.16775
CURR	PAU_RS14160	2.08881
FE3DCITR5	PAU_RS12305	0.261988
HPYRP	PAU_RS08870	0.0930675
PAI2T	PAU_RS07165	2.65661
CXSAMS	PAU_RS11945	-0.603733
PNSPA	PAU_RS08295	0.143733
4HTHRK	PAU_RS02635	-0.768304
PRCPD	PAU_RS04275	0.510754
UDPGPT	PAU_RS21500	3.01188
OPHHXy	PAU_RS05670	-0.680748
PROD3	PAU_RS12600	-0.595921
F1PP	PAU_RS08450	0.7058
PYROX	( PAU_RS04445 and PAU_RS04860 )	-0.198312
MPTS	( PAU_RS14280 and PAU_RS14275 )	0.192281
GDPDPK	( PAU_RS04100 or PAU_RS01035 )	3.6235
10FTHFt		-1
CU2tex	PAU_RS13440	-0.352894
DGSNt		-1
DTTPt		-1
FADtex	PAU_RS13440	-0.352894
GAL1Ptex	PAU_RS13440	-0.352894
MALTHXtexi	PAU_RS01805	-2.70984
MK8t		-1
THMtex	PAU_RS13440	-0.352894
UDPGALtex	PAU_RS13440	-0.352894
FACOAE100	PAU_RS16870	0.49217
FACOAE80	PAU_RS16870	0.49217
FACOAE60	PAU_RS16870	0.49217
FACOAE141	PAU_RS16870	0.49217
FACOAE161	PAU_RS16870	0.49217
FA141ACPHi	PAU_RS17290	0.144428
GLCURtr		-1
GLCNt2ir	PAU_RS12560	-4.51752
MALt		-1
ASNt2r		-1
URIt2	PAU_RS06835	-0.551264
GLNt		-1
ADNt		-1
INOST_Et		-1
INSt		-1
THRt2r		-1
GLYPROt		-1
ALAGLYtr	PAU_RS13115	0.260282
TYMte		-1
PYRt		-1
4HPRO_LT_Et		-1
UREAt	PAU_RS21195	0.713084
CYTDt2	PAU_RS06835	-0.551264
DIPEPabc2	( PAU_RS01160 and PAU_RS01165 and PAU_RS01170 )	-0.758595
DIPEPabc5	( PAU_RS01160 and PAU_RS01165 and PAU_RS01170 )	-0.758595
DIPEPabc6	( PAU_RS01160 and PAU_RS01165 and PAU_RS01170 )	-0.758595
DIPEPabc8	( PAU_RS01160 and PAU_RS01165 and PAU_RS01170 )	-0.758595
DIPEPabc9	( PAU_RS01160 and PAU_RS01165 and PAU_RS01170 )	-0.758595
DIPEPabc10	( PAU_RS01160 and PAU_RS01165 and PAU_RS01170 )	-0.758595
CITt7	PAU_RS04165	-0.831583
MLTG1	PAU_RS06605	-0.286148
MLTG2	PAU_RS06605	-0.286148
INSTt4	PAU_RS13155	-0.635634
EX_Tca_e		-1
EX_Tcb_e		-1
EX_Tcc_e		-1
EX_Tcd_e		-1
EX_PirA_e		-1
EX_PirB_e		-1
EX_Mcf1_e		-1
EX_Mcf2_e		-1
EX_PVCEffProt_e		-1
EX_h_e		-1
EX_fum_e		-1
EX_dhptd_e		-1
EX_succ_e		-1
EX_metox__R_e		-1
EX_pb_e		-1
EX_gly_e		-1
EX_ppi_e		-1
EX_salcn_e		-1
EX_pro__L_e		-1
EX_na1_e		-1
EX_cd2_e		-1
EX_cbl1_e		-1
EX_2amm2deoxDglucpyr_e		-1
EX_fru_e		-1
EX_h2o_e		-1
EX_glu__L_e		-1
EX_cu2_e		-1
EX_glyc3p_e		-1
EX_mnl_e		-1
EX_nh4_e		-1
EX_arg__L_e		-1
EX_orn_e		-1
EX_ni2_e		-1
EX_malt_e		-1
EX_nmn_e		-1
EX_glyc_e		-1
EX_met__L_e		-1
EX_zn2_e		-1
EX_hdca_e		-1
EX_sucr_e		-1
EX_galt_e		-1
EX_ser__D_e		-1
EX_ser__L_e		-1
EX_pnto__R_e		-1
EX_met__D_e		-1
EX_acgam_e		-1
EX_ala__L_e		-1
EX_arbt_e		-1
EX_xan_e		-1
EX_pppn_e		-1
EX_malttr_e		-1
EX_cit_e		-1
EX_fe3_e		-1
EX_sbt__D_e		-1
EX_ala__D_e		-1
EX_mg2_e		-1
EX_k_e		-1
EX_man_e		-1
EX_amob_e		-1
EX_lys__L_e		-1
EX_pi_e		-1
EX_trp__L_e		-1
EX_so4_e		-1
EX_M02745_e		-1
EX_cobalt2_e		-1
EX_metox_e		-1
EX_hg2_e		-1
EX_glc__D_e		-1
EX_fe3dcit_e		-1
EX_tre_e		-1
EX_tsul_e		-1
EX_malthx_e		-1
EX_tyr__L_e		-1
EX_btn_e		-1
EX_mn2_e		-1
EX_o2_e		-1
EX_glycogen_e		-1
EX_ura_e		-1
EX_ocdca_e		-1
EX_thm_e		-1
EX_phe__L_e		-1
EX_cellb_e		-1
EX_co2_e		-1
EX_biomass_e		-1
EX_mqn7_e		-1
EX_spmd_e		-1
EX_cl_e		-1
EX_his__L_e		-1
EX_pheme_e		-1
EX_ile__L_e		-1
EX_ca2_e		-1
EX_fol_e		-1
EX_5mtr_e		-1
EX_asp__L_e		-1
EX_rib__D_e		-1
[truncated: 34 more rows]

## Sheet: iEC1073_FVA_Results
Reaction ID	Minimum Flux	Maximum Flux
IHDPGPPHL	4.32544	4.32544
AIHDPGPPHL	4.32544	4.32544
ITDPGPPHL	0	0
IPDPGPPHL	0	0
AIPDPGPPHL	0	0
IHXDPGPPHL	0	0
HACD7	-11.535	-11.5345
HACD3i	0	0.000121935
HACD6i	0	0.000121935
HACD9	0	0
HACD5i	0	0.000121935
HACD4	0	0.000121935
HADPCOADH3	0	0
KAS14	0	8.27e-06
BUTMALACPT	0	8.27e-06
DECMALACPT	0	2.71e-05
PDHam1hi	0	110.059
HSDxi	-1000	1000
FDH	1.25768	1.25791
AMPEP8	0	4.06e-05
AMPEP11	0	27.8249
ALAGLUT	0	4.06e-05
ALAGLY	0	4.06e-05
AMPEP1	0	4.06e-05
GLYLEUHYDROc	0	0
GLYTYRAP	0	0
AMPTASECG	0	2.03e-05
GLYCYSAP	0	0
ALAASP	0	0
GLYMET	0	0
AMPEP14	0	0
GLYASP	0	0
AMPEP5	0	0
ALAHIS	0	4.06e-05
ALALEU	0	0.000487738
AMPEP2	0	0
GLYGLN	0	4.06e-05
GLYPHEHYc	0	0
HACD2i	0	0.000121935
GRTT	3.80588	3.80588
DDPGA	0	0
AB6PGH_1	0	0.419282
ARBTpts	0.41928	0.419282
HSTPT	0	1.28e-05
APLm	-110.059	6.97e-05
ACAS_2ahbut	0	5.42e-05
GCCb	0	5.42e-05
DGNSK	0	4.06e-05
GLCpts	0	4.06e-05
CYSS_2	0	4.06e-05
HYBUTCOAEPI	0	0
ACCOAC_1	-1000	-899.575
DALAt2r	-993.227	-959.678
SERt2r	103.845	631.129
PFK_2	0	1000
FRUK	0	8.13e-05
MCMAT7	0	3.25e-05
DDACPMACPCATRANS	13.5464	996.613
HEXMALACPT	0	8.27e-06
MCMAT4	0	2.71e-05
3OXDAM	0	0
6PHBG2	0	0
CLB6PH	0	4.06e-05
CELBpts	0	4.06e-05
TRPS2	0	493.735
TRPS3	0	7.74e-06
TRPS1	0	7.74e-06
ANS2	0	7.74e-06
ANS	0	7.74e-06
UREA	0	5.42e-05
LDH_D	-0.000162579	1000
HACD1_1	-1000	1000
GLYCLTDx	0	0
PRAMPC	0	1.28e-05
ALCD2x	0	0
SUCD4	-1000	988.047
METSabc	17.7242	17.7245
METabc	0	8.13e-05
NTD1	0	188.754
ACACT1r	-0.000121935	0
ACACT2r	-0.000121935	0
AACOAT	0	0
ACOATA	-4.06e-05	8.27e-06
4MHEAMA	0	0
5MHACC	11.5345	11.5345
4METPAC	0	0
8MNAMC	0	0
10MUAM	0	0
FPGFTm	0	7.5e-06
GK1	-978.657	1000
DGK1	-188.754	4.06e-05
FRUpts	0	8.13e-05
ARGDC	0	0.41929
SALCpts	0	0
MNLpts	0	0
TCHPROPOLOR	0	0
ALPHONADOR	0	0
PHPROPOLMCAROR	0	0
CHOBETALD	0	0
PRIMALC	0	0
SECALC	0	0
THD2	-1000	1000
ACGApts	0	4.88e-05
GLYCK	0	4.06e-05
ADSS	0	4.06e-05
UPP3S	0.419282	0.419285
PHETA1	-8.87e-06	0
ASPK	3.3866	3.38662
BENDICBXOR	0	0
RETINOLACACT	0	0
CRETINOLPMTACT	0	0
TRETINOLPMTACT	0	0
GUAD	0	4.06e-05
DADA	0	493.735
AKGDH	0	830.12
RBFSb	0.419282	0.419288
ASPT	0	246.867
LCGH	0	0
G1PTT	3.3866	3.3866
UPPRT	0	188.754
BTNC	899.575	1000
DDPA	0.419282	0.419291
SBTpts	0	0
GALTpts	0	0
FDH2	0	0.000162579
HYD1	0	0
RNATRANS	135.406	135.406
DNAREP	135.406	135.406
PROPCOALIG	867.215	1000
PHEt2r	20.9229	20.9229
Znabc	0.419282	0.419282
IG3PS_1	0	1.28e-05
ASAD	3.3866	3.38662
UAGDP	13.5464	13.5464
G1PACT	13.5463	13.5464
ATPS4r	1000	1000
SHKK	0.419282	0.419291
PPTGS	3.3866	3.3866
EDA	0	8.13e-05
ABENZOR	0	0
4HOXPACMON	0	0
ATPNUCPT	0	0
ADCS	0	5.54e-06
MALTpts	0	0
MALTTRabc	0	4.06e-05
MALTabc	0	4.06e-05
MALTHXabc	0	4.06e-05
THZPSN	0	0
IMPC	-1.28e-05	0
AICART	0	1.28e-05
ALPHNH	0	0
BIUAHLUR	0	0
BIUAHLALP	0	0
RIB15PMUT	-1000	922.688
PPM2	209.676	209.678
TRPAS1	0	493.735
CYSTS	10.7299	1000
RNMK	0	4.06e-05
NMNAT	0.838523	0.838604
NEOXANS	0	0
HSDy	-1000	1000
AB6PGH	0	0.419282
S6PG	0	0
NAt3_1	-1000	111.555
AFAT	0	6.68e-06
RBFK	0	4.06e-05
CBPS	0	1.81e-05
NADTHREPDH	0	0.419282
THMabc	0	4.06e-05
CDEOXCTAUAHL	0	0
THDPS	3.3866	3.38661
URIDK2r	-509.947	-321.192
UMPK	6.77317	195.528
DASYN141	0	0
DASYN180	5.76726	5.76726
IHDECPCYTT	5.76726	5.76726
AIHDECPCYT	5.76726	5.76726
ITDECPCYTT	0	0
IPDECPCYTT	0	0
IHXDECPCYTT	0	0
METDabc	0	0
METSRabc	0	0
SULR	10.7299	10.7303
PAPSR	0	4.06e-05
APSR	10.7298	10.7303
ADMETUPMETT	-999.581	0.419282
ADMETPRMETT	-999.581	0.419282
SADT2	0	4.06e-05
SADT	10.7298	10.7303
GPAR	-343.764	132.365
XPPT	0	4.06e-05
MOHMT	0	5.42e-05
AHCYSNS	0	0.000243869
MTAN	0	7.87e-06
GTPDPK	0	4.06e-05
CTPS1	0	13.5575
CTPS2	0	13.5575
ENO	1000	1000
MI1PP	0	16.7746
MI3PP	0	16.7746
FBA	-4.06e-05	151.254
FBA3	-4.06e-05	151.254
ICHORS	0.419282	0.419283
ABENZNADPHOR	0	0
3HPAOX	0	0
DHPDO	0	0
LYSt3r	-1000	961.35
NTD5	0	4.06e-05
NTD8	0	188.754
NTD6	0	188.754
NMNHYD	0	4.06e-05
NTD10	0	4.06e-05
NT5C	0	0
CD2abc1	0	0
Cut1	0	4.06e-05
Cuabc	0	4.06e-05
MTHFR3	0	1.25809
MTHFC	-257.962	-224.41
IPPMIb	62.3641	62.3646
IPPMIa	-62.3646	-62.3641
IPMD	0	5.42e-05
IPPS	62.3641	62.3646
FACOAL150_ISO	0	0
FACOAL170_anteiso	0	0
FACOAL180_2	4.9282	4.92873
ACLS	0	110.059
GCCc	0	5.42e-05
PDHcr	0	1000
ACONTa	-1000	1000
ACONTb	-1000	1000
ABUTD	0	0
DADNK	0	4.06e-05
MCITS	0	4.06e-05
PRFGLYAGLUTAL	0	7.5e-06
GHMT2r	-98.0398	-64.4904
TREpts	0	4.06e-05
AHSERL4	-1000	-1000
TSULabc	0	8.13e-05
GAMpts	0	4.06e-05
SUCpts	0	4.06e-05
ADMETACBXPT	0	0
SULabc	0	4.06e-05
ORNRACE	0	0
HIBDm	0	0
ECOAH12	0	0
ECOAH7	11.5345	11.535
ECOAH3	-0.000121935	0
TRIHOCCOAOR	0	0
EMMALCOAHL	0	0
HOOPC6COAOR	0	0
IZPN_1	0	5.42e-05
FGLU	0	5.42e-05
THFGLUS	0	0
10FTHFGLULL	0	0
DHFS	0	5.54e-06
GLUPRT	0	7.5e-06
SGDS	0	1.48e-05
NADH6	0	0.000162579
RNDR1	0	190.924
RNDR3	0	2.16934
RNDR2	0	190.924
RNDR4	0	509.947
ETHAAL	0	0
ATPCOBADT	0.419282	0.419282
6MOAMCA	0	0
8MDAM	0	0
MTDACP	11.5345	11.5345
3METHMCAC	11.5345	11.5345
7MOACA	11.5345	11.5345
9MDAM	11.5345	11.5345
11MDAMCA	11.5345	11.5345
13MTDAM	11.5345	11.5345
12MTACPM	0	0
4M3OHAT	0	0
10MDOD	11.5345	11.5345
ISOGL3P	0	0
6MHACPA	0	0
ADSL1r	0	4.06e-05
ADSL2r	0	7.5e-06
TAUCHOAHL	0	0
THFAT	0	4.06e-05
PRFGCL	0	7.5e-06
TPRDCOAS	0	0
PRASCSi	0	7.5e-06
MANpts	0	4.06e-05
SERD_L	0	493.735
MNabc	0.419282	0.419282
CBL1abc	0	0
SPODM	0	0
PYDXK	0	4.06e-05
PYDXNK	0	4.06e-05
PYDAMK	0	4.06e-05
MGt5	-0.419282	-0.419241
COBALTt5	-0.419282	-0.419282
ALAR	966.451	1000
E4PD	0.419282	0.419282
34DHOXPEGOX	0	0
CHOLD	0	0
RDH1	0	0
PRAI	0	7.74e-06
CYRDAAT	0	0
ACONT	-1000	1000
GTPDH	0.419282	0.419288
CRTNIH	0	0
AMPDA	0	4.06e-05
MI4PP	0	0
1PY4h3cAH	0	33.5492
ADA	0	493.735
LYSAM	0	0
HDC	0	0
RMVLNOR	0	0
TYRt2r	16.3404	16.3405
CINNDO	0	0
PHPROPOR	0	0
METAT	1.25785	1.25787
MI1PS	0	16.7746
HMR_3859	0	0
LDH_D2	0	0.000162579
FACOAL140_ISO	0	0
PYK	0	1000
GLYCLTDy	0	0
HPYRRy	0	4.06e-05
HPYRRx	0	4.06e-05
GLYt2r	-1000	-966.451
DSERt2	0	1000
MOD	0	0
LA2METHPTPPMETP	0	0
MOD_4mop	0	1000
LA3METHPTPPMETB	0	1000
MOD_3mop	0	0
LA2METHPTPPMETB	0	0
DHORTS	-1.19e-05	0
D5KGK	0	0
TYRTA	-8.87e-06	0
KDOCT2	10.1598	10.1598
ITCY	0	13.5575
PFL	0	6.97e-05
ARGabc	33.8236	33.8236
LHISO	0	1.28e-05
LHIST	0	1.28e-05
IGPDH	0	1.28e-05
PRMICI	0	1.28e-05
PRATPP	0	1.28e-05
r04805	0	0
CCPROPOLOR	0	0
HMNAPOR	0	0
NAPMETHOR	0	0
TRICETHOR	0	0
HPTETHOXONOR	0	0
CYTDK1	0	13.5575
UTCY	0	13.5575
CYTDK2	0	13.5575
URIK2	0	188.754
URIK3	0	188.754
URIK1	0	188.754
CYTD	0	4.06e-05
DCYTD	0	4.06e-05
PGM	-1000	-1000
VIOXNEOXISO	0	0
SUCOAS	-826.734	-826.733
FRD7	-1000	1000
FRD2	0	0.419444
FRD3	0.419282	0.419444
SUCD1	-1000	169.461
CS	0	4.43e-05
Kabc	0.419282	0.419282
NNATr	0	4.06e-05
PROTBIOSYN	135.406	135.406
DAPDC	0	1.48e-05
ORNDC	0	0.41929
GLUN	0	956.788
DADK	-188.754	4.06e-05
CYTBD2	0	0.419444
CYTBO3	0	819.005
DPR	0	1.88e-05
DMATT	3.80588	3.80588
ALKP	0	0
4NPHPP	0	0
AKP1	0	5.54e-06
DHPAH	0.419282	0.419288
APRAUR	0.419282	0.419288
NTD7	0	4.06e-05
NTD4	0	4.06e-05
NTD2	0	4.06e-05
NTD11	0	4.06e-05
NTD9	0	4.06e-05
NTD3	0	4.06e-05
FBPPH	0	0
DB4PS	0.838563	0.838577
GLUSy	0	956.788
UAGCVT	3.3866	3.3866
LARGG3P	0	0
HG2abcpp	0	0
PB2abcpp	0	0
GLYCDx	0	0
PSP_L	0	4.06e-05
MIHKPP	0	0
ACACT6r	-0.000121935	0
MACCOAT	0	0
ACACT7r	11.5345	11.535
ACACT5r_1	-0.000121935	0
ACACT3r	-0.000121935	0
GNK	0	2.57e-05
LYSRC	0	0
ARGR	0	0
HACDp	0	0
HOOPC4COAOR	0	0
HOACOAOR	0	0
ECOAH1_1	-0.000121935	0
HPHL	0	0
ECOAH5_1	-0.000121935	0
ECOAH9ir	0	0
ECOAH6	-0.000121935	0
ECOAH4	-0.000121935	0
TETHOCCOAOR	0	0
HOOPC8COAOR	0	0
HOMHENCOAOR	0	0
ACACT4r	-0.000121935	0
LAROOXGLUTAT	0	8.87e-06
PHAALDHL	0	0
LDH_L	-0.000162579	1000
FE3DCITabc	0	2.71e-05
FEDCabc	0	2.71e-05
ASPCT	0	1.19e-05
FACOAL150_anteiso	0	0
FACOAL181	0	0
FACOAL161	0	4.06e-05
FACOAL160	0	1000
FACOAL160_ISO	-1000	4.06e-05
FACOAL170_ISO	0	0
ACCOALIG	0	4.06e-05
ABENZAHDHTMTRANS	0	5.54e-06
FOLD3_1	0	4.88e-06
BFBP	0	4.06e-05
HMR_1834	0	0
TAUDEOXCHOAHL	0	0
GLYDEOXCAHL	0	0
GLYCAHL	0	0
ADNCYC	0	4.06e-05
TSULR3e	1000	1000
PNTK	0	8.56e-06
GLUR	3.3866	3.3866
NADTRHD	0	1000
ARGSS	0	1.81e-05
PFK_3	0	151.254
PFK26_1	0	151.254
DASYN120	0	0
DASYN140	0	0
DASYN160	0	0
DASYN161	0	0
DASYN181	0	0
AIPDECPCYTT	0	0
GLYCL	0	5.42e-05
FGFTm	0	7.5e-06
SERAT	-1000	-1000
UAG4E	0	0
UDPG4E	652.949	666.509
UDPGLUEPI	0	0
G3PD1ir	-1000	1000
G3PD2	-401.416	1000
THRD	181.095	971.419
HEPT2	3.3866	3.3866
PPCDC	0	8.56e-06
DUTPDP	0	4.06e-05
ORPT	0	1.19e-05
GK2	-978.657	1000
ADK1	-1000	1000
ADK2	0.419241	1000
3OXPROPOR	0	4.06e-05
SCALDOR	0	0
RMANDOR	0	0
DIHOPICNADOR	0	0
DIHOPICNADPOR	0	0
FORMALDOR	0	0
FORMBENZOR	0	0
HONAPALDOR	0	0
CMIPROPHEXDH	0	0
TMIPROPHEXDH	0	0
MSCALDOR	0	0
1NAPALDOR	0	0
2NAPALDOR	0	0
HMSCALDOR	0	0
GGLUGBALDOR	0	1000
GGGABADr	-1000	0
GEROR	0	0
RCITALOR	0	0
SCITALOR	0	0
ALADDPOR	0	0
DELADGHCINT	0	0
PELADGHCINT	0	0
CCPELADGHCINT	0	0
CCDELADGHCINT	0	0
CCCYADGHCINT	0	0
CYADGHCINT	0	0
ASNS2	0	4.06e-05
ATPDR5PT	0	4.06e-05
PFK26AMP	0	151.254
DRBK	0	0
PGLYCP	0	0
METPTGLYCPH	0	0
RPE	-152.192	-152.191
ACERACE	0	0
DHQS	0.419282	0.419291
PPCK	0	5.42e-05
CYNL	0	0
CARBMHL	0	0
CBMD	0	0
DICHPHOR	0	0
CHPHOR	0	0
PIt2r	-8.13e-05	1000
PPItex	867.215	1000
GLUDy	-1000	819.047
UDPGLCHL	0	0
MNNH	0	8.13e-05
FUMt2r	-1000	-221.424
SUCCt2r	-1000	-1000
MANAO	-8.13e-05	0
GUI1	0	8.13e-05
GUI2	0	0
GLC1PG16BP	0	0
GLC1PAG16BP	0	0
G3PD	0	0.000162579
G3PD5	0	0.000162579
G3PD6	0	0.000162579
G3PD7	0	0.000162579
CYANST	0	0
CPPPGO2	0	0
GLNS	0	4.06e-05
GLNSP2	0	0
GLNSP1	0	0
GLNSP3	0	0
XANt2	0	2.44e-05
GLUt4	863.482	1000
PPGPPDP	0	4.06e-05
VPAMTr	-952.305	-27.7825
GTHOr	1000	1000
SDPTA	-3.38661	-3.3866
GALT1	3.3866	3.3866
ARGN	0	778.576
AMALT1	0	8.3873
AMALT2	0	333.333
AMALT3	0	333.333
AMALT4	0	333.333
MLTP1	327.742	666.667
MLTP2	327.742	666.667
MLTP3	0	333.333
TMPPP	0	4.98e-06
UPPDC1	0	2.98e-06
UPPDC2	0	0
PRAGSr	0	7.5e-06
2DHPFALDL	0	5.42e-05
ACOAGPOAT	0	0
HSST	0	2.03e-05
MALS	1000	1000
ICL	1000	1000
RADH	0	0
HMR_6647	0	0
ALDD19xr	0	0
DRPA	209.676	209.678
TMDPP	0	0
NADPEPDTT	0	0
ACGAMPM	-4.06e-05	4.88e-05
PUNP1	-188.754	648.325
PUNP5	-493.735	4.06e-05
PUNP4	20.9235	209.678
PUNP3	-364.688	4.06e-05
PNP	-4.06e-05	2.03e-05
NP1	0	0
PUNP7	-4.06e-05	4.06e-05
DURIPP	-2.03e-05	188.754
PUNP2	-493.735	188.754
PUNP6	0	493.735
CTTHICYSL	0	1000
CYS	10.7299	1000
SELCYSTS	0	493.735
PRUK	0	0
HSK	0	2.22e-05
THRS	0	2.22e-05
4HTHRS	0	4.06e-05
ARGGLYAT	0	0
ARGTAUAT	0	0
ARGABUTAT	0	0
S7PGALD3PGT	-233.703	-82.4493
GALT	-1000	-319.945
GALKr	0	0
IPDPS_syn	0	33.5492
DMPPS_syn	0	33.5492
DMPPS	0	33.5492
IPDPS	0	33.5492
H4THDPR	0	3.38661
CBXETHALAOR	0	0
THFOR2	0	33.5492
FOLR2	223.571	1000
AP4AH	0	0
POTHREOR	0	0.419282
AOPOBUT	0	0.419282
TMDS	321.192	321.194
SAM24MT	0	0
CYARTMT	0	0
ACGS	0	4.06e-05
MCOAANTMT	0	0
DXPRIi	40.6068	40.6068
FDIPIPDIPFT	0	0
UDCPDPS	0	3.3866
U23GAAT	6.77319	6.77319
4ISOHELS	0	0
6M3HOAHL	0	0
8M3HDAL	0	0
2MPCTF	11.5345	11.5345
12M3HTDH	11.5345	11.5345
14M3HDEC	11.5345	11.5345
5M3HHAL	11.5345	11.5345
7M3HOACPL	11.5345	11.5345
9M3HDL	11.5345	11.5345
11MHDOD	11.5345	11.5345
13M3HTDAHL	11.5345	11.5345
15M3HEXDA	11.5345	11.5345
3HAD140	0	983.067
UAGAAT	6.77319	6.77319
UDPGALACT	0	0
LPADSS	3.3866	3.3866
GMHEPPA	13.5464	13.5464
SHCHD2	0.419282	0.419282
ADSK	0	4.06e-05
CTPMEPCYTT	0	0
MEPCT	40.6068	40.6068
CDPGS	0	0
MECDPS	40.6068	40.6068
UTUP	0	188.754
DATCY	0	13.5575
DATUP	0	188.754
DGTUP	0	188.754
DGTCY	0	13.5575
DTTGY	0	13.5575
DTTUP	0	188.754
DCTUP	0	188.754
DUTUP	0	188.754
DCTCP	0	13.5575
DUTCP	0	13.5575
FCLK	0	0
FLURIPT	0	0
FCI	0	0
DEOXCORTKETISO	0	0
FCLPA	0	0
BETALDHx	0	0
BETALDHy	0	0
SPMDabc	0	4.06e-05
TGBPA	0	0
ADMDC	0	7.87e-06
SPMS	0	7.87e-06
HXPRT	0	4.06e-05
ASP1DC	0	3.05e-05
PBAL	0	1.88e-05
MODIHTABMT	0	0
HPPK_1	0	4.88e-06
DIAHEXAMUT	0	0
CPS	0	1.81e-05
GLYOX	0	1000
F6PGA3PGAT	83.2879	83.2885
S7PGA3PGAT	68.9029	68.9035
CBPAORNCBT	0	4.06e-05
ATPGLU1PT	0	0
PGK	-1000	-1000
FBA2	-8.13e-05	8.13e-05
LEU23AMUT	0	0
DHBSr	0	0
ICHORT	0	0
DHBD	0	0
DHEDAA	0	0
OHEDH	0	0
GAPDi_nadp	0	2.71e-05
CMHMI	0	0
CMCMSAD	0	0
HHDDI	0	0
OXPENTTRICL	0	0
UDPGP	0	4.06e-05
USHD	3.3866	3.3866
FLCYTAHL	0	0
FLVRx	0	0
LCADi	0	1000
OPAH	0	0
AGMT	0	0.41929
MM3OR1	0	0
OMCDC	0	5.42e-05
UDPMAPEPT	0	0
PAPPT3	3.3866	3.3866
AGLPET	0	0
r07384	0	0
UAGPT3	3.3866	3.3866
UAGPT2	0	0
UAMAS	3.3866	3.3866
ALAALAr	3.3866	3.3866
UHGADA	6.77319	6.77319
DPCOAK	0	2.03e-05
ADNK1	0	343.345
NNDPR	0	1.39e-05
PDHam2mi	0	6.97e-05
PDHbr	-6.97e-05	0
RPI	141.192	141.194
PGCD	0	4.06e-05
FTHFCL	0	4.06e-05
UAAGLS1	0	0
OMPHHX	0	1.42e-06
GCCa	0	5.42e-05
ABTA	0	4.06e-05
CTPF6P1PT	0	151.254
ITPF6P1PT	0	151.254
ATPSTMY6PT	0	0
r0610	-1000	1000
UTPTAG61PT	-1000	1000
r0611	-1000	1000
r0191	0	151.254
MCITL2	0	4.06e-05
APSULFAT	0	0
MCITD	0	4.06e-05
PPACOALm	0	132.785
AHSERL2	0	2.03e-05
SHSL2	10.7299	1000
AHAL	0	2.71e-05
TAUDO	0	0
MEVK1	0	0
ABFPT	0	4.06e-05
NADK	0	1000
NADK5	-999.581	0.419282
IPDDI	-29.7433	3.80588
ASPO1	0	454.672
ASPO6	0	1.39e-05
CYHEXAMOR	0	0
PDX5PS2	0	0.419282
NADS1	0	4.06e-05
DNGALh	0	4.06e-05
PPPNt2r	0	0
TRE6PH	0	4.06e-05
NDPK2	-1000	1000
NDPK1	-1000	1000
NDPK3	-1000	1000
NDPK9	-1000	1000
NDPK8	-1000	1000
NDPK5	-1000	204.481
NDPK4	-1000	527.31
NDPK7	-4.06e-05	204.481
NDPK6	-509.947	202.312
MECDPDH2	0	33.5492
CPPPGO	0	2.98e-06
FE3abc	1.25752	1.25785
GLUTRS	3.35425	3.35428
HEX1	0	4.06e-05
GLCBPP	0	0
OCDCAt2	11.534	11.5345
HDCAt2	0	3.75e-05
TTDCAt2	31.8541	31.8546
CDPGLC46DH	0	0
URCN_1	0	5.42e-05
PHALAAML	0	0
HISDr	0	5.42e-05
CHORS	0.419282	0.419291
FARNDIPL	0	0
PERD	0.419282	0.419282
5FLURAPRT	0	0
SOTA	0	1.48e-05
AST	0	1.48e-05
ACOAAG3PAT	0	0
SGSAD	0	1.48e-05
SADH	0	1.48e-05
PNTEH	0	0
PTAr	993.227	1000
PTA2	0	132.785
ACKr	-1000	-993.227
APPTm	-132.785	0
ATPPROHISPT	0	0
GF6PTA_1	13.5463	970.334
GOXSUCALDT	0	0
2S6HCCi	0	999.581
SEPHCHCS	0.419282	1000
SHCHCS3	0.419282	1000
NPHS	0	0.419283
CPHOXBUTCOADH	0	0.419283
SUCBZS	0.419282	0.419283
PERYTHHL	0	0
SUCBZL	0.419282	0.419283
r03875	0	0
AMETCLYSMETT	0	0
OHPHM	0	1.42e-06
AMETAHCYU8	-0.000162579	1.42e-06
HMR_6976	0	0
HMR_6977	0	0
OXACOAL	0	6.77328
ADCPS2	0	0
ADCPS1	0	0
RE2124C	0	0
HOXNDDSUCHL	0	0
CHOXMUCSALD	0	0
HOXHEPDIEAH	0	0
HOXCHPENDIEAH	0	0
HOXMOCTDAHL	0	0
HOXHEXDBZHL	0	0
HOXOCTDAHL	0	0
OCHCCH	0	0
IPOXCHEXCCOA	0	0
HOXKNTRIDFUMHL	0	0
DIHOXNICHL	0	0
r07802	0	0
r07831	0	0
TRIHOXCYHEXAHL	0	0
SHCHCC	0	0
ADCYRS	0	0
ADOCBIK	0	0.419282
ACBIPGT	0.419282	0.419282
ADCOBGTPT	0	0.419282
ADOCBLS	0.419282	0.419282
RZ5PP	0.419282	0.419282
NNDMBRT	0.419282	0.419282
THRPDC	0	0
TRPt2r	6.39144	6.39145
ATPDOGALAC1PT	0	0
LYSt2r	-961.35	1000
RRETOR	0	0
MCOATA	100.424	100.425
2MACPT	0	0
3MBCOT	11.5345	11.5345
2MPCAC	0	0
12MTDECACPT	0	0
14MHDECACPT	11.5345	11.5345
13MTDECACPT	0	0
15MHDECACPT	11.5345	11.5345
12MTIDECACPT	0	0
14MPDECACPT	0	0
MYACPAT	-988.466	-20.3196
HDACPAT	-11.535	-11.5345
STEACPT	-5.7673	-5.76677
4M3OXHA	0	0
6M3OXO	0	0
8M3OAO	0	0
10M3OACPO	11.5345	11.5345
12M3TDA	11.5345	11.5345
14M3OHO	11.5345	11.5345
5MET3OH	11.5345	11.5345
7M3ODO	11.5345	11.5345
9M3OXPA	11.5345	11.5345
11M3ODO	11.5345	11.5345
13M3OTDAO	11.5345	11.5345
15M3OHAO	11.5345	11.5345
CITCOAOXAL	0	0
ADCL	0	5.54e-06
DTMPK	321.192	321.194
ATPCELB6PT	0	2.03e-05
TMK	0.419277	0.419363
NADH10	0	0.000162579
NADH5	0	0.000162579
NADH9	0	0.000162579
r0082	-1000	1000
r0422	-1000	1000
ALAt2r	-1000	-966.451
HISt2r	10.7328	10.7329
HMPK1	0	0
PMPK	0	4.06e-05
ADNUC	0	4.06e-05
GNNUC	0	4.06e-05
INSH	0	4.06e-05
XTSNH	0	4.06e-05
SPMDAT1	0	0
SPMDAT2	0	0
URAt2	0	3.48e-05
DHPS_h	0	3.38661
SDPDS	3.3866	3.38661
ME2	0	5.42e-05
IMPD	0	2.71e-05
HMR_0763	0	0
PPS	0	4.06e-05
PMDPHT	0.419282	0.419288
ADMETTHFMT	0	0
LGTHL	0	1000
SFLACBISFL	0	0
PYAM5PO	0	454.672
PDX5POi	0.419241	0.419322
GLYCK2	0	4.06e-05
DDMAT5	0	1.81e-05
MCMAT2	0	8.27e-06
HACPMCOAT	0	8.27e-06
OACPMCOAT	0	8.27e-06
DACPMCOAT	0	2.71e-05
TDACPMCOAT	0	983.067
OCDEACPOR	-5.7673	-5.76677
MCMAT8	0	3.25e-05
4MTHACP	0	0
6MTR2EO	0	0
8MT2ACP	0	0
10MTDAO	11.5345	11.5345
12TTACA	11.5345	11.5345
14MTHEAO	11.5345	11.5345
5MTH2EO	11.5345	11.5345
7MTROCAC	11.5345	11.5345
9MDACP	11.5345	11.5345
11MTRDOC	11.5345	11.5345
13MTTDAO	11.5345	11.5345
15MTHACP	11.5345	11.5345
4MTRPE	0	0
6MTHAO	0	0
8METNO	0	0
10MTU2A	0	0
12MTT2E	0	0
14MTP2EA	0	0
TRO2EAO	0	0
GAPD	1000	1000
NACASPAH	0	0
NFORMASPAHL	0	0
NAASPAHL	0	0
NNAM	0	2.03e-05
SELNPS_cho	0	0
FTHFD	0	5.42e-05
GALUi	0	680.055
UDPGD	0	0
GULGALAC	0	0
DTDPGLC5EPI	0	0
DTDPGLC35EPI	0	0
UDPGALNAC6DH	0	0
ALLULPE	0	0
ATPR5P1PT	0	0
TMDK1	0	4.06e-05
DURIK1	0	4.06e-05
ACALD	209.676	1000
IGPS	0	7.74e-06
RALDKETISO	0	0
ANPRT	0	7.74e-06
KIEHYDHL	0	0
MICITDr	0	4.06e-05
OMPDC	0	1.19e-05
PROLOR	0	0
CHOXPROLOR	0	33.5492
LLYS6OR	0	0
PRORACE	0	0
4HPROE	0	33.5492
PYALDOR	-1000	8.13e-05
2OXALDOR	0	0
LCADi_D	0	1000
ARAI	0	0
MPAKI	0	4.06e-05
FUM	-608.696	169.881
3HPPD	0	1000
XYLTD_D	0	0
APATr	-1000	-75.4772
LALAOXPROPAT	0	0
HOXGLUT1CBXL	0	0
HPPPNDO	0	0
DHCINDO	0	0
DIHCHEXPROPOR	0	0
DHCIND	0	0
HOXPENTHL	0	0
Niabc	0	0
ARGORNt7	-0.4193	778.157
G6PDH2r	-1000	6.97e-05
G6PBDH	0	1000
KDOPS	10.1598	10.1598
GLUTRR	3.35425	3.35428
COALDDH	0	0
CONALDOR	0	0
PYLALDOX	0	0
SINALDOR	0	0
CDPMEK	40.6068	40.6068
ATPR5PDIPT	0	132.785
H2Ot	-1000	-221.424
PGSA120	0	0
PGSA140	0	0
PGSA141	0	0
PGSA160	0	0
PGSA161	0	0
PGSA180	4.32544	4.32544
PGSA181	0	0
IHDECCDPG3PT	4.32544	4.32544
AIHDECCDPG3PT	4.32544	4.32544
ITDECCDPG3PT	0	0
IPDECCDPG3PT	0	0
AIPDECCDPG3PT	0	0
IHXDECCDPG3PT	0	0
SERD_D	0	1000
ABUTCOAAML	0	0
PROt4	0	41.7374
PUTA3	0	4.06e-05
P5CD	0	16.7746
HEMEti	0.419279	0.419282
HURH	0	0
DDACPKDO2T	3.3866	3.3866
2INSD	0	0
DEOXGLUCISO	0	0
MGSA	0	8.13e-05
GERDIPL	0	0
TETHBEROR	0	0
TETHCOLOR	0	0
TETHPALMOR	0	0
SUCR1FRUCT	0	0
NAPRT	-0.419302	-0.419241
ASPTA	-454.672	246.867
HGLUTOXGLUTAT	0	0
SALCOD	0	0
HOXNAPOR	0	0
MSACLOR	0	0
HOXMSACLOR	0	0
CRESOR	0	0
GTPG1PGUAT	0	0
AMITP	0	0
TDSK	3.3866	3.3866
CYTK1	68.0684	81.6259
CYTK2	-4.06e-05	4.06e-05
AHCi	0.83832	0.838584
PSERT	0	4.06e-05
OHPBAT	-0.419282	-0.419282
ASNN	30.5802	277.448
OBTFL	0	4.06e-05
TRDR	0	8.13e-05
HISTD	0	1.28e-05
SBP	0	4.06e-05
HISTP	0	1.28e-05
r1384	0	4.06e-05
ALCD19	-8.13e-05	8.13e-05
GNDc	0	6.97e-05
GND	0	6.97e-05
DCTPD2	0	4.06e-05
DCTPD	0	4.06e-05
ATPGALAC1PT	0	0
DCTPAHL	0	2.03e-05
ME1	0	5.42e-05
GTPCI_2	0	5.54e-06
r0120	0	5.54e-06
r0708	0	5.54e-06
r0775	0	5.54e-06
r0777	0	5.54e-06
FEROc	0	409.503
HMR_0634	0	0
AOXSr	0	0
MCPST	0	0
HMR_6515	0	8.13e-05
BTS6	0	0
AMAOTr	0	0
OACARNAHL	0	0
PGL	0	6.97e-05
NMNP	0.838549	0.838563
QULNS	0	1.39e-05
ITCOALm	0	0
AKGDb	0	830.12
PC8XM	0	0
CPC8MM	0	0
PGMT	313.343	330.118
G6PDA	0	956.788
TMN	0	0
AALAAHL	0	0
AGDC	0	4.06e-05
2OMMBOOR	0	1.42e-06
PETHCT	0	0
ETAPCT	0	0
OACPLCPOT	0	0
GCCVSOT	0	0
LCPFESCSPSULFT	0	0
GCVLCPFESCSPSULFT	0	0
PSSA120	0	0
PSSA140	0	0
PSSA141	0	0
PSSA160	0	1000
PSSA161	0	0
PSSA180	1.44181	1.44181
PSSA181	0	0
IHDCDPPT	1.44181	1.44181
AIHDCDPPT	1.44181	1.44181
ITDCDPPT	0	0
IPDCDPPT	0	0
AIPDCDPPT	0	0
IHXDCDPPT	-1000	0
PPNDH	0	8.87e-06
GLUTHL	0	0
PPND	0	8.87e-06
PPND2	0	8.87e-06
RHCCE	0	0.000243869
GLUCYS	0.419282	0.419302
METHEXAML	0	0
G5SD	0	4.06e-05
GLU5K	0	4.06e-05
GPDDA1	0	0
GPDDA2	0	0
GPDDA4	0	0
S7PI	13.5464	13.5464
GTHS	0.419282	0.419302
CELYSOR	0	0
PRO1x	0	1000
P5CR	0	1000
ACODA	0	4.06e-05
INSK	0	4.06e-05
GSNK	0	364.688
FCLT_2	0	2.98e-06
ADPT	0	343.345
BTNt	0	0
NH4t	-1000	-506.265
FORMFOLLIG	0	0
CMPANEUT	0	0
CMPANEUGM2	0	0
CMPANEUGM3	0	0
CMPANEUGM1	0	0
CMPANEUGD1	0	0
CMPANEUGT1	0	0
DXPS	41.0261	41.0261
NMNDA	0	4.06e-05
r06134	0	0
TMPK	0.419282	0.419322
PGPP120	0	0
PGPP140	0	0
PGPP141	0	0
PGPP160	0	0
PGPP161	0	0
PGPP180	4.32544	4.32544
PGPP181	0	0
RBFSa	0.838563	0.838577
ACPpds	0	2.03e-05
GTHRDH_syn	0	2.03e-05
r0648	0	0
r0649	0	0
ILEt2r	32.741	32.7411
SPHMYECHOPHL	0	0
MI145PP	0	0
MI1345PP	0	0
23CN2P1	0	0
23CN2P2	0	0
23CN2P3	0	0
23CN2P4	0	0
ACYSOXASULFL	0	0
CYSTL	0	493.735
PDE1	0	4.06e-05
GCPN	0	4.06e-05
SERPEEPHL	0	0
CYNUCHL	0	0
ADPRDP_1	0	0
GMHEPAT	13.5464	13.5464
GDPGALPT	0	0
UDCPDP	3.3866	3.3866
DDPGALA	0	0
DHNPA2r	0	5.54e-06
KDOPP	10.1598	10.1598
CAt4	0.419282	0.419282
A5PISO	10.1598	10.1598
DHQTi	0.419282	0.419291
PNTOt4	-1.88e-05	8.56e-06
TRIOK	0	8.13e-05
GLY3Pt2	628.862	662.413
PROTDITOR	0	0
HPYRDC	-5.54e-06	0
CMLDC	0	0
PPPGO3	0	2.98e-06
OPHBDC	0	1.42e-06
PPBNGS	1.67713	1.67714
HMR_0654	0	0
OPHHX	0	7.11e-07
URFGTT	0	1.42e-06
AMMQT8_2	0	1.53e-06
2DMMQ7MT	0	0
PYNP2r	-188.754	4.06e-05
MHPGLUT	0	2.03e-05
METHT	0	2.03e-05
FALDH2	-1000	1000
HOXMGLUTOR	-1000	1000
LACFCYTOR	0	0
2HBO	0	0
MCLORi	0	0
L_LACD2	0	0.000162579
L_LACD3	0	0.000162579
ATPVIOPT	0	0
DAGK120	0	4.06e-05
DAGK140	0	4.06e-05
DAGK141	0	4.06e-05
DAGK160	0	4.06e-05
DAGK161	0	4.06e-05
DAGK180	0	4.06e-05
DAGK181	0	4.06e-05
IHDAGLYKI	0	0
AIHDAGLYKI	0	0
ITDAGLYKI	0	0
IPDAGLYKI	0	0
AIPDAGLYKI	0	0
IHXDAGLYKI	0	0
G3PAT120	0	0
G3PAT140	0	968.146
G3PAT141	0	0
G3PAT160	0	3.25e-05
G3PAT161	0	0
G3PAT180h	0	4.06e-05
G3PAT181	0	0
G3PAT160_1	0	1000
MYG3PACT	-1000	-31.8541
G3PAT180_1	0	4.06e-05
IHDG3PACT	5.76726	5.76726
AIHDG3PACT	5.76726	5.76726
ITDG3PACT	0	0
IPDG3PACT	0	0
AIPDG3PACT	0	0
IHXDG3PACT	-1000	4.06e-05
ASPVIDMALLT	0	0
HBZOPT	0	1.42e-06
HBZNPT	0	0
CHRPL	0	1.42e-06
XYLI2	983.225	1000
HMR_7748	-1000	1000
G6PI	-686.657	1000
XYLI1	0	2.22e-05
HMR_7749	-1000	0.419282
OCBT	-4.06e-05	1.81e-05
PYCBXT	-1000	-1000
MOXPCOAPYCBXT	0	0.000162579
RNTR1	0	190.924
RNTR2	0	190.924
RNTR3	0	2.16934
RNTR4	0	509.947
PGAMT	-13.5464	-13.5463
LYLECACMUT	0	0
ATPIPENT	0	0
ADPIPENT	0	0
FRTT	0	0.419283
FFGERIPDIP	0	0.419283
HEXTT	0	0.419283
PPTT	0	0.419283
GGTT	0	0.419283
MDH	753.133	1000
PPA	0	4.06e-05
UM4PL	0	0
BPNT	0.419282	0.419322
MI34PP	0	0
PI34P4P	0	0
DMLARGDMAHL	0	0
LEADMALLT	0	0
HOXBENZCBXL	0	0
PSD120	0	0
PSD140	0	0
PSD141	0	0
PSD160	0	1000
PSD161	0	0
PSD180	1.44181	1.44181
PSD181	0	0
IHDPSERDCBXL	1.44181	1.44181
AIHDPSERDCBXL	1.44181	1.44181
ITDPSERDCBXL	0	0
IPDPSERDCBXL	0	0
AIPDPSERDCBXL	0	0
IHXDPSERDCBXL	-1000	0
LPLIPAL2A120P	0	0
LPLIPAL2A140P	-1000	-31.8541
LPLIPAL2A141P	0	0
LPLIPAL2A160P	0	4.06e-05
LPLIPAL2A161P	0	0
LPLIPAL2A180P	-5.76726	-5.76722
LPLIPAL2A181P	0	0
LPLIPAL2E120P	0	0
LPLIPAL2E140P	0	0
LPLIPAL2E141P	0	0
LPLIPAL2E160P	0	0
LPLIPAL2E161P	0	0
LPLIPAL2E180P	0	0
LPLIPAL2E181P	0	0
LPLIPAL2G120P	0	0
LPLIPAL2G140P	0	0
LPLIPAL2G141P	0	0
LPLIPAL2G160P	0	0
LPLIPAL2G161P	0	0
LPLIPAL2G180P	0	0
LPLIPAL2G181P	0	0
LPLIPAL2A120	0	0
LPLIPAL2A140	0	0
LPLIPAL2A141	0	0
LPLIPAL2A160	0	0
LPLIPAL2A161	0	0
LPLIPAL2A180	0	0
LPLIPAL2A181	0	0
LPLIPAL2E120	0	0
LPLIPAL2E140	0	0
LPLIPAL2E141	0	0
LPLIPAL2E160	0	0
LPLIPAL2E161	0	0
LPLIPAL2E180	0	0
LPLIPAL2E181	0	0
LPLIPAL2G120	0	0
LPLIPAL2G140	0	0
LPLIPAL2G141	0	0
LPLIPAL2G160	0	0
LPLIPAL2G161	0	0
LPLIPAL2G180	0	0
LPLIPAL2G181	0	0
DAPE	3.3866	3.38661
DCHMETHCHL	0	0
HMBS	0.419282	0.419285
APAT2rm	-1000	-75.4772
TAUOXGLUAT	0	0
GALCTD	0	0
TDPGDH	3.3866	3.3866
UACMAMO	0	0
UAG2EMA	0	0
UAG2E	0	0
CDPDEOXGLCEPI	0	0
THIORDXi	455.091	455.092
GDTP	-132.785	2.03e-05
THRD_L	0	0.000243869
DHAD1	110.059	110.059
DHAD2	0	5.42e-05
LEUTA	-50.8301	-50.8296
VALTA	-1000	-75.4772
ILETA	-5.42e-05	0
SHK3Dr	-0.419291	-0.419282
5FMTHFGLUTFMTRANS	0	0
HMR_9726	0	0
KHK	0	8.13e-05
APNPT	0	0
ATPS1PT	0	0
APCPT	0	0
UAPGR	3.3866	3.3866
PROTSEREPI	0	0
ARGSL	0	1.81e-05
ALCOAAML	0	0
AGPR	0	4.06e-05
PPC	0	0.000162579
LTDCL	0	0
PHYCBOXL	0	0
TYRCBOX	0	5.42e-05
DIHOXPHALACBXL	0	0
5HLTDL	0	0
5HXKYNDCL	0	0
MTHFO_nadp	0	1.25809
MTHFO	0	1.25809
HSPMS	0	0
SHSL4r	-1000	5.42e-05
SPMDPUTABUTT	0	0
SUCCYSTTHIO	-989.27	1000
AHSL	0	2.03e-05
NARDMALLT	0	0
DHNAOT4	0.419282	0.419283
GLYCt	4.32536	4.32552
GLYK	0	8.13e-05
FRDO	95.3289	162.427
ATPEPT	0	0
TPI	-766.613	-749.838
HMR_8585	0	0
GLYAT	-971.419	-181.095
AGMHE	13.5464	13.5464
HEPT1	3.3866	3.3866
GLCTR1	3.3866	3.3866
HEPT3	3.3866	3.3866
PTPATi	0	2.03e-05
MOAT	3.3866	3.3866
MOAT2	3.3866	3.3866
PEPCK_re	0	5.42e-05
ITPOXACCBXL	0	5.42e-05
PPNCL3	0	8.56e-06
PPNCL2	0	8.56e-06
ASNS1	0	4.06e-05
ATPGEMPT	0	0
r0163	0	830.12
r0620	0	830.12
OXOAEL	0	0
LACCEROX	0	0
GALACHL	0	0
r1411	0	0
r0737	0	0
CERGALACHL	0	0
OCTACPHL	-2.71e-05	0
OXCHXCCOAOX	0	0
HOXCHXCCOAHL	0	0
IPBUTCOATE	0	0
DECACPHL	0	0
DOCOSACT	0	0
ACACT9p_cho	0	0
ICOCOAHL	0	0
DOCCOAHL	0	0
TETCOAHL	0	0
DOCPCOAHL	0	0
ICODCOAHL	0	0
DOCTCOAHL	0	0
ICOTCOAHL	0	0
DOCDCOAHL	0	0
UDPGLCT	0	0
ATPAADET	0	0
TDPDRR	3.3866	3.3866
UAMAGS	3.3866	3.3866
UAAGDS	3.3866	3.3866
SHCHF	0.419282	0.419282
G5SADs	0	4.06e-05
DHRT_ivcoa	0	1000
AOXHEXCYCL	0	0
r04336	0	0
TACPKDO2T	3.3866	3.3866
GMHEPK	13.5464	13.5464
HOXISORALL	0	0
HOXISOALL	0	0
TDPDRE	3.3866	3.3866
HOXIMCBXRALL	0	0
DHNAOT7	0	0
ACOAD20	0	0
FOLt	-257.123	-223.571
CO2t	-1000	-1000
O2t	1000	1000
GLCTR2	3.3866	3.3866
GLCTR3	3.3866	3.3866
HEPK1	3.3866	3.3866
HEPK2	3.3866	3.3866
HEPT4	3.3866	3.3866
MOAT3C	3.3866	3.3866
PLIPA1A180pp	0	0
RHAT1	3.3866	3.3866
FAS140ACP	16.933	1000
IHDAG3PAT	5.76726	5.76726
AIHDAG3PAT	5.76726	5.76726
PGOSC	1.44181	1.44181
IHDCDLPNS	1.44181	1.44181
AIHDCDLPNS	1.44181	1.44181
Clt	0.419282	0.419282
MG2abc	0	4.06e-05
MQN7t	0	0
PHACENITAHL	0	0
MMHL	0	0
MMHTASE	0	0
LCFACOALIG	0.838555	0.838563
CINCOALIG	0	0
OIVD1r	-988.465	11.5345
3MBCOATRANS	0	0
IPPVBENZDICOND	0	0
LCFAPLIG	135.406	135.406
LCAFMN2OR	135.406	135.406
LCANADPOR	-135.406	-135.406
ACTRANS	0	0
ATPM	1	1
RXGTHRDTRANS	0	0
ATPPRT	0	1.28e-05
r0068	0	6.77328
r0097	0	6.77328
ACYP_2	0	4.06e-05
LALDO2x	0	1000
ACGK	0	4.06e-05
ACOTA	0	4.06e-05
ACLCITAMHY	0	4.06e-05
PSCIT	0.419282	0.419291
CHORM	0	8.87e-06
AROH	0	8.87e-06
HSERTA	0	2.71e-05
METSOXR1	17.7242	17.7245
SERHL	0	0
PSERCBXETRANS	0	4.06e-05
CYSTA	0	8.13e-05
NPHS_1	0	0.419283
MQNOXRED	0	0
2OMPHOX	0	1.42e-06
SBTD_D2	-1000	-988.817
25DOPOXRED	0	33.5492
3MCROTCOATRANS	0	0
MBCOAi	0	0
2MP2COAOXRED	0	0
MMTSAO	0	0
PPCOAC	0	0.000162579
ACHBS	0	5.42e-05
KARI	-1000	1000
KARI_23dhmp	-1000	1000
KARI_3hmoa	-889.941	1000
KARI_23dhmb	-889.941	1000
KARA1	-889.941	1000
H4THDPS	0	3.38661
ACOAD7f	-11.535	-11.5345
ACOAD6f	0	0.000121935
ACOAD5f	0	0.000121935
ACOAD4	0	0.000121935
ACOAD3f	0	0.000121935
ACOAD2f	0	0.000121935
ACOAD1f	0	0.000121935
ECOAH2	-0.000121935	0
24DHHEDHYLY	0	0
FORA	0	5.42e-05
SELCYSS	0	0
SELCYSLY2	0	0
SUCHMSSELCYSL	0	0
SELCYSTL	0	493.735
SELHCYSTRANS	0	0
3OXCOAT	0	0
HBCO_nadp	-1000	1000
PHEDQROXRED	0	0
3HCINNMH	0	0
3HPPPNH	0	0
ACACCT	0	0
PCNO	0	454.672
APAT	-1000	-867.215
PACPT	-1000	-867.215
ALCD22_L	0	1000
OXADC	0	3.05e-05
CAT	0	8.13e-05
GLXO3r	0	3.05e-05
PYDXO_1	-4.06e-05	0
PYDXNO	-4.06e-05	4.06e-05
ACP1_FMN	0	4.06e-05
FMNRx	135.406	135.406
FADRx	0	0.000162579
DHFR	64.0711	97.6205
FMETTRS	0	0
MTHFD	-257.962	-224.41
ALDD1	0	5.42e-05
ICDHyr	-1000	0.000121935
HCO3E	-899.576	-899.575
3C2HMPOR	62.3641	62.3646
SECTRS	0	0
METTRS	0	0
SFGTHi	0	5.42e-05
AMPMS3	0	0
TDP	0	4.06e-05
THMPP	0	8.13e-05
CYSST	0	0
SCPADT	0	0
ADSCPST	0	0
GLYOOR	0	4.98e-06
TYR4MPHL	0	0
DXYL5PTHST	0	0
MEVNADPOR	0	0
H2MB4PFDXOXOR	7.05762	40.6068
IPDPFDXOR	7.05762	40.6068
OCTDPS	0	0.419283
PHISTSUCRTRANS	0	0
FFSD	0	4.06e-05
SUCR	0	8.3873
PHISTCELLBTRANS	0	0
STARCHTRANS	0	0
AMYLOGLYTRANS	0	0
PHISTMALTTRANS	0	0
PHISTTRETRANS	0	0
GLYALDDr	-4.06e-05	4.06e-05
ACYACPTRANS	0	0
GLYC3PACTRANS	0	0
GLYC3PACOATRANS	0	0
1AG3PACOATRANS	0	0
PACYTRANS	0	0
CDPDAGTRANS	0	0
PGPHYD	0	0
PGLYCLPN	0	0
CDPDAGSERTRANS	0	0
PSERCBXLY	0	0
MMSAD3	0	4.06e-05
PPCOAOXRED	-454.672	0
PROQOXRED	0	0.000162579
GGPTRCTRANS	0	0
NPH	0	4.06e-05
NAMNPP	0	4.06e-05
NCAMRHYL	0	4.06e-05
CPH4S	0	0
CPGS	0	0
CCGS	0	0
CDGR	0	0
GTPCYC	0	0
38CH2GTPLY	0	0
TBXMPTSYN	0	0
MPTAT	0	0
MPTAMPMOBDT	0	0
MOGDS	0	0
MOBDabc	0	0
PROabc	0	4.06e-05
GLYBabc	0	0
SBTabc	0	4.06e-05
MNLabc	0	0
TREabc	0	0
RIBabc	0	2.22e-05
XYLabc	0	2.22e-05
PIabc	0	4.06e-05
ASPabc	0	2.71e-05
GLUabc	0	2.71e-05
FE2abc	0	0.000325159
5CAIZCO2LIG	0	7.5e-06
AIRC3	-7.5e-06	0
GMPS	0	4.06e-05
3NUCLE1	0	0
NTPP6	0	4.06e-05
AMPPRHYL	0	4.06e-05
DAPOP	-1000	985.196
FORM2OXRED	0	8.13e-05
NDPK10	0	4.06e-05
NTPP10	0	4.06e-05
NTP10	0	4.06e-05
3NUCLE4	0	0
NTPTP1	0	132.785
AGPOP	0	1000
GTPFOROXRED	0	8.13e-05
NTPP2	0	4.06e-05
GUAC	0	4.06e-05
MALACPTRANS	11.5345	11.5345
OCTACPHLOCDCA	0	4.06e-05
3OAR140	13.5464	996.613
TDEACPHL	0	968.146
KAS15	0	8.27e-06
3OAR40_1	0	8.27e-06
3HAD40_1	0	8.27e-06
3OAR60	0	8.27e-06
3HAD160	0	3.25e-05
3OAR80	0	8.27e-06
3HAD80	0	8.27e-06
3OAR100	0	2.71e-05
3HAD100	0	2.71e-05
3OAR120	0	1.81e-05
3HAD120	0	1.81e-05
3OAR160	0	3.25e-05
3HAD60	0	8.27e-06
HEDACPTRANS	0	0.000487738
3OAR180	-1000	1000
3HAD180	0	0.000487738
ACPS1_1	0.419282	0.419302
3NUCLE2	0	0
DHORTQUINRED	-0.419444	-0.41928
NTPP8	0	4.06e-05
NTPP4	0	4.06e-05
CTPFOROXRED	0	8.13e-05
ADADir	0	4.06e-05
UTPFOROXRED	0	8.13e-05
NTPP7	0	4.06e-05
3NUCLE3	0	0
MSAR	0	1000
PSURIK	0	0
PSUDS	0	0
LIPA4ALAPT	0	0
LIPIIAPALMT	0	0
LIPAPALMT	0	0
LIPB4ALAPT	0	0
UGLT	-1000	8.13e-05
UACGAMNADOXRED	0	0
UDPADGLUCNADORXRED	0	0
UDPACGLUCOXTRANS	0	0
UDPACGLUCACTRANS	0	0
UDPDIACGLUCEPI	0	0
r06894	0	0
ACMUM6PTRANS	0	0
ACM6PH	0	0
ACGAM6PTRANS	0	0
CHITINGLYHY_CHITOB	0	0
CHITINGLYHY_ACGAM	0	0
HXAD	0	0
UDPGDC	0	0
UDPKAAT	0	0
ULA4NFT	0	0
ULA4NFTRANS	0	0
UPLA4FNF	0	0
MAN6PTRANS	0	0
MI3PS	0	16.7746
INS2D	0	0
PPHISTG6PTRANS	0	0
G1PPHYL	0	8.3873
PPHISTS6PTRANS	0	0
PPHISTA6PTRANS	0	0
ACS	0	6.77328
ALDD2x	0	4.06e-05
DDGLK	0	8.13e-05
ALATA_L	-1000	-75.4772
SSALx	0	4.06e-05
PPK	-79.8499	52.9351
UGMDDS	3.3866	3.3866
IPDPCT	0	3.3866
MALCOAM	0	0
MALACPD	0	0
3HGMEACPOR	0	0
HGLACPHL	0	0
EGMEACPR	0	0
MALACPCAT	0	0
KPIMR	0	0
HPIMHL	0	0
PIMR	0	0
PMEACPE	0	0
AOXSr2	0	0
DBTS	0	0
BTNCOAL	0	0
BTAMPACL	0	0
G1SAT	3.35425	3.35428
UPP3MT	0	1000
COPRE3MET	0	0
COPRE4MET	0	0
CODSCL5DA	0	0
CODSCL5BMT	0	0
COPRE6NADOXRED	0	0
CODHPRE6MET	0	0
CODSCL7MTDC	0	0
COBYALIG	0	0
CBLAT	0	0
LTHRK	0	0
PC17M	0	0
PC11M	0	0
HMPPP9OXRED	0	0
OMPPP9OXRED	0	0
DVPCHLLDOXRED	0	0
FACOAE160	0	4.06e-05
DHPt	-0.000121934	0.000243869
FRUt2	0	16.7746
SUCRt2	0	8.3873
ACGAtex_1	0	0
SBT_Dt	-1000	-988.817
MANt2	0	0
GLCt1	0	16.7746
TREt2	0	0
GLYCOGENt	0	0
SALCNt	0	0
GLUMt	0	0
GALTt	0	0
ARBTt	0	0
AMOBt	0	0
CELLBabc	0	2.03e-05
BIOMASSt	0	0
BIOMASS	135.406	135.406
HMNO	0	0
ACCOAC	0	100.425
DNADDP	0	4.06e-05
COBYATRANS	0	0
BPNT2	0	4.06e-05
PDH	0	3.05e-05
UGLDDS1	0	0
XYLK	0	2.22e-05
SPMDt3i	0.419241	0.419282
5MTRt2	-7.87e-06	0
THZPSN3	0	4.98e-06
AMPMS2	0	4.98e-06
ICYSDS	0	4.98e-06
METS	0.838509	0.838807
ALATA_L2	0	454.672
TRPAS2	0	493.735
PPM	-1000	922.688
NDP3	0	4.06e-05
CDPPH	0	4.06e-05
NDP7	0	4.06e-05
ALATA_D2	0	33.5492
NTPP1	0	4.06e-05
NTPTP2	0	4.06e-05
ALDD2y	0	4.06e-05
DHORD5	0	0.419444
ADK4	-1000	1000
KARA2	-1000	1000
RBK_L1	0	0
HEMEOS	0	0
PYDXPP	0	4.06e-05
PDXPP	0	4.06e-05
OAADC	0	5.42e-05
MACPD	0	4.06e-05
DMQMT	0	0.000162579
HPPK2	0	4.88e-06
DHORD2	0	0.419444
BUTCT	0	0
CYNTAH	0	0
DHDPRy	0	3.38661
DKGLCNR1	0	0
GMPS2	0	4.06e-05
NTPP3	0	4.06e-05
ASCBPL	0	0
MDH3	0	0.000162579
MDH2	0	0.000162579
GPDDA5	0	0
PDX5PS	0	0.419282
ENTCS	0	0
NTP3	0	4.06e-05
SERASr	0	0
ADK3	-1000	1000
GLUDC	0	4.06e-05
ACMAMUT	0	0
PACCOAL	0	0
ACGAMT	0	0
PItex	-1000	8.13e-05
ASPO3	0	1.28e-05
ASPO5	0	1.28e-05
ASPO4	0	1.28e-05
MALTATr	0	0
ENTERES	0	0
DHPS2	0	4.88e-06
DATPHs	0	4.06e-05
FE3Ri	0.419119	819.424
ACANTHAT	0	0
GRXR	0	4.06e-05
RNDR1b	0	4.06e-05
RNDR2b	0	4.06e-05
ATPHs	0	2.03e-05
F6PP	0	8.3873
NTD12	0	4.06e-05
DNTPPA	0	0
NTPP9	0	2.03e-05
URIH	0	4.06e-05
O16GALFT	0	0
PPK2	0	999.581
FALGTHLs	0	5.42e-05
PPA2	0	4.06e-05
DAAD	0	0.000162579
NTPP5	0	4.06e-05
ANHMK	0	0
NTP5	0	4.06e-05
G6PP	0	8.3873
UPLA4FNT	0	0
CYSSADS	0	0
PPPGO	0	2.98e-06
NTP1	0	4.06e-05
HXCT	0	4.06e-05
FACOAE180	0	4.06e-05
FACOAE120	0	0
EAR180x	0	5.7673
SO4t2	11.1491	11.1495
EAR180y	0	5.7673
AGPAT120	0	0
FADRx2	0	0.000162579
EAR80y	0	8.27e-06
EAR120y	0	1.81e-05
EAR40y	0	8.27e-06
AGPAT160	0	0
AGPAT140	0	0
EAR160y	0	3.25e-05
EAR100y	0	2.71e-05
G3PAT180	0	4.06e-05
PAPA160	0	4.06e-05
PAPA180	0	4.06e-05
PAPA181	0	4.06e-05
AGPAT181	0	0
PAPA140	0	4.06e-05
PAPA141	0	4.06e-05
PAPA161	0	4.06e-05
DSBDR	0	0
EAR160x	0	3.25e-05
EAR140y	0	0
AGPAT180	5.76726	5.76726
AGPAT141	0	0
PAPA120	0	4.06e-05
EAR60y	0	8.27e-06
NTP11	0	4.06e-05
2MAHMP	0	4.06e-05
FA161ACPHi	0	0
FA160ACPHi	0	1.81e-05
AMMQLT8	0	1.53e-06
FA120ACPHi	0	0
HACD8	-1000	1000
THRA	0	790.324
EPMEACPR	0	0
SCYSDS	0	0
S2FE2SS	0	0
MECDPDH5	0	33.5492
RNTR1c2	0	8.13e-05
RNTR2c2	0	8.13e-05
I4FE4SR	0	0
RNTR3c2	0	8.13e-05
RNTR4c2	0	8.13e-05
BWCOGDS1	0	0
FLDR2	0	33.5492
DHNPTE	0	0
GDPTPDP	0	132.785
MPTSS	0	0
CPMPS	0	0
PYK4	0	1000
FE3DHBZS3R	0	0
UGCIAMH	0	0
METGLCUR	0	0
AI2K	0	0.000121934
ACOXT	-6.77328	0
TEO2M	0	0
PYK2	0	1000
PYK3	0	1000
PYK6	0	1000
PAI2I	0	0.000121934
CURR	0	0
FE3DCITR5	0	0
HPYRP	0	4.06e-05
PAI2T	0	0.000121934
CXSAMS	0	0
PNSPA	0	0
4HTHRK	0	4.06e-05
PRCPD	0	0
UDPGPT	0	0
OPHHXy	0	1.41e-06
PROD3	0	0.000162579
F1PP	0	8.13e-05
PYROX	0	0
MPTS	0	0
GDPDPK	0	132.785
10FTHFt	-1000	-224.829
CU2tex	-0.419322	-0.419241
DGSNt	-20.9236	-20.9235
DTTPt	319.022	319.025
FADtex	-0.419282	-0.419275
GAL1Ptex	1000	1000
MALTHXtexi	327.742	333.333
MK8t	-0.419282	-0.41928
THMtex	-0.419282	-0.419241
UDPGALtex	-347.051	-333.491
FACOAE100	0	0
FACOAE80	0	2.71e-05
FACOAE60	0	4.06e-05
FACOAE141	0	0
FACOAE161	0	4.06e-05
FA141ACPHi	0	0
GLCURtr	-8.13e-05	0
GLCNt2ir	0	2.57e-05
MALt	-169.881	1000
ASNt2r	57.774	304.641
URIt2	0	4.06e-05
GLNt	-1000	-863.482
ADNt	-647.487	-153.752
INOST_Et	-1000	111.555
INSt	-4.06e-05	493.735
THRt2r	1000	1000
GLYPROt	0	27.8249
ALAGLYtr	0	4.06e-05
TYMte	-5.42e-05	0
PYRt	-153.906	339.829
4HPRO_LT_Et	0	33.5492
UREAt	-778.576	5.42e-05
CYTDt2	0	13.5575
DIPEPabc2	0	4.06e-05
DIPEPabc5	0	4.06e-05
DIPEPabc6	0	0.000487738
DIPEPabc8	0	4.06e-05
DIPEPabc9	0	4.06e-05
DIPEPabc10	0	4.06e-05
CITt7	0	5.42e-05
MLTG1	327.742	333.333
MLTG2	327.742	338.925
INSTt4	-1000	111.555
EX_Tca_e	0	0
EX_Tcb_e	0	0
EX_Tcc_e	0	0
EX_Tcd_e	0	0
EX_PirA_e	0	0
EX_PirB_e	0	0
EX_Mcf1_e	0	0
EX_Mcf2_e	0	0
EX_PVCEffProt_e	0	0
EX_h_e	-1000	1000
EX_fum_e	221.424	1000
EX_dhptd_e	-0.000121934	0.000243869
EX_succ_e	1000	1000
EX_metox__R_e	0	0
EX_pb_e	0	0
EX_gly_e	966.451	1000
EX_ppi_e	-1000	-867.215
EX_salcn_e	0	0
EX_pro__L_e	-41.7374	0
EX_na1_e	0	0
EX_cd2_e	0	0
EX_cbl1_e	0	0
EX_2amm2deoxDglucpyr_e	-4.06e-05	0
EX_fru_e	-16.7746	0
EX_h2o_e	-1000	-221.424
EX_glu__L_e	-1000	-863.482
EX_cu2_e	-0.419282	-0.419282
EX_glyc3p_e	-662.413	-628.862
EX_mnl_e	0	0
EX_nh4_e	506.265	1000
EX_arg__L_e	-811.98	-33.4043
EX_orn_e	-0.4193	778.157
EX_ni2_e	0	0
EX_malt_e	-4.06e-05	0
EX_nmn_e	-0.838563	-0.838549
EX_glyc_e	4.32536	4.32552
EX_met__L_e	-8.13e-05	0
EX_zn2_e	-0.419282	-0.419282
EX_hdca_e	-3.75e-05	0
EX_sucr_e	-8.3873	0
EX_galt_e	0	0
EX_ser__D_e	-1000	0
EX_ser__L_e	-631.129	-103.845
EX_pnto__R_e	-8.56e-06	1.88e-05
EX_met__D_e	0	0
EX_acgam_e	-4.88e-05	0
EX_ala__L_e	966.451	1000
EX_arbt_e	-0.419282	-0.41928
EX_xan_e	-2.44e-05	0
EX_pppn_e	0	0
EX_malttr_e	-4.06e-05	0
EX_cit_e	-5.42e-05	0
EX_fe3_e	-1.25785	-1.25752
EX_sbt__D_e	988.817	1000
EX_ala__D_e	959.678	993.227
EX_mg2_e	-0.419282	-0.419282
EX_k_e	-0.419282	-0.419282
EX_man_e	-4.06e-05	0
EX_amob_e	0	0
EX_lys__L_e	-38.6502	-38.6501
EX_pi_e	1000	1000
EX_trp__L_e	-6.39145	-6.39144
EX_so4_e	-11.1495	-11.1491
EX_M02745_e	-31.8546	-31.8541
EX_cobalt2_e	-0.419282	-0.419282
EX_metox_e	-17.7245	-17.7242
EX_hg2_e	0	0
EX_glc__D_e	-16.7746	0
EX_fe3dcit_e	-2.71e-05	0
EX_tre_e	-4.06e-05	0
EX_tsul_e	-8.13e-05	0
EX_malthx_e	-333.333	-327.742
EX_tyr__L_e	-16.3405	-16.3404
EX_btn_e	0	0
EX_mn2_e	-0.419282	-0.419282
EX_o2_e	-1000	-1000
EX_glycogen_e	0	0
EX_ura_e	-3.48e-05	0
EX_ocdca_e	-11.5345	-11.534
EX_thm_e	-0.419282	-0.419277
EX_phe__L_e	-20.9229	-20.9229
EX_cellb_e	-4.06e-05	0
EX_co2_e	1000	1000
EX_biomass_e	135.406	135.406
EX_mqn7_e	0	0
EX_spmd_e	-0.419282	-0.419274
EX_cl_e	-0.419282	-0.419282
EX_his__L_e	-10.7329	-10.7328
EX_pheme_e	-0.419282	-0.419279
EX_ile__L_e	-32.7411	-32.741
EX_ca2_e	-0.419282	-0.419282
EX_fol_e	223.571	257.123
EX_5mtr_e	0	7.87e-06
EX_asp__L_e	-2.71e-05	0
EX_rib__D_e	-2.22e-05	0
[truncated: 34 more rows]

## Sheet: Rxn_Fluxes_Temp_Models
Reaction ID	FBA_28	FBA_37	Flux_Ratio	GPR_Rule	log2fold_Expression
IHDPGPPHL	4.32544	4.32544	1	PAU_RS24470	-0.127343
AIHDPGPPHL	4.32544	4.32544	1	PAU_RS24470	-0.127343
ITDPGPPHL	0	0	#DIV/0!	PAU_RS24470	-0.127343
IPDPGPPHL	0	0	#DIV/0!	PAU_RS24470	-0.127343
AIPDPGPPHL	0	0	#DIV/0!	PAU_RS24470	-0.127343
IHXDPGPPHL	0	0	#DIV/0!	PAU_RS24470	-0.127343
HACD7	-11.5345	-11.5345	1	( PAU_RS06925 or PAU_RS19195 or PAU_RS19205 )	0.631981
HACD3i	4.24328e-07	1.51962e-05	35.8125	( PAU_RS06925 or PAU_RS19195 or PAU_RS19205 )	0.631981
HACD6i	3.49299e-07	1.51962e-05	43.5049	( PAU_RS06925 or PAU_RS19195 )	0.631981
HACD9	0	0	#DIV/0!	( PAU_RS06925 or PAU_RS19195 or PAU_RS08255 )	0.631981
HACD5i	3.49299e-07	1.51962e-05	43.5049	( PAU_RS06925 or PAU_RS19195 or PAU_RS19205 )	0.631981
HACD4	3.49299e-07	1.51962e-05	43.5049	( PAU_RS06925 or PAU_RS19195 or PAU_RS19205 )	0.631981
HADPCOADH3	0	0	#DIV/0!	( PAU_RS06925 or PAU_RS19195 or PAU_RS11830 )	0.631981
KAS14	0	0	#DIV/0!	(( PAU_RS20645 or PAU_RS08265 ) and PAU_RS08245 )	-1.07638
BUTMALACPT	0	0	#DIV/0!	(( PAU_RS20645 or PAU_RS08265 ) and PAU_RS08245 )	-1.07638
DECMALACPT	0	0	#DIV/0!	(( PAU_RS20645 or PAU_RS08265 ) and PAU_RS08245 )	-1.07638
PDHam1hi	36.6864	36.6864	1	(( PAU_RS20690 or PAU_RS05395 or PAU_RS20685 or PAU_RS05400 ) or PAU_RS05575 )	0.602432
HSDxi	654.033	1062.35	1.62431	( PAU_RS21135 or PAU_RS02630 )	0.241
FDH	1.25785	1.25785	1	(( PAU_RS21830 or PAU_RS21825 ) or ( peg4873 or PAU_RS03685 ) or ( PAU_RS03690 or peg4874 ))	3.42914
AMPEP8	0	0	#DIV/0!	( peg4105 or peg710 or PAU_RS19760 or PAU_RS13420 or PAU_RS06660 )	-0.460927
AMPEP11	0	12.1212	#DIV/0!	( peg4105 or peg710 or PAU_RS19760 or PAU_RS13420 or PAU_RS06660 )	-0.460927
ALAGLUT	0	0	#DIV/0!	( peg4105 or peg710 or PAU_RS19760 or PAU_RS13420 or PAU_RS06660 )	-0.460927
ALAGLY	0	0	#DIV/0!	( peg4105 or peg710 or PAU_RS19760 or PAU_RS13420 or PAU_RS06660 )	-0.460927
AMPEP1	0	0	#DIV/0!	( peg4105 or peg710 or PAU_RS19760 or PAU_RS13420 or PAU_RS06660 )	-0.460927
GLYLEUHYDROc	0	0	#DIV/0!	( peg4105 or peg710 or PAU_RS19760 or PAU_RS13420 or PAU_RS06660 )	-0.460927
GLYTYRAP	0	0	#DIV/0!	( peg4105 or peg710 or PAU_RS19760 or PAU_RS13420 or PAU_RS06660 )	-0.460927
AMPTASECG	0	0	#DIV/0!	( peg4105 or peg710 or PAU_RS19760 or PAU_RS13420 or PAU_RS06660 or PAU_RS13420 or PAU_RS15980 or PAU_RS19770 )	0.270165
GLYCYSAP	0	0	#DIV/0!	( peg4105 or peg710 or PAU_RS19760 or PAU_RS13420 or PAU_RS06660 )	-0.460927
ALAASP	0	0	#DIV/0!	( peg4105 or peg710 or PAU_RS19760 or PAU_RS13420 or PAU_RS06660 )	-0.460927
GLYMET	0	0	#DIV/0!	( peg4105 or peg710 or PAU_RS19760 or PAU_RS13420 or PAU_RS06660 )	-0.460927
AMPEP14	0	0	#DIV/0!	( peg4105 or peg710 or PAU_RS19760 or PAU_RS13420 or PAU_RS06660 )	-0.460927
GLYASP	0	0	#DIV/0!	( peg4105 or peg710 or PAU_RS19760 or PAU_RS13420 or PAU_RS06660 )	-0.460927
AMPEP5	0	0	#DIV/0!	( peg4105 or peg710 or PAU_RS19760 or PAU_RS13420 or PAU_RS06660 )	-0.460927
ALAHIS	0	0	#DIV/0!	( peg4105 or peg710 or PAU_RS19760 or PAU_RS13420 or PAU_RS06660 )	-0.460927
ALALEU	3.82094e-08	0	0	( peg4105 or peg710 or PAU_RS19760 or PAU_RS13420 or PAU_RS06660 )	-0.460927
AMPEP2	0	0	#DIV/0!	( peg4105 or peg710 or PAU_RS19760 or PAU_RS13420 or PAU_RS06660 )	-0.460927
GLYGLN	0	0	#DIV/0!	( peg4105 or peg710 or PAU_RS19760 or PAU_RS13420 or PAU_RS06660 )	-0.460927
GLYPHEHYc	0	0	#DIV/0!	( peg4105 or peg710 or PAU_RS19760 or PAU_RS13420 or PAU_RS06660 )	-0.460927
HACD2i	4.24328e-07	1.51962e-05	35.8125	( PAU_RS06925 or PAU_RS19195 or PAU_RS19205 )	0.631981
GRTT	3.80588	3.80588	1	(( PAU_RS20055 and PAU_RS17025 ) or PAU_RS17025 or PAU_RS17030 )	-0.000261895
DDPGA	0	0	#DIV/0!	PAU_RS00630	-0.0806658
AB6PGH_1	0.419282	0.234576	0.559471	( PAU_RS02700 or PAU_RS08610 )	0.0724039
ARBTpts	0.419282	0.419282	1	(( PAU_RS02705 or PAU_RS02715 ) and PAU_RS06805 and PAU_RS02715 and PAU_RS06810 )	-1.05863
HSTPT	0	0	#DIV/0!	( PAU_RS03040 or PAU_RS14000 )	1.26327
APLm	-36.6864	-36.6864	1	(( PAU_RS05395 or PAU_RS20690 ) and ( PAU_RS05400 or PAU_RS20685 ))	-0.197249
ACAS_2ahbut	0	0	#DIV/0!	(( PAU_RS05400 or PAU_RS20685 ) and ( PAU_RS05395 or PAU_RS20690 ))	-0.197249
GCCb	0	0	#DIV/0!	(( PAU_RS05675 and PAU_RS05680 ) or PAU_RS08585 or PAU_RS21520 )	1.76834
DGNSK	0	0	#DIV/0!	PAU_RS06005	4.11975
GLCpts	0	0	#DIV/0!	( PAU_RS06800 or ( PAU_RS06805 and PAU_RS06800 ) or ( PAU_RS06805 and PAU_RS15165 ))	0.210594
CYSS_2	0	0	#DIV/0!	( PAU_RS06815 or PAU_RS06670 or PAU_RS06795 )	1.53757
HYBUTCOAEPI	0	0	#DIV/0!	( PAU_RS06925 or PAU_RS19195 )	0.631981
ACCOAC_1	-899.576	-899.576	1	(( PAU_RS07095 or PAU_RS10740 ) and ( PAU_RS10740 or PAU_RS03265 ))	0.666633
DALAt2r	-993.227	-993.227	1	( PAU_RS07350 or PAU_RS12585 or PAU_RS08425 )	0.730742
SERt2r	137.395	179.73	1.30813	( PAU_RS07350 or PAU_RS12585 or PAU_RS13950 )	0.730742
PFK_2	0	0	#DIV/0!	( PAU_RS08140 or PAU_RS21225 or PAU_RS06005 or PAU_RS02670 or PAU_RS21235 )	4.11975
FRUK	0	0	#DIV/0!	( PAU_RS08140 or PAU_RS02670 )	0.564968
MCMAT7	0	0	#DIV/0!	( PAU_RS08245 or PAU_RS08265 or PAU_RS20645 or PAU_RS07025 )	1.13854
DDACPMACPCATRANS	356.554	168.281	0.471964	( PAU_RS08245 or PAU_RS08265 or PAU_RS20645 or PAU_RS07025 )	1.13854
HEXMALACPT	0	0	#DIV/0!	( PAU_RS08245 or PAU_RS08265 or PAU_RS20645 or PAU_RS07025 )	1.13854
MCMAT4	-7.5029e-08	0	0	( PAU_RS08245 or PAU_RS08265 or PAU_RS20645 or PAU_RS07025 )	1.13854
3OXDAM	0	0	#DIV/0!	(( PAU_RS08265 or PAU_RS20645 ) and PAU_RS08245 )	-1.07638
6PHBG2	0	0	#DIV/0!	( PAU_RS08610 or PAU_RS02700 )	0.0724039
CLB6PH	0	0	#DIV/0!	( PAU_RS08610 or PAU_RS02700 )	0.0724039
CELBpts	0	0	#DIV/0!	( PAU_RS08620 or PAU_RS08625 or ( PAU_RS06805 and PAU_RS08625 and PAU_RS08615 ))	0.745235
TRPS2	0	18.1521	#DIV/0!	(( PAU_RS09910 and PAU_RS09915 ) or PAU_RS19220 )	-0.287879
TRPS3	0	0	#DIV/0!	(( PAU_RS09910 and PAU_RS09915 ) or PAU_RS19220 )	-0.287879
TRPS1	0	0	#DIV/0!	(( PAU_RS09910 and PAU_RS09915 ) or PAU_RS19220 )	-0.287879
ANS2	0	0	#DIV/0!	(( PAU_RS09935 and PAU_RS09930 ) or PAU_RS06030 )	0.360562
ANS	0	0	#DIV/0!	(( PAU_RS09935 and PAU_RS09930 ) or PAU_RS06030 )	0.360562
UREA	0	0	#DIV/0!	(( PAU_RS11480 and PAU_RS11485 and PAU_RS11490 ) or ( PAU_RS11465 and PAU_RS11475 and PAU_RS11460 and PAU_RS11470 ))	0.802581
LDH_D	0	0	#DIV/0!	( PAU_RS11680 or PAU_RS08190 )	1.34969
HACD1_1	247.963	234.56	0.945948	( PAU_RS11830 and ( PAU_RS06925 or PAU_RS19195 ))	-0.440029
GLYCLTDx	0	0	#DIV/0!	PAU_RS12090	-0.507312
PRAMPC	0	0	#DIV/0!	PAU_RS14025	0.0722434
ALCD2x	0	0	#DIV/0!	( PAU_RS14030 or PAU_RS09815 )	3.01567
SUCD4	174.92	-59.9334	-0.342633	(( PAU_RS14550 and PAU_RS14545 ) or PAU_RS14560 or PAU_RS14555 )	-0.602432
METSabc	17.7244	17.7244	1	(( PAU_RS15110 or PAU_RS15120 ) and PAU_RS03305 and PAU_RS03310 )	-0.49939
METabc	0	0	#DIV/0!	(( PAU_RS15110 or PAU_RS15120 ) and PAU_RS03305 and PAU_RS03310 )	-0.49939
NTD1	35.6577	44.075	1.23606	( PAU_RS17340 or PAU_RS04800 or PAU_RS22330 )	2.85073
ACACT1r	-4.24328e-07	-1.51962e-05	35.8125	( PAU_RS18680 or PAU_RS19200 or PAU_RS06920 )	0.715906
ACACT2r	-4.24328e-07	-1.51962e-05	35.8125	( PAU_RS18680 or PAU_RS19200 or PAU_RS06920 )	0.715906
AACOAT	0	0	#DIV/0!	( PAU_RS19900 or PAU_RS11735 or PAU_RS05385 )	1.71671
ACOATA	0	0	#DIV/0!	(( PAU_RS20645 or PAU_RS08265 ) and PAU_RS08245 )	-1.07638
4MHEAMA	0	0	#DIV/0!	(( PAU_RS20645 or PAU_RS08265 ) and PAU_RS08245 )	-1.07638
5MHACC	11.5345	11.5345	1	(( PAU_RS20645 or PAU_RS08265 ) and PAU_RS08245 )	-1.07638
4METPAC	0	0	#DIV/0!	(( PAU_RS20645 or PAU_RS08265 ) and PAU_RS08245 )	-1.07638
8MNAMC	0	0	#DIV/0!	(( PAU_RS20645 or PAU_RS08265 ) and PAU_RS08245 )	-1.07638
10MUAM	0	0	#DIV/0!	(( PAU_RS20645 or PAU_RS08265 ) and PAU_RS08245 )	-1.07638
FPGFTm	0	0	#DIV/0!	( PAU_RS21520 or PAU_RS08585 )	1.76834
GK1	14.0241	15.9071	1.13427	( PAU_RS22350 or PAU_RS01045 )	-0.453851
DGK1	-79.1093	-85.4656	1.08035	( PAU_RS22350 or PAU_RS01045 )	-0.453851
FRUpts	0	0	#DIV/0!	( PAU_RS06810 and PAU_RS06805 and PAU_RS18250 )	-1.05863
ARGDC	0	0.143005	#DIV/0!	( PAU_RS06445 or PAU_RS05335 or PAU_RS10670 )	1.05819
SALCpts	0	0	#DIV/0!	( PAU_RS06810 and ( PAU_RS02705 or PAU_RS02715 ) and PAU_RS02715 and ( PAU_RS02705 or PAU_RS02715 ) and PAU_RS06805 )	-1.05863
MNLpts	0	0	#DIV/0!	( PAU_RS06810 and PAU_RS06805 )	-1.05863
TCHPROPOLOR	0	0	#DIV/0!	( PAU_RS09815 or PAU_RS14030 )	3.01567
ALPHONADOR	0	0	#DIV/0!	( PAU_RS09815 or PAU_RS14030 )	3.01567
PHPROPOLMCAROR	0	0	#DIV/0!	( PAU_RS09815 or PAU_RS14030 )	3.01567
CHOBETALD	0	0	#DIV/0!	( PAU_RS09815 or PAU_RS14030 )	3.01567
PRIMALC	0	0	#DIV/0!	( PAU_RS09815 or PAU_RS14030 )	3.01567
SECALC	0	0	#DIV/0!	( PAU_RS09815 or PAU_RS14030 )	3.01567
THD2	406.483	278.646	0.685506	( PAU_RS11560 or PAU_RS21075 or PAU_RS11565 )	1.32216
ACGApts	0	0	#DIV/0!	( PAU_RS15165 and PAU_RS06805 )	-0.492378
GLYCK	0	0	#DIV/0!	( PAU_RS18465 or PAU_RS09370 )	0.187133
ADSS	0	0	#DIV/0!	( PAU_RS20230 or PAU_RS03660 )	1.23266
UPP3S	0.419282	0.419282	1	( PAU_RS20485 or PAU_RS06040 )	-0.278676
PHETA1	0	0	#DIV/0!	( PAU_RS20690 or PAU_RS19410 or PAU_RS13445 or PAU_RS03040 or PAU_RS14000 )	1.26327
ASPK	3.3866	3.3866	1	( PAU_RS21135 or PAU_RS02630 or PAU_RS19520 )	0.241
BENDICBXOR	0	0	#DIV/0!	( peg1473 or PAU_RS06580 )	0.223786
RETINOLACACT	0	0	#DIV/0!	( peg1659 or PAU_RS07390 )	0.162907
CRETINOLPMTACT	0	0	#DIV/0!	( peg1659 or PAU_RS07390 )	0.162907
TRETINOLPMTACT	0	0	#DIV/0!	( peg1659 or PAU_RS07390 )	0.162907
GUAD	0	0	#DIV/0!	( peg1922 or peg1921 or PAU_RS10400 )	0.329879
DADA	0	0	#DIV/0!	( peg1922 or peg1921 or PAU_RS10400 )	0.329879
AKGDH	676.45	228.791	0.338222	( PAU_RS14540 or PAU_RS14535 or ( PAU_RS14540 and PAU_RS14535 and PAU_RS05585 ))	-0.724389
RBFSb	0.419282	0.419283	1	( peg396 or PAU_RS19840 or peg2536 or PAU_RS19050 or PAU_RS09280 or PAU_RS14540 or peg2515 or PAU_RS08325 or PAU_RS04875 or PAU_RS17250 )	1.33022
ASPT	0	0	#DIV/0!	( peg4187 or PAU_RS18635 )	1.55666
LCGH	0	0	#DIV/0!	peg4355	-1
G1PTT	3.3866	3.3866	1	( peg4808 or PAU_RS20550 or PAU_RS20560 )	-1
UPPRT	0	0	#DIV/0!	( PAU_RS11435 or PAU_RS08595 )	2.52315
BTNC	899.576	899.576	1	(( PAU_RS18365 or PAU_RS10750 ) and PAU_RS21005 and PAU_RS18360 )	-0.638983
DDPA	0.419282	0.419282	1	( PAU_RS14375 or PAU_RS09160 or PAU_RS15835 or PAU_RS15840 )	2.07706
SBTpts	0	0	#DIV/0!	( PAU_RS11860 and PAU_RS06810 and PAU_RS06805 )	-1.05863
GALTpts	0	0	#DIV/0!	( PAU_RS06805 and PAU_RS06810 )	-1.05863
FDH2	0	0	#DIV/0!	(( peg4873 or PAU_RS03685 ) and ( PAU_RS21825 or PAU_RS21830 or PAU_RS21820 ) and ( PAU_RS03690 or peg4874 ))	-1
HYD1	0	0	#DIV/0!	( PAU_RS14505 or PAU_RS12290 or PAU_RS04300 )	2.49463
RNATRANS	135.406	135.406	1	( PAU_RS01730 and PAU_RS17585 and PAU_RS06365 and PAU_RS21870 and PAU_RS19980 and PAU_RS07005 and PAU_RS20825 and PAU_RS01735 )	-1.44746
DNAREP	135.406	135.406	1	( PAU_RS16800 and PAU_RS21145 and PAU_RS15610 and PAU_RS00020 and PAU_RS00005 and PAU_RS10020 and PAU_RS22460 and PAU_RS00010 and PAU_RS07585 and PAU_RS19380 and PAU_RS03260 and PAU_RS08285 )	-1.1338
PROPCOALIG	900.763	954.594	1.05976	PAU_RS06045	-0.58402
PHEt2r	20.9229	20.9229	1	PAU_RS08465	-0.364674
Znabc	0.419282	0.419282	1	PAU_RS11895	-0.205609
IG3PS_1	0	0	#DIV/0!	PAU_RS14020	0.0504083
ASAD	3.3866	3.3866	1	PAU_RS00025	-0.748735
UAGDP	13.5464	13.5464	1	PAU_RS00150	-0.406328
G1PACT	13.5464	13.5464	1	PAU_RS00150	-0.406328
ATPS4r	1000	1000	1	( PAU_RS00180 and PAU_RS00160 and PAU_RS00185 and PAU_RS00190 and PAU_RS00165 and PAU_RS00195 and PAU_RS00155 and PAU_RS00175 )	-0.159919
SHKK	0.419282	0.419282	1	( PAU_RS00355 or PAU_RS15950 )	-0.46667
PPTGS	3.3866	3.3866	1	( PAU_RS00380 or PAU_RS04030 )	-0.0603882
EDA	0	0	#DIV/0!	PAU_RS00630	-0.0806658
ABENZOR	0	0	#DIV/0!	( PAU_RS00930 or PAU_RS02355 or PAU_RS04450 )	2.22929
4HOXPACMON	0	0	#DIV/0!	( PAU_RS00930 or PAU_RS02355 or PAU_RS04450 )	2.22929
ATPNUCPT	0	0	#DIV/0!	( PAU_RS01045 or PAU_RS22350 )	-0.453851
ADCS	0	0	#DIV/0!	( PAU_RS01510 or PAU_RS09930 or PAU_RS08875 )	0.672258
MALTpts	0	0	#DIV/0!	( PAU_RS01805 or PAU_RS06805 )	-0.492378
MALTTRabc	0	0	#DIV/0!	( PAU_RS01805 or ( PAU_RS01810 and PAU_RS01820 and PAU_RS01825 and PAU_RS01805 and PAU_RS01815 ))	-2.70984
MALTabc	0	0	#DIV/0!	( PAU_RS01805 or PAU_RS01810 )	-2.51599
MALTHXabc	0	0	#DIV/0!	( PAU_RS01805 or PAU_RS01810 )	-2.51599
THZPSN	0	0	#DIV/0!	( PAU_RS01930 and PAU_RS06625 and PAU_RS01935 and PAU_RS01825 and PAU_RS01925 and PAU_RS01920 and ( PAU_RS00775 or PAU_RS20635 ))	-1.58106
IMPC	0	0	#DIV/0!	PAU_RS02005	-2.74078
AICART	0	0	#DIV/0!	PAU_RS02005	-2.74078
ALPHNH	0	0	#DIV/0!	PAU_RS02180	0.220171
BIUAHLUR	0	0	#DIV/0!	( PAU_RS02260 or PAU_RS20775 )	0.548177
BIUAHLALP	0	0	#DIV/0!	( PAU_RS02260 or PAU_RS20775 )	0.548177
RIB15PMUT	-105.048	-105.048	1	( PAU_RS02545 or PAU_RS18595 or PAU_RS10455 )	1.30501
PPM2	209.677	209.677	1	( PAU_RS02545 or PAU_RS18595 or PAU_RS10455 )	1.30501
TRPAS1	0	0	#DIV/0!	( PAU_RS02555 or PAU_RS17395 )	1.64568
CYSTS	275.654	275.654	1	PAU_RS02560	1.25605
RNMK	0	0	#DIV/0!	( PAU_RS02580 or PAU_RS02735 )	-0.278117
NMNAT	0.838563	0.838563	1	( PAU_RS02580 or PAU_RS15615 )	-0.278117
NEOXANS	0	0	#DIV/0!	( PAU_RS02610 or PAU_RS14370 )	-0.00677158
HSDy	654.033	1062.35	1.62431	( PAU_RS02630 or PAU_RS21135 )	0.241
AB6PGH	0	0.184706	#DIV/0!	( PAU_RS02700 or PAU_RS08610 )	0.0724039
S6PG	0	0	#DIV/0!	( PAU_RS02700 or PAU_RS08610 )	0.0724039
NAt3_1	-533.045	-648.476	1.21655	( PAU_RS02720 or PAU_RS14865 )	-0.331556
AFAT	0	0	#DIV/0!	PAU_RS02735	-0.52401
RBFK	0	0	#DIV/0!	PAU_RS02735	-0.52401
CBPS	0	0	#DIV/0!	( PAU_RS02770 and PAU_RS02765 )	-1.01325
NADTHREPDH	0.0524102	0.0231871	0.442416	PAU_RS02800	-0.944698
THMabc	0	0	#DIV/0!	( PAU_RS02840 and PAU_RS02845 and PAU_RS02835 )	-0.772141
CDEOXCTAUAHL	0	0	#DIV/0!	( PAU_RS02925 or PAU_RS08430 or PAU_RS20255 )	0.909013
THDPS	3.3866	3.3866	1	PAU_RS03170	-1.20352
URIDK2r	-356.851	-365.268	1.02359	( PAU_RS03195 or PAU_RS01045 or PAU_RS22350 )	-0.385163
UMPK	42.4309	50.8482	1.19838	( PAU_RS03195 or PAU_RS24515 or PAU_RS16780 or PAU_RS01045 or PAU_RS22350 )	1.92638
DASYN141	0	0	#DIV/0!	( PAU_RS03215 or PAU_RS21230 )	1.13777
DASYN180	5.76726	5.76726	1	( PAU_RS03215 or PAU_RS21230 )	1.13777
IHDECPCYTT	5.76726	5.76726	1	( PAU_RS03215 or PAU_RS21230 )	1.13777
AIHDECPCYT	5.76726	5.76726	1	( PAU_RS03215 or PAU_RS21230 )	1.13777
ITDECPCYTT	0	0	#DIV/0!	( PAU_RS03215 or PAU_RS21230 )	1.13777
IPDECPCYTT	0	0	#DIV/0!	( PAU_RS03215 or PAU_RS21230 )	1.13777
IHXDECPCYTT	0	0	#DIV/0!	( PAU_RS03215 or PAU_RS21230 )	1.13777
METDabc	0	0	#DIV/0!	( PAU_RS03310 and PAU_RS03305 and ( PAU_RS15120 or PAU_RS15110 ))	-0.49939
METSRabc	0	0	#DIV/0!	( PAU_RS03310 and PAU_RS03305 and ( PAU_RS15120 or PAU_RS15110 ))	-0.49939
SULR	10.73	10.73	1	( PAU_RS03385 and PAU_RS03380 )	1.3005
PAPSR	0	0	#DIV/0!	( PAU_RS03390 and PAU_RS20575 )	-1.90548
APSR	10.73	10.73	1	PAU_RS03390	1.59143
ADMETUPMETT	0.139761	0.139761	1	( PAU_RS03400 or PAU_RS07935 )	4.81806
ADMETPRMETT	0.139761	0.139761	1	( PAU_RS03400 or PAU_RS07935 )	4.81806
SADT2	0	0	#DIV/0!	( PAU_RS03405 and PAU_RS03410 )	1.78433
SADT	10.73	10.73	1	( PAU_RS03405 and PAU_RS03410 )	1.78433
GPAR	-17.2926	-10.2492	0.592695	( PAU_RS03950 or PAU_RS15970 )	-0.372118
XPPT	0	0	#DIV/0!	( PAU_RS03950 or PAU_RS15970 )	-0.372118
MOHMT	0	0	#DIV/0!	( PAU_RS03990 or PAU_RS02005 )	-0.375224
AHCYSNS	0	0	#DIV/0!	PAU_RS04080	-0.379207
MTAN	0	0	#DIV/0!	PAU_RS04080	-0.379207
GTPDPK	0	0	#DIV/0!	( PAU_RS04100 or PAU_RS01035 )	3.6235
CTPS1	0	0	#DIV/0!	( PAU_RS04140 or PAU_RS20170 or PAU_RS21090 )	1.43421
CTPS2	13.5575	13.5575	1	( PAU_RS04140 or PAU_RS20170 or PAU_RS21090 )	1.43421
ENO	1000	1000	1	( PAU_RS04145 or PAU_RS07515 )	0.639289
MI1PP	0	0	#DIV/0!	( PAU_RS04180 or PAU_RS06610 or PAU_RS10295 )	0.26637
MI3PP	0	0	#DIV/0!	( PAU_RS04180 or PAU_RS06610 or PAU_RS10295 )	0.26637
FBA	151.252	151.252	1	( PAU_RS04320 or PAU_RS08485 )	0.652202
FBA3	0	0	#DIV/0!	( PAU_RS04320 or PAU_RS08485 )	0.652202
ICHORS	0.419282	0.419282	1	PAU_RS04375	2.20409
ABENZNADPHOR	0	0	#DIV/0!	( PAU_RS04450 or PAU_RS00930 or PAU_RS02355 )	2.22929
3HPAOX	0	0	#DIV/0!	( PAU_RS04450 or PAU_RS00930 or PAU_RS02355 )	2.22929
DHPDO	0	0	#DIV/0!	PAU_RS04545	-0.586315
LYSt3r	-470.117	-942.353	2.00451	( PAU_RS04785 or PAU_RS01545 or PAU_RS07010 or PAU_RS10460 or PAU_RS02775 )	0.605104
NTD5	0	0	#DIV/0!	( PAU_RS04800 or PAU_RS17340 )	0.697906
NTD8	79.1093	85.4656	1.08035	( PAU_RS04800 or PAU_RS17340 )	0.697906
NTD6	73.9864	59.2126	0.800318	( PAU_RS04800 or PAU_RS17340 )	0.697906
NMNHYD	0	0	#DIV/0!	( PAU_RS04800 or PAU_RS17340 )	0.697906
NTD10	0	0	#DIV/0!	( PAU_RS04800 or PAU_RS17340 )	0.697906
NT5C	0	0	#DIV/0!	( PAU_RS04800 or PAU_RS17340 )	0.697906
CD2abc1	0	0	#DIV/0!	( PAU_RS04800 or PAU_RS17340 )	0.697906
Cut1	0	0	#DIV/0!	( PAU_RS04845 or PAU_RS18495 )	-0.230097
Cuabc	0	0	#DIV/0!	( PAU_RS04845 or PAU_RS18495 )	-0.230097
MTHFR3	0	0	#DIV/0!	PAU_RS04910	-0.524721
MTHFC	-224.411	-236.533	1.05401	PAU_RS04910	-0.524721
IPPMIb	62.3646	62.3646	1	( PAU_RS05360 or PAU_RS05365 or ( PAU_RS05360 and PAU_RS05365 ))	-0.268369
IPPMIa	-62.3646	-62.3646	1	( PAU_RS05360 or PAU_RS05365 or ( PAU_RS05360 and PAU_RS05365 ))	-0.268369
IPMD	0	0	#DIV/0!	PAU_RS05370	-0.0133534
IPPS	62.3646	62.3646	1	( PAU_RS05375 or PAU_RS16195 )	1.42302
FACOAL150_ISO	0	0	#DIV/0!	( PAU_RS05385 or PAU_RS11735 or PAU_RS19900 )	1.71671
FACOAL170_anteiso	0	0	#DIV/0!	( PAU_RS05385 or PAU_RS11735 or PAU_RS19900 )	1.71671
FACOAL180_2	4.92869	4.92869	1	( PAU_RS05385 or PAU_RS11735 or PAU_RS19900 )	1.71671
ACLS	73.3728	73.3728	1	(( PAU_RS05395 and PAU_RS05400 ) or ( PAU_RS20695 and PAU_RS20700 ))	-0.197249
GCCc	0	0	#DIV/0!	( PAU_RS05585 or ( PAU_RS05685 and PAU_RS05680 ) or PAU_RS05680 )	-0.750571
PDHcr	215.442	613.061	2.8456	PAU_RS05585	-0.758365
ACONTa	0	0	#DIV/0!	( PAU_RS05590 or PAU_RS10035 )	0.17694
ACONTb	0	0	#DIV/0!	( PAU_RS05590 or PAU_RS10035 )	0.17694
ABUTD	0	0	#DIV/0!	( PAU_RS05755 or PAU_RS00025 )	-0.748735
DADNK	0	0	#DIV/0!	PAU_RS06005	4.11975
MCITS	0	0	#DIV/0!	( PAU_RS06035 or PAU_RS02055 )	-0.218531
PRFGLYAGLUTAL	0	0	#DIV/0!	PAU_RS06455	-1.49392
GHMT2r	-98.0396	-85.9184	0.876365	( PAU_RS06585 or PAU_RS09045 )	-1.56577
TREpts	0	0	#DIV/0!	( PAU_RS06600 and PAU_RS06805 )	-0.492378
AHSERL4	-1000	-1000	1	( PAU_RS06670 or PAU_RS06815 )	1.53757
TSULabc	0	0	#DIV/0!	( PAU_RS06775 or PAU_RS06790 )	1.07766
GAMpts	0	0	#DIV/0!	( PAU_RS06805 and PAU_RS06810 )	-1.05863
SUCpts	0	0	#DIV/0!	( PAU_RS06805 and PAU_RS06810 and PAU_RS06800 and PAU_RS01560 )	-1.45765
ADMETACBXPT	0	0	#DIV/0!	( PAU_RS06815 or PAU_RS06670 or PAU_RS06795 )	1.53757
SULabc	0	0	#DIV/0!	( PAU_RS06820 or ( PAU_RS06780 and PAU_RS06775 and PAU_RS06790 and PAU_RS06785 ))	0.717384
ORNRACE	0	0	#DIV/0!	( PAU_RS06925 or PAU_RS19195 )	0.631981
HIBDm	0	0	#DIV/0!	( PAU_RS06925 or PAU_RS19195 )	0.631981
ECOAH12	0	0	#DIV/0!	( PAU_RS06925 or PAU_RS19195 )	0.631981
ECOAH7	11.5345	11.5345	1	( PAU_RS06925 or PAU_RS19195 )	0.631981
ECOAH3	-4.24328e-07	-1.51962e-05	35.8125	( PAU_RS06925 or PAU_RS19195 )	0.631981
TRIHOCCOAOR	0	0	#DIV/0!	( PAU_RS06925 or PAU_RS19195 )	0.631981
EMMALCOAHL	0	0	#DIV/0!	( PAU_RS06925 or PAU_RS19195 )	0.631981
HOOPC6COAOR	0	0	#DIV/0!	( PAU_RS06925 or PAU_RS19195 )	0.631981
IZPN_1	0	0	#DIV/0!	( PAU_RS06940 or PAU_RS01835 )	0.850871
FGLU	0	0	#DIV/0!	( PAU_RS06945 or PAU_RS02005 )	-0.473912
THFGLUS	0	0	#DIV/0!	PAU_RS07100	0.149722
10FTHFGLULL	0	0	#DIV/0!	PAU_RS07100	0.149722
DHFS	0	0	#DIV/0!	PAU_RS07100	0.149722
GLUPRT	0	0	#DIV/0!	( PAU_RS07115 or PAU_RS09925 )	0.424672
SGDS	0	0	#DIV/0!	PAU_RS07345	-0.844964
NADH6	0	0	#DIV/0!	( PAU_RS07440 and PAU_RS07435 and PAU_RS07455 and PAU_RS07465 and PAU_RS07450 and PAU_RS07475 and PAU_RS07460 and PAU_RS07425 and PAU_RS07445 and PAU_RS07470 and PAU_RS07480 and PAU_RS07485 and PAU_RS07430 )	-0.735659
RNDR1	74.2798	61.3819	0.826361	( PAU_RS07570 or ( PAU_RS15685 and PAU_RS15695 and PAU_RS15690 ) or PAU_RS07575 or ( PAU_RS07575 and PAU_RS07570 and PAU_RS20575 ))	-0.536561
RNDR3	0	0	#DIV/0!	( PAU_RS07570 or ( PAU_RS15685 and PAU_RS15695 and PAU_RS15690 ) or PAU_RS07575 or ( PAU_RS15695 and PAU_RS15690 and PAU_RS15700 ))	-0.536561
RNDR2	13.2	5.0434	0.382076	( PAU_RS07570 or ( PAU_RS15685 and PAU_RS15695 and PAU_RS15690 ) or PAU_RS07575 or ( PAU_RS07575 and PAU_RS07570 and PAU_RS20575 ))	-0.536561
RNDR4	188.477	190.203	1.00916	( PAU_RS07570 or ( PAU_RS15685 and PAU_RS15695 and PAU_RS15690 ) or PAU_RS07575 or ( PAU_RS15695 and PAU_RS15690 and PAU_RS15700 ))	-0.536561
ETHAAL	0	0	#DIV/0!	( PAU_RS07925 or PAU_RS07920 or PAU_RS08390 )	1.23762
ATPCOBADT	0.419282	0.419282	1	( PAU_RS07955 or PAU_RS09990 )	2.94267
6MOAMCA	0	0	#DIV/0!	( PAU_RS08245 and ( PAU_RS08265 or PAU_RS20645 ))	-1.07638
8MDAM	0	0	#DIV/0!	( PAU_RS08245 and ( PAU_RS08265 or PAU_RS20645 ))	-1.07638
MTDACP	11.5345	11.5345	1	( PAU_RS08245 and ( PAU_RS08265 or PAU_RS20645 ))	-1.07638
3METHMCAC	11.5345	11.5345	1	( PAU_RS08245 and ( PAU_RS08265 or PAU_RS20645 ))	-1.07638
7MOACA	11.5345	11.5345	1	( PAU_RS08245 and ( PAU_RS08265 or PAU_RS20645 ))	-1.07638
9MDAM	11.5345	11.5345	1	( PAU_RS08245 and ( PAU_RS08265 or PAU_RS20645 ))	-1.07638
11MDAMCA	11.5345	11.5345	1	( PAU_RS08245 and ( PAU_RS08265 or PAU_RS20645 ))	-1.07638
13MTDAM	11.5345	11.5345	1	( PAU_RS08245 and ( PAU_RS08265 or PAU_RS20645 ))	-1.07638
12MTACPM	0	0	#DIV/0!	( PAU_RS08245 and ( PAU_RS08265 or PAU_RS20645 ))	-1.07638
4M3OHAT	0	0	#DIV/0!	( PAU_RS08245 and ( PAU_RS08265 or PAU_RS20645 ))	-1.07638
10MDOD	11.5345	11.5345	1	( PAU_RS08245 and ( PAU_RS08265 or PAU_RS20645 ))	-1.07638
ISOGL3P	0	0	#DIV/0!	( PAU_RS08245 and ( PAU_RS08265 or PAU_RS20645 ))	-1.07638
6MHACPA	0	0	#DIV/0!	( PAU_RS08245 and ( PAU_RS08265 or PAU_RS20645 ))	-1.07638
ADSL1r	0	0	#DIV/0!	PAU_RS08390	-0.511397
ADSL2r	0	0	#DIV/0!	PAU_RS08390	-0.511397
TAUCHOAHL	0	0	#DIV/0!	( PAU_RS08430 or PAU_RS02925 or PAU_RS20255 )	0.909013
THFAT	0	0	#DIV/0!	( PAU_RS08585 or PAU_RS21520 )	1.76834
PRFGCL	0	0	#DIV/0!	PAU_RS08590	-2.48415
TPRDCOAS	0	0	#DIV/0!	( PAU_RS08595 or PAU_RS11435 )	2.52315
PRASCSi	0	0	#DIV/0!	( PAU_RS08670 or PAU_RS08590 )	-1.71552
MANpts	0	0	#DIV/0!	( PAU_RS08850 or ( PAU_RS06810 and PAU_RS08860 and PAU_RS06805 and PAU_RS08855 and PAU_RS08860 ))	-1.00048
SERD_L	0	36.3041	#DIV/0!	PAU_RS08865	0.526067
MNabc	0.419282	0.419282	1	( PAU_RS08965 and PAU_RS08975 and PAU_RS08980 and PAU_RS08970 )	-0.465396
CBL1abc	0	0	#DIV/0!	( PAU_RS09030 and PAU_RS04075 and PAU_RS09025 and PAU_RS21020 )	-1.2385
SPODM	0	0	#DIV/0!	( PAU_RS09315 or PAU_RS00310 )	-0.271156
PYDXK	0	0	#DIV/0!	( PAU_RS09370 or PAU_RS02635 )	0.187133
PYDXNK	0	0	#DIV/0!	( PAU_RS09370 or PAU_RS02635 )	0.187133
PYDAMK	0	0	#DIV/0!	( PAU_RS09370 or PAU_RS02635 )	0.187133
MGt5	-0.419282	-0.419282	1	( PAU_RS09480 or PAU_RS24110 )	0.900807
COBALTt5	-0.419282	-0.419282	1	( PAU_RS09480 or PAU_RS24110 )	0.900807
ALAR	1000	1000	1	( PAU_RS09525 or PAU_RS19410 )	1.73845
E4PD	0.419282	0.419282	1	( PAU_RS09540 or PAU_RS04310 )	-0.609578
34DHOXPEGOX	0	0	#DIV/0!	( PAU_RS09815 or PAU_RS14030 or PAU_RS19365 )	3.01567
CHOLD	0	0	#DIV/0!	( PAU_RS09815 or PAU_RS16745 )	3.01567
RDH1	0	0	#DIV/0!	( PAU_RS09815 or PAU_RS14030 )	3.01567
PRAI	0	0	#DIV/0!	( PAU_RS09920 or PAU_RS16165 )	0.891598
CYRDAAT	0	0	#DIV/0!	( PAU_RS09990 or PAU_RS07955 )	2.94267
ACONT	0	0	#DIV/0!	( PAU_RS10035 and PAU_RS05590 )	-0.142169
GTPDH	0.419282	0.419282	1	( PAU_RS10040 or PAU_RS11320 )	1.47482
CRTNIH	0	0	#DIV/0!	( PAU_RS10040 or PAU_RS11320 )	1.47482
AMPDA	0	0	#DIV/0!	( PAU_RS10105 or PAU_RS16040 )	0.723332
MI4PP	0	0	#DIV/0!	( PAU_RS10295 or PAU_RS06610 or PAU_RS04180 )	0.26637
1PY4h3cAH	15.8713	0	0	( PAU_RS10385 or PAU_RS17250 )	1.22348
ADA	0	0	#DIV/0!	( PAU_RS10400 or peg1921 or peg1922 )	0.329879
LYSAM	0	0	#DIV/0!	( PAU_RS10455 or PAU_RS21110 )	1.30501
HDC	0	0	#DIV/0!	( PAU_RS10670 or PAU_RS21110 )	1.05819
RMVLNOR	0	0	#DIV/0!	( PAU_RS10745 or PAU_RS19885 )	1.33524
TYRt2r	16.3404	16.3404	1	( PAU_RS11240 or PAU_RS07545 )	0.415541
CINNDO	0	0	#DIV/0!	( PAU_RS11375 or PAU_RS11370 )	0.781637
PHPROPOR	0	0	#DIV/0!	( PAU_RS11375 or PAU_RS11370 or ( PAU_RS11365 and PAU_RS11350 ))	0.781637
METAT	1.25785	1.25785	1	( PAU_RS11540 or PAU_RS05330 )	3.49892
MI1PS	0	0	#DIV/0!	( PAU_RS11555 or PAU_RS10285 )	2.36301
HMR_3859	0	0	#DIV/0!	( PAU_RS11680 or PAU_RS08190 )	1.34969
LDH_D2	0	0	#DIV/0!	( PAU_RS11680 or PAU_RS08190 )	1.34969
FACOAL140_ISO	0	0	#DIV/0!	( PAU_RS11735 or PAU_RS05385 or PAU_RS19900 )	1.71671
PYK	231.529	243.059	1.0498	( PAU_RS11850 or PAU_RS09260 )	-0.327862
GLYCLTDy	0	0	#DIV/0!	PAU_RS12090	-0.507312
HPYRRy	0	0	#DIV/0!	PAU_RS12090	-0.507312
HPYRRx	0	0	#DIV/0!	PAU_RS12090	-0.507312
GLYt2r	-1000	-1000	1	( PAU_RS12585 or PAU_RS07350 )	0.730742
DSERt2	0	0	#DIV/0!	( PAU_RS12585 or PAU_RS07350 )	0.730742
MOD	0	0	#DIV/0!	PAU_RS12945	-0.31633
LA2METHPTPPMETP	0	0	#DIV/0!	PAU_RS12945	-0.31633
MOD_4mop	61.7726	11.7323	0.189927	PAU_RS12945	-0.31633
LA3METHPTPPMETB	61.7726	11.7323	0.189927	PAU_RS12945	-0.31633
MOD_3mop	0	0	#DIV/0!	PAU_RS12945	-0.31633
LA2METHPTPPMETB	0	0	#DIV/0!	PAU_RS12945	-0.31633
DHORTS	0	0	#DIV/0!	( PAU_RS13085 or PAU_RS06940 )	-0.600548
D5KGK	0	0	#DIV/0!	( PAU_RS13175 and PAU_RS13165 )	-0.845814
TYRTA	0	0	#DIV/0!	( PAU_RS13445 or PAU_RS19410 or PAU_RS14000 or PAU_RS03040 )	1.26327
KDOCT2	10.1598	10.1598	1	( PAU_RS13700 or PAU_RS21230 or PAU_RS03215 )	1.13777
ITCY	0	0	#DIV/0!	( PAU_RS13765 or PAU_RS03500 )	-0.156897
PFL	0	0	#DIV/0!	( PAU_RS13805 or PAU_RS13810 )	4.05552
ARGabc	33.8236	33.8236	1	( PAU_RS13915 or PAU_RS13905 or PAU_RS13920 )	0.170218
LHISO	0	0	#DIV/0!	PAU_RS13995	-0.188144
LHIST	0	0	#DIV/0!	PAU_RS13995	-0.188144
IGPDH	0	0	#DIV/0!	( PAU_RS14005 or PAU_RS02560 )	1.25605
PRMICI	0	0	#DIV/0!	( PAU_RS14015 or PAU_RS03675 )	1.30013
PRATPP	0	0	#DIV/0!	PAU_RS14025	0.0722434
r04805	0	0	#DIV/0!	( PAU_RS14030 or PAU_RS09815 )	3.01567
CCPROPOLOR	0	0	#DIV/0!	( PAU_RS14030 or PAU_RS09815 )	3.01567
HMNAPOR	0	0	#DIV/0!	( PAU_RS14030 or PAU_RS09815 )	3.01567
NAPMETHOR	0	0	#DIV/0!	( PAU_RS14030 or PAU_RS09815 )	3.01567
TRICETHOR	0	0	#DIV/0!	( PAU_RS14030 or PAU_RS09815 )	3.01567
HPTETHOXONOR	0	0	#DIV/0!	( PAU_RS14030 or PAU_RS09815 )	3.01567
CYTDK1	0	0	#DIV/0!	( PAU_RS14075 or PAU_RS03500 )	-0.156897
UTCY	0	0	#DIV/0!	( PAU_RS14075 or PAU_RS03500 )	-0.156897
CYTDK2	0	0	#DIV/0!	( PAU_RS14075 or PAU_RS03500 )	-0.156897
URIK2	28.9919	32.2922	1.11383	( PAU_RS14075 or PAU_RS03500 )	-0.156897
URIK3	6.6658	11.7828	1.76765	( PAU_RS14075 or PAU_RS03500 )	-0.156897
URIK1	0	0	#DIV/0!	( PAU_RS14075 or PAU_RS03500 )	-0.156897
CYTD	0	0	#DIV/0!	( PAU_RS14100 or PAU_RS04910 )	0.159269
DCYTD	0	0	#DIV/0!	( PAU_RS14100 or PAU_RS04910 )	0.159269
PGM	-1000	-1000	1	( PAU_RS14370 or PAU_RS02610 )	-0.00677158
VIOXNEOXISO	0	0	#DIV/0!	( PAU_RS14370 or PAU_RS02610 )	-0.00677158
SUCOAS	-826.733	-826.733	1	( PAU_RS14525 and PAU_RS14530 )	-1.02811
FRD7	502.73	385.303	0.766422	( PAU_RS14550 or ( PAU_RS18565 and PAU_RS14560 and PAU_RS18575 and PAU_RS18580 and PAU_RS14555 and PAU_RS18590 and PAU_RS18585 ) or ( PAU_RS14545 and PAU_RS14550 ))	-0.358856
FRD2	0	0	#DIV/0!	( PAU_RS14550 or ( PAU_RS18565 and PAU_RS14560 and PAU_RS18575 and PAU_RS18580 and PAU_RS14555 and PAU_RS18590 and PAU_RS18585 ) or ( PAU_RS14545 and PAU_RS14550 ))	-0.358856
FRD3	0.419282	0.419282	1	( PAU_RS14550 or ( PAU_RS18565 and PAU_RS14560 and PAU_RS18575 and PAU_RS18580 and PAU_RS14555 and PAU_RS18590 and PAU_RS18585 ) or ( PAU_RS14545 and PAU_RS14550 ))	-0.358856
SUCD1	-327.809	-445.236	1.35822	( PAU_RS14560 or PAU_RS14555 or ( PAU_RS14560 and PAU_RS14550 and PAU_RS14545 ) or ( PAU_RS18580 and PAU_RS18565 and PAU_RS18575 ))	0.138004
CS	0	0	#DIV/0!	( PAU_RS14565 or PAU_RS16195 or PAU_RS05375 )	1.42302
Kabc	0.419282	0.419282	1	( PAU_RS14615 or PAU_RS14610 or PAU_RS14620 )	1.74569
NNATr	0	0	#DIV/0!	PAU_RS15615	-1.19026
PROTBIOSYN	135.406	135.406	1	( PAU_RS15860 and PAU_RS20890 and PAU_RS20945 and ( PAU_RS00135 or PAU_RS21140 ) and PAU_RS09005 and PAU_RS20895 and PAU_RS15600 and PAU_RS20045 and PAU_RS19770 and PAU_RS11930 and PAU_RS01680 and PAU_RS18100 and peg4539 and PAU_RS15845 and PAU_RS20885 and PAU_RS18105 and ( PAU_RS22505 or PAU_RS20845 ) and PAU_RS20835 and PAU_RS20830 and PAU_RS15925 and PAU_RS20840 and PAU_RS20935 and PAU_RS13430…	-1.49126
DAPDC	2.90537e-08	0	0	( PAU_RS16205 or PAU_RS03115 )	1.46457
ORNDC	0.419282	0.276276	0.658928	( PAU_RS16205 or PAU_RS03115 )	1.46457
GLUN	281.453	441.2	1.56758	( PAU_RS16300 or PAU_RS06480 )	-0.30129
DADK	-73.9864	-59.2126	0.800318	( PAU_RS16780 or PAU_RS24515 )	1.92638
CYTBD2	0.419282	0.178623	0.426021	( PAU_RS16970 or PAU_RS12290 or PAU_RS04300 or PAU_RS14505 or PAU_RS16980 or PAU_RS12295 or PAU_RS14500 or PAU_RS04305 or PAU_RS16985 or PAU_RS16975 )	3.2958
CYTBO3	677.65	325.61	0.480499	(( PAU_RS16970 or PAU_RS16980 or PAU_RS16985 or PAU_RS16975 or PAU_RS14500 or PAU_RS04305 or PAU_RS12295 ) and ( PAU_RS14505 and PAU_RS14560 and PAU_RS16975 and PAU_RS16980 and PAU_RS16990 and PAU_RS16985 ))	-0.602432
DPR	0	0	#DIV/0!	PAU_RS17005	-0.019632
DMATT	3.80588	3.80588	1	( PAU_RS17025 and PAU_RS20055 and PAU_RS17030 )	-0.395148
ALKP	0	0	#DIV/0!	( PAU_RS17095 or PAU_RS02365 )	1.34408
4NPHPP	0	0	#DIV/0!	( PAU_RS17095 or PAU_RS02365 )	1.34408
AKP1	0	0	#DIV/0!	( PAU_RS17095 or PAU_RS02365 )	1.34408
DHPAH	0.419282	0.419282	1	PAU_RS17250	1.22348
APRAUR	0.419282	0.419282	1	PAU_RS17250	1.22348
NTD7	0	0	#DIV/0!	( PAU_RS17340 or PAU_RS04800 )	0.697906
NTD4	0	0	#DIV/0!	( PAU_RS17340 or PAU_RS04800 )	0.697906
NTD2	0	0	#DIV/0!	( PAU_RS17340 or PAU_RS04800 )	0.697906
NTD11	0	0	#DIV/0!	( PAU_RS17340 or PAU_RS04800 )	0.697906
NTD9	0	0	#DIV/0!	( PAU_RS17340 or PAU_RS04800 )	0.697906
NTD3	0	0	#DIV/0!	( PAU_RS17340 or PAU_RS04800 )	0.697906
FBPPH	0	0	#DIV/0!	( PAU_RS17340 or PAU_RS04800 )	0.697906
DB4PS	0.838563	0.838563	1	( PAU_RS17475 and ( PAU_RS10040 or PAU_RS11320 ))	-0.521354
GLUSy	408.983	228.169	0.557894	( PAU_RS18085 and PAU_RS18090 )	-0.761526
UAGCVT	3.3866	3.3866	1	( PAU_RS18165 or PAU_RS03130 )	1.42316
LARGG3P	0	0	#DIV/0!	( PAU_RS18165 or PAU_RS03130 )	1.42316
HG2abcpp	0	0	#DIV/0!	( PAU_RS18495 or PAU_RS04845 )	-0.230097
PB2abcpp	0	0	#DIV/0!	( PAU_RS18495 or PAU_RS04845 )	-0.230097
GLYCDx	0	0	#DIV/0!	PAU_RS18520	-0.629734
PSP_L	0	0	#DIV/0!	( PAU_RS18670 or PAU_RS02570 or PAU_RS01965 )	-0.395812
MIHKPP	0	0	#DIV/0!	( PAU_RS18670 or PAU_RS02570 or PAU_RS01965 )	-0.395812
ACACT6r	-3.49299e-07	-1.51962e-05	43.5049	( PAU_RS18680 or PAU_RS06920 or PAU_RS19200 )	0.715906
MACCOAT	0	0	#DIV/0!	( PAU_RS18680 or PAU_RS06920 or PAU_RS19200 )	0.715906
ACACT7r	11.5345	11.5345	1	( PAU_RS18680 or PAU_RS06920 or PAU_RS19200 )	0.715906
ACACT5r_1	-3.49299e-07	-1.51962e-05	43.5049	( PAU_RS18680 or PAU_RS06920 or PAU_RS19200 )	0.715906
ACACT3r	-4.24328e-07	-1.51962e-05	35.8125	( PAU_RS18680 or PAU_RS06920 or PAU_RS19200 )	0.715906
GNK	0	0	#DIV/0!	PAU_RS19145	-0.116267
LYSRC	0	0	#DIV/0!	( PAU_RS19195 or PAU_RS06925 )	0.631981
ARGR	0	0	#DIV/0!	( PAU_RS19195 or PAU_RS06925 )	0.631981
HACDp	0	0	#DIV/0!	( PAU_RS19195 or PAU_RS06925 )	0.631981
HOOPC4COAOR	0	0	#DIV/0!	( PAU_RS19195 or PAU_RS06925 )	0.631981
HOACOAOR	0	0	#DIV/0!	( PAU_RS19195 or PAU_RS06925 )	0.631981
ECOAH1_1	-4.24328e-07	-1.51962e-05	35.8125	( PAU_RS19195 or PAU_RS06925 )	0.631981
HPHL	0	0	#DIV/0!	( PAU_RS19195 or PAU_RS06925 )	0.631981
ECOAH5_1	-3.49299e-07	-1.51962e-05	43.5049	( PAU_RS19195 or PAU_RS06925 )	0.631981
ECOAH9ir	0	0	#DIV/0!	( PAU_RS19195 or PAU_RS06925 )	0.631981
ECOAH6	-3.49299e-07	-1.51962e-05	43.5049	( PAU_RS19195 or PAU_RS06925 )	0.631981
ECOAH4	-3.49299e-07	-1.51962e-05	43.5049	( PAU_RS19195 or PAU_RS06925 )	0.631981
TETHOCCOAOR	0	0	#DIV/0!	( PAU_RS19195 or PAU_RS06925 )	0.631981
HOOPC8COAOR	0	0	#DIV/0!	( PAU_RS19195 or PAU_RS06925 )	0.631981
HOMHENCOAOR	0	0	#DIV/0!	( PAU_RS19195 or PAU_RS06925 )	0.631981
ACACT4r	-3.49299e-07	-1.51962e-05	43.5049	( PAU_RS19200 or PAU_RS06920 or PAU_RS18680 )	0.715906
LAROOXGLUTAT	0	0	#DIV/0!	( PAU_RS19410 or PAU_RS07325 )	-0.652224
PHAALDHL	0	0	#DIV/0!	( PAU_RS19410 or PAU_RS09525 )	1.73845
LDH_L	0	0	#DIV/0!	PAU_RS19465	2.05769
FE3DCITabc	0	0	#DIV/0!	( PAU_RS19555 and PAU_RS19565 )	-2.69843
FEDCabc	0	0	#DIV/0!	( PAU_RS19555 or PAU_RS19565 or PAU_RS19570 )	-1.10126
ASPCT	0	0	#DIV/0!	( PAU_RS19830 or PAU_RS19845 )	1.02447
FACOAL150_anteiso	0	0	#DIV/0!	( PAU_RS19900 or PAU_RS05385 or PAU_RS11735 )	1.71671
FACOAL181	0	0	#DIV/0!	( PAU_RS19900 or PAU_RS05385 or PAU_RS11735 )	1.71671
FACOAL161	0	0	#DIV/0!	( PAU_RS19900 or PAU_RS05385 or PAU_RS11735 )	1.71671
FACOAL160	0	0	#DIV/0!	( PAU_RS19900 or PAU_RS05385 or PAU_RS11735 )	1.71671
FACOAL160_ISO	0	0	#DIV/0!	( PAU_RS19900 or PAU_RS05385 or PAU_RS11735 )	1.71671
FACOAL170_ISO	0	0	#DIV/0!	( PAU_RS19900 or PAU_RS05385 or PAU_RS11735 )	1.71671
ACCOALIG	0	0	#DIV/0!	( PAU_RS19900 or PAU_RS05385 or PAU_RS11735 )	1.71671
ABENZAHDHTMTRANS	0	0	#DIV/0!	( PAU_RS20010 or PAU_RS13770 )	-0.369595
FOLD3_1	0	0	#DIV/0!	( PAU_RS20010 or PAU_RS13770 )	-0.369595
BFBP	0	0	#DIV/0!	( PAU_RS20090 or PAU_RS14005 )	0.80275
HMR_1834	0	0	#DIV/0!	( PAU_RS20255 or PAU_RS02925 or PAU_RS08430 )	0.909013
TAUDEOXCHOAHL	0	0	#DIV/0!	( PAU_RS20255 or PAU_RS02925 or PAU_RS08430 )	0.909013
GLYDEOXCAHL	0	0	#DIV/0!	( PAU_RS20255 or PAU_RS02925 or PAU_RS08430 )	0.909013
GLYCAHL	0	0	#DIV/0!	( PAU_RS20255 or PAU_RS02925 or PAU_RS08430 )	0.909013
ADNCYC	0	0	#DIV/0!	PAU_RS20465	-0.374363
TSULR3e	1000	1000	1	( PAU_RS20635 or PAU_RS01775 or PAU_RS00775 )	2.11466
PNTK	0	0	#DIV/0!	PAU_RS20980	-0.227979
GLUR	3.3866	3.3866	1	( PAU_RS21015 or PAU_RS20450 )	-0.31827
NADTRHD	0	0	#DIV/0!	( PAU_RS21075 or PAU_RS11560 )	1.32216
ARGSS	0	0	#DIV/0!	( PAU_RS21090 or PAU_RS20170 )	1.43421
PFK_3	0	0	#DIV/0!	( PAU_RS21225 or PAU_RS06005 )	4.11975
PFK26_1	0	0	#DIV/0!	( PAU_RS21225 or PAU_RS06005 )	4.11975
DASYN120	0	0	#DIV/0!	( PAU_RS21230 or PAU_RS03215 )	1.13777
DASYN140	0	0	#DIV/0!	( PAU_RS21230 or PAU_RS03215 )	1.13777
DASYN160	0	0	#DIV/0!	( PAU_RS21230 or PAU_RS03215 )	1.13777
DASYN161	0	0	#DIV/0!	( PAU_RS21230 or PAU_RS03215 )	1.13777
DASYN181	0	0	#DIV/0!	( PAU_RS21230 or PAU_RS03215 )	1.13777
AIPDECPCYTT	0	0	#DIV/0!	( PAU_RS21230 or PAU_RS03215 )	1.13777
GLYCL	0	0	#DIV/0!	( PAU_RS21520 or PAU_RS08585 )	1.76834
FGFTm	0	0	#DIV/0!	( PAU_RS21520 or PAU_RS08585 )	1.76834
SERAT	-1000	-1000	1	( PAU_RS21540 or PAU_RS21600 )	-0.244567
UAG4E	0	0	#DIV/0!	( PAU_RS21575 or PAU_RS21590 )	-0.478671
UDPG4E	652.95	652.95	1	( PAU_RS21575 or PAU_RS21590 )	-0.478671
UDPGLUEPI	0	0	#DIV/0!	( PAU_RS21575 or PAU_RS21590 )	-0.478671
G3PD1ir	-354.739	-401.413	1.13157	PAU_RS21605	-1.40161
G3PD2	953.327	1000	1.04896	PAU_RS21605	-1.40161
THRD	538.129	339.106	0.630157	PAU_RS21630	-0.528937
HEPT2	3.3866	3.3866	1	( PAU_RS21710 or PAU_RS21645 or PAU_RS07715 )	1.66438
PPCDC	0	0	#DIV/0!	PAU_RS21735	-0.434611
DUTPDP	0	0	#DIV/0!	( PAU_RS21740 or PAU_RS17555 )	0.0422705
ORPT	0	0	#DIV/0!	( PAU_RS21750 or PAU_RS07115 )	-0.769706
GK2	86.428	90.9014	1.05176	( PAU_RS22350 or PAU_RS01045 )	-0.453851
ADK1	-44.9295	39.1718	-0.871851	( PAU_RS24515 or PAU_RS16780 )	1.92638
ADK2	0.419282	1.22686	2.9261	( PAU_RS24515 or PAU_RS16780 )	1.92638
3OXPROPOR	0	0	#DIV/0!	PAU_RS00025	-0.748735
SCALDOR	0	0	#DIV/0!	PAU_RS00025	-0.748735
RMANDOR	0	0	#DIV/0!	PAU_RS00025	-0.748735
DIHOPICNADOR	0	0	#DIV/0!	PAU_RS00025	-0.748735
DIHOPICNADPOR	0	0	#DIV/0!	PAU_RS00025	-0.748735
FORMALDOR	0	0	#DIV/0!	PAU_RS00025	-0.748735
FORMBENZOR	0	0	#DIV/0!	PAU_RS00025	-0.748735
HONAPALDOR	0	0	#DIV/0!	PAU_RS00025	-0.748735
CMIPROPHEXDH	0	0	#DIV/0!	PAU_RS00025	-0.748735
TMIPROPHEXDH	0	0	#DIV/0!	PAU_RS00025	-0.748735
MSCALDOR	0	0	#DIV/0!	PAU_RS00025	-0.748735
1NAPALDOR	0	0	#DIV/0!	PAU_RS00025	-0.748735
2NAPALDOR	0	0	#DIV/0!	PAU_RS00025	-0.748735
HMSCALDOR	0	0	#DIV/0!	PAU_RS00025	-0.748735
GGLUGBALDOR	0	0	#DIV/0!	PAU_RS00025	-0.748735
GGGABADr	0	0	#DIV/0!	PAU_RS00025	-0.748735
GEROR	0	0	#DIV/0!	PAU_RS00025	-0.748735
RCITALOR	0	0	#DIV/0!	PAU_RS00025	-0.748735
SCITALOR	0	0	#DIV/0!	PAU_RS00025	-0.748735
ALADDPOR	0	0	#DIV/0!	PAU_RS00025	-0.748735
DELADGHCINT	0	0	#DIV/0!	PAU_RS00150	-0.406328
PELADGHCINT	0	0	#DIV/0!	PAU_RS00150	-0.406328
CCPELADGHCINT	0	0	#DIV/0!	PAU_RS00150	-0.406328
CCDELADGHCINT	0	0	#DIV/0!	PAU_RS00150	-0.406328
CCCYADGHCINT	0	0	#DIV/0!	PAU_RS00150	-0.406328
CYADGHCINT	0	0	#DIV/0!	PAU_RS00150	-0.406328
ASNS2	0	0	#DIV/0!	PAU_RS00220	3.04472
ATPDR5PT	0	0	#DIV/0!	PAU_RS00255	1.12739
PFK26AMP	0	0	#DIV/0!	PAU_RS00255	1.12739
DRBK	0	0	#DIV/0!	PAU_RS00255	1.12739
PGLYCP	0	0	#DIV/0!	PAU_RS00330	-0.616006
METPTGLYCPH	0	0	#DIV/0!	PAU_RS00330	-0.616006
RPE	-152.191	-152.191	1	PAU_RS00335	-0.631637
ACERACE	0	0	#DIV/0!	PAU_RS00335	-0.631637
DHQS	0.419282	0.419282	1	PAU_RS00350	-0.456416
PPCK	0	0	#DIV/0!	PAU_RS00405	-0.33294
CYNL	0	0	#DIV/0!	PAU_RS00450	-0.347688
CARBMHL	0	0	#DIV/0!	PAU_RS00450	-0.347688
CBMD	0	0	#DIV/0!	PAU_RS00450	-0.347688
DICHPHOR	0	0	#DIV/0!	PAU_RS00455	-0.179853
CHPHOR	0	0	#DIV/0!	PAU_RS00455	-0.179853
PIt2r	725.396	220.385	0.303813	PAU_RS00480	-0.779615
PPItex	1000	946.169	0.946169	PAU_RS00480	-0.779615
GLUDy	-127.53	-76.1188	0.596872	PAU_RS00515	-0.4631
UDPGLCHL	0	0	#DIV/0!	PAU_RS00590	0.194782
MNNH	0	0	#DIV/0!	PAU_RS00590	0.194782
FUMt2r	-772.338	-913.604	1.18291	PAU_RS00600	0.861541
SUCCt2r	-1000	-1000	1	PAU_RS00600	0.861541
MANAO	0	0	#DIV/0!	PAU_RS00615	0.0695243
GUI1	0	0	#DIV/0!	PAU_RS00620	-0.316227
GUI2	0	0	#DIV/0!	PAU_RS00620	-0.316227
GLC1PG16BP	0	0	#DIV/0!	PAU_RS00625	-0.7766
GLC1PAG16BP	0	0	#DIV/0!	PAU_RS00625	-0.7766
G3PD	0	0	#DIV/0!	PAU_RS00660	1.05034
G3PD5	0	0	#DIV/0!	PAU_RS00660	1.05034
G3PD6	0	0	#DIV/0!	PAU_RS00660	1.05034
G3PD7	0	0	#DIV/0!	PAU_RS00660	1.05034
CYANST	0	0	#DIV/0!	PAU_RS00675	-1.06758
CPPPGO2	0	0	#DIV/0!	PAU_RS00855	0.655513
GLNS	0	0	#DIV/0!	PAU_RS00875	-1.31412
GLNSP2	0	0	#DIV/0!	PAU_RS00875	-1.31412
GLNSP1	0	0	#DIV/0!	PAU_RS00875	-1.31412
GLNSP3	0	0	#DIV/0!	PAU_RS00875	-1.31412
XANt2	0	0	#DIV/0!	PAU_RS00935	-2.86849
GLUt4	1000	1000	1	PAU_RS00940	1.02992
PPGPPDP	0	0	#DIV/0!	PAU_RS01035	3.6235
VPAMTr	-518.742	-518.742	1	PAU_RS01120	-1.04788
GTHOr	1000	1000	1	PAU_RS01450	-0.912004
SDPTA	-3.3866	-3.3866	1	PAU_RS01515	0.770927
GALT1	3.3866	3.3866	1	PAU_RS01795	0.289725
ARGN	0	0.0097345	#DIV/0!	PAU_RS01835	0.850871
AMALT1	0	0	#DIV/0!	PAU_RS01855	-2.80323
AMALT2	55.5556	55.5556	1	PAU_RS01855	-2.80323
AMALT3	55.5556	55.5556	1	PAU_RS01855	-2.80323
AMALT4	222.222	222.222	1	PAU_RS01855	-2.80323
MLTP1	388.889	388.889	1	PAU_RS01860	-2.73186
MLTP2	388.889	388.889	1	PAU_RS01860	-2.73186
MLTP3	222.222	222.222	1	PAU_RS01860	-2.73186
TMPPP	3.15186e-10	0	0	PAU_RS01940	0.0869635
UPPDC1	-2.72732e-09	0	0	PAU_RS01975	-0.998791
UPPDC2	0	0	#DIV/0!	PAU_RS01975	-0.998791
PRAGSr	0	0	#DIV/0!	PAU_RS02000	-2.63048
2DHPFALDL	0	0	#DIV/0!	PAU_RS02005	-2.74078
ACOAGPOAT	0	0	#DIV/0!	PAU_RS02030	0.148706
HSST	0	0	#DIV/0!	PAU_RS02030	0.148706
MALS	1000	1000	1	PAU_RS02055	-0.218531
ICL	1000	1000	1	PAU_RS02060	-0.313724
RADH	0	0	#DIV/0!	PAU_RS02315	-0.20561
HMR_6647	0	0	#DIV/0!	PAU_RS02315	-0.20561
ALDD19xr	0	0	#DIV/0!	PAU_RS02315	-0.20561
DRPA	209.677	209.677	1	PAU_RS02535	-0.106678
TMDPP	0	0	#DIV/0!	PAU_RS02540	-0.364013
NADPEPDTT	0	0	#DIV/0!	PAU_RS02540	-0.364013
ACGAMPM	0	0	#DIV/0!	PAU_RS02545	-0.423818
PUNP1	-57.113	-49.3827	0.864648	PAU_RS02550	0.135189
PUNP5	0	0	#DIV/0!	PAU_RS02550	0.135189
PUNP4	100.033	106.389	1.06354	PAU_RS02550	0.135189
PUNP3	-117.325	-116.638	0.994144	PAU_RS02550	0.135189
PNP	0	0	#DIV/0!	PAU_RS02550	0.135189
NP1	0	0	#DIV/0!	PAU_RS02550	0.135189
PUNP7	0	0	#DIV/0!	PAU_RS02550	0.135189
DURIPP	35.6577	44.075	1.23606	PAU_RS02550	0.135189
PUNP2	73.9864	59.2126	0.800318	PAU_RS02550	0.135189
PUNP6	0	0	#DIV/0!	PAU_RS02550	0.135189
CTTHICYSL	91.8845	91.8845	1	PAU_RS02555	1.64568
CYS	735.076	735.076	1	PAU_RS02560	1.25605
SELCYSTS	0	0	#DIV/0!	PAU_RS02560	1.25605
PRUK	0	0	#DIV/0!	PAU_RS02580	-0.278117
HSK	0	0	#DIV/0!	PAU_RS02635	-0.768304
THRS	0	0	#DIV/0!	PAU_RS02640	-0.422414
4HTHRS	0	0	#DIV/0!	PAU_RS02640	-0.422414
ARGGLYAT	0	0	#DIV/0!	PAU_RS02655	-0.870679
ARGTAUAT	0	0	#DIV/0!	PAU_RS02655	-0.870679
ARGABUTAT	0	0	#DIV/0!	PAU_RS02655	-0.870679
S7PGALD3PGT	-82.4496	-82.4496	1	PAU_RS02655	-0.870679
GALT	-444.501	-444.501	1	PAU_RS02665	0.212047
GALKr	0	0	#DIV/0!	PAU_RS02670	0.564968
IPDPS_syn	0	0	#DIV/0!	PAU_RS02755	-0.816886
DMPPS_syn	0	0	#DIV/0!	PAU_RS02755	-0.816886
DMPPS	0	0	#DIV/0!	PAU_RS02755	-0.816886
IPDPS	0	0	#DIV/0!	PAU_RS02755	-0.816886
H4THDPR	1.6933	1.40256	0.828301	PAU_RS02760	-0.585851
CBXETHALAOR	0	0	#DIV/0!	PAU_RS02780	-0.0222979
THFOR2	0	0	#DIV/0!	PAU_RS02780	-0.0222979
FOLR2	223.573	235.694	1.05422	PAU_RS02780	-0.0222979
AP4AH	0	0	#DIV/0!	PAU_RS02785	-0.95367
POTHREOR	0.10482	0.0231871	0.221208	PAU_RS02800	-0.944698
AOPOBUT	0.0524102	0.0231871	0.442416	PAU_RS02800	-0.944698
TMDS	321.193	321.193	1	PAU_RS02865	-1.16879
SAM24MT	0	0	#DIV/0!	PAU_RS02865	-1.16879
CYARTMT	0	0	#DIV/0!	PAU_RS02865	-1.16879
ACGS	0	0	#DIV/0!	PAU_RS02920	0.921837
MCOAANTMT	0	0	#DIV/0!	PAU_RS03170	-1.20352
DXPRIi	40.6068	40.6068	1	PAU_RS03205	-0.639431
FDIPIPDIPFT	0	0	#DIV/0!	PAU_RS03210	-0.0891717
UDCPDPS	0	0.301989	#DIV/0!	PAU_RS03210	-0.0891717
U23GAAT	6.77319	6.77319	1	PAU_RS03235	-0.583037
4ISOHELS	0	0	#DIV/0!	PAU_RS03240	-0.912975
6M3HOAHL	0	0	#DIV/0!	PAU_RS03240	-0.912975
8M3HDAL	0	0	#DIV/0!	PAU_RS03240	-0.912975
2MPCTF	11.5345	11.5345	1	PAU_RS03240	-0.912975
12M3HTDH	11.5345	11.5345	1	PAU_RS03240	-0.912975
14M3HDEC	11.5345	11.5345	1	PAU_RS03240	-0.912975
5M3HHAL	11.5345	11.5345	1	PAU_RS03240	-0.912975
7M3HOACPL	11.5345	11.5345	1	PAU_RS03240	-0.912975
9M3HDL	11.5345	11.5345	1	PAU_RS03240	-0.912975
11MHDOD	11.5345	11.5345	1	PAU_RS03240	-0.912975
13M3HTDAHL	11.5345	11.5345	1	PAU_RS03240	-0.912975
15M3HEXDA	11.5345	11.5345	1	PAU_RS03240	-0.912975
3HAD140	343.008	154.734	0.45111	( PAU_RS03240 or PAU_RS13340 )	0.628219
UAGAAT	6.77319	6.77319	1	PAU_RS03245	-0.180757
UDPGALACT	0	0	#DIV/0!	PAU_RS03250	-0.317042
LPADSS	3.3866	3.3866	1	PAU_RS03250	-0.317042
GMHEPPA	13.5464	13.5464	1	PAU_RS03320	1.21293
SHCHD2	0.419282	0.419282	1	PAU_RS03400	1.78218
ADSK	0	0	#DIV/0!	PAU_RS03415	1.63862
CTPMEPCYTT	0	0	#DIV/0!	PAU_RS03425	-0.944426
MEPCT	40.6068	40.6068	1	PAU_RS03425	-0.944426
CDPGS	0	0	#DIV/0!	PAU_RS03430	1.10368
MECDPS	40.6068	40.6068	1	PAU_RS03430	1.10368
UTUP	0	0	#DIV/0!	PAU_RS03500	-0.156897
DATCY	0	0	#DIV/0!	PAU_RS03500	-0.156897
DATUP	0	0	#DIV/0!	PAU_RS03500	-0.156897
DGTUP	0	0	#DIV/0!	PAU_RS03500	-0.156897
DGTCY	0	0	#DIV/0!	PAU_RS03500	-0.156897
DTTGY	0	0	#DIV/0!	PAU_RS03500	-0.156897
DTTUP	0	0	#DIV/0!	PAU_RS03500	-0.156897
DCTUP	0	0	#DIV/0!	PAU_RS03500	-0.156897
DUTUP	0	0	#DIV/0!	PAU_RS03500	-0.156897
DCTCP	0	0	#DIV/0!	PAU_RS03500	-0.156897
DUTCP	0	0	#DIV/0!	PAU_RS03500	-0.156897
FCLK	0	0	#DIV/0!	PAU_RS03500	-0.156897
FLURIPT	0	0	#DIV/0!	PAU_RS03500	-0.156897
FCI	0	0	#DIV/0!	PAU_RS03505	0.207374
DEOXCORTKETISO	0	0	#DIV/0!	PAU_RS03505	0.207374
FCLPA	0	0	#DIV/0!	PAU_RS03515	1.57461
BETALDHx	0	0	#DIV/0!	PAU_RS03770	2.63685
BETALDHy	0	0	#DIV/0!	PAU_RS03770	2.63685
SPMDabc	0	0	#DIV/0!	PAU_RS03785	0.189876
TGBPA	0	0	#DIV/0!	PAU_RS03865	0.713491
ADMDC	0	0	#DIV/0!	PAU_RS03930	2.66549
SPMS	0	0	#DIV/0!	PAU_RS03935	-0.447789
HXPRT	0	0	#DIV/0!	PAU_RS03950	-0.372118
ASP1DC	0	0	#DIV/0!	PAU_RS03980	-0.219452
PBAL	0	0	#DIV/0!	PAU_RS03985	-0.498446
MODIHTABMT	0	0	#DIV/0!	PAU_RS03990	-0.375224
HPPK_1	0	0	#DIV/0!	PAU_RS03995	1.28409
DIAHEXAMUT	0	0	#DIV/0!	PAU_RS04060	-1.06727
CPS	0	0	#DIV/0!	PAU_RS04140	-0.934994
GLYOX	0	0	#DIV/0!	PAU_RS04220	0.173182
F6PGA3PGAT	83.2882	83.2881	1	PAU_RS04270	-0.947624
S7PGA3PGAT	68.9032	68.9032	0.999999	PAU_RS04270	-0.947624
CBPAORNCBT	0	0	#DIV/0!	PAU_RS04270	-0.947624
ATPGLU1PT	0	0	#DIV/0!	PAU_RS04315	-0.554784
PGK	-1000	-1000	1	PAU_RS04315	-0.554784
FBA2	0	0	#DIV/0!	PAU_RS04320	-1.2482
LEU23AMUT	0	0	#DIV/0!	PAU_RS04375	2.20409
DHBSr	0	0	#DIV/0!	PAU_RS04380	1.35724
ICHORT	0	0	#DIV/0!	PAU_RS04385	1.41859
DHBD	0	0	#DIV/0!	PAU_RS04390	1.15288
DHEDAA	0	0	#DIV/0!	PAU_RS04520	0.140479
OHEDH	0	0	#DIV/0!	PAU_RS04525	-0.0387984
GAPDi_nadp	0	0	#DIV/0!	PAU_RS04530	3.31333
CMHMI	0	0	#DIV/0!	PAU_RS04540	-0.487049
CMCMSAD	0	0	#DIV/0!	PAU_RS04550	-0.518637
HHDDI	0	0	#DIV/0!	PAU_RS04555	-0.720615
OXPENTTRICL	0	0	#DIV/0!	PAU_RS04560	-0.199376
UDPGP	0	0	#DIV/0!	PAU_RS04800	0.697906
USHD	3.3866	3.3866	1	PAU_RS04890	1.95738
FLCYTAHL	0	0	#DIV/0!	PAU_RS04910	-0.524721
FLVRx	0	0	#DIV/0!	PAU_RS04910	-0.524721
LCADi	0	0	#DIV/0!	PAU_RS05300	1.49986
OPAH	0	0	#DIV/0!	PAU_RS05340	0.36647
AGMT	0	0.143005	#DIV/0!	PAU_RS05340	0.36647
MM3OR1	0	0	#DIV/0!	PAU_RS05370	-0.0133534
OMCDC	0	0	#DIV/0!	PAU_RS05370	-0.0133534
UDPMAPEPT	0	0	#DIV/0!	PAU_RS05440	-0.582635
PAPPT3	3.3866	3.3866	1	PAU_RS05440	-0.582635
AGLPET	0	0	#DIV/0!	PAU_RS05440	-0.582635
r07384	0	0	#DIV/0!	PAU_RS05440	-0.582635
UAGPT3	3.3866	3.3866	1	PAU_RS05455	-0.393479
UAGPT2	0	0	#DIV/0!	PAU_RS05455	-0.393479
UAMAS	3.3866	3.3866	1	PAU_RS05460	-0.71338
ALAALAr	3.3866	3.3866	1	PAU_RS05465	-0.678516
UHGADA	6.77319	6.77319	1	PAU_RS05485	-0.41029
DPCOAK	0	0	#DIV/0!	PAU_RS05520	-0.156291
ADNK1	211.704	203.973	0.963485	PAU_RS05520	-0.156291
NNDPR	-6.3036e-10	1.36424e-12	-0.00216423	PAU_RS05540	-0.265224
PDHam2mi	0	0	#DIV/0!	PAU_RS05575	0.602432
PDHbr	0	0	#DIV/0!	PAU_RS05580	0.259611
RPI	141.193	141.193	1	PAU_RS05635	-0.387335
PGCD	0	0	#DIV/0!	PAU_RS05640	-1.11676
FTHFCL	0	0	#DIV/0!	PAU_RS05645	-1.00943
UAAGLS1	0	0	#DIV/0!	PAU_RS05645	-1.00943
OMPHHX	0	0	#DIV/0!	PAU_RS05665	-0.451098
GCCa	0	0	#DIV/0!	PAU_RS05685	-1.80793
ABTA	0	0	#DIV/0!	PAU_RS05775	-1.19324
CTPF6P1PT	7.11763	0	0	PAU_RS06005	4.11975
ITPF6P1PT	88.5679	105.052	1.18612	PAU_RS06005	4.11975
ATPSTMY6PT	0	0	#DIV/0!	PAU_RS06005	4.11975
r0610	-43.2997	-50.9291	1.1762	PAU_RS06005	4.11975
UTPTAG61PT	5.14909	-3.96131	-0.769324	PAU_RS06005	4.11975
r0611	38.1506	54.8904	1.43878	PAU_RS06005	4.11975
r0191	55.5664	46.2002	0.831442	PAU_RS06005	4.11975
MCITL2	0	0	#DIV/0!	PAU_RS06030	-0.513216
APSULFAT	0	0	#DIV/0!	PAU_RS06035	-0.631475
MCITD	0	0	#DIV/0!	PAU_RS06040	-0.278676
PPACOALm	0	0	#DIV/0!	PAU_RS06045	-0.58402
AHSERL2	0	0	#DIV/0!	PAU_RS06065	1.22169
SHSL2	275.654	275.654	1	PAU_RS06065	1.22169
AHAL	0	0	#DIV/0!	PAU_RS06065	1.22169
TAUDO	0	0	#DIV/0!	PAU_RS06080	-0.317691
MEVK1	0	0	#DIV/0!	PAU_RS06140	0.377158
ABFPT	0	0	#DIV/0!	PAU_RS06140	0.377158
NADK	18.8617	16.5556	0.877741	PAU_RS06210	0.0743873
NADK5	-18.4424	-16.1364	0.874961	PAU_RS06210	0.0743873
IPDDI	3.80588	3.80588	1	PAU_RS06250	0.510043
ASPO1	187.518	109.951	0.586349	PAU_RS06330	-0.758175
ASPO6	-6.3036e-10	0	0	PAU_RS06330	-0.758175
CYHEXAMOR	0	0	#DIV/0!	PAU_RS06330	-0.758175
PDX5PS2	0.157231	0.0463743	0.294944	PAU_RS06380	0.120799
NADS1	0	0	#DIV/0!	PAU_RS06480	-0.645786
DNGALh	0	0	#DIV/0!	PAU_RS06480	-0.645786
PPPNt2r	0	0	#DIV/0!	PAU_RS06590	-1.29044
TRE6PH	0	0	#DIV/0!	PAU_RS06605	-0.286148
NDPK2	-148.27	-159.928	1.07862	PAU_RS06700	0.3388
NDPK1	-203.598	-239.289	1.1753	PAU_RS06700	0.3388
NDPK3	-99.8214	-112.96	1.13162	PAU_RS06700	0.3388
NDPK9	-181.272	-218.779	1.20692	PAU_RS06700	0.3388
NDPK8	-72.4039	-74.9943	1.03578	PAU_RS06700	0.3388
NDPK5	-148.719	-161.741	1.08756	PAU_RS06700	0.3388
NDPK4	37.304	32.692	0.876367	PAU_RS06700	0.3388
NDPK7	0	0	#DIV/0!	PAU_RS06700	0.3388
NDPK6	-168.374	-175.065	1.03974	PAU_RS06700	0.3388
MECDPDH2	17.6752	21.4256	1.21219	PAU_RS06720	0.283349
CPPPGO	-2.72732e-09	0	0	PAU_RS06755	-0.27175
FE3abc	1.25785	1.25785	1	PAU_RS06790	0.919505
GLUTRS	3.35425	3.35425	1	PAU_RS06855	-1.24964
HEX1	0	0	#DIV/0!	PAU_RS06895	0.0791482
GLCBPP	0	0	#DIV/0!	PAU_RS06895	0.0791482
OCDCAt2	11.5345	11.5345	1	PAU_RS06910	0.177674
HDCAt2	0	0	#DIV/0!	PAU_RS06910	0.177674
TTDCAt2	31.8541	31.8541	1	PAU_RS06910	0.177674
CDPGLC46DH	0	0	#DIV/0!	PAU_RS06955	-0.481336
URCN_1	0	0	#DIV/0!	PAU_RS06955	-0.481336
PHALAAML	0	0	#DIV/0!	PAU_RS06960	-0.411273
HISDr	0	0	#DIV/0!	PAU_RS06960	-0.411273
CHORS	0.419282	0.419282	1	PAU_RS06975	-0.328423
FARNDIPL	0	0	#DIV/0!	PAU_RS06975	-0.328423
PERD	0.419282	0.419282	1	PAU_RS07075	-0.479285
5FLURAPRT	0	0	#DIV/0!	PAU_RS07115	-1.86353
SOTA	0	0	#DIV/0!	PAU_RS07325	-1.76461
AST	0	0	#DIV/0!	PAU_RS07330	-1.39377
ACOAAG3PAT	0	0	#DIV/0!	PAU_RS07330	-1.39377
SGSAD	0	0	#DIV/0!	PAU_RS07335	-1.36846
SADH	0	0	#DIV/0!	PAU_RS07340	-0.74409
PNTEH	0	0	#DIV/0!	PAU_RS07345	-0.844964
PTAr	993.227	993.227	1	( PAU_RS07390 or peg1659 )	0.162907
PTA2	0	0	#DIV/0!	( PAU_RS07390 or peg1659 )	0.162907
ACKr	-993.227	-993.227	1	PAU_RS07395	1.46626
APPTm	0	0	#DIV/0!	PAU_RS07395	1.46626
ATPPROHISPT	0	0	#DIV/0!	PAU_RS07395	1.46626
GF6PTA_1	147.5	184.439	1.25043	PAU_RS07415	-0.809923
GOXSUCALDT	0	0	#DIV/0!	PAU_RS07500	1.34858
2S6HCCi	0	0.565434	#DIV/0!	PAU_RS07500	1.34858
SEPHCHCS	0.419282	0.984716	2.34858	PAU_RS07500	1.34858
SHCHCS3	0.419282	0.984716	2.34858	PAU_RS07505	1.22257
NPHS	0.279521	0.279521	1	PAU_RS07510	0.79778
CPHOXBUTCOADH	0.139761	0.139761	1	PAU_RS07510	0.79778
SUCBZS	0.419282	0.419282	1	PAU_RS07515	0.639289
PERYTHHL	0	0	#DIV/0!	PAU_RS07515	0.639289
SUCBZL	0.419282	0.419282	1	PAU_RS07520	0.51094
r03875	0	0	#DIV/0!	PAU_RS07580	-0.464796
AMETCLYSMETT	0	0	#DIV/0!	PAU_RS07580	-0.464796
OHPHM	0	0	#DIV/0!	PAU_RS07580	-0.464796
AMETAHCYU8	3.15186e-10	7.61047e-07	2414.59	PAU_RS07580	-0.464796
HMR_6976	0	0	#DIV/0!	PAU_RS07580	-0.464796
HMR_6977	0	0	#DIV/0!	PAU_RS07580	-0.464796
OXACOAL	0	0	#DIV/0!	PAU_RS07780	3.75187
ADCPS2	0	0	#DIV/0!	PAU_RS07780	3.75187
ADCPS1	0	0	#DIV/0!	PAU_RS07780	3.75187
RE2124C	0	0	#DIV/0!	PAU_RS07795	3.69307
HOXNDDSUCHL	0	0	#DIV/0!	PAU_RS07810	4.25092
CHOXMUCSALD	0	0	#DIV/0!	PAU_RS07810	4.25092
HOXHEPDIEAH	0	0	#DIV/0!	PAU_RS07810	4.25092
HOXCHPENDIEAH	0	0	#DIV/0!	PAU_RS07810	4.25092
HOXMOCTDAHL	0	0	#DIV/0!	PAU_RS07810	4.25092
HOXHEXDBZHL	0	0	#DIV/0!	PAU_RS07810	4.25092
HOXOCTDAHL	0	0	#DIV/0!	PAU_RS07810	4.25092
OCHCCH	0	0	#DIV/0!	PAU_RS07810	4.25092
IPOXCHEXCCOA	0	0	#DIV/0!	PAU_RS07810	4.25092
HOXKNTRIDFUMHL	0	0	#DIV/0!	PAU_RS07810	4.25092
DIHOXNICHL	0	0	#DIV/0!	PAU_RS07810	4.25092
r07802	0	0	#DIV/0!	PAU_RS07810	4.25092
r07831	0	0	#DIV/0!	PAU_RS07810	4.25092
TRIHOXCYHEXAHL	0	0	#DIV/0!	PAU_RS07810	4.25092
SHCHCC	0	0	#DIV/0!	PAU_RS07825	3.15158
ADCYRS	0	0	#DIV/0!	PAU_RS07835	1.75814
ADOCBIK	0	0	#DIV/0!	PAU_RS07840	0.576515
ACBIPGT	0.419282	0.419282	1	PAU_RS07840	0.576515
ADCOBGTPT	0.419282	0.419282	1	PAU_RS07840	0.576515
ADOCBLS	0.419282	0.419282	1	PAU_RS07845	0.576409
RZ5PP	0.419282	0.419282	1	PAU_RS07855	0.0139607
NNDMBRT	0.419282	0.419282	1	PAU_RS07860	0.116242
THRPDC	0	0	#DIV/0!	PAU_RS07940	2.94916
TRPt2r	6.39145	6.39145	1	PAU_RS08130	0.10218
ATPDOGALAC1PT	0	0	#DIV/0!	PAU_RS08140	-1.23632
LYSt2r	-431.466	-903.703	2.09449	PAU_RS08160	-1.11785
RRETOR	0	0	#DIV/0!	PAU_RS08210	1.10399
MCOATA	100.424	100.424	1	PAU_RS08250	-0.761581
2MACPT	0	0	#DIV/0!	PAU_RS08250	-0.761581
3MBCOT	11.5345	11.5345	1	PAU_RS08250	-0.761581
2MPCAC	0	0	#DIV/0!	PAU_RS08250	-0.761581
12MTDECACPT	0	0	#DIV/0!	PAU_RS08250	-0.761581
14MHDECACPT	11.5345	11.5345	1	PAU_RS08250	-0.761581
13MTDECACPT	0	0	#DIV/0!	PAU_RS08250	-0.761581
15MHDECACPT	11.5345	11.5345	1	PAU_RS08250	-0.761581
12MTIDECACPT	0	0	#DIV/0!	PAU_RS08250	-0.761581
14MPDECACPT	0	0	#DIV/0!	PAU_RS08250	-0.761581
MYACPAT	-112.062	-161.427	1.44051	PAU_RS08250	-0.761581
HDACPAT	-11.5345	-11.5345	1	PAU_RS08250	-0.761581
STEACPT	-5.76726	-5.76726	1	PAU_RS08250	-0.761581
4M3OXHA	0	0	#DIV/0!	PAU_RS08255	-0.205545
6M3OXO	0	0	#DIV/0!	PAU_RS08255	-0.205545
8M3OAO	0	0	#DIV/0!	PAU_RS08255	-0.205545
10M3OACPO	11.5345	11.5345	1	PAU_RS08255	-0.205545
12M3TDA	11.5345	11.5345	1	PAU_RS08255	-0.205545
14M3OHO	11.5345	11.5345	1	PAU_RS08255	-0.205545
5MET3OH	11.5345	11.5345	1	PAU_RS08255	-0.205545
7M3ODO	11.5345	11.5345	1	PAU_RS08255	-0.205545
9M3OXPA	11.5345	11.5345	1	PAU_RS08255	-0.205545
11M3ODO	11.5345	11.5345	1	PAU_RS08255	-0.205545
13M3OTDAO	11.5345	11.5345	1	PAU_RS08255	-0.205545
15M3OHAO	11.5345	11.5345	1	PAU_RS08255	-0.205545
CITCOAOXAL	0	0	#DIV/0!	PAU_RS08270	-0.313895
ADCL	0	0	#DIV/0!	PAU_RS08270	-0.313895
DTMPK	321.193	321.193	1	PAU_RS08280	-0.368946
ATPCELB6PT	0	0	#DIV/0!	PAU_RS08305	-0.100357
TMK	0.419282	0.419282	1	PAU_RS08305	-0.100357
NADH10	0	0	#DIV/0!	PAU_RS08315	0.430656
NADH5	0	0	#DIV/0!	PAU_RS08315	0.430656
NADH9	-3.04249e-09	-2.72732e-09	0.896408	PAU_RS08315	0.430656
r0082	-333.333	-333.333	1	PAU_RS08415	0.669319
r0422	-333.333	-333.333	1	PAU_RS08415	0.669319
ALAt2r	-1000	-1000	1	PAU_RS08425	-0.643841
HISt2r	10.7328	10.7328	1	PAU_RS08465	-0.364674
HMPK1	0	0	#DIV/0!	PAU_RS08480	-0.372484
PMPK	0	0	#DIV/0!	PAU_RS08480	-0.372484
ADNUC	0	0	#DIV/0!	PAU_RS08550	0.687185
GNNUC	0	0	#DIV/0!	PAU_RS08550	0.687185
INSH	0	0	#DIV/0!	PAU_RS08550	0.687185
XTSNH	0	0	#DIV/0!	PAU_RS08550	0.687185
SPMDAT1	0	0	#DIV/0!	PAU_RS08580	-1.43534
SPMDAT2	0	0	#DIV/0!	PAU_RS08580	-1.43534
URAt2	0	0	#DIV/0!	PAU_RS08600	-1.31208
DHPS_h	1.6933	1.98404	1.1717	PAU_RS08660	-0.511141
SDPDS	3.3866	3.3866	1	PAU_RS08760	-0.728228
ME2	0	0	#DIV/0!	PAU_RS08775	-0.732341
IMPD	0	0	#DIV/0!	PAU_RS08805	-1.95614
HMR_0763	0	0	#DIV/0!	PAU_RS09040	-1.06329
PPS	0	0	#DIV/0!	PAU_RS09170	0.108185
PMDPHT	0.419282	0.419282	1	PAU_RS09280	0.0594891
ADMETTHFMT	0	0	#DIV/0!	PAU_RS09295	2.68614
LGTHL	0	0	#DIV/0!	PAU_RS09330	1.06396
SFLACBISFL	0	0	#DIV/0!	PAU_RS09330	1.06396
PYAM5PO	0	0	#DIV/0!	PAU_RS09355	-0.262835
PDX5POi	0.419282	0.419282	1	PAU_RS09355	-0.262835
GLYCK2	0	0	#DIV/0!	PAU_RS09370	0.187133
DDMAT5	0	0	#DIV/0!	PAU_RS09385	-0.8426
MCMAT2	0	0	#DIV/0!	PAU_RS09385	-0.8426
HACPMCOAT	0	0	#DIV/0!	PAU_RS09385	-0.8426
OACPMCOAT	0	0	#DIV/0!	PAU_RS09385	-0.8426
DACPMCOAT	0	0	#DIV/0!	PAU_RS09385	-0.8426
TDACPMCOAT	343.008	154.734	0.45111	PAU_RS09385	-0.8426
OCDEACPOR	-5.76726	-5.76726	1	PAU_RS09385	-0.8426
MCMAT8	0	0	#DIV/0!	PAU_RS09385	-0.8426
4MTHACP	0	0	#DIV/0!	PAU_RS09385	-0.8426
6MTR2EO	0	0	#DIV/0!	PAU_RS09385	-0.8426
8MT2ACP	0	0	#DIV/0!	PAU_RS09385	-0.8426
10MTDAO	11.5345	11.5345	1	PAU_RS09385	-0.8426
12TTACA	11.5345	11.5345	1	PAU_RS09385	-0.8426
14MTHEAO	11.5345	11.5345	1	PAU_RS09385	-0.8426
5MTH2EO	11.5345	11.5345	1	PAU_RS09385	-0.8426
7MTROCAC	11.5345	11.5345	1	PAU_RS09385	-0.8426
9MDACP	11.5345	11.5345	1	PAU_RS09385	-0.8426
11MTRDOC	11.5345	11.5345	1	PAU_RS09385	-0.8426
13MTTDAO	11.5345	11.5345	1	PAU_RS09385	-0.8426
15MTHACP	11.5345	11.5345	1	PAU_RS09385	-0.8426
4MTRPE	0	0	#DIV/0!	PAU_RS09385	-0.8426
6MTHAO	0	0	#DIV/0!	PAU_RS09385	-0.8426
8METNO	0	0	#DIV/0!	PAU_RS09385	-0.8426
10MTU2A	0	0	#DIV/0!	PAU_RS09385	-0.8426
12MTT2E	0	0	#DIV/0!	PAU_RS09385	-0.8426
14MTP2EA	0	0	#DIV/0!	PAU_RS09385	-0.8426
TRO2EAO	0	0	#DIV/0!	PAU_RS09385	-0.8426
GAPD	1000	1000	1	PAU_RS09540	-1.21856
NACASPAH	0	0	#DIV/0!	PAU_RS09555	-0.224597
NFORMASPAHL	0	0	#DIV/0!	PAU_RS09555	-0.224597
NAASPAHL	0	0	#DIV/0!	PAU_RS09555	-0.224597
NNAM	0	0	#DIV/0!	PAU_RS09555	-0.224597
SELNPS_cho	0	0	#DIV/0!	PAU_RS09575	0.0870563
FTHFD	0	0	#DIV/0!	PAU_RS09775	0.513778
GALUi	110.998	110.998	0.999999	PAU_RS09790	-0.0606458
UDPGD	0	0	#DIV/0!	PAU_RS09795	-0.14942
GULGALAC	0	0	#DIV/0!	PAU_RS09800	-0.448309
DTDPGLC5EPI	0	0	#DIV/0!	PAU_RS09800	-0.448309
DTDPGLC35EPI	0	0	#DIV/0!	PAU_RS09800	-0.448309
UDPGALNAC6DH	0	0	#DIV/0!	PAU_RS09800	-0.448309
ALLULPE	0	0	#DIV/0!	PAU_RS09800	-0.448309
ATPR5P1PT	0	0	#DIV/0!	PAU_RS09810	-0.174849
TMDK1	0	0	#DIV/0!	PAU_RS09810	-0.174849
DURIK1	0	0	#DIV/0!	PAU_RS09810	-0.174849
ACALD	642.967	841.99	1.30954	PAU_RS09815	3.01567
IGPS	0	0	#DIV/0!	PAU_RS09920	0.891598
RALDKETISO	0	0	#DIV/0!	PAU_RS09920	0.891598
ANPRT	0	0	#DIV/0!	PAU_RS09925	0.424672
KIEHYDHL	0	0	#DIV/0!	PAU_RS10035	-0.142169
MICITDr	0	0	#DIV/0!	PAU_RS10035	-0.142169
OMPDC	0	0	#DIV/0!	PAU_RS10060	-0.593194
PROLOR	0	0	#DIV/0!	PAU_RS10370	0.888671
CHOXPROLOR	15.8713	0	0	PAU_RS10370	0.888671
LLYS6OR	0	0	#DIV/0!	PAU_RS10370	0.888671
PRORACE	0	0	#DIV/0!	PAU_RS10375	0.17454
4HPROE	15.8713	0	0	PAU_RS10375	0.17454
PYALDOR	0	0	#DIV/0!	PAU_RS10390	0.858165
2OXALDOR	0	0	#DIV/0!	PAU_RS10390	0.858165
LCADi_D	0	0	#DIV/0!	PAU_RS10390	0.858165
ARAI	0	0	#DIV/0!	PAU_RS10410	-0.22111
MPAKI	0	0	#DIV/0!	PAU_RS10410	-0.22111
FUM	-57.7813	83.4839	-1.44483	PAU_RS10415	-0.508573
3HPPD	0	0	#DIV/0!	PAU_RS10545	0.419479
XYLTD_D	0	0	#DIV/0!	PAU_RS10635	0.67699
APATr	-542.59	-542.59	1	PAU_RS10655	-0.0373207
LALAOXPROPAT	0	0	#DIV/0!	PAU_RS10655	-0.0373207
HOXGLUT1CBXL	0	0	#DIV/0!	PAU_RS11135	1.14672
HPPPNDO	0	0	#DIV/0!	PAU_RS11355	1.93303
DHCINDO	0	0	#DIV/0!	PAU_RS11355	1.93303
DIHCHEXPROPOR	0	0	#DIV/0!	PAU_RS11360	1.04386
DHCIND	0	0	#DIV/0!	PAU_RS11360	1.04386
HOXPENTHL	0	0	#DIV/0!	PAU_RS11390	0.437165
Niabc	0	0	#DIV/0!	PAU_RS11495	0.79088
ARGORNt7	-0.419282	-0.266542	0.635711	PAU_RS11590	-0.364317
G6PDH2r	0	0	#DIV/0!	PAU_RS11780	0.259503
G6PBDH	0	0	#DIV/0!	PAU_RS11780	0.259503
KDOPS	10.1598	10.1598	1	PAU_RS12165	-0.0284564
GLUTRR	3.35425	3.35425	1	PAU_RS12185	0.370834
COALDDH	0	0	#DIV/0!	PAU_RS12185	0.370834
CONALDOR	0	0	#DIV/0!	PAU_RS12185	0.370834
PYLALDOX	0	0	#DIV/0!	PAU_RS12185	0.370834
SINALDOR	0	0	#DIV/0!	PAU_RS12185	0.370834
CDPMEK	40.6068	40.6068	1	PAU_RS12195	-1.04023
ATPR5PDIPT	0	0	#DIV/0!	PAU_RS12200	-1.24727
H2Ot	-460.271	-608.852	1.32281	PAU_RS12365	1.13826
PGSA120	0	0	#DIV/0!	PAU_RS12395	-0.757086
PGSA140	0	0	#DIV/0!	PAU_RS12395	-0.757086
PGSA141	0	0	#DIV/0!	PAU_RS12395	-0.757086
PGSA160	0	0	#DIV/0!	PAU_RS12395	-0.757086
PGSA161	0	0	#DIV/0!	PAU_RS12395	-0.757086
PGSA180	4.32544	4.32544	1	PAU_RS12395	-0.757086
PGSA181	0	0	#DIV/0!	PAU_RS12395	-0.757086
IHDECCDPG3PT	4.32544	4.32544	1	PAU_RS12395	-0.757086
AIHDECCDPG3PT	4.32544	4.32544	1	PAU_RS12395	-0.757086
ITDECCDPG3PT	0	0	#DIV/0!	PAU_RS12395	-0.757086
IPDECCDPG3PT	0	0	#DIV/0!	PAU_RS12395	-0.757086
AIPDECCDPG3PT	0	0	#DIV/0!	PAU_RS12395	-0.757086
IHXDECCDPG3PT	0	0	#DIV/0!	PAU_RS12395	-0.757086
SERD_D	0	0	#DIV/0!	PAU_RS12555	-4.20846
ABUTCOAAML	0	0	#DIV/0!	PAU_RS12555	-4.20846
PROt4	24.9628	12.8417	0.514431	PAU_RS12595	-0.692323
PUTA3	0	0	#DIV/0!	PAU_RS12600	-0.595921
P5CD	0	0	#DIV/0!	PAU_RS12600	-0.595921
HEMEti	0.419282	0.419282	1	PAU_RS13005	1.92188
HURH	0	0	#DIV/0!	PAU_RS13085	-0.882315
DDACPKDO2T	3.3866	3.3866	1	PAU_RS13110	-0.397725
2INSD	0	0	#DIV/0!	PAU_RS13170	-0.31515
DEOXGLUCISO	0	0	#DIV/0!	PAU_RS13175	0.020884
MGSA	0	0	#DIV/0!	PAU_RS13300	-0.77332
GERDIPL	0	0	#DIV/0!	PAU_RS13300	-0.77332
TETHBEROR	0	0	#DIV/0!	PAU_RS13405	-0.574144
TETHCOLOR	0	0	#DIV/0!	PAU_RS13405	-0.574144
TETHPALMOR	0	0	#DIV/0!	PAU_RS13405	-0.574144
SUCR1FRUCT	0	0	#DIV/0!	PAU_RS13425	-0.942606
NAPRT	-0.419282	-0.419282	1	PAU_RS13425	-0.942606
ASPTA	-187.518	28.8353	-0.153773	PAU_RS13445	-1.16431
HGLUTOXGLUTAT	0	0	#DIV/0!	PAU_RS13445	-1.16431
SALCOD	0	0	#DIV/0!	PAU_RS13470	1.67312
HOXNAPOR	0	0	#DIV/0!	PAU_RS13470	1.67312
MSACLOR	0	0	#DIV/0!	PAU_RS13470	1.67312
HOXMSACLOR	0	0	#DIV/0!	PAU_RS13470	1.67312
CRESOR	0	0	#DIV/0!	PAU_RS13470	1.67312
GTPG1PGUAT	0	0	#DIV/0!	PAU_RS13700	-0.615903
AMITP	0	0	#DIV/0!	PAU_RS13715	-0.313799
TDSK	3.3866	3.3866	1	PAU_RS13715	-0.313799
CYTK1	68.0684	68.0684	1	PAU_RS13765	-0.23829
CYTK2	0	0	#DIV/0!	PAU_RS13765	-0.23829
AHCi	0.838563	0.838563	1	PAU_RS13775	-0.16205
PSERT	0	0	#DIV/0!	PAU_RS13775	-0.16205
OHPBAT	-0.419282	-0.419282	1	PAU_RS13775	-0.16205
ASNN	30.5804	169.367	5.53841	PAU_RS13790	1.73639
OBTFL	0	0	#DIV/0!	PAU_RS13805	4.05552
TRDR	0	0	#DIV/0!	PAU_RS13850	-0.769895
HISTD	0	0	#DIV/0!	PAU_RS13995	-0.188144
SBP	0	0	#DIV/0!	PAU_RS14005	0.674053
HISTP	0	0	#DIV/0!	PAU_RS14005	0.674053
r1384	0	0	#DIV/0!	PAU_RS14025	0.0722434
ALCD19	0	0	#DIV/0!	( PAU_RS14030 or PAU_RS09815 )	3.01567
GNDc	0	0	#DIV/0!	PAU_RS14050	-1.51287
GND	0	0	#DIV/0!	PAU_RS14050	-1.51287
DCTPD2	0	0	#DIV/0!	PAU_RS14070	-0.482126
DCTPD	0	0	#DIV/0!	PAU_RS14070	-0.482126
ATPGALAC1PT	0	0	#DIV/0!	PAU_RS14075	-0.87491
DCTPAHL	0	0	#DIV/0!	PAU_RS14100	0.159269
ME1	0	0	#DIV/0!	PAU_RS14105	-1.41873
GTPCI_2	0	0	#DIV/0!	PAU_RS14120	-0.811243
r0120	0	0	#DIV/0!	PAU_RS14120	-0.811243
r0708	0	0	#DIV/0!	PAU_RS14120	-0.811243
r0775	0	0	#DIV/0!	PAU_RS14120	-0.811243
r0777	0	0	#DIV/0!	PAU_RS14120	-0.811243
FEROc	70.4678	246.608	3.49958	PAU_RS14185	-0.0665275
HMR_0634	0	0	#DIV/0!	PAU_RS14315	-0.523029
AOXSr	0	0	#DIV/0!	PAU_RS14315	-0.523029
MCPST	0	0	#DIV/0!	PAU_RS14320	-0.473981
HMR_6515	0	0	#DIV/0!	PAU_RS14320	-0.473981
BTS6	0	0	#DIV/0!	PAU_RS14320	-0.473981
AMAOTr	0	0	#DIV/0!	PAU_RS14325	-0.716029
OACARNAHL	0	0	#DIV/0!	PAU_RS14330	-0.02915
PGL	0	0	#DIV/0!	PAU_RS14330	-0.02915
NMNP	0.838563	0.838563	1	PAU_RS14380	1.71788
QULNS	-6.3036e-10	0	0	PAU_RS14385	1.55502
ITCOALm	0	0	#DIV/0!	( PAU_RS14525 and PAU_RS14530 )	-1.02811
AKGDb	153.669	601.329	3.91313	PAU_RS14535	-0.90779
PC8XM	0	0	#DIV/0!	PAU_RS14645	-0.821086
CPC8MM	0	0	#DIV/0!	PAU_RS14645	-0.821086
PGMT	330.117	330.117	1	PAU_RS14645	-0.821086
G6PDA	133.954	170.892	1.27576	PAU_RS15170	0.0472195
TMN	0	0	#DIV/0!	PAU_RS15170	0.0472195
AALAAHL	0	0	#DIV/0!	PAU_RS15175	-1.14198
AGDC	0	0	#DIV/0!	PAU_RS15175	-1.14198
2OMMBOOR	0	0	#DIV/0!	PAU_RS15550	2.21028
PETHCT	0	0	#DIV/0!	PAU_RS15615	-1.19026
ETAPCT	0	0	#DIV/0!	PAU_RS15615	-1.19026
OACPLCPOT	0	0	#DIV/0!	PAU_RS15660	-0.860806
GCCVSOT	0	0	#DIV/0!	PAU_RS15660	-0.860806
LCPFESCSPSULFT	0	0	#DIV/0!	PAU_RS15665	-0.900181
GCVLCPFESCSPSULFT	0	0	#DIV/0!	PAU_RS15665	-0.900181
PSSA120	0	0	#DIV/0!	PAU_RS15765	-0.296084
PSSA140	0	0	#DIV/0!	PAU_RS15765	-0.296084
PSSA141	0	0	#DIV/0!	PAU_RS15765	-0.296084
PSSA160	0	0	#DIV/0!	PAU_RS15765	-0.296084
PSSA161	0	0	#DIV/0!	PAU_RS15765	-0.296084
PSSA180	1.44181	1.44181	1	PAU_RS15765	-0.296084
PSSA181	0	0	#DIV/0!	PAU_RS15765	-0.296084
IHDCDPPT	1.44181	1.44181	1	PAU_RS15765	-0.296084
AIHDCDPPT	1.44181	1.44181	1	PAU_RS15765	-0.296084
ITDCDPPT	0	0	#DIV/0!	PAU_RS15765	-0.296084
IPDCDPPT	0	0	#DIV/0!	PAU_RS15765	-0.296084
AIPDCDPPT	0	0	#DIV/0!	PAU_RS15765	-0.296084
IHXDCDPPT	0	0	#DIV/0!	PAU_RS15765	-0.296084
PPNDH	0	0	#DIV/0!	PAU_RS15820	4.26985
GLUTHL	0	0	#DIV/0!	PAU_RS15820	4.26985
PPND	0	0	#DIV/0!	PAU_RS15835	0.386481
PPND2	0	0	#DIV/0!	PAU_RS15835	0.386481
RHCCE	0	0	#DIV/0!	PAU_RS15880	0.159095
GLUCYS	0.419282	0.419282	1	PAU_RS15885	0.876013
METHEXAML	0	0	#DIV/0!	PAU_RS15935	0.145527
G5SD	0	0	#DIV/0!	PAU_RS15955	0.45628
GLU5K	0	0	#DIV/0!	PAU_RS15960	-0.136443
GPDDA1	0	0	#DIV/0!	PAU_RS15995	-1.10229
GPDDA2	0	0	#DIV/0!	PAU_RS15995	-1.10229
GPDDA4	0	0	#DIV/0!	PAU_RS15995	-1.10229
S7PI	13.5464	13.5464	1	PAU_RS16170	0.249988
GTHS	0.419282	0.419282	1	PAU_RS16240	0.0621264
CELYSOR	0	0	#DIV/0!	PAU_RS16265	0.352148
PRO1x	0	0	#DIV/0!	PAU_RS16265	0.352148
P5CR	0	0	#DIV/0!	PAU_RS16265	0.352148
ACODA	0	0	#DIV/0!	PAU_RS16300	-0.30129
INSK	0	0	#DIV/0!	PAU_RS16770	-1.07869
GSNK	117.325	116.638	0.994144	PAU_RS16770	-1.07869
FCLT_2	0	0	#DIV/0!	PAU_RS16775	-0.268648
ADPT	16.8733	9.82996	0.582574	PAU_RS16805	-0.882898
BTNt	0	0	#DIV/0!	PAU_RS16825	1.08635
NH4t	-523.943	-871.843	1.664	PAU_RS16870	0.49217
FORMFOLLIG	0	0	#DIV/0!	PAU_RS16900	0.352195
CMPANEUT	0	0	#DIV/0!	PAU_RS17025	-0.395148
CMPANEUGM2	0	0	#DIV/0!	PAU_RS17025	-0.395148
CMPANEUGM3	0	0	#DIV/0!	PAU_RS17025	-0.395148
CMPANEUGM1	0	0	#DIV/0!	PAU_RS17025	-0.395148
CMPANEUGD1	0	0	#DIV/0!	PAU_RS17025	-0.395148
CMPANEUGT1	0	0	#DIV/0!	PAU_RS17025	-0.395148
DXPS	41.0261	41.0261	1	PAU_RS17030	-0.000261895
NMNDA	6.3036e-10	-1.36424e-12	-0.00216423	PAU_RS17225	0.609843
r06134	0	0	#DIV/0!	PAU_RS17225	0.609843
TMPK	0.419282	0.419282	1	PAU_RS17235	-0.675452
PGPP120	0	0	#DIV/0!	( PAU_RS17235 or PAU_RS24470 )	-0.127343
PGPP140	0	0	#DIV/0!	( PAU_RS17235 or PAU_RS24470 )	-0.127343
PGPP141	0	0	#DIV/0!	( PAU_RS17235 or PAU_RS24470 )	-0.127343
PGPP160	0	0	#DIV/0!	( PAU_RS17235 or PAU_RS24470 )	-0.127343
PGPP161	0	0	#DIV/0!	( PAU_RS17235 or PAU_RS24470 )	-0.127343
PGPP180	4.32544	4.32544	1	( PAU_RS17235 or PAU_RS24470 )	-0.127343
PGPP181	0	0	#DIV/0!	( PAU_RS17235 or PAU_RS24470 )	-0.127343
RBFSa	0.838563	0.838564	1	PAU_RS17245	-0.385403
ACPpds	0	4.88016e-07	#DIV/0!	PAU_RS17285	-0.975986
GTHRDH_syn	0	0	#DIV/0!	PAU_RS17310	NaN
r0648	0	0	#DIV/0!	PAU_RS17310	NaN
r0649	0	0	#DIV/0!	PAU_RS17310	NaN
ILEt2r	32.7411	32.7411	1	PAU_RS17320	-0.765121
SPHMYECHOPHL	0	0	#DIV/0!	PAU_RS17350	1.20364
MI145PP	0	0	#DIV/0!	PAU_RS17350	1.20364
MI1345PP	0	0	#DIV/0!	PAU_RS17350	1.20364
23CN2P1	0	0	#DIV/0!	PAU_RS17350	1.20364
23CN2P2	0	0	#DIV/0!	PAU_RS17350	1.20364
23CN2P3	0	0	#DIV/0!	PAU_RS17350	1.20364
23CN2P4	0	0	#DIV/0!	PAU_RS17350	1.20364
ACYSOXASULFL	0	0	#DIV/0!	PAU_RS17395	-0.510136
CYSTL	0	0	#DIV/0!	( PAU_RS17395 or PAU_RS14860 )	0.00873588
PDE1	0	0	#DIV/0!	PAU_RS17445	-1.27767
GCPN	0	0	#DIV/0!	PAU_RS17445	-1.27767
SERPEEPHL	0	0	#DIV/0!	PAU_RS17445	-1.27767
CYNUCHL	0	0	#DIV/0!	PAU_RS17445	-1.27767
ADPRDP_1	0	0	#DIV/0!	PAU_RS17450	1.82172
GMHEPAT	13.5464	13.5464	1	PAU_RS17530	-0.646305
GDPGALPT	0	0	#DIV/0!	PAU_RS17550	-0.990826
UDCPDP	3.3866	3.3866	1	PAU_RS17555	-1.07142
DDPGALA	0	0	#DIV/0!	PAU_RS17560	-0.893876
DHNPA2r	0	0	#DIV/0!	PAU_RS17560	-0.893876
KDOPP	10.1598	10.1598	1	PAU_RS18210	-0.715609
CAt4	0.419282	0.419282	1	PAU_RS18210	-0.715609
A5PISO	10.1598	10.1598	1	PAU_RS18215	-0.688751
DHQTi	0.419282	0.419282	1	PAU_RS18365	-0.668221
PNTOt4	0	0	#DIV/0!	PAU_RS18380	0.362424
TRIOK	0	0	#DIV/0!	PAU_RS18465	-0.470301
GLY3Pt2	628.865	628.865	0.999999	PAU_RS18535	-0.131374
PROTDITOR	0	0	#DIV/0!	PAU_RS18640	0.896726
HPYRDC	0	0	#DIV/0!	PAU_RS18675	-6.3853
CMLDC	0	0	#DIV/0!	PAU_RS18675	-6.3853
PPPGO3	0	0	#DIV/0!	PAU_RS19185	0.148555
OPHBDC	0	0	#DIV/0!	PAU_RS19210	0.828447
PPBNGS	1.67713	1.67713	1	PAU_RS19220	-0.905056
HMR_0654	0	0	#DIV/0!	PAU_RS19250	-0.731009
OPHHX	0	0	#DIV/0!	PAU_RS19250	-0.731009
URFGTT	0	0	#DIV/0!	PAU_RS19260	-0.380856
AMMQT8_2	0	0	#DIV/0!	PAU_RS19260	-0.380856
2DMMQ7MT	0	0	#DIV/0!	PAU_RS19260	-0.380856
PYNP2r	-35.6577	-44.075	1.23606	PAU_RS19270	-1.0129
MHPGLUT	0	0	#DIV/0!	PAU_RS19295	-0.764573
METHT	0	0	#DIV/0!	PAU_RS19295	-0.764573
FALDH2	-654.033	-223.648	0.341952	PAU_RS19365	-0.776352
HOXMGLUTOR	654.033	223.648	0.341952	PAU_RS19365	-0.776352
LACFCYTOR	0	0	#DIV/0!	PAU_RS19465	2.05769
2HBO	0	0	#DIV/0!	PAU_RS19465	2.05769
MCLORi	0	0	#DIV/0!	PAU_RS19465	2.05769
L_LACD2	0	0	#DIV/0!	PAU_RS19465	2.05769
L_LACD3	0	0	#DIV/0!	PAU_RS19465	2.05769
ATPVIOPT	0	0	#DIV/0!	PAU_RS19485	-0.377294
DAGK120	0	0	#DIV/0!	PAU_RS19485	-0.377294
DAGK140	0	0	#DIV/0!	PAU_RS19485	-0.377294
DAGK141	0	0	#DIV/0!	PAU_RS19485	-0.377294
DAGK160	0	0	#DIV/0!	PAU_RS19485	-0.377294
DAGK161	0	0	#DIV/0!	PAU_RS19485	-0.377294
DAGK180	0	0	#DIV/0!	PAU_RS19485	-0.377294
DAGK181	0	0	#DIV/0!	PAU_RS19485	-0.377294
IHDAGLYKI	0	0	#DIV/0!	PAU_RS19485	-0.377294
AIHDAGLYKI	0	0	#DIV/0!	PAU_RS19485	-0.377294
ITDAGLYKI	0	0	#DIV/0!	PAU_RS19485	-0.377294
IPDAGLYKI	0	0	#DIV/0!	PAU_RS19485	-0.377294
AIPDAGLYKI	0	0	#DIV/0!	PAU_RS19485	-0.377294
IHXDAGLYKI	0	0	#DIV/0!	PAU_RS19485	-0.377294
G3PAT120	0	0	#DIV/0!	PAU_RS19490	-0.683859
G3PAT140	0	0	#DIV/0!	PAU_RS19490	-0.683859
G3PAT141	0	0	#DIV/0!	PAU_RS19490	-0.683859
G3PAT160	0	0	#DIV/0!	PAU_RS19490	-0.683859
G3PAT161	0	0	#DIV/0!	PAU_RS19490	-0.683859
G3PAT180h	0	0	#DIV/0!	PAU_RS19490	-0.683859
G3PAT181	0	0	#DIV/0!	PAU_RS19490	-0.683859
G3PAT160_1	0	0	#DIV/0!	PAU_RS19490	-0.683859
MYG3PACT	-123.597	-172.961	1.3994	PAU_RS19490	-0.683859
G3PAT180_1	-3.75145e-08	0	0	PAU_RS19490	-0.683859
IHDG3PACT	5.76726	5.76726	1	PAU_RS19490	-0.683859
AIHDG3PACT	5.76726	5.76726	1	PAU_RS19490	-0.683859
ITDG3PACT	0	0	#DIV/0!	PAU_RS19490	-0.683859
IPDG3PACT	0	0	#DIV/0!	PAU_RS19490	-0.683859
AIPDG3PACT	0	0	#DIV/0!	PAU_RS19490	-0.683859
IHXDG3PACT	0	0	#DIV/0!	PAU_RS19490	-0.683859
ASPVIDMALLT	0	0	#DIV/0!	PAU_RS19495	-0.498501
HBZOPT	0	0	#DIV/0!	PAU_RS19495	-0.498501
HBZNPT	0	0	#DIV/0!	PAU_RS19495	-0.498501
CHRPL	0	0	#DIV/0!	PAU_RS19500	0.0854667
XYLI2	1000	1000	1	PAU_RS19510	-0.440529
HMR_7748	165.058	165.151	1.00056	PAU_RS19510	-0.440529
G6PI	165.058	165.151	1.00056	PAU_RS19510	-0.440529
XYLI1	0	0	#DIV/0!	PAU_RS19510	-0.440529
HMR_7749	0.419282	0.234576	0.559471	PAU_RS19510	-0.440529
OCBT	0	0	#DIV/0!	PAU_RS19820	0.775033
PYCBXT	-1000	-1000	1	PAU_RS19830	1.02447
MOXPCOAPYCBXT	0	0	#DIV/0!	PAU_RS19830	1.02447
RNTR1	1.8759	0	0	PAU_RS19855	1.92097
RNTR2	68.0786	82.5915	1.21318	PAU_RS19855	1.92097
RNTR3	2.1693	2.1693	1	PAU_RS19855	1.92097
RNTR4	168.374	175.065	1.03974	PAU_RS19855	1.92097
PGAMT	-13.5464	-13.5464	1	PAU_RS19995	-0.580282
LYLECACMUT	0	0	#DIV/0!	PAU_RS19995	-0.580282
ATPIPENT	0	0	#DIV/0!	PAU_RS20010	-0.759816
ADPIPENT	0	0	#DIV/0!	PAU_RS20010	-0.759816
FRTT	0	0.0465572	#DIV/0!	PAU_RS20055	-0.308481
FFGERIPDIP	0	0.0465572	#DIV/0!	PAU_RS20055	-0.308481
HEXTT	0	0.0465572	#DIV/0!	PAU_RS20055	-0.308481
PPTT	0	0.0465572	#DIV/0!	PAU_RS20055	-0.308481
GGTT	0	0.0465572	#DIV/0!	PAU_RS20055	-0.308481
MDH	1000	861.214	0.861214	PAU_RS20085	-0.138786
PPA	0	0	#DIV/0!	PAU_RS20095	-0.621467
UM4PL	0	0	#DIV/0!	PAU_RS20095	-0.621467
BPNT	0.419282	0.419282	1	PAU_RS20135	1.23972
MI34PP	0	0	#DIV/0!	PAU_RS20135	1.23972
PI34P4P	0	0	#DIV/0!	PAU_RS20135	1.23972
DMLARGDMAHL	0	0	#DIV/0!	PAU_RS20165	1.16273
LEADMALLT	0	0	#DIV/0!	PAU_RS20245	-0.784953
HOXBENZCBXL	0	0	#DIV/0!	PAU_RS20305	-0.188591
PSD120	0	0	#DIV/0!	PAU_RS20305	-0.188591
PSD140	0	0	#DIV/0!	PAU_RS20305	-0.188591
PSD141	0	0	#DIV/0!	PAU_RS20305	-0.188591
PSD160	0	0	#DIV/0!	PAU_RS20305	-0.188591
PSD161	0	0	#DIV/0!	PAU_RS20305	-0.188591
PSD180	1.44181	1.44181	1	PAU_RS20305	-0.188591
PSD181	0	0	#DIV/0!	PAU_RS20305	-0.188591
IHDPSERDCBXL	1.44181	1.44181	1	PAU_RS20305	-0.188591
AIHDPSERDCBXL	1.44181	1.44181	1	PAU_RS20305	-0.188591
ITDPSERDCBXL	0	0	#DIV/0!	PAU_RS20305	-0.188591
IPDPSERDCBXL	0	0	#DIV/0!	PAU_RS20305	-0.188591
AIPDPSERDCBXL	0	0	#DIV/0!	PAU_RS20305	-0.188591
IHXDPSERDCBXL	0	0	#DIV/0!	PAU_RS20305	-0.188591
LPLIPAL2A120P	0	0	#DIV/0!	PAU_RS20405	-0.817988
LPLIPAL2A140P	-123.597	-172.961	1.3994	PAU_RS20405	-0.817988
LPLIPAL2A141P	0	0	#DIV/0!	PAU_RS20405	-0.817988
LPLIPAL2A160P	0	0	#DIV/0!	PAU_RS20405	-0.817988
LPLIPAL2A161P	0	0	#DIV/0!	PAU_RS20405	-0.817988
LPLIPAL2A180P	-5.76726	-5.76726	1	PAU_RS20405	-0.817988
LPLIPAL2A181P	0	0	#DIV/0!	PAU_RS20405	-0.817988
LPLIPAL2E120P	0	0	#DIV/0!	PAU_RS20405	-0.817988
LPLIPAL2E140P	0	0	#DIV/0!	PAU_RS20405	-0.817988
LPLIPAL2E141P	0	0	#DIV/0!	PAU_RS20405	-0.817988
LPLIPAL2E160P	0	0	#DIV/0!	PAU_RS20405	-0.817988
LPLIPAL2E161P	0	0	#DIV/0!	PAU_RS20405	-0.817988
LPLIPAL2E180P	0	0	#DIV/0!	PAU_RS20405	-0.817988
LPLIPAL2E181P	0	0	#DIV/0!	PAU_RS20405	-0.817988
LPLIPAL2G120P	0	0	#DIV/0!	PAU_RS20405	-0.817988
LPLIPAL2G140P	0	0	#DIV/0!	PAU_RS20405	-0.817988
LPLIPAL2G141P	0	0	#DIV/0!	PAU_RS20405	-0.817988
LPLIPAL2G160P	0	0	#DIV/0!	PAU_RS20405	-0.817988
LPLIPAL2G161P	0	0	#DIV/0!	PAU_RS20405	-0.817988
LPLIPAL2G180P	0	0	#DIV/0!	PAU_RS20405	-0.817988
LPLIPAL2G181P	0	0	#DIV/0!	PAU_RS20405	-0.817988
LPLIPAL2A120	0	0	#DIV/0!	PAU_RS20405	-0.817988
LPLIPAL2A140	0	0	#DIV/0!	PAU_RS20405	-0.817988
LPLIPAL2A141	0	0	#DIV/0!	PAU_RS20405	-0.817988
LPLIPAL2A160	0	0	#DIV/0!	PAU_RS20405	-0.817988
LPLIPAL2A161	0	0	#DIV/0!	PAU_RS20405	-0.817988
LPLIPAL2A180	0	0	#DIV/0!	PAU_RS20405	-0.817988
LPLIPAL2A181	0	0	#DIV/0!	PAU_RS20405	-0.817988
LPLIPAL2E120	0	0	#DIV/0!	PAU_RS20405	-0.817988
LPLIPAL2E140	0	0	#DIV/0!	PAU_RS20405	-0.817988
LPLIPAL2E141	0	0	#DIV/0!	PAU_RS20405	-0.817988
LPLIPAL2E160	0	0	#DIV/0!	PAU_RS20405	-0.817988
LPLIPAL2E161	0	0	#DIV/0!	PAU_RS20405	-0.817988
LPLIPAL2E180	0	0	#DIV/0!	PAU_RS20405	-0.817988
LPLIPAL2E181	0	0	#DIV/0!	PAU_RS20405	-0.817988
LPLIPAL2G120	0	0	#DIV/0!	PAU_RS20405	-0.817988
LPLIPAL2G140	0	0	#DIV/0!	PAU_RS20405	-0.817988
LPLIPAL2G141	0	0	#DIV/0!	PAU_RS20405	-0.817988
LPLIPAL2G160	0	0	#DIV/0!	PAU_RS20405	-0.817988
LPLIPAL2G161	0	0	#DIV/0!	PAU_RS20405	-0.817988
LPLIPAL2G180	0	0	#DIV/0!	PAU_RS20405	-0.817988
LPLIPAL2G181	0	0	#DIV/0!	PAU_RS20405	-0.817988
DAPE	3.3866	3.3866	1	PAU_RS20450	-0.735794
DCHMETHCHL	0	0	#DIV/0!	PAU_RS20465	-0.374363
HMBS	0.419282	0.419282	1	PAU_RS20480	-0.744066
APAT2rm	-542.59	-542.59	1	PAU_RS20540	-1.19548
TAUOXGLUAT	0	0	#DIV/0!	PAU_RS20540	-1.19548
GALCTD	0	0	#DIV/0!	PAU_RS20555	-1.53812
TDPGDH	3.3866	3.3866	1	PAU_RS20555	-1.53812
UACMAMO	0	0	#DIV/0!	PAU_RS20560	-1.64617
UAG2EMA	0	0	#DIV/0!	PAU_RS20565	1.30371
UAG2E	0	0	#DIV/0!	PAU_RS20565	1.30371
CDPDEOXGLCEPI	0	0	#DIV/0!	PAU_RS20565	1.30371
THIORDXi	455.091	455.091	1	PAU_RS20585	-1.53463
GDTP	0	0	#DIV/0!	PAU_RS20595	0.479501
THRD_L	0	0	#DIV/0!	PAU_RS20670	-0.151381
DHAD1	110.059	110.059	1	PAU_RS20675	-0.281848
DHAD2	0	0	#DIV/0!	PAU_RS20675	-0.281848
LEUTA	-50.8301	-50.8301	1	PAU_RS20680	-0.431112
VALTA	-566.437	-566.437	1	PAU_RS20680	-0.431112
ILETA	0	0	#DIV/0!	PAU_RS20680	-0.431112
SHK3Dr	-0.419282	-0.419282	1	PAU_RS20755	0.291559
5FMTHFGLUTFMTRANS	0	0	#DIV/0!	PAU_RS20780	-0.588469
HMR_9726	0	0	#DIV/0!	PAU_RS20780	-0.588469
KHK	0	0	#DIV/0!	PAU_RS20980	-0.227979
APNPT	0	0	#DIV/0!	PAU_RS20980	-0.227979
ATPS1PT	0	0	#DIV/0!	PAU_RS20980	-0.227979
APCPT	0	0	#DIV/0!	PAU_RS20980	-0.227979
UAPGR	3.3866	3.3866	1	PAU_RS21010	-0.594379
PROTSEREPI	0	0	#DIV/0!	PAU_RS21015	-0.31827
ARGSL	0	0	#DIV/0!	PAU_RS21085	-0.676352
ALCOAAML	0	0	#DIV/0!	PAU_RS21085	-0.676352
AGPR	0	0	#DIV/0!	PAU_RS21100	0.30506
PPC	0	0	#DIV/0!	PAU_RS21110	0.34205
LTDCL	0	0	#DIV/0!	PAU_RS21110	0.34205
PHYCBOXL	0	0	#DIV/0!	PAU_RS21110	0.34205
TYRCBOX	0	0	#DIV/0!	PAU_RS21110	0.34205
DIHOXPHALACBXL	0	0	#DIV/0!	PAU_RS21110	0.34205
5HLTDL	0	0	#DIV/0!	PAU_RS21110	0.34205
5HXKYNDCL	0	0	#DIV/0!	PAU_RS21110	0.34205
MTHFO_nadp	0	0	#DIV/0!	PAU_RS21125	0.710189
MTHFO	1.25785	1.25785	1	PAU_RS21125	0.710189
HSPMS	0	0	#DIV/0!	PAU_RS21130	1.57994
SHSL4r	-91.8845	-91.8845	1	PAU_RS21130	1.57994
SPMDPUTABUTT	0	0	#DIV/0!	PAU_RS21130	1.57994
SUCCYSTTHIO	183.769	183.769	1	PAU_RS21130	1.57994
AHSL	0	0	#DIV/0!	PAU_RS21130	1.57994
NARDMALLT	0	0	#DIV/0!	PAU_RS21170	1.02816
DHNAOT4	0.419282	0.419282	1	PAU_RS21180	2.63361
GLYCt	4.32544	4.32544	1	PAU_RS21190	0.021427
GLYK	0	0	#DIV/0!	PAU_RS21200	0.731827
FRDO	127.077	119.576	0.940973	PAU_RS21200	0.731827
ATPEPT	0	0	#DIV/0!	PAU_RS21200	0.731827
TPI	-749.839	-749.839	1	PAU_RS21215	-0.433387
HMR_8585	0	0	#DIV/0!	PAU_RS21225	0.788066
GLYAT	-538.129	-339.106	0.630157	PAU_RS21635	-0.370584
AGMHE	13.5464	13.5464	1	PAU_RS21640	0.207636
HEPT1	3.3866	3.3866	1	PAU_RS21660	-0.703897
GLCTR1	3.3866	3.3866	1	PAU_RS21665	-0.317399
HEPT3	3.3866	3.3866	1	PAU_RS21670	0.701716
PTPATi	0	0	#DIV/0!	PAU_RS21685	-0.720261
MOAT	3.3866	3.3866	1	PAU_RS21685	-0.720261
MOAT2	3.3866	3.3866	1	PAU_RS21685	-0.720261
PEPCK_re	0	0	#DIV/0!	PAU_RS21735	-0.434611
ITPOXACCBXL	0	0	#DIV/0!	PAU_RS21735	-0.434611
PPNCL3	0	0	#DIV/0!	PAU_RS21735	-0.434611
PPNCL2	0	0	#DIV/0!	PAU_RS21735	-0.434611
ASNS1	0	0	#DIV/0!	PAU_RS24890	-1
ATPGEMPT	0	0	#DIV/0!	PAU_RS08575	-1.26623
r0163	153.669	601.329	3.91313	PAU_RS14540	-0.724389
r0620	153.669	601.329	3.91313	PAU_RS14540	-0.724389
OXOAEL	0	0	#DIV/0!	peg3561	-1
LACCEROX	0	0	#DIV/0!	peg4355	-1
GALACHL	0	0	#DIV/0!	peg4355	-1
r1411	0	0	#DIV/0!	peg4355	-1
r0737	0	0	#DIV/0!	peg4355	-1
CERGALACHL	0	0	#DIV/0!	peg4355	-1
OCTACPHL	7.5029e-08	0	0	peg4361	-1
OXCHXCCOAOX	0	0	#DIV/0!	peg4361	-1
HOXCHXCCOAHL	0	0	#DIV/0!	peg4361	-1
IPBUTCOATE	0	0	#DIV/0!	peg4361	-1
DECACPHL	0	0	#DIV/0!	peg4361	-1
DOCOSACT	0	0	#DIV/0!	peg4361	-1
ACACT9p_cho	0	0	#DIV/0!	peg4361	-1
ICOCOAHL	0	0	#DIV/0!	peg4361	-1
DOCCOAHL	0	0	#DIV/0!	peg4361	-1
TETCOAHL	0	0	#DIV/0!	peg4361	-1
DOCPCOAHL	0	0	#DIV/0!	peg4361	-1
ICODCOAHL	0	0	#DIV/0!	peg4361	-1
DOCTCOAHL	0	0	#DIV/0!	peg4361	-1
ICOTCOAHL	0	0	#DIV/0!	peg4361	-1
DOCDCOAHL	0	0	#DIV/0!	peg4361	-1
UDPGLCT	0	0	#DIV/0!	peg4605	-1
ATPAADET	0	0	#DIV/0!	PAU_RS03175	-0.76972
TDPDRR	3.3866	3.3866	1		-1
UAMAGS	3.3866	3.3866	1		-1
UAAGDS	3.3866	3.3866	1		-1
SHCHF	0.419282	0.419282	1		-1
G5SADs	0	0	#DIV/0!		-1
DHRT_ivcoa	61.7726	11.7323	0.189927		-1
AOXHEXCYCL	0	0	#DIV/0!		-1
r04336	0	0	#DIV/0!		-1
TACPKDO2T	3.3866	3.3866	1		-1
GMHEPK	13.5464	13.5464	1		-1
HOXISORALL	0	0	#DIV/0!		-1
HOXISOALL	0	0	#DIV/0!		-1
TDPDRE	3.3866	3.3866	1		-1
HOXIMCBXRALL	0	0	#DIV/0!		-1
DHNAOT7	0	0	#DIV/0!		-1
ACOAD20	0	0	#DIV/0!		-1
FOLt	-223.573	-235.694	1.05422		-1
CO2t	-1000	-1000	1		-1
O2t	1000	1000	1		-1
GLCTR2	3.3866	3.3866	1		-1
GLCTR3	3.3866	3.3866	1		-1
HEPK1	3.3866	3.3866	1		-1
HEPK2	3.3866	3.3866	1		-1
HEPT4	3.3866	3.3866	1		-1
MOAT3C	3.3866	3.3866	1		-1
PLIPA1A180pp	0	0	#DIV/0!		-1
RHAT1	3.3866	3.3866	1		-1
FAS140ACP	359.941	171.667	0.476932		-1
IHDAG3PAT	5.76726	5.76726	1		-1
AIHDAG3PAT	5.76726	5.76726	1		-1
PGOSC	1.44181	1.44181	1		-1
IHDCDLPNS	1.44181	1.44181	1		-1
AIHDCDLPNS	1.44181	1.44181	1		-1
Clt	0.419282	0.419282	1		-1
MG2abc	3.15186e-10	0	0		-1
MQN7t	0	0	#DIV/0!		-1
PHACENITAHL	0	0	#DIV/0!		-1
MMHL	0	0	#DIV/0!		-1
MMHTASE	0	0	#DIV/0!		-1
LCFACOALIG	0.838563	0.838563	1		0.705599
CINCOALIG	0	0	#DIV/0!		-1
OIVD1r	-50.2381	-0.197743	0.00393613		-1
3MBCOATRANS	0	0	#DIV/0!		-1
IPPVBENZDICOND	0	0	#DIV/0!		-1
LCFAPLIG	135.406	135.406	1		1.40159
LCAFMN2OR	135.406	135.406	1		1.10599
LCANADPOR	-135.406	-135.406	1		1.99468
ACTRANS	0	0	#DIV/0!		1.90474
ATPM	1	1	1		-1
RXGTHRDTRANS	0	0	#DIV/0!		1.62432
ATPPRT	0	0	#DIV/0!		0.046466
r0068	0	0	#DIV/0!		-0.191326
r0097	0	0	#DIV/0!		-0.191326
ACYP_2	0	0	#DIV/0!		0.0255523
LALDO2x	0	0	#DIV/0!		-0.507312
ACGK	0	0	#DIV/0!		0.154591
ACOTA	0	0	#DIV/0!		0.770927
ACLCITAMHY	0	0	#DIV/0!		0.644038
PSCIT	0.419282	0.419282	1		-0.369595
CHORM	0	0	#DIV/0!		0.614245
AROH	1.5728e-08	0	0		0.614245
HSERTA	0	0	#DIV/0!		0.148706
METSOXR1	17.7244	17.7244	1		-0.145542
SERHL	0	0	#DIV/0!		0.526067
PSERCBXETRANS	0	0	#DIV/0!		1.53757
CYSTA	0	0	#DIV/0!		-1.16431
NPHS_1	0.139761	0.139761	1		0.354345
MQNOXRED	0	0	#DIV/0!		1.33123
2OMPHOX	0	0	#DIV/0!		-0.451098
SBTD_D2	-1000	-1000	1		1.23053
25DOPOXRED	15.8713	0	0		0.858165
3MCROTCOATRANS	0	0	#DIV/0!		0.49627
MBCOAi	0	0	#DIV/0!		1.97038
2MP2COAOXRED	0	0	#DIV/0!		1.97038
MMTSAO	0	0	#DIV/0!		-0.176822
PPCOAC	0	0	#DIV/0!		0.757062
ACHBS	0	0	#DIV/0!		-0.197249
KARI	0	0	#DIV/0!		0.108617
KARI_23dhmp	0	0	#DIV/0!		0.108617
KARI_3hmoa	36.6864	36.6864	1		0.108617
KARI_23dhmb	36.6864	36.6864	1		0.108617
KARA1	73.3728	73.3728	1		0.108617
H4THDPS	1.6933	1.40256	0.828301		-0.511141
ACOAD7f	-11.5345	-11.5345	1		2.22842
ACOAD6f	3.49299e-07	1.51962e-05	43.5049		2.22842
ACOAD5f	3.49299e-07	1.51962e-05	43.5049		2.22842
ACOAD4	3.49299e-07	1.51962e-05	43.5049		2.22842
ACOAD3f	4.24328e-07	1.51962e-05	35.8125		2.22842
ACOAD2f	4.24328e-07	1.51962e-05	35.8125		2.22842
ACOAD1f	4.24328e-07	1.51962e-05	35.8125		2.22842
ECOAH2	-4.24328e-07	-1.51962e-05	35.8125		0.631981
24DHHEDHYLY	0	0	#DIV/0!		-0.0387984
FORA	0	0	#DIV/0!		0.0569956
SELCYSS	0	0	#DIV/0!		-0.540691
SELCYSLY2	0	0	#DIV/0!		-0.391518
SUCHMSSELCYSL	0	0	#DIV/0!		-0.221422
SELCYSTL	0	0	#DIV/0!		0.00873588
SELHCYSTRANS	0	0	#DIV/0!		-0.764573
3OXCOAT	0	0	#DIV/0!		0.49627
HBCO_nadp	-247.963	-234.56	0.945948		-0.440029
PHEDQROXRED	0	0	#DIV/0!		1.59551
3HCINNMH	0	0	#DIV/0!		0.486777
3HPPPNH	0	0	#DIV/0!		0.486777
ACACCT	0	0	#DIV/0!		0.532598
PCNO	251.283	344.721	1.37184		-0.187508
APAT	-900.763	-954.594	1.05976		-0.191326
PACPT	-900.763	-954.594	1.05976		-0.191326
ALCD22_L	0	0	#DIV/0!		0.00831801
OXADC	0	0	#DIV/0!		1.14672
CAT	0	0	#DIV/0!		1.18999
GLXO3r	0	0	#DIV/0!		-1
PYDXO_1	0	0	#DIV/0!		-0.262835
PYDXNO	0	0	#DIV/0!		-0.262835
ACP1_FMN	3.04249e-09	-8.80783e-07	-289.494		-0.592983
FMNRx	135.406	135.406	1		-0.198312
FADRx	0	0	#DIV/0!		-0.198312
DHFR	97.6203	85.4991	0.875834		-0.0222979
FMETTRS	0	0	#DIV/0!		-0.408462
MTHFD	-224.411	-236.533	1.05401		-0.524721
ALDD1	0	0	#DIV/0!		-1
ICDHyr	-666.667	-666.667	1		0.669319
HCO3E	-899.576	-899.576	1		0.372072
3C2HMPOR	62.3646	62.3646	1		-0.0133534
SECTRS	0	0	#DIV/0!		-0.152974
METTRS	0	0	#DIV/0!		-1.1431
SFGTHi	3.04249e-09	2.72735e-09	0.89642		-0.295865
AMPMS3	0	0	#DIV/0!		-0.213759
TDP	0	-2.72732e-09	#DIV/0!		-0.68806
THMPP	0	0	#DIV/0!		1.34408
CYSST	0	0	#DIV/0!		0.574982
SCPADT	0	0	#DIV/0!		0.108255
ADSCPST	0	0	#DIV/0!		-0.657387
GLYOOR	3.15186e-10	0	0		2.3061
TYR4MPHL	0	0	#DIV/0!		0.131942
DXYL5PTHST	0	0	#DIV/0!		0.438811
MEVNADPOR	0	0	#DIV/0!		0.352469
H2MB4PFDXOXOR	22.9317	19.1812	0.836451		0.283349
IPDPFDXOR	40.6068	40.6068	1		-0.816886
OCTDPS	0.419282	0.372725	0.88896		-0.111044
PHISTSUCRTRANS	0	0	#DIV/0!		2.86897
FFSD	0	0	#DIV/0!		-0.299246
SUCR	0	0	#DIV/0!		-0.299246
PHISTCELLBTRANS	0	0	#DIV/0!		1.13717
STARCHTRANS	0	0	#DIV/0!		3.37566
AMYLOGLYTRANS	0	0	#DIV/0!		-2.80323
PHISTMALTTRANS	0	0	#DIV/0!		0.210594
PHISTTRETRANS	0	0	#DIV/0!		0.0585685
GLYALDDr	0	0	#DIV/0!		1.49986
ACYACPTRANS	0	0	#DIV/0!		-0.327977
GLYC3PACTRANS	0	0	#DIV/0!		-0.681362
GLYC3PACOATRANS	0	0	#DIV/0!		0.0854667
1AG3PACOATRANS	0	0	#DIV/0!		0.0854667
PACYTRANS	0	0	#DIV/0!		-0.609911
CDPDAGTRANS	0	0	#DIV/0!		-0.757086
PGPHYD	0	0	#DIV/0!		-0.675452
PGLYCLPN	0	0	#DIV/0!		-0.255673
CDPDAGSERTRANS	0	0	#DIV/0!		-0.0663819
PSERCBXLY	0	0	#DIV/0!		-0.869834
MMSAD3	0	0	#DIV/0!		-0.176822
PPCOAOXRED	-251.283	-344.721	1.37184		2.22842
PROQOXRED	0	0	#DIV/0!		-0.595921
GGPTRCTRANS	0	0	#DIV/0!		0.405492
NPH	0	0	#DIV/0!		-0.179117
NAMNPP	0	0	#DIV/0!		-0.942606
NCAMRHYL	0	0	#DIV/0!		-0.348162
CPH4S	0	0	#DIV/0!		-0.0113296
CPGS	0	0	#DIV/0!		-0.793055
CCGS	0	0	#DIV/0!		0.0170731
CDGR	0	0	#DIV/0!		-0.581628
GTPCYC	0	0	#DIV/0!		7.01392
38CH2GTPLY	0	0	#DIV/0!		0.352531
TBXMPTSYN	0	0	#DIV/0!		0.192281
MPTAT	0	0	#DIV/0!		-0.33908
MPTAMPMOBDT	0	0	#DIV/0!		-0.833754
MOGDS	0	0	#DIV/0!		-1
MOBDabc	0	0	#DIV/0!		0.56635
PROabc	0	0	#DIV/0!		-0.370349
GLYBabc	0	0	#DIV/0!		-0.370349
SBTabc	0	0	#DIV/0!		-2.51599
MNLabc	0	0	#DIV/0!		-2.51599
TREabc	0	0	#DIV/0!		-2.51599
RIBabc	0	0	#DIV/0!		1.76161
XYLabc	0	0	#DIV/0!		1.76161
PIabc	0	0	#DIV/0!		2.01299
ASPabc	0	0	#DIV/0!		-0.106206
GLUabc	0	0	#DIV/0!		-0.106206
FE2abc	0	0	#DIV/0!		-0.465396
5CAIZCO2LIG	0	0	#DIV/0!		-2.31474
AIRC3	0	0	#DIV/0!		-2.34832
GMPS	0	0	#DIV/0!		-2.20711
3NUCLE1	0	0	#DIV/0!		2.719
NTPP6	0	0	#DIV/0!		-0.179117
AMPPRHYL	0	0	#DIV/0!		-0.390979
DAPOP	159.125	168.065	1.05618		-2.02821
FORM2OXRED	0	0	#DIV/0!		1.92097
NDPK10	0	0	#DIV/0!		0.3388
NTPP10	0	0	#DIV/0!		0.238525
NTP10	0	0	#DIV/0!		-1.40973
3NUCLE4	0	0	#DIV/0!		2.719
NTPTP1	0	0	#DIV/0!		-0.180916
AGPOP	82.81	81.3186	0.98199		-2.02821
GTPFOROXRED	0	0	#DIV/0!		1.92097
NTPP2	0	0	#DIV/0!		-0.179117
GUAC	0	0	#DIV/0!		0.36243
MALACPTRANS	11.5345	11.5345	1		-0.344186
OCTACPHLOCDCA	0	0	#DIV/0!		-1
3OAR140	356.554	168.281	0.471964		-0.205545
TDEACPHL	91.7425	141.107	1.53808		-1
KAS15	0	0	#DIV/0!		-1.07638
3OAR40_1	0	0	#DIV/0!		-0.205545
3HAD40_1	0	0	#DIV/0!		0.628219
3OAR60	0	0	#DIV/0!		-0.205545
3HAD160	0	0	#DIV/0!		0.628219
3OAR80	0	0	#DIV/0!		-0.205545
3HAD80	0	0	#DIV/0!		0.628219
3OAR100	-7.5029e-08	0	0		-0.205545
3HAD100	-7.5029e-08	0	0		0.628219
3OAR120	0	0	#DIV/0!		-0.205545
3HAD120	0	0	#DIV/0!		0.628219
3OAR160	0	0	#DIV/0!		-0.205545
3HAD60	0	0	#DIV/0!		0.628219
HEDACPTRANS	2.20291e-08	0	0		0.628219
3OAR180	-654.033	-794.455	1.2147		-0.205545
3HAD180	2.20291e-08	0	0		-0.912975
ACPS1_1	0.419282	0.419282	1		0.365293
3NUCLE2	0	0	#DIV/0!		2.719
DHORTQUINRED	-0.419282	-0.419282	1		0.355148
NTPP8	0	0	#DIV/0!		-1
NTPP4	0	0	#DIV/0!		-1
CTPFOROXRED	0	0	#DIV/0!		1.92097
ADADir	0	0	#DIV/0!		4.11975
UTPFOROXRED	0	0	#DIV/0!		1.92097
NTPP7	0	0	#DIV/0!		-0.179117
3NUCLE3	0	0	#DIV/0!		2.719
MSAR	0	0	#DIV/0!		0.419479
PSURIK	0	0	#DIV/0!		0.419479
PSUDS	0	0	#DIV/0!		0.185211
LIPA4ALAPT	0	0	#DIV/0!		-1.02947
LIPIIAPALMT	0	0	#DIV/0!		0.934203
LIPAPALMT	0	0	#DIV/0!		0.934203
LIPB4ALAPT	0	0	#DIV/0!		-1.02947
UGLT	-555.499	-555.499	1		0.212047
UACGAMNADOXRED	0	0	#DIV/0!		3.25121
UDPADGLUCNADORXRED	0	0	#DIV/0!		0.454163
UDPACGLUCOXTRANS	0	0	#DIV/0!		2.07139
UDPACGLUCACTRANS	0	0	#DIV/0!		-0.274188
UDPDIACGLUCEPI	0	0	#DIV/0!		1.64192
r06894	0	0	#DIV/0!		-1
ACMUM6PTRANS	0	0	#DIV/0!		-1.45765
ACM6PH	0	0	#DIV/0!		-1.1825
ACGAM6PTRANS	0	0	#DIV/0!		-1
CHITINGLYHY_CHITOB	0	0	#DIV/0!		0.991752
CHITINGLYHY_ACGAM	0	0	#DIV/0!		0.991752
HXAD	0	0	#DIV/0!		0.0626833
UDPGDC	0	0	#DIV/0!		-1.56577
UDPKAAT	0	0	#DIV/0!		-0.588278
ULA4NFT	0	0	#DIV/0!		-1.56577
ULA4NFTRANS	0	0	#DIV/0!		-1.06329
UPLA4FNF	0	0	#DIV/0!		-1
MAN6PTRANS	0	0	#DIV/0!		-0.294493
MI3PS	0	0	#DIV/0!		-0.168996
INS2D	0	0	#DIV/0!		0.404231
PPHISTG6PTRANS	0	0	#DIV/0!		0.210594
G1PPHYL	0	0	#DIV/0!		1.16596
PPHISTS6PTRANS	0	0	#DIV/0!		0.210594
PPHISTA6PTRANS	0	0	#DIV/0!		0.210594
ACS	0	0	#DIV/0!		-0.191326
ALDD2x	0	0	#DIV/0!		1.49986
DDGLK	0	0	#DIV/0!		-0.7766
ALATA_L	-1000	-1000	1		-0.809923
SSALx	0	0	#DIV/0!		3.31333
PPK	-63.0757	-9.24449	0.146562		-1.26623
UGMDDS	3.3866	3.3866	1		-0.921036
IPDPCT	3.3866	3.08461	0.910828		-0.0891717
MALCOAM	0	0	#DIV/0!		-0.409398
MALACPD	0	0	#DIV/0!		-0.344186
3HGMEACPOR	0	0	#DIV/0!		-0.205545
HGLACPHL	0	0	#DIV/0!		-0.912975
EGMEACPR	0	0	#DIV/0!		-0.8426
MALACPCAT	0	0	#DIV/0!		-0.344186
KPIMR	0	0	#DIV/0!		-0.205545
HPIMHL	0	0	#DIV/0!		-0.912975
PIMR	0	0	#DIV/0!		-0.8426
PMEACPE	0	0	#DIV/0!		-0.568796
AOXSr2	0	0	#DIV/0!		2.9121
DBTS	0	0	#DIV/0!		5.16416
BTNCOAL	0	0	#DIV/0!		-0.31827
BTAMPACL	0	0	#DIV/0!		-0.31827
G1SAT	3.35425	3.35425	1		-1.06727
UPP3MT	0.279521	0.279521	1		1.78218
COPRE3MET	0	0	#DIV/0!		3.73425
COPRE4MET	0	0	#DIV/0!		3.61711
CODSCL5DA	0	0	#DIV/0!		4.25092
CODSCL5BMT	0	0	#DIV/0!		3.01822
COPRE6NADOXRED	0	0	#DIV/0!		3.35818
CODHPRE6MET	0	0	#DIV/0!		3.28239
CODSCL7MTDC	0	0	#DIV/0!		3.69307
COBYALIG	0	0	#DIV/0!		3.74729
CBLAT	0	0	#DIV/0!		2.94267
LTHRK	0	0	#DIV/0!		2.90166
PC17M	0	0	#DIV/0!		3.73425
PC11M	0	0	#DIV/0!		3.61711
HMPPP9OXRED	0	0	#DIV/0!		0.347549
OMPPP9OXRED	0	0	#DIV/0!		0.347549
DVPCHLLDOXRED	0	0	#DIV/0!		0.347549
FACOAE160	0	0	#DIV/0!		-0.0308533
DHPt	0	0	#DIV/0!		-1
FRUt2	0	0	#DIV/0!		-1
SUCRt2	0	0	#DIV/0!		-1
ACGAtex_1	0	0	#DIV/0!		-1
SBT_Dt	-1000	-1000	1		-1
MANt2	0	0	#DIV/0!		-1
GLCt1	0	0	#DIV/0!		-1
TREt2	0	0	#DIV/0!		-1
GLYCOGENt	0	0	#DIV/0!		-1
SALCNt	0	0	#DIV/0!		-1
GLUMt	0	0	#DIV/0!		-1
GALTt	0	0	#DIV/0!		-1
ARBTt	0	0	#DIV/0!		-1
AMOBt	0	0	#DIV/0!		-1
CELLBabc	0	0	#DIV/0!		-1
BIOMASSt	0	0	#DIV/0!		-1
BIOMASS	135.406	135.406	1		-1
HMNO	0	0	#DIV/0!		0.631981
ACCOAC	0	0	#DIV/0!		-0.244142
DNADDP	0	0	#DIV/0!		-0.179117
COBYATRANS	0	0	#DIV/0!		1.52006
BPNT2	0	0	#DIV/0!		1.77951
PDH	0	0	#DIV/0!		-0.758365
UGLDDS1	0	0	#DIV/0!		-0.921036
XYLK	0	0	#DIV/0!		-0.692323
SPMDt3i	0.419282	0.419282	1		-0.330467
5MTRt2	0	0	#DIV/0!		-1
THZPSN3	3.15186e-10	0	0		-1.40929
AMPMS2	0	0	#DIV/0!		-0.213759
ICYSDS	3.15186e-10	0	0		-1.40929
METS	0.838563	0.838563	1		-1
ALATA_L2	0	0	#DIV/0!		-2.01051
TRPAS2	0	18.1521	#DIV/0!		-0.28456
PPM	-105.048	-105.048	1		-0.423818
NDP3	0	0	#DIV/0!		-0.370584
CDPPH	0	0	#DIV/0!		-0.370584
NDP7	0	0	#DIV/0!		-0.370584
ALATA_D2	0	0	#DIV/0!		-2.01051
NTPP1	0	0	#DIV/0!		-0.179117
NTPTP2	0	0	#DIV/0!		-0.180916
ALDD2y	0	0	#DIV/0!		1.61084
DHORD5	0.419282	0.178623	0.426021		-0.574144
ADK4	-314.656	-390.505	1.24105		0.556565
KARA2	0	0	#DIV/0!		0.377158
RBK_L1	0	0	#DIV/0!		-0.135847
HEMEOS	0	0	#DIV/0!		-0.00154923
PYDXPP	0	0	#DIV/0!		0.0310298
PDXPP	0	0	#DIV/0!		0.0310298
OAADC	0	0	#DIV/0!		-0.0806658
MACPD	0	0	#DIV/0!		-0.344186
DMQMT	0	-7.61047e-07	#DIV/0!		-0.464796
HPPK2	0	0	#DIV/0!		1.28409
DHORD2	0	0.240659	#DIV/0!		-0.574144
BUTCT	0	0	#DIV/0!		-0.0312401
CYNTAH	0	0	#DIV/0!		-0.347688
DHDPRy	1.6933	1.98404	1.1717		-0.585851
DKGLCNR1	0	0	#DIV/0!		1.68035
GMPS2	0	0	#DIV/0!		-2.20711
NTPP3	0	0	#DIV/0!		0.995945
ASCBPL	0	0	#DIV/0!		-1.05823
MDH3	0	0	#DIV/0!		1.97969
MDH2	0	0	#DIV/0!		1.97969
GPDDA5	0	0	#DIV/0!		1.38811
PDX5PS	0.262051	0.372907	1.42303		-0.944698
ENTCS	0	0	#DIV/0!		0.705357
NTP3	0	0	#DIV/0!		0.53624
SERASr	0	0	#DIV/0!		-0.137435
ADK3	-292.33	-369.995	1.26568		0.556565
GLUDC	0	0	#DIV/0!		1.05819
ACMAMUT	0	0	#DIV/0!		-1.0482
PACCOAL	0	0	#DIV/0!		0.358052
ACGAMT	0	0	#DIV/0!		-1.53463
PItex	-274.604	-779.615	2.83905		-0.352894
ASPO3	0	0	#DIV/0!		-0.758175
ASPO5	0	0	#DIV/0!		-0.758175
ASPO4	0	0	#DIV/0!		-0.758175
MALTATr	0	0	#DIV/0!		1.6919
ENTERES	0	0	#DIV/0!		0.839153
DHPS2	0	0	#DIV/0!		0.0249872
DATPHs	0	0	#DIV/0!		-1
FE3Ri	141.355	493.635	3.49217		-0.465062
ACANTHAT	0	0	#DIV/0!		0.608301
GRXR	0	0	#DIV/0!		0.442306
RNDR1b	0	0	#DIV/0!		-0.570348
RNDR2b	0	0	#DIV/0!		-0.570348
ATPHs	0	0	#DIV/0!		-1
F6PP	0	0	#DIV/0!		0.7058
NTD12	0	0	#DIV/0!		-0.524799
DNTPPA	0	0	#DIV/0!		0.133267
NTPP9	0	0	#DIV/0!		0.238525
URIH	0	0	#DIV/0!		-0.348162
O16GALFT	0	0	#DIV/0!		-0.952705
PPK2	0	0.807579	#DIV/0!		-1.26623
FALGTHLs	0	0	#DIV/0!		-1
PPA2	0	0	#DIV/0!		-0.688835
DAAD	0	0	#DIV/0!		1.59551
NTPP5	0	0	#DIV/0!		0.133267
ANHMK	0	0	#DIV/0!		-0.399899
NTP5	0	0	#DIV/0!		-0.68806
G6PP	0	0	#DIV/0!		-1.31529
UPLA4FNT	0	0	#DIV/0!		-1.06329
CYSSADS	0	0	#DIV/0!		-0.328498
PPPGO	0	0	#DIV/0!		0.148555
NTP1	0	0	#DIV/0!		-0.68806
HXCT	0	0	#DIV/0!		-0.0312401
FACOAE180	0	0	#DIV/0!		0.49217
FACOAE120	0	0	#DIV/0!		0.49217
EAR180x	5.76726	0.90777	0.157401		-0.8426
SO4t2	11.1493	11.1493	1		0.52316
EAR180y	0	4.85949	#DIV/0!		-0.8426
AGPAT120	0	0	#DIV/0!		-1.10199
FADRx2	0	0	#DIV/0!		1.3005
EAR80y	0	0	#DIV/0!		-0.8426
EAR120y	0	0	#DIV/0!		-0.8426
EAR40y	0	0	#DIV/0!		-0.8426
AGPAT160	0	0	#DIV/0!		-1.10199
AGPAT140	0	0	#DIV/0!		-1.10199
EAR160y	0	0	#DIV/0!		-0.8426
EAR100y	0	0	#DIV/0!		-0.8426
G3PAT180	0	0	#DIV/0!		0.0854667
PAPA160	0	0	#DIV/0!		-0.127343
PAPA180	0	0	#DIV/0!		-0.127343
PAPA181	0	0	#DIV/0!		-0.127343
AGPAT181	0	0	#DIV/0!		-1.10199
PAPA140	0	0	#DIV/0!		-0.127343
PAPA141	0	0	#DIV/0!		-0.127343
PAPA161	0	0	#DIV/0!		-0.127343
DSBDR	0	0	#DIV/0!		-0.0887725
EAR160x	0	0	#DIV/0!		-0.8426
EAR140y	0	0	#DIV/0!		-0.8426
AGPAT180	5.76726	5.76726	1		-1.10199
AGPAT141	0	0	#DIV/0!		-1.10199
PAPA120	0	0	#DIV/0!		-0.127343
EAR60y	0	0	#DIV/0!		-0.8426
NTP11	0	0	#DIV/0!		-1.40973
2MAHMP	-3.15186e-10	0	0		-0.630994
FA161ACPHi	0	0	#DIV/0!		0.144428
FA160ACPHi	0	0	#DIV/0!		0.144428
AMMQLT8	0	0	#DIV/0!		-0.380856
FA120ACPHi	0	0	#DIV/0!		0.144428
HACD8	654.033	794.455	1.2147		0.631981
THRA	433.29	632.314	1.45933		-2.01051
EPMEACPR	0	0	#DIV/0!		-0.8426
SCYSDS	0	0	#DIV/0!		-0.391518
S2FE2SS	0	0	#DIV/0!		-0.610006
MECDPDH5	0	0	#DIV/0!		-0.0214948
RNTR1c2	0	0	#DIV/0!		-0.0214948
RNTR2c2	0	0	#DIV/0!		-0.0214948
I4FE4SR	0	0	#DIV/0!		-1.08829
RNTR3c2	0	0	#DIV/0!		-0.0214948
RNTR4c2	0	0	#DIV/0!		-0.0214948
BWCOGDS1	0	0	#DIV/0!		-0.787792
FLDR2	0	0	#DIV/0!		-0.349967
DHNPTE	0	0	#DIV/0!		-0.38774
GDPTPDP	0	0	#DIV/0!		3.6235
MPTSS	0	0	#DIV/0!		-0.980272
CPMPS	0	0	#DIV/0!		-0.0449667
PYK4	131.708	130.099	0.987788		-0.327862
FE3DHBZS3R	0	0	#DIV/0!		0.261988
UGCIAMH	0	0	#DIV/0!		1.02232
METGLCUR	0	0	#DIV/0!		-0.171884
AI2K	0	0	#DIV/0!		0.561026
ACOXT	0	0	#DIV/0!		1.37524
TEO2M	0	0	#DIV/0!		-0.346531
PYK2	83.259	83.1316	0.99847		-0.327862
PYK3	27.9314	3.77045	0.13499		-0.327862
PYK6	268.833	275.751	1.02573		-0.327862
PAI2I	0	0	#DIV/0!		3.16775
CURR	0	0	#DIV/0!		2.08881
FE3DCITR5	0	0	#DIV/0!		0.261988
HPYRP	0	0	#DIV/0!		0.0930675
PAI2T	0	0	#DIV/0!		2.65661
CXSAMS	0	0	#DIV/0!		-0.603733
PNSPA	0	0	#DIV/0!		0.143733
4HTHRK	0	0	#DIV/0!		-0.768304
PRCPD	0	0	#DIV/0!		0.510754
UDPGPT	0	0	#DIV/0!		3.01188
OPHHXy	0	0	#DIV/0!		-0.680748
PROD3	0	0	#DIV/0!		-0.595921
F1PP	0	0	#DIV/0!		0.7058
PYROX	0	0	#DIV/0!		-0.198312
MPTS	0	0	#DIV/0!		0.192281
GDPDPK	0	0	#DIV/0!		3.6235
10FTHFt	-224.831	-236.952	1.05391		-1
CU2tex	-0.419282	-0.419282	1		-0.352894
DGSNt	-20.9235	-20.9235	1		-1
DTTPt	319.024	319.024	1		-1
FADtex	-0.419282	-0.419282	1		-0.352894
GAL1Ptex	1000	1000	1		-0.352894
MALTHXtexi	333.333	333.333	1		-2.70984
MK8t	-0.419282	-0.419282	1		-1
THMtex	-0.419282	-0.419282	1		-0.352894
UDPGALtex	-347.05	-347.05	1		-0.352894
FACOAE100	0	0	#DIV/0!		0.49217
FACOAE80	-7.5029e-08	0	0		0.49217
FACOAE60	0	0	#DIV/0!		0.49217
FACOAE141	0	0	#DIV/0!		0.49217
FACOAE161	0	0	#DIV/0!		0.49217
FA141ACPHi	0	0	#DIV/0!		0.144428
GLCURtr	0	0	#DIV/0!		-1
GLCNt2ir	0	0	#DIV/0!		-4.51752
MALt	57.7813	55.3024	0.957098		-1
ASNt2r	57.7742	196.56	3.40222		-1
URIt2	0	0	#DIV/0!		-0.551264
GLNt	-881.16	-897.031	1.01801		-1
ADNt	-153.752	-153.752	1		-1
INOST_Et	-491.918	-364.366	0.740704		-1
INSt	0	0	#DIV/0!		-1
THRt2r	1000	1000	1		-1
GLYPROt	0	12.1212	#DIV/0!		-1
ALAGLYtr	0	0	#DIV/0!		0.260282
TYMte	0	0	#DIV/0!		-1
PYRt	339.829	285.372	0.839754		-1
4HPRO_LT_Et	15.8713	0	0		-1
UREAt	0	-0.15274	#DIV/0!		0.713084
CYTDt2	0	0	#DIV/0!		-0.551264
DIPEPabc2	0	0	#DIV/0!		-0.758595
DIPEPabc5	0	0	#DIV/0!		-0.758595
DIPEPabc6	3.82094e-08	0	0		-0.758595
DIPEPabc8	0	0	#DIV/0!		-0.758595
DIPEPabc9	0	0	#DIV/0!		-0.758595
DIPEPabc10	0	0	#DIV/0!		-0.758595
CITt7	0	0	#DIV/0!		-0.831583
MLTG1	333.333	333.333	1		-0.286148
MLTG2	333.333	333.333	1		-0.286148
INSTt4	-491.918	-364.366	0.740704		-0.635634
EX_Tca_e	0	0	#DIV/0!		-1
EX_Tcb_e	0	0	#DIV/0!		-1
EX_Tcc_e	0	0	#DIV/0!		-1
EX_Tcd_e	0	0	#DIV/0!		-1
EX_PirA_e	0	0	#DIV/0!		-1
EX_PirB_e	0	0	#DIV/0!		-1
EX_Mcf1_e	0	0	#DIV/0!		-1
EX_Mcf2_e	0	0	#DIV/0!		-1
EX_PVCEffProt_e	0	0	#DIV/0!		-1
EX_h_e	0.206471	-274.572	-1329.84		-1
EX_fum_e	772.338	913.604	1.18291		-1
EX_dhptd_e	0	0	#DIV/0!		-1
EX_succ_e	1000	1000	1		-1
EX_metox__R_e	0	0	#DIV/0!		-1
EX_pb_e	0	0	#DIV/0!		-1
EX_gly_e	1000	1000	1		-1
EX_ppi_e	-1000	-946.169	0.946169		-1
EX_salcn_e	0	0	#DIV/0!		-1
EX_pro__L_e	-24.9628	-12.8417	0.514431		-1
EX_na1_e	0	0	#DIV/0!		-1
EX_cd2_e	0	0	#DIV/0!		-1
EX_cbl1_e	0	0	#DIV/0!		-1
EX_2amm2deoxDglucpyr_e	0	0	#DIV/0!		-1
EX_fru_e	0	0	#DIV/0!		-1
EX_h2o_e	-460.271	-608.852	1.32281		-1
EX_glu__L_e	-1000	-1000	1		-1
EX_cu2_e	-0.419282	-0.419282	1		-1
EX_glyc3p_e	-628.865	-628.865	0.999999		-1
EX_mnl_e	0	0	#DIV/0!		-1
EX_nh4_e	523.943	871.843	1.664		-1
EX_arg__L_e	-33.4044	-33.5571	1.00457		-1
EX_orn_e	-0.419282	-0.266542	0.635711		-1
EX_ni2_e	0	0	#DIV/0!		-1
EX_malt_e	0	0	#DIV/0!		-1
EX_nmn_e	-0.838563	-0.838563	1		-1
EX_glyc_e	4.32544	4.32544	1		-1
EX_met__L_e	0	0	#DIV/0!		-1
EX_zn2_e	-0.419282	-0.419282	1		-1
EX_hdca_e	0	0	#DIV/0!		-1
EX_sucr_e	0	0	#DIV/0!		-1
EX_galt_e	0	0	#DIV/0!		-1
EX_ser__D_e	0	0	#DIV/0!		-1
EX_ser__L_e	-137.395	-179.73	1.30813		-1
EX_pnto__R_e	0	0	#DIV/0!		-1
EX_met__D_e	0	0	#DIV/0!		-1
EX_acgam_e	0	0	#DIV/0!		-1
EX_ala__L_e	1000	1000	1		-1
EX_arbt_e	-0.419282	-0.419282	1		-1
EX_xan_e	0	0	#DIV/0!		-1
EX_pppn_e	0	0	#DIV/0!		-1
EX_malttr_e	0	0	#DIV/0!		-1
EX_cit_e	0	0	#DIV/0!		-1
EX_fe3_e	-1.25785	-1.25785	1		-1
EX_sbt__D_e	1000	1000	1		-1
EX_ala__D_e	993.227	993.227	1		-1
EX_mg2_e	-0.419282	-0.419282	1		-1
EX_k_e	-0.419282	-0.419282	1		-1
EX_man_e	0	0	#DIV/0!		-1
EX_amob_e	0	0	#DIV/0!		-1
EX_lys__L_e	-38.6502	-38.6502	1		-1
EX_pi_e	1000	1000	1		-1
EX_trp__L_e	-6.39145	-6.39145	1		-1
EX_so4_e	-11.1493	-11.1493	1		-1
EX_M02745_e	-31.8541	-31.8541	1		-1
EX_cobalt2_e	-0.419282	-0.419282	1		-1
EX_metox_e	-17.7244	-17.7244	1		-1
EX_hg2_e	0	0	#DIV/0!		-1
EX_glc__D_e	0	0	#DIV/0!		-1
EX_fe3dcit_e	0	0	#DIV/0!		-1
EX_tre_e	0	0	#DIV/0!		-1
EX_tsul_e	0	0	#DIV/0!		-1
EX_malthx_e	-333.333	-333.333	1		-1
EX_tyr__L_e	-16.3404	-16.3404	1		-1
EX_btn_e	0	0	#DIV/0!		-1
EX_mn2_e	-0.419282	-0.419282	1		-1
EX_o2_e	-1000	-1000	1		-1
EX_glycogen_e	0	0	#DIV/0!		-1
EX_ura_e	0	0	#DIV/0!		-1
EX_ocdca_e	-11.5345	-11.5345	1		-1
EX_thm_e	-0.419282	-0.419282	1		-1
EX_phe__L_e	-20.9229	-20.9229	1		-1
EX_cellb_e	0	0	#DIV/0!		-1
EX_co2_e	1000	1000	1		-1
EX_biomass_e	135.406	135.406	1		-1
EX_mqn7_e	0	0	#DIV/0!		-1
EX_spmd_e	-0.419282	-0.419282	1		-1
EX_cl_e	-0.419282	-0.419282	1		-1
EX_his__L_e	-10.7328	-10.7328	1		-1
EX_pheme_e	-0.419282	-0.419282	1		-1
EX_ile__L_e	-32.7411	-32.7411	1		-1
EX_ca2_e	-0.419282	-0.419282	1		-1
EX_fol_e	223.573	235.694	1.05422		-1
EX_5mtr_e	0	0	#DIV/0!		-1
EX_asp__L_e	0	0	#DIV/0!		-1
EX_rib__D_e	0	0	#DIV/0!		-1
[truncated: 34 more rows]

## Sheet: Temp_Models_NonZero_flux_Rxn
Reaction ID	subsystem	name	FBA_28	FBA_37	log2fold_Expression	Flux_Ratio	Common or Switched ON or OFF reactions
EX_h_e	extracellular exchange	EX_H_plus__e0	0.206471	-274.572	-1	-1329.84	common
FUM	tca cycle	(S)-malate hydro-lyase (fumarate-forming)_c0	-57.7813	83.4839	-0.508573	-1.44483	common
ADK1	oxidative phosphorylation	ATP:AMP phosphotransferase_c0	-44.9295	39.1718	1.92638	-0.871851	common
UTPTAG61PT	galactose metabolism	UTP:D-Tagatose 6-phosphate 1-phosphotransferase_c0	5.14909	-3.96131	4.11975	-0.769324	common
SUCD4	oxidative phosphorylation	succinate dehyrdogenase_c0	174.92	-59.9334	-0.602432	-0.342633	common
ASPTA	alanine and aspartate metabolism	L-Aspartate:2-oxoglutarate aminotransferase_c0	-187.518	28.8353	-1.16431	-0.153773	common
1PY4h3cAH	arginine and proline metabolism	1-Pyrroline-4-hydroxy-2-carboxylate aminohydrolase (decyclizing)_c0	15.8713	0	1.22348	0	switched on at 28
25DOPOXRED	Pentose and glucuronate interconversions	2,5-dioxopentanoate:NADP+ 5-oxidoreductase_c0	15.8713	0	0.858165	0	switched on at 28
4HPRO_LT_Et	missing	Trans-4-Hydroxy-L-proline transport_c0	15.8713	0	-1	0	switched on at 28
4HPROE	arginine and proline metabolism	trans-4-Hydroxy-L-proline 2-epimerase_c0	15.8713	0	0.17454	0	switched on at 28
CHOXPROLOR	arginine and proline metabolism	cis-4-Hydroxy-D-proline:oxygen oxidoreductase (deaminating)_c0	15.8713	0	0.888671	0	switched on at 28
CTPF6P1PT	missing	CTP:D-fructose-6-phosphate 1-phosphotransferase_c0	7.11763	0	4.11975	0	switched on at 28
EX_4hpro_LT_e	extracellular exchange	EX_Exchange reaction for hydroxy proline__e0	-15.8713	0	-1	0	switched on at 28
RNTR1	purine metabolism	2'-Deoxyadenosine 5'-triphosphate:oxydized-thioredoxin 2'-oxidoreductase_c0	1.8759	0	1.92097	0	switched on at 28
OIVD1r	valine, leucine and isoleucine degradation	4-methyl-2-oxopentanoate: NAD+ oxidoreductase (CoA-methylpropanoylating)_c0	-50.2381	-0.197743	-1	0.00393613	common
PYK3	glycolysis/gluconeogenesis	Pyruvate kinase(3)_c0	27.9314	3.77045	-0.327862	0.13499	common
PPK	oxidative phosphorylation	Polyphosphate kinase_c0	-63.0757	-9.24449	-1.26623	0.146562	common
EAR180x	cell envelope biosynthesis	Enoyl-[acyl-carrier-protein] reductase (NADH) (n-C18:0)_c0	5.76726	0.90777	-0.8426	0.157401	common
DHRT_ivcoa	valine, leucine and isoleucine degradation	3-methylbutanoyl-CoA:enzyme N6-(dihydrolipoyl)lysine S-(3-methylbutanoyl)transferase_c0	61.7726	11.7323	-1	0.189927	common
LA3METHPTPPMETB	valine, leucine and isoleucine degradation	R07602_c0	61.7726	11.7323	-0.31633	0.189927	common
MOD_4mop	valine, leucine and isoleucine degradation	R07601_c0	61.7726	11.7323	-0.31633	0.189927	common
POTHREOR	missing	4-(phosphonooxy)threonine:NAD oxidoreductase_c0	0.10482	0.0231871	-0.944698	0.221208	common
PDX5PS2	vitamin b6 metabolism	pyridoxine 5'-phosphate synthase_c0	0.157231	0.0463743	0.120799	0.294944	common
PIt2r	inorganic ion transport and metabolism	Inorganic phosphate transporter_c0	725.396	220.385	-0.779615	0.303813	common
AKGDH	tca cycle	2-Oxoglutarate dehydrogenase complex_c0	676.45	228.791	-0.724389	0.338222	common
FALDH2	methane metabolism	S-(hydroxymethyl)glutathione dehydrogenase_c0	-654.033	-223.648	-0.776352	0.341952	common
HOXMGLUTOR	missing	S-(hydroxymethyl)glutathione:NADP+ oxidoreductase_c0	654.033	223.648	-0.776352	0.341952	common
RNDR2	purine metabolism	2'-Deoxyguanosine 5'-diphosphate:oxidized-thioredoxin 2'-oxidoreductase_c0	13.2	5.0434	-0.536561	0.382076	common
CYTBD2	redox metabolism	cytochrome oxidase bd (menaquinol-8: 2 protons) (periplasm)_c0	0.419282	0.178623	3.2958	0.426021	common
DHORD5	pyrimidine metabolism	Dihydroorotic acid (menaquinone-8)_c0	0.419282	0.178623	-0.574144	0.426021	common
AOPOBUT	vitamin b6 metabolism	R07406_c0	0.0524102	0.0231871	-0.944698	0.442416	common
NADTHREPDH	missing	NAD-dependent threonine 4-phosphate dehydrogenase_c0	0.0524102	0.0231871	-0.944698	0.442416	common
3HAD140	fatty acid biosynthesis	(3R)-3-Hydroxypalmitoyl-[acyl-carrier-protein] hydro-lyase_c0	343.008	154.734	0.628219	0.45111	common
TDACPMCOAT	fatty acid biosynthesis	Tetradecanoyl-[acyl-carrier protein]:malonyl-CoA C-acyltransferase(decarboxylating, oxoacyl- and enoyl-reducing)_c0	343.008	154.734	-0.8426	0.45111	common
3OAR140	fatty acid biosynthesis	3-oxoacyl-[acyl-carrier-protein] reductase (n-C14:0)_c0	356.554	168.281	-0.205545	0.471964	common
DDACPMACPCATRANS	missing	dodecanoyl-[acyl-carrier-protein]:malonyl-[acyl-carrier-protein] C-acyltransferase (decarboxylating)_c0	356.554	168.281	1.13854	0.471964	common
FAS140ACP	fatty acid biosynthesis	fatty-acyl-ACP synthase (n-C14:0ACP), mitochondrial_c0	359.941	171.667	-1	0.476932	common
CYTBO3	oxidative phosphorylation	cytochrome oxidase bo3 (ubiquinol-8: 2.5 protons)_c0	677.65	325.61	-0.602432	0.480499	common
EX_pro__L_e	extracellular exchange	EX_L_Proline_e0	-24.9628	-12.8417	-1	0.514431	common
PROt4	transport	Na+/Proline-L symporter_c0	24.9628	12.8417	-0.692323	0.514431	common
GLUSy	glutamate metabolism	L-Glutamate:NADP+ oxidoreductase (transaminating)_c0	408.983	228.169	-0.761526	0.557894	common
AB6PGH_1	carbohydrate metabolism	Arbutin 6-phosphate glucohydrolase_c0	0.419282	0.234576	0.0724039	0.559471	common
HMR_7749	glycolysis/gluconeogenesis	beta-D-Glucose 6-phosphate ketol-isomerase_c0	0.419282	0.234576	-0.440529	0.559471	common
ADPT	purine metabolism	AMP:diphosphate phospho-D-ribosyltransferase_c0	16.8733	9.82996	-0.882898	0.582574	common
ASPO1	alanine and aspartate metabolism	L-Aspartic acid:oxygen oxidoreductase (deaminating)_c0	187.518	109.951	-0.758175	0.586349	common
GPAR	purine metabolism	GMP:diphosphate 5-phospho-alpha-D-ribosyltransferase_c0	-17.2926	-10.2492	-0.372118	0.592695	common
GLUDy	glutamate metabolism	L-Glutamate:NADP+ oxidoreductase (deaminating)_c0	-127.53	-76.1188	-0.4631	0.596872	common
GLYAT	glycine, serine and threonine metabolism	Acetyl-CoA:glycine C-acetyltransferase_c0	-538.129	-339.106	-0.370584	0.630157	common
THRD	glycine, serine and threonine metabolism	L-threonine:NAD+ oxidoreductase_c0	538.129	339.106	-0.528937	0.630157	common
ARGORNt7	transport	arginine/ornithine antiporter (periplasm)_c0	-0.419282	-0.266542	-0.364317	0.635711	common
EX_orn_e	extracellular exchange	EX_Ornithine_e0	-0.419282	-0.266542	-1	0.635711	common
ORNDC	arginine and proline metabolism	L-ornithine carboxy-lyase (putrescine-forming)_c0	0.419282	0.276276	1.46457	0.658928	common
THD2	oxidative phosphorylation	NAD(P) transhydrogenase (periplasm)_c0	406.483	278.646	1.32216	0.685506	common
INOST_Et	missing	Myo-Inositol transport_c0	-491.918	-364.366	-1	0.740704	common
INSTt4	transport	Inositol transport via sodium symport_c0	-491.918	-364.366	-0.635634	0.740704	common
FRD7	oxidative phosphorylation	fumarate reductase complex (i.e. FRD, involved in anaerobic respiration, repressed in aerobic respiration)_c0	502.73	385.303	-0.358856	0.766422	common
DADK	purine metabolism	ATP:dAMP phosphotransferase_c0	-73.9864	-59.2126	1.92638	0.800318	common
NTD6	purine metabolism	2'-Deoxyadenosine 5'-monophosphate phosphohydrolase_c0	73.9864	59.2126	0.697906	0.800318	common
PUNP2	purine metabolism	Deoxyadenosine:orthophosphate ribosyltransferase_c0	73.9864	59.2126	0.135189	0.800318	common
RNDR1	purine metabolism	2'-Deoxyadenosine 5'-diphosphate:oxidized-thioredoxin 2'-oxidoreductase_c0	74.2798	61.3819	-0.536561	0.826361	common
H4THDPR	lysine biosynthesis	4-hydroxy-tetrahydrodipicolinate reductase_c0	1.6933	1.40256	-0.585851	0.828301	common
H4THDPS	lysine biosynthesis	4-hydroxy-tetrahydrodipicolinate synthase_c0	1.6933	1.40256	-0.511141	0.828301	common
r0191	fructose and mannose metabolism	UTP:D-fructose-6-phosphate 1-phosphotransferase_c0	55.5664	46.2002	4.11975	0.831442	common
H2MB4PFDXOXOR	terpenoid backbone biosynthesis	(E)-4-hydroxy-3-methylbut-2-en-1-yl-diphosphate:oxidized ferredoxin oxidoreductase (hydrating)_c0	22.9317	19.1812	0.283349	0.836451	common
EX_pyr_e	extracellular exchange	EX_Pyruvate exchange__e0	-339.829	-285.372	-1	0.839754	common
PYRt	transport	Pyruvate exchange diffusion_c0	339.829	285.372	-1	0.839754	common
MDH	tca cycle	(S)-malate:NAD+ oxidoreductase_c0	1000	861.214	-0.138786	0.861214	common
PUNP1	purine metabolism	Adenosine:phosphate alpha-D-ribosyltransferase_c0	-57.113	-49.3827	0.135189	0.864648	common
NADK5	nucleotide metabolism	NAD kinase (dTTP)_c0	-18.4424	-16.1364	0.0743873	0.874961	common
DHFR	one carbon pool by folate	Dihydrofolate reductase_c0	97.6203	85.4991	-0.0222979	0.875834	common
GHMT2r	glycine, serine and threonine metabolism	5,10-Methylenetetrahydrofolate:glycine hydroxymethyltransferase_c0	-98.0396	-85.9184	-1.56577	0.876365	common
NDPK4	pyrimidine metabolism	ATP:dTDP phosphotransferase_c0	37.304	32.692	0.3388	0.876367	common
NADK	nicotinate and nicotinamide metabolism	ATP:NAD+ 2'-phosphotransferase_c0	18.8617	16.5556	0.0743873	0.877741	common
OCTDPS	terpenoid backbone biosynthesis	Octaprenyl pyrophosphate synthase_c0	0.419282	0.372725	-0.111044	0.88896	common
IPDPCT	peptidoglycan metabolism	(2E,6E)-farnesyl-diphosphate:isopentenyl-diphosphate cistransferase (adding 8 isopentenyl units)_c0	3.3866	3.08461	-0.0891717	0.910828	common
FRDO	respiratory chain	Ferredoxin:NADP+ oxidoreductase_c0	127.077	119.576	0.731827	0.940973	common
HBCO_nadp	butanoate metabolism	3-Hydroxybutanoyl-CoA:NADP+ oxidoreductase_c0	-247.963	-234.56	-0.440029	0.945948	common
HACD1_1	fatty acid degradation	(S)-3-Hydroxybutanoyl-CoA:NAD+ oxidoreductase_c0	247.963	234.56	-0.440029	0.945948	common
EX_ppi_e	extracellular exchange	EX_PPi_e0	-1000	-946.169	-1	0.946169	common
PPItex	transport	phosphate ABC transporter permease protein_c0	1000	946.169	-0.779615	0.946169	common
EX_mal__L_e	extracellular exchange	EX_L-Malate exchange_e0	57.7813	55.3024	-1	0.957098	common
MALt	transport	Malate exchange, diffusion_c0	57.7813	55.3024	-1	0.957098	common
ADNK1	purine metabolism	ATP:adenosine 5'-phosphotransferase_c0	211.704	203.973	-0.156291	0.963485	common
AGPOP	glycolysis/gluconeogenesis	DGTP:pyruvate 2-O-phosphotransferase, cytosol_c0	82.81	81.3186	-2.02821	0.98199	common
PYK4	glycolysis/gluconeogenesis	Pyruvate kinase(4)_c0	131.708	130.099	-0.327862	0.987788	common
GSNK	purine metabolism	ATP:guanosine 5'-phosphotransferase_c0	117.325	116.638	-1.07869	0.994144	common
PUNP3	purine metabolism	guanosine:phosphate alpha-D-ribosyltransferase_c0	-117.325	-116.638	0.135189	0.994144	common
PYK2	glycolysis/gluconeogenesis	Pyruvate kinase(2)_c0	83.259	83.1316	-0.327862	0.99847	common
GALUi	galactose metabolism	UTP:alpha-D-glucose-1-phosphate uridylyltransferase_c0	110.998	110.998	-0.0606458	0.999999	common
EX_glyc3p_e	extracellular exchange	EX_Glycerol_3_phosphate_e0	-628.865	-628.865	-1	0.999999	common
GLY3Pt2	transport	TRANS-RXNBWI-115531.ce_c0	628.865	628.865	-0.131374	0.999999	common
S7PGA3PGAT	pentose phosphate pathway	Sedoheptulose-7-phosphate:D-glyceraldehyde-3-phosphate glycolaldehyde transferase_c0	68.9032	68.9032	-0.947624	0.999999	common
DRPA	pentose phosphate pathway	2-deoxy-D-ribose-5-phosphate acetaldehyde-lyase (D-glyceraldehyde-3-phosphate-forming)_c0	209.677	209.677	-0.106678	1	common
PPM2	pentose phosphate pathway	2-deoxy-D-ribose 1-phosphate 1,5-phosphomutase_c0	209.677	209.677	1.30501	1	common
PPM	pentose phosphate pathway	Phosphopentomutase_c0	-105.048	-105.048	-0.423818	1	common
RIB15PMUT	pentose phosphate pathway	D-Ribose 1,5-phosphomutase_c0	-105.048	-105.048	1.30501	1	common
RPI	pentose phosphate pathway	D-ribose-5-phosphate aldose-ketose-isomerase_c0	141.193	141.193	-0.387335	1	common
RPE	pentose phosphate pathway	D-Ribulose-5-phosphate 3-epimerase_c0	-152.191	-152.191	-0.631637	1	common
S7PGALD3PGT	missing	sedoheptulose-7-phosphate:D-glyceraldehyde-3-phosphate glyceronetransferase_c0	-82.4496	-82.4496	-0.870679	1	common
F6PGA3PGAT	pentose phosphate pathway	D-Fructose 6-phosphate:D-glyceraldehyde-3-phosphate glycolaldehyde transferase_c0	83.2882	83.2881	-0.947624	1	common
UDPG4E	galactose metabolism	UDP-glucose 4-epimerase_c0	652.95	652.95	-0.478671	1	common
TPI	glycolysis/gluconeogenesis	D-glyceraldehyde-3-phosphate aldose-ketose-isomerase_c0	-749.839	-749.839	-0.433387	1	common
THIORDXi	unassigned	hydrogen peroxide reductase (thioredoxin)_c0	455.091	455.091	-1.53463	1	common
UGLT	galactose metabolism	UDPglucose--hexose-1-phosphate uridylyltransferase_c0	-555.499	-555.499	0.212047	1	common
ACACT7r	fatty acid elongation	myristoyl-CoA:acetylCoA C-myristoyltransferase_c0	11.5345	11.5345	0.715906	1	common
ACOAD7f	fatty acid degradation	Acyl-CoA dehydrogenase (hexadecanoyl-CoA)_c0	-11.5345	-11.5345	2.22842	1	common
ECOAH7	fatty acid elongation	(S)-3-Hydroxyhexadecanoyl-CoA hydro-lyase_c0	11.5345	11.5345	0.631981	1	common
HACD7	fatty acid elongation	(S)-3-Hydroxyhexadecanoyl-CoA:NAD+ oxidoreductase_c0	-11.5345	-11.5345	0.631981	1	common
HDACPAT	missing	[Acyl-carrier-protein] acetyltransferase_c0	-11.5345	-11.5345	-0.761581	1	common
MALACPTRANS	fatty acid biosynthesis	Malonyl-ACP Transferase_c0	11.5345	11.5345	-0.344186	1	common
DAPE	lysine biosynthesis	LL-2,6-Diaminoheptanedioate 2-epimerase_c0	3.3866	3.3866	-0.735794	1	common
ACPS1_1	pantothenate and coa biosynthesis	CoA:apo-[acyl-carrier-protein] pantetheinephosphotransferase, cytosol_c0	0.419282	0.419282	0.365293	1	common
ADMETPRMETT	missing	S-adenosyl-L-methionine:precorrin-1 C-methyltransferase_c0	0.139761	0.139761	4.81806	1	common
ADMETUPMETT	missing	S-adenosyl-L-methionine:uroporphyrinogen-III C-methyltransferase_c0	0.139761	0.139761	4.81806	1	common
AHCi	cysteine and methionine metabolism	S-Adenosyl-L-homocysteine hydrolase_c0	0.838563	0.838563	-0.16205	1	common
BPNT	cysteine and methionine metabolism	Adenosine 3',5'-bisphosphate 3'-phosphohydrolase_c0	0.419282	0.419282	1.23972	1	common
METS	cysteine and methionine metabolism	Methionine synthase_c0	0.838563	0.838563	-1	1	common
SHCHD2	porphyrin metabolism	S-Adenosyl-L-methionine:uroporphyrin-III C-methyltransferase_c0	0.419282	0.419282	1.78218	1	common
TMPK	thiamine metabolism	ATP:thiamin-phosphate phosphotransferase_c0	0.419282	0.419282	-0.675452	1	common
UPP3MT	porphyrin metabolism	Uroporphyrinogen methyltransferase_c0	0.279521	0.279521	1.78218	1	common
LPLIPAL2A180P	glycerophospholipid metabolism	Lysophospholipase L1 (2-acylglycerophosphotidate, n-C18:0) (periplasm)_c0	-5.76726	-5.76726	-0.817988	1	common
MCOATA	fatty acid biosynthesis	Malonyl-CoA:[acyl-carrier-protein] S-malonyltransferase_c0	100.424	100.424	-0.761581	1	common
METAT	cysteine and methionine metabolism	ATP:L-methionine S-adenosyltransferase_c0	1.25785	1.25785	3.49892	1	common
MTHFO	one carbon pool by folate	5-methyltetrahydrofolate:NAD+ oxidoreductase_c0	1.25785	1.25785	0.710189	1	common
LCFACOALIG	fatty acid biosynthesis	Long-chain-fatty acid: CoA ligase (AMP-forming)_c0	0.838563	0.838563	0.705599	1	common
EX_tyr__L_e	extracellular exchange	EX_L_Tyrosine_e0	-16.3404	-16.3404	-1	1	common
TYRt2r	transport	TRANS-RXNBWI-115637.ce.maizeexp.TYR_c0	16.3404	16.3404	0.415541	1	common
APSR	sulfur metabolism	AMP,sulfite:thioredoxin-disulfide oxidoreductase(adenosine-5'-phosphosulfate-forming)_c0	10.73	10.73	1.59143	1	common
SADT	purine metabolism	ATP:sulfate adenylyltransferase_c0	10.73	10.73	1.78433	1	common
SULR	cysteine and methionine metabolism	hydrogen-sulfide:NADP+ oxidoreductase_c0	10.73	10.73	1.3005	1	common
EX_his__L_e	extracellular exchange	EX_L_Histidine_e0	-10.7328	-10.7328	-1	1	common
HISt2r	transport	TRANS-RXNBWI-115637.ce.maizeexp.HIS_c0	10.7328	10.7328	-0.364674	1	common
EX_so4_e	extracellular exchange	EX_Sulfate_e0	-11.1493	-11.1493	-1	1	common
SO4t2	transport	Sulfate transport in via proton symport_c0	11.1493	11.1493	0.52316	1	common
ARGabc	transport	ATP phosphohydrolase (polar-amino-acid-importing)_c0	33.8236	33.8236	0.170218	1	common
EX_trp__L_e	extracellular exchange	EX_L_Tryptophan_e0	-6.39145	-6.39145	-1	1	common
TRPt2r	transport	TRANS-RXNBWI-115637.ce.maizeexp.TRP_c0	6.39145	6.39145	0.10218	1	common
BIOMASS	missing	GramNegativeBiomass_auto_biomass	135.406	135.406	-1	1	common
CTPS2	pyrimidine metabolism	UTP:L-glutamine amido-ligase (ADP-forming)_c0	13.5575	13.5575	1.43421	1	common
EX_ile__L_e	extracellular exchange	EX_L_Isoleucine_e0	-32.7411	-32.7411	-1	1	common
ILEt2r	transport	TRANS-RXNBWI-115637.ce.maizeexp.ILE_c0	32.7411	32.7411	-0.765121	1	common
EX_metox_e	extracellular exchange	EX_L_Methionine_S_oxide_e0	-17.7244	-17.7244	-1	1	common
METSabc	transport	L-methionine S-oxide transport via ABC system_c0	17.7244	17.7244	-0.49939	1	common
METSOXR1	cysteine and methionine metabolism	L-methionine-S-oxide reductase_c0	17.7244	17.7244	-0.145542	1	common
DGSNt	transport	Deoyguanosine transport via diffusion_c0	-20.9235	-20.9235	-1	1	common
EX_dgsn_e	extracellular exchange	EX_Deoxyguanosine exchange_e0	-20.9235	-20.9235	-1	1	common
RNTR3	pyrimidine metabolism	2'-Deoxyuridine 5'-triphosphate:oxydized-thioredoxin 2'-oxidoreductase_c0	2.1693	2.1693	1.92097	1	common
ACLS	valine, leucine and isoleucine biosynthesis	pyruvate:pyruvate acetaldehydetransferase (decarboxylating)	73.3728	73.3728	-0.197249	1	common
KARA1	pantothenate and coa biosynthesis	Ketol-acid reductoisomerase (2,3-dihydroxy-3-methylbutanoate)_c0	73.3728	73.3728	0.108617	1	common
APLm	butanoate metabolism	2-Acetolactate pyruvate-lyase (carboxylating)_c0	-36.6864	-36.6864	-0.197249	1	common
KARI_23dhmb	valine, leucine and isoleucine biosynthesis	Ketol-acid reductoisomerase, (R)-2,3-Dihydroxy-3-methylbutanoate forming_c0	36.6864	36.6864	0.108617	1	common
KARI_3hmoa	valine, leucine and isoleucine biosynthesis	Ketol-acid reductoisomerase, 3-Hydroxy-3-methyl-2-oxobutanoic acid forming_c0	36.6864	36.6864	0.108617	1	common
PDHam1hi	pyruvate metabolism	pyruvate:thiamin diphosphate acetaldehydetransferase (decarboxylating)_c0	36.6864	36.6864	0.602432	1	common
VALTA	valine, leucine and isoleucine degradation	L-Valine:2-oxoglutarate aminotransferase_c0	-566.437	-566.437	-0.431112	1	common
10M3OACPO	lipid metabolism	10-methyl-3-oxo-dodecanoyl-ACP:NADP+ oxidoreductase_c0	11.5345	11.5345	-0.205545	1	common
10MDOD	lipid metabolism	10-methyl-dodecanoyl-ACP:malonyl-[acyl-carrier-protein] C-acyltransferase (decarboxylating)_c0	11.5345	11.5345	-1.07638	1	common
10MTDAO	lipid metabolism	10-methyl-trans-dodec-2-enoyl-ACP:NAD+ oxidoreductase (A-specific)_c0	11.5345	11.5345	-0.8426	1	common
11M3ODO	lipid metabolism	11-methyl-3-oxo-dodecanoyl-ACP:NADP+ oxidoreductase_c0	11.5345	11.5345	-0.205545	1	common
11MDAMCA	lipid metabolism	11-methyl-dodecanoyl-ACP:malonyl-[acyl-carrier-protein] C-acyltransferase (decarboxylating)_c0	11.5345	11.5345	-1.07638	1	common
11MHDOD	lipid metabolism	11-methyl-3-hydroxy-dodecanoyl-ACP hydro-lyase_c0	11.5345	11.5345	-0.912975	1	common
11MTRDOC	lipid metabolism	11-methyl-trans-dodec-2-enoyl-ACP:NAD+ oxidoreductase (A-specific)_c0	11.5345	11.5345	-0.8426	1	common
12M3HTDH	lipid metabolism	12-methyl-3-hydroxy-tetra-decanoyl-ACP hydro-lyase_c0	11.5345	11.5345	-0.912975	1	common
12M3TDA	lipid metabolism	12-methyl-3-oxo-tetra-decanoyl-ACP:NADP+ oxidoreductase_c0	11.5345	11.5345	-0.205545	1	common
12TTACA	lipid metabolism	12-methyl-trans-tetra-dec-2-enoyl-ACP:NAD+ oxidoreductase (A-specific)_c0	11.5345	11.5345	-0.8426	1	common
13M3HTDAHL	lipid metabolism	13-methyl-3-hydroxy-tetra-decanoyl-ACP hydro-lyase_c0	11.5345	11.5345	-0.912975	1	common
13M3OTDAO	lipid metabolism	13-methyl-3-oxo-tetra-decanoyl-ACP:NADP+ oxidoreductase_c0	11.5345	11.5345	-0.205545	1	common
13MTDAM	lipid metabolism	13-methyl-tetra-decanoyl-ACP:malonyl-[acyl-carrier-protein] C-acyltransferase (decarboxylating)_c0	11.5345	11.5345	-1.07638	1	common
13MTTDAO	lipid metabolism	13-methyl-trans-tetra-dec-2-enoyl-ACP:NAD+ oxidoreductase (A-specific)_c0	11.5345	11.5345	-0.8426	1	common
14M3HDEC	lipid metabolism	14-methyl-3-hydroxy-hexa-decanoyl-ACP hydro-lyase_c0	11.5345	11.5345	-0.912975	1	common
14M3OHO	lipid metabolism	14-methyl-3-oxo-hexa-decanoyl-ACP:NADP+ oxidoreductase_c0	11.5345	11.5345	-0.205545	1	common
14MHDECACPT	missing	14-methyl-hexa-decanoyl-ACP:[acyl-carrier-protein] transferase_c0	11.5345	11.5345	-0.761581	1	common
14MTHEAO	lipid metabolism	14-methyl-trans-hexa-dec-2-enoyl-ACP:NAD+ oxidoreductase (A-specific)_c0	11.5345	11.5345	-0.8426	1	common
15M3HEXDA	lipid metabolism	15-methyl-3-hydroxy-hexa-decanoyl-ACP hydro-lyase_c0	11.5345	11.5345	-0.912975	1	common
15M3OHAO	lipid metabolism	15-methyl-3-oxo-hexa-decanoyl-ACP:NADP+ oxidoreductase_c0	11.5345	11.5345	-0.205545	1	common
15MHDECACPT	missing	15-methyl-hexa-decanoyl-ACP:[acyl-carrier-protein] transferase_c0	11.5345	11.5345	-0.761581	1	common
15MTHACP	lipid metabolism	15-methyl-trans-hexa-dec-2-enoyl-ACP:NAD+ oxidoreductase (A-specific)_c0	11.5345	11.5345	-0.8426	1	common
2MPCTF	lipid metabolism	10-methyl-3-hydroxy-dodecanoyl-ACP hydro-lyase_c0	11.5345	11.5345	-0.912975	1	common
3C2HMPOR	missing	(2R,3S)-3-isopropylmalate:NAD+ oxidoreductase_c0	62.3646	62.3646	-0.0133534	1	common
3MBCOT	lipid metabolism	3-methylbutanoyl-CoA:[acyl-carrier-protein] transferase_c0	11.5345	11.5345	-0.761581	1	common
3METHMCAC	lipid metabolism	3-methylbutanoyl-ACP:malonyl-[acyl-carrier-protein] C-acyltransferase (decarboxylating)_c0	11.5345	11.5345	-1.07638	1	common
5M3HHAL	lipid metabolism	5-methyl-3-hydroxy-hexanoyl-ACP hydro-lyase_c0	11.5345	11.5345	-0.912975	1	common
5MET3OH	lipid metabolism	5-methyl-3-oxo-hexanoyl-ACP:NADP+ oxidoreductase_c0	11.5345	11.5345	-0.205545	1	common
5MHACC	lipid metabolism	5-methyl-hexanoyl-ACP:malonyl-[acyl-carrier-protein] C-acyltransferase (decarboxylating)_c0	11.5345	11.5345	-1.07638	1	common
5MTH2EO	lipid metabolism	5-methyl-trans-hex-2-enoyl-ACP:NAD+ oxidoreductase (A-specific)_c0	11.5345	11.5345	-0.8426	1	common
7M3HOACPL	lipid metabolism	7-methyl-3-hydroxy-octanoyl-ACP hydro-lyase_c0	11.5345	11.5345	-0.912975	1	common
7M3ODO	lipid metabolism	7-methyl-3-oxo-octanoyl-ACP:NADP+ oxidoreductase_c0	11.5345	11.5345	-0.205545	1	common
7MOACA	lipid metabolism	7-methyl-octanoyl-ACP:malonyl-[acyl-carrier-protein] C-acyltransferase (decarboxylating)_c0	11.5345	11.5345	-1.07638	1	common
7MTROCAC	lipid metabolism	7-methyl-trans-oct-2-enoyl-ACP:NAD+ oxidoreductase (A-specific)_c0	11.5345	11.5345	-0.8426	1	common
9M3HDL	lipid metabolism	9-methyl-3-hydroxy-decanoyl-ACP hydro-lyase_c0	11.5345	11.5345	-0.912975	1	common
9M3OXPA	lipid metabolism	9-methyl-3-oxo-decanoyl-ACP:NADP+ oxidoreductase_c0	11.5345	11.5345	-0.205545	1	common
9MDACP	lipid metabolism	9-methyl-trans-dec-2-enoyl-ACP:NAD+ oxidoreductase (A-specific)_c0	11.5345	11.5345	-0.8426	1	common
9MDAM	lipid metabolism	9-methyl-decanoyl-ACP:malonyl-[acyl-carrier-protein] C-acyltransferase (decarboxylating)_c0	11.5345	11.5345	-1.07638	1	common
A5PISO	lipopolysaccharide biosynthesis	D-arabinose-5-phosphate aldose-ketose-isomerase_c0	10.1598	10.1598	-0.688751	1	common
ACBIPGT	porphyrin metabolism	R05222_c0	0.419282	0.419282	0.576515	1	common
ACKr	pyruvate metabolism	ATP:acetate phosphotransferase_c0	-993.227	-993.227	1.46626	1	common
ADCOBGTPT	porphyrin metabolism	R06558_c0	0.419282	0.419282	0.576515	1	common
ADNt	transport	Adenosine facilated transport in cytosol_c0	-153.752	-153.752	-1	1	common
ADOCBLS	porphyrin metabolism	R05223_c0	0.419282	0.419282	0.576409	1	common
AGMHE	lipopolysaccharide biosynthesis	ADP-D-glycero-D-manno-heptose 6-epimerase_c0	13.5464	13.5464	0.207636	1	common
AGPAT180	glycerophospholipid metabolism	1-octadecanoyl-sn-glycerol 3-phosphate O-acyltransferase (n-C18:0)_c0	5.76726	5.76726	-1.10199	1	common
AHSERL4	cysteine and methionine metabolism	O3-acetyl-L-serine:thiosulfate 2-amino-2-carboxyethyltransferase (reducing, L-cysteine-forming)_c0	-1000	-1000	1.53757	1	common
AIHDAG3PAT	missing	anteisoheptadecanoyl-1-acylglycerol-3-phosphate O-acyltransferase_c0	5.76726	5.76726	-1	1	common
AIHDCDLPNS	missing	anteisoheptadecanoyl-cardiolipin synthase_c0	1.44181	1.44181	-1	1	common
AIHDCDPPT	missing	anteisoheptadecanoyl-CDPdiacylglycerol-serine O-phosphatidyltransferase_c0	1.44181	1.44181	-0.296084	1	common
AIHDECCDPG3PT	missing	anteisoheptadecanoyl-CDPdiacylglycerol:sn-glycerol-3-phosphate 3-phosphatidyltransferase_c0	4.32544	4.32544	-0.757086	1	common
AIHDECPCYT	missing	anteisoheptadecanoyl-phosphatidate cytidylyltransferase_c0	5.76726	5.76726	1.13777	1	common
AIHDG3PACT	missing	anteisoheptadecanoyl-glycerol-3-phosphate O-acyltransferase_c0	5.76726	5.76726	-0.683859	1	common
AIHDPGPPHL	missing	anteisoheptadecanoyl-Phosphatidylglycerophosphate phosphohydrolase_c0	4.32544	4.32544	-0.127343	1	common
AIHDPSERDCBXL	missing	anteisoheptadecanoyl-phosphatidylserine decarboxylase_c0	1.44181	1.44181	-0.188591	1	common
ALAALAr	cell envelope biosynthesis	D-alanine:D-alanine ligase (ADP-forming)_c0	3.3866	3.3866	-0.678516	1	common
ALAR	alanine and aspartate metabolism	alanine racemase_c0	1000	1000	1.73845	1	common
ALAt2r	transport	TRANS-RXNBWI-115637.ce.maizeexp.L-ALPHA-ALANINE_c0	-1000	-1000	-0.643841	1	common
ALATA_L	alanine and aspartate metabolism	L-alanine transaminase_c0	-1000	-1000	-0.809923	1	common
AMALT2	alternate carbon metabolism	Amylomaltase (maltotetraose)_c0	55.5556	55.5556	-2.80323	1	common
AMALT3	alternate carbon metabolism	Amylomaltase (maltopentaose)_c0	55.5556	55.5556	-2.80323	1	common
AMALT4	alternate carbon metabolism	Amylomaltase (maltohexaose)_c0	222.222	222.222	-2.80323	1	common
APAT2rm	beta-alanine metabolism	beta-alanine:2-oxoglutarate aminotransferase_c0	-542.59	-542.59	-1.19548	1	common
APATr	beta-alanine metabolism	L-Alanine:3-oxopropanoate aminotransferase_c0	-542.59	-542.59	-0.0373207	1	common
APRAUR	riboflavin metabolism	5-amino-6-(5-phosphoribitylamino)uracil:NADP+ 1'-oxidoreductase_c0	0.419282	0.419282	1.22348	1	common
ARBTpts	transport	arbutin transport via PEP:Pyr PTS_c0	0.419282	0.419282	-1.05863	1	common
ASAD	glycine, serine and threonine metabolism	L-Aspartate-4-semialdehyde:NADP+ oxidoreductase (phosphorylating)_c0	3.3866	3.3866	-0.748735	1	common
ASPK	glycine, serine and threonine metabolism	ATP:L-aspartate 4-phosphotransferase_c0	3.3866	3.3866	0.241	1	common
ATPCOBADT	porphyrin metabolism	ATP:cobinamide Cobeta-adenosyltransferase_c0	0.419282	0.419282	2.94267	1	common
ATPM	biomass and maintenance functions	ATP maintenance requirement_c0	1	1	-1	1	common
ATPS4r	oxidative phosphorylation	F(1)-ATPase_c0	1000	1000	-0.159919	1	common
CAt4	missing	calcium transport in/out via proton antiporter_c0	0.419282	0.419282	-0.715609	1	common
CDPMEK	terpenoid backbone biosynthesis	ATP:4-(Cytidine 5'-diphospho)-2-C-methyl-D-erythritol 2-phosphotransferase_c0	40.6068	40.6068	-1.04023	1	common
CHORS	phenylalanine, tyrosine and tryptophan biosynthesis	5-O-(1-Carboxyvinyl)-3-phosphoshikimate phosphate-lyase (chorismate-forming)_c0	0.419282	0.419282	-0.328423	1	common
Clt	transport	chloride (Cl-1) transport via diffusion (extracellular to periplasm)_c0	0.419282	0.419282	-1	1	common
CO2t	transport	CO2 transporter via diffusion_c0	-1000	-1000	-1	1	common
COBALTt5	transport	cobalt (Co+2) transport via diffusion (extracellular to periplasm)_c0	-0.419282	-0.419282	0.900807	1	common
CPHOXBUTCOADH	ubiquinone and other terpenoid-quinone biosynthesis	4-(2-carboxyphenyl)-4-oxobutanoyl-CoA dehydratase (cyclizing)_c0	0.139761	0.139761	0.79778	1	common
CTTHICYSL	glycine, serine and threonine metabolism	L-cystathionine cysteine-lyase (deaminating; 2-oxobutanoate-forming)_c0	91.8845	91.8845	1.64568	1	common
CU2tex	transport	Copper (Cu+2) transport via diffusion_c0	-0.419282	-0.419282	-0.352894	1	common
CYS	glycine, serine and threonine metabolism	L-serine hydro-lyase (adding hydrogen sulfide, L-cysteine-forming)_c0	735.076	735.076	1.25605	1	common
CYSTS	cysteine and methionine metabolism	L-Serine hydro-lyase (adding homocysteine)_c0	275.654	275.654	1.25605	1	common
CYTK1	pyrimidine metabolism	ATP:CMP phosphotransferase_c0	68.0684	68.0684	-0.23829	1	common
DALAt2r	transport	D-alanine transport via proton symport_c0	-993.227	-993.227	0.730742	1	common
DASYN180	glycerophospholipid metabolism	CDP-diacylglycerol synthetase (n-C18:0)_c0	5.76726	5.76726	1.13777	1	common
DB4PS	riboflavin metabolism	D-ribulose 5-phosphate formate-lyase (L-3,4-dihydroxybutan-2-one 4-phosphate-forming)_c0	0.838563	0.838563	-0.521354	1	common
DDACPKDO2T	lipopolysaccharide biosynthesis	R05146_c0	3.3866	3.3866	-0.397725	1	common
DDPA	phenylalanine, tyrosine and tryptophan biosynthesis	Phosphoenolpyruvate:D-erythrose-4-phosphate C-(1-carboxyvinyl)transferase (phosphate hydrolysing, 2-carboxy-2-oxoethyl-forming)_c0	0.419282	0.419282	2.07706	1	common
DHAD1	valine, leucine and isoleucine biosynthesis	2,3-Dihydroxy-3-methylbutanoate hydro-lyase_c0	110.059	110.059	-0.281848	1	common
DHNAOT4	cofactor and prosthetic group biosynthesis	1,4-dihydroxy-2-naphthoate octaprenyltransferase_c0	0.419282	0.419282	2.63361	1	common
DHORTQUINRED	pyrimidine metabolism	(S)-dihydroorotate:quinone oxidoreductase_c0	-0.419282	-0.419282	0.355148	1	common
DHPAH	riboflavin metabolism	2,5-Diamino-6-hydroxy-4-(5-phosphoribosylamino)-pyrimidine 2-aminohydrolase_c0	0.419282	0.419282	1.22348	1	common
DHQS	phenylalanine, tyrosine and tryptophan biosynthesis	2-Dehydro-3-deoxy-D-arabino-heptonate 7-phosphate phosphate-lyase (cyclyzing)_c0	0.419282	0.419282	-0.456416	1	common
DHQTi	phenylalanine, tyrosine and tryptophan biosynthesis	3-Dehydroquinate hydro-lyase_c0	0.419282	0.419282	-0.668221	1	common
DMATT	terpenoid backbone biosynthesis	GPPSYN-RXN_c0	3.80588	3.80588	-0.395148	1	common
DNAREP	missing	DNA replication_c0	135.406	135.406	-1.1338	1	common
DXPRIi	terpenoid backbone biosynthesis	1-Deoxy-D-xylulose-5-phosphate isomeroreductase_c0	40.6068	40.6068	-0.639431	1	common
DXPS	thiamine metabolism	1-Deoxy-D-xylulose-5-phosphate pyruvate-lyase (carboxylating)_c0	41.0261	41.0261	-0.000261895	1	common
E4PD	vitamin b6 metabolism	D-erythrose 4-phosphate:NAD+ oxidoreductase_c0	0.419282	0.419282	-0.609578	1	common
ENO	glycolysis/gluconeogenesis	2-phospho-D-glycerate hydro-lyase (phosphoenolpyruvate-forming)_c0	1000	1000	0.639289	1	common
EX_adn_e	extracellular exchange	EX_Adenosine exchange__e0	-153.752	-153.752	-1	1	common
EX_ala__D_e	extracellular exchange	EX_D_Alanine_e0	993.227	993.227	-1	1	common
EX_ala__L_e	extracellular exchange	EX_L_Alanine_e0	1000	1000	-1	1	common
EX_arbt_e	extracellular exchange	EX_Ursin_e0	-0.419282	-0.419282	-1	1	common
EX_biomass_e	missing	EX_Biomass_c0	135.406	135.406	-1	1	common
EX_ca2_e	extracellular exchange	EX_Ca2_plus__e0	-0.419282	-0.419282	-1	1	common
EX_cl_e	extracellular exchange	EX_Cl__e0	-0.419282	-0.419282	-1	1	common
EX_co2_e	extracellular exchange	EX_CO2_e0	1000	1000	-1	1	common
EX_cobalt2_e	extracellular exchange	EX_Co2_plus__e0	-0.419282	-0.419282	-1	1	common
EX_cu2_e	extracellular exchange	EX_Cu2_plus__e0	-0.419282	-0.419282	-1	1	common
EX_fad_e	extracellular exchange	EX_Exchange of Flavin adenine dinucleotide oxidized_e0	-0.419282	-0.419282	-1	1	common
EX_fe3_e	extracellular exchange	EX_fe3_e0	-1.25785	-1.25785	-1	1	common
EX_gal1p_e	extracellular exchange	EX_Alpha-D-Galactose 1-phosphate exchange_e0	1000	1000	-1	1	common
EX_glu__L_e	extracellular exchange	EX_L_Glutamate_e0	-1000	-1000	-1	1	common
EX_gly_e	extracellular exchange	EX_Glycine_e0	1000	1000	-1	1	common
EX_glyc_e	extracellular exchange	EX_Glycerol_e0	4.32544	4.32544	-1	1	common
EX_k_e	extracellular exchange	EX_K_plus__e0	-0.419282	-0.419282	-1	1	common
EX_lys__L_e	extracellular exchange	EX_L_Lysine_e0	-38.6502	-38.6502	-1	1	common
EX_malthx_e	extracellular exchange	EX_Maltohexaose_e0	-333.333	-333.333	-1	1	common
EX_mg2_e	extracellular exchange	EX_Mg_e0	-0.419282	-0.419282	-1	1	common
EX_mn2_e	extracellular exchange	EX_Mn2_plus__e0	-0.419282	-0.419282	-1	1	common
EX_mqn8_e	extracellular exchange	EX_Exchange of Menaquinone 8_e0	-0.419282	-0.419282	-1	1	common
EX_nmn_e	extracellular exchange	EX_Nicotinamide_ribonucleotide_e0	-0.838563	-0.838563	-1	1	common
EX_o2_e	extracellular exchange	EX_O2_e0	-1000	-1000	-1	1	common
EX_phe__L_e	extracellular exchange	EX_L_Phenylalanine_e0	-20.9229	-20.9229	-1	1	common
EX_pheme_e	extracellular exchange	EX_Heme_e0	-0.419282	-0.419282	-1	1	common
EX_pi_e	extracellular exchange	EX_Phosphate_e0	1000	1000	-1	1	common
EX_sbt__D_e	extracellular exchange	EX_Sorbitol_e0	1000	1000	-1	1	common
EX_spmd_e	extracellular exchange	EX_Spermidine_e0	-0.419282	-0.419282	-1	1	common
EX_succ_e	extracellular exchange	EX_Succinate_e0	1000	1000	-1	1	common
EX_thm_e	extracellular exchange	EX_Thiamin_e0	-0.419282	-0.419282	-1	1	common
EX_thr__L_e	extracellular exchange	EX_L-Threonine exchange__e0	-1000	-1000	-1	1	common
EX_zn2_e	extracellular exchange	EX_Zn2_plus__e0	-0.419282	-0.419282	-1	1	common
FADtex	transport	FAD transport, outer membrane_c0	-0.419282	-0.419282	-0.352894	1	common
FDH	glyoxylate and dicarboxylate metabolism	Formate:NAD+ oxidoreductase_c0	1.25785	1.25785	3.42914	1	common
FE3abc	transport	ATP phosphohydrolase (ferric-ion-transporting)_c0	1.25785	1.25785	0.919505	1	common
FMNRx	riboflavin metabolism	FMN reductase_c0	135.406	135.406	-0.198312	1	common
FRD3	tca cycle	fumarate reductase_c0	0.419282	0.419282	-0.358856	1	common
G1PACT	amino sugar and nucleotide sugar metabolism	Acetyl-CoA:D-glucosamine-1-phosphate N-acetyltransferase_c0	13.5464	13.5464	-0.406328	1	common
G1PTT	cell envelope biosynthesis	dTTP:alpha-D-glucose-1-phosphate thymidylyltransferase_c0	3.3866	3.3866	-1	1	common
G1SAT	porphyrin metabolism	Glutamate-1-semialdehyde aminotransferase_c0	3.35425	3.35425	-1.06727	1	common
GAL1Ptex	transport	D-galactose 1-phosphate transport via diffusion_c0	1000	1000	-0.352894	1	common
GALT1	lipopolysaccharide biosynthesis	galactosyltransferase I (LPS core synthesis)_c0	3.3866	3.3866	0.289725	1	common
GAPD	glycolysis/gluconeogenesis	D-glyceraldehyde-3-phosphate:NAD+ oxidoreductase (phosphorylating)_c0	1000	1000	-1.21856	1	common
GLCTR1	lipopolysaccharide biosynthesis	glucosyltransferase I (LPS core synthesis)_c0	3.3866	3.3866	-0.317399	1	common
GLCTR2	lipopolysaccharide biosynthesis	glucosyltransferase II (LPS core synthesis)_c0	3.3866	3.3866	-1	1	common
GLCTR3	lipopolysaccharide biosynthesis	glucosyltransferase III (LPS core synthesis)_c0	3.3866	3.3866	-1	1	common
GLUCYS	glutathione metabolism	L-glutamate:L-cysteine gamma-ligase (ADP-forming)_c0	0.419282	0.419282	0.876013	1	common
GLUR	fatty acid degradation	glutamate racemase_c0	3.3866	3.3866	-0.31827	1	common
GLUt4	transport	Na+/glutamate symport_c0	1000	1000	1.02992	1	common
GLUTRR	porphyrin metabolism	L-glutamate-semialdehyde: NADP+ oxidoreductase(L-glutamyl-tRNA(Glu)-forming)_c0	3.35425	3.35425	0.370834	1	common
GLUTRS	porphyrin metabolism	L-glutamate:tRNA(Glu) ligase (AMP-forming)_c0	3.35425	3.35425	-1.24964	1	common
GLYCt	transport	RXN0-1683.ce.maizeexp.GLYCEROL_c0	4.32544	4.32544	0.021427	1	common
GLYt2r	transport	TRANS-RXNBWI-115637.ce.maizeexp.GLY_c0	-1000	-1000	0.730742	1	common
GMHEPAT	lipopolysaccharide biosynthesis	ATP:D-glycero-beta-D-manno-heptose 1-phosphate adenylyltransferase_c0	13.5464	13.5464	-0.646305	1	common
GMHEPK	lipopolysaccharide biosynthesis	ATP:D-glycero-beta-D-manno-heptose 7-phosphate 1-phosphotransferase_c0	13.5464	13.5464	-1	1	common
GMHEPPA	lipopolysaccharide biosynthesis	D-glycero-beta-D-manno-heptose 1,7-bisphosphate 7-phosphohydrolase_c0	13.5464	13.5464	1.21293	1	common
GRTT	terpenoid backbone biosynthesis	Geranyl-diphosphate:isopentenyl-diphosphate geranyltrans-transferase_c0	3.80588	3.80588	-0.000261895	1	common
GTHOr	glutamate metabolism	glutathione:NADP+ oxidoreductase_c0	1000	1000	-0.912004	1	common
GTHS	glutathione metabolism	gamma-L-glutamyl-L-cysteine:glycine ligase (ADP-forming)_c0	0.419282	0.419282	0.0621264	1	common
GTPDH	riboflavin metabolism	GTP 7,8-8,9-dihydrolase (diphosphate-forming)_c0	0.419282	0.419282	1.47482	1	common
HEMEti	transport	Heme transport via ABC system_c0	0.419282	0.419282	1.92188	1	common
HEPK1	lipopolysaccharide biosynthesis	LPS heptose kinase I (LPS core synthesis)_c0	3.3866	3.3866	-1	1	common
HEPK2	lipopolysaccharide biosynthesis	LPS heptose kinase II (LPS core synthesis)_c0	3.3866	3.3866	-1	1	common
HEPT1	lipopolysaccharide biosynthesis	RXN0-5118.c_c0	3.3866	3.3866	-0.703897	1	common
HEPT2	lipopolysaccharide biosynthesis	RXN0-5061.c_c0	3.3866	3.3866	1.66438	1	common
HEPT3	lipopolysaccharide biosynthesis	heptosyltransferase III (LPS core synthesis)_c0	3.3866	3.3866	0.701716	1	common
HEPT4	lipopolysaccharide biosynthesis	heptosyltransferase IV (LPS core synthesis)_c0	3.3866	3.3866	-1	1	common
HMBS	heme biosynthesis	porphobilinogen:(4-[2-carboxyethyl]-3-[carboxymethyl]pyrrol-2-yl)methyltransferase (hydrolysing)_c0	0.419282	0.419282	-0.744066	1	common
ICDHyr	tca cycle	Isocitrate dehydrogenase (NADP)_c0	-666.667	-666.667	0.669319	1	common
ICHORS	ubiquinone and other terpenoid-quinone biosynthesis	chorismate hydroxymutase_c0	0.419282	0.419282	2.20409	1	common
ICL	glyoxylate and dicarboxylate metabolism	isocitrate glyoxylate-lyase (succinate-forming)_c0	1000	1000	-0.313724	1	common
IHDAG3PAT	missing	isoheptadecanoyl-1-acylglycerol-3-phosphate O-acyltransferase_c0	5.76726	5.76726	-1	1	common
IHDCDLPNS	missing	isoheptadecanoyl-cardiolipin synthase_c0	1.44181	1.44181	-1	1	common
IHDCDPPT	missing	isoheptadecanoyl-CDPdiacylglycerol-serine O-phosphatidyltransferase_c0	1.44181	1.44181	-0.296084	1	common
IHDECCDPG3PT	missing	isoheptadecanoyl-CDPdiacylglycerol:sn-glycerol-3-phosphate 3-phosphatidyltransferase_c0	4.32544	4.32544	-0.757086	1	common
IHDECPCYTT	missing	isoheptadecanoyl-phosphatidate cytidylyltransferase_c0	5.76726	5.76726	1.13777	1	common
IHDG3PACT	missing	isoheptadecanoyl-glycerol-3-phosphate O-acyltransferase_c0	5.76726	5.76726	-0.683859	1	common
IHDPGPPHL	missing	isoheptadecanoyl-Phosphatidylglycerophosphate phosphohydrolase_c0	4.32544	4.32544	-0.127343	1	common
IHDPSERDCBXL	missing	isoheptadecanoyl-phosphatidylserine decarboxylase_c0	1.44181	1.44181	-0.188591	1	common
IPDDI	terpenoid backbone biosynthesis	Isopentenyl-diphosphate delta3-delta2-isomerase_c0	3.80588	3.80588	0.510043	1	common
IPDPFDXOR	terpenoid backbone biosynthesis	isopentenyl-diphosphate:ferredoxin oxidoreductase_c0	40.6068	40.6068	-0.816886	1	common
IPPMIa	valine, leucine and isoleucine biosynthesis	3-Isopropylmalate hydro-lyase_c0	-62.3646	-62.3646	-0.268369	1	common
IPPMIb	valine, leucine and isoleucine biosynthesis	2-Isopropylmalate hydro-lyase_c0	62.3646	62.3646	-0.268369	1	common
IPPS	valine, leucine and isoleucine biosynthesis	acetyl-CoA:3-methyl-2-oxobutanoate C-acetyltransferase (thioester-hydrolysing, carboxymethyl-forming)_c0	62.3646	62.3646	1.42302	1	common
Kabc	transport	K(+)-importing ATPase_c0	0.419282	0.419282	1.74569	1	common
KDOCT2	lipopolysaccharide biosynthesis	CTP:3-deoxy-D-manno-octulosonate cytidylyltransferase_c0	10.1598	10.1598	1.13777	1	common
KDOPP	lipopolysaccharide biosynthesis	3-Deoxy-D-manno-octulosonate-8-phosphate 8-phosphohydrolase_c0	10.1598	10.1598	-0.715609	1	common
KDOPS	lipopolysaccharide biosynthesis	phosphoenolpyruvate:D-arabinose-5-phosphate C-(1-carboxyvinyl)transferase (phosphate-hydrolysing, 2-carboxy-2-oxoethyl-forming)_c0	10.1598	10.1598	-0.0284564	1	common
LCAFMN2OR	missing	Long-chain-aldehyde, FMNH2: oxygen oxidoreductase (1-hydroxylating luminescing)_c0	135.406	135.406	1.10599	1	common
LCANADPOR	missing	Long-chain-aldehyde:NADP+ oxidoreductase (protein thioester-forming)_c0	-135.406	-135.406	1.99468	1	common
LCFAPLIG	missing	Long-chain fatty acid: protein ligase (AMP-forming)_c0	135.406	135.406	1.40159	1	common
LEUTA	valine, leucine and isoleucine degradation	L-Leucine:2-oxoglutarate aminotransferase_c0	-50.8301	-50.8301	-0.431112	1	common
LPADSS	lipopolysaccharide biosynthesis	UDP-2,3-bis(3-hydroxytetradecanoyl)glucosamine:2,3-bis-(3-hydroxytetradecanoyl)-alpha-D-glucosaminyl-1-phosphate 2,3-bis(3-hydroxytetradecanoyl)-glucosaminyltransferase_c0	3.3866	3.3866	-0.317042	1	common
MALS	pyruvate metabolism	acetyl-CoA:glyoxylate C-acetyltransferase (thioester-hydrolysing, carboxymethyl-forming)_c0	1000	1000	-0.218531	1	common
MALTHXtexi	transport	Maltohexaose transport via diffusion_c0	333.333	333.333	-2.70984	1	common
MECDPS	terpenoid backbone biosynthesis	2-Phospho-4-(cytidine 5'-diphospho)-2-C-methyl-D-erythritol CMP-lyase (cyclizing)_c0	40.6068	40.6068	1.10368	1	common
MEPCT	terpenoid backbone biosynthesis	CTP: 2-C-Methyl-D-erythritol 4-phosphate cytidylyltransferase_c0	40.6068	40.6068	-0.944426	1	common
MGt5	transport	TRANS-RXN-141.ce_c0	-0.419282	-0.419282	0.900807	1	common
MK8t	transport	Menaquinone Secretion/ Uptake (Menaquinone 8)_c0	-0.419282	-0.419282	-1	1	common
MLTG1	alternate carbon metabolism	Maltodextrin glucosidase (maltotriose)_c0	333.333	333.333	-0.286148	1	common
MLTG2	alternate carbon metabolism	Maltodextrin glucosidase (maltotetraose)_c0	333.333	333.333	-0.286148	1	common
MLTP1	alternate carbon metabolism	Maltodextrin phosphorylase (maltopentaose)_c0	388.889	388.889	-2.73186	1	common
MLTP2	alternate carbon metabolism	Maltodextrin phosphorylase (maltohexaose)_c0	388.889	388.889	-2.73186	1	common
MLTP3	alternate carbon metabolism	Maltodextrin phosphorylase (maltoheptaose)_c0	222.222	222.222	-2.73186	1	common
MNabc	transport	ABC-type manganese permease complex_c0	0.419282	0.419282	-0.465396	1	common
MOAT	lipopolysaccharide biosynthesis	CMP-3-deoxy-D-manno-oct-2-ulosonate:lipid IVA 3-deoxy-D-manno-oct-2-ulosonate transferase_c0	3.3866	3.3866	-0.720261	1	common
MOAT2	lipopolysaccharide biosynthesis	CMP-3-deoxy-D-manno-oct-2-ulosonate:(KDO)-lipid IVA 3-deoxy-D-manno-oct-2-ulosonate transferase_c0	3.3866	3.3866	-0.720261	1	common
MOAT3C	lipopolysaccharide biosynthesis	3-deoxy-D-manno-octulosonic acid transferase III (LPS core biosynthesis)_c0	3.3866	3.3866	-1	1	common
MTDACP	lipid metabolism	12-methyl-tetra-decanoyl-ACP:malonyl-[acyl-carrier-protein] C-acyltransferase (decarboxylating)_c0	11.5345	11.5345	-1.07638	1	common
NAPRT	vitamins and cofactor biosynthesis	Nicotinate D-ribonucleotide:diphosphate phosphoribosyltransferase_c0	-0.419282	-0.419282	-0.942606	1	common
NMNP	transport	NMN permease (periplasm)_c0	0.838563	0.838563	1.71788	1	common
NNDMBRT	porphyrin metabolism	Nicotinate-nucleotide:dimethylbenzimidazole phospho-D-ribosyltransferase_c0	0.419282	0.419282	0.116242	1	common
NPHS	cofactor and prosthetic group biosynthesis	O-Succinylbenzoyl-CoA 1,4-dihydroxy-2-naphthoate-lyase_c0	0.279521	0.279521	0.79778	1	common
NPHS_1	ubiquinone and other terpenoid-quinone biosynthesis	1,4-dihydroxy-2-naphthoyl-CoA hydrolase_c0	0.139761	0.139761	0.354345	1	common
O2t	transport	TRANS-RXNAVI-26568.ce_c0	1000	1000	-1	1	common
OHPBAT	vitamin b6 metabolism	O-Phospho-4-hydroxy-L-threonine:2-oxoglutarate aminotransferase_c0	-0.419282	-0.419282	-0.16205	1	common
PAPPT3	cell envelope biosynthesis	UDP-N-acetylmuramoyl-L-alanyl-gamma-D-glutamyl-meso-2,6-diaminopimeloyl-D-alanyl-D-alanine:undecaprenyl-phosphate phospho-N-acetylmuramoyl-pentapeptide-transferase_c0	3.3866	3.3866	-0.582635	1	common
PDX5POi	vitamin b6 metabolism	Pyridoxine 5-phosphate:oxygen oxidoreductase_c0	0.419282	0.419282	-0.262835	1	common
PERD	vitamin b6 metabolism	4-phospho-D-erythronate:NAD+ 2-oxidoreductase_c0	0.419282	0.419282	-0.479285	1	common
PGAMT	amino sugar and nucleotide sugar metabolism	D-Glucosamine 1-phosphate 1,6-phosphomutase_c0	-13.5464	-13.5464	-0.580282	1	common
PGK	glycolysis/gluconeogenesis	ATP:3-phospho-D-glycerate 1-phosphotransferase_c0	-1000	-1000	-0.554784	1	common
PGM	glycolysis/gluconeogenesis	2-Phospho-D-glycerate 2,3-phosphomutase_c0	-1000	-1000	-0.00677158	1	common
PGOSC	glycerophospholipid metabolism	stearoyl-cardiolipin synthase_c0	1.44181	1.44181	-1	1	common
PGPP180	glycerophospholipid metabolism	phosphatidylglycerol phosphate phosphatase (periplasm, n-C18:0)_c0	4.32544	4.32544	-0.127343	1	common
PGSA180	glycerophospholipid metabolism	Phosphatidylglycerol synthase (n-C18:0)_c0	4.32544	4.32544	-0.757086	1	common
PHEt2r	transport	TRANS-RXNBWI-115637.ce.maizeexp.PHE_c0	20.9229	20.9229	-0.364674	1	common
PMDPHT	riboflavin metabolism	R07280_c0	0.419282	0.419282	0.0594891	1	common
PPBNGS	heme biosynthesis	5-aminolevulinate hydro-lyase (adding 5-aminolevulinate and cyclizing; porphobilinogen-forming)_c0	1.67713	1.67713	-0.905056	1	common
PPTGS	peptidoglycan metabolism	Peptidoglycan subunit synthesis_c0	3.3866	3.3866	-0.0603882	1	common
PROTBIOSYN	missing	Protein biosynthesis_c0	135.406	135.406	-1.49126	1	common
PSCIT	phenylalanine, tyrosine and tryptophan biosynthesis	3-phosphoshikimate 1-carboxyvinyltransferase_c0	0.419282	0.419282	-0.369595	1	common
PSD180	glycerophospholipid metabolism	Phosphatidylserine decarboxylase (n-C18:0)_c0	1.44181	1.44181	-0.188591	1	common
PSSA180	glycerophospholipid metabolism	Phosphatidylserine syntase (n-C18:0)_c0	1.44181	1.44181	-0.296084	1	common
PTAr	pyruvate metabolism	acetyl-CoA:phosphate acetyltransferase_c0	993.227	993.227	0.162907	1	common
PYCBXT	propanoate metabolism	Malonyl-CoA:pyruvate carboxytransferase_c0	-1000	-1000	1.02447	1	common
r0082	tca cycle	oxalosuccinate carboxy-lyase (2-oxoglutarate-forming)_c0	-333.333	-333.333	0.669319	1	common
r0422	tca cycle	Isocitrate:NADP+ oxidoreductase_c0	-333.333	-333.333	0.669319	1	common
RHAT1	lipopolysaccharide biosynthesis	rhamnosyltransferase I (LPS core biosynthesis)_c0	3.3866	3.3866	-1	1	common
RNATRANS	missing	RNA transcription_c0	135.406	135.406	-1.44746	1	common
RZ5PP	porphyrin metabolism	R04594_c0	0.419282	0.419282	0.0139607	1	common
S7PI	lipopolysaccharide biosynthesis	D-glycero-beta-D-manno-heptose-7-phosphate aldose-ketose-isomerase_c0	13.5464	13.5464	0.249988	1	common
SBT_Dt	missing	D sorbitol transport via passive diffusion_c0	-1000	-1000	-1	1	common
SBTD_D2	fructose and mannose metabolism	D sorbitol dehydrogenase D fructose producing_c0	-1000	-1000	1.23053	1	common
SDPDS	lysine biosynthesis	N-Succinyl-LL-2,6-diaminoheptanedioate amidohydrolase_c0	3.3866	3.3866	-0.728228	1	common
SDPTA	lysine biosynthesis	N-Succinyl-L-2,6-diaminoheptanedioate:2-oxoglutarate amino-transferase_c0	-3.3866	-3.3866	0.770927	1	common
SERAT	cysteine and methionine metabolism	acetyl-CoA:L-serine O-acetyltransferase_c0	-1000	-1000	-0.244567	1	common
SHCHF	porphyrin metabolism	S-Adenosyl-L-methionine:uroporphyrin-III C-methyltransferase_c0	0.419282	0.419282	-1	1	common
SHK3Dr	phenylalanine, tyrosine and tryptophan biosynthesis	Shikimate:NADP+ 3-oxidoreductase_c0	-0.419282	-0.419282	0.291559	1	common
SHKK	phenylalanine, tyrosine and tryptophan biosynthesis	ATP:shikimate 3-phosphotransferase_c0	0.419282	0.419282	-0.46667	1	common
SHSL2	cysteine and methionine metabolism	O4-succinyl-L-homoserine:hydrogen sulfide S-(3-amino-3-carboxypropyl)transferase_c0	275.654	275.654	1.22169	1	common
SHSL4r	cysteine and methionine metabolism	O-Succinyl-L-homoserine succinate-lyase (deaminating; 2-oxobutanoate-forming)_c0	-91.8845	-91.8845	1.57994	1	common
SPMDt3i	transport	Spermidine transport in via proton antiport_c0	0.419282	0.419282	-0.330467	1	common
SUCBZL	ubiquinone and other terpenoid-quinone biosynthesis	O-Succinylbenzoate:CoA ligase (AMP-forming)_c0	0.419282	0.419282	0.51094	1	common
SUCBZS	ubiquinone and other terpenoid-quinone biosynthesis	(1R,6R)-6-hydroxy-2-succinylcyclohexa-2,4-diene-1-carboxylate hydrolyase (2-succinylbenzoate-forming)_c0	0.419282	0.419282	0.639289	1	common
SUCCt2r	missing	Transport of succinate, extracellular_c0	-1000	-1000	0.861541	1	common
SUCCYSTTHIO	missing	R02508_c0	183.769	183.769	1.57994	1	common
TACPKDO2T	lipopolysaccharide biosynthesis	R05075_c0	3.3866	3.3866	-1	1	common
TDPDRE	cell envelope biosynthesis	dTDP-4-dehydro-6-deoxy-D-glucose 3,5-epimerase_c0	3.3866	3.3866	-1	1	common
TDPDRR	cell envelope biosynthesis	dTDP-6-deoxy-L-mannose:NADP+ 4-oxidoreductase_c0	3.3866	3.3866	-1	1	common
TDPGDH	cell envelope biosynthesis	dTDPglucose 4,6-hydro-lyase_c0	3.3866	3.3866	-1.53812	1	common
TDSK	lipopolysaccharide biosynthesis	ATP:2,3,2',3'-tetrakis(3-hydroxytetradecanoyl)-D-glucosaminyl-beta-D-1,6-glucosaminyl-alpha-phosphate 4-O'-phosphotransferase_c0	3.3866	3.3866	-0.313799	1	common
THDPS	lysine biosynthesis	Succinyl-CoA:2,3,4,5-tetrahydropyridine-2,6-dicarboxylate N-succinyltransferase_c0	3.3866	3.3866	-1.20352	1	common
THMtex	transport	Thiamine transport via diffusion_c0	-0.419282	-0.419282	-0.352894	1	common
THRt2r	transport	L threonine reversible transport via proton symport_c0	1000	1000	-1	1	common
TMK	thiamine metabolism	ATP:thiamine phosphotransferase_c0	0.419282	0.419282	-0.100357	1	common
TSULR3e	sulfur metabolism	Thiosulfate:thiol sulfurtransferase_c0	1000	1000	2.11466	1	common
U23GAAT	lipopolysaccharide biosynthesis	(3R)-3-hydroxymyristoyl-[acyl-carrier protein]:UDP-3-O-[(3R)-3-hydroxymyristoyl]-alpha-D-glucosamine N-acetyltransferase_c0	6.77319	6.77319	-0.583037	1	common
UAAGDS	cell envelope biosynthesis	UDP-N-acetylmuramoyl-L-alanyl-D-glutamate:(L)-meso-2,6-diaminoheptanedioate gamma-ligase (ADP-forming)_c0	3.3866	3.3866	-1	1	common
UAGAAT	lipopolysaccharide biosynthesis	(R)-3-Hydroxytetradecanoly-[acyl-carrier-protein]:UDP-N-acetyl-glucosamine 3-O-(3-hydroxytetradecanoyl)transferase_c0	6.77319	6.77319	-0.180757	1	common
UAGCVT	amino sugar and nucleotide sugar metabolism	Phosphoenolpyruvate:UDP-N-acetyl-D-glucosamine 1-carboxyvinyl-transferase_c0	3.3866	3.3866	1.42316	1	common
UAGDP	amino sugar and nucleotide sugar metabolism	UTP:N-acetyl-alpha-D-glucosamine-1-phosphate uridylyltransferase_c0	13.5464	13.5464	-0.406328	1	common
UAGPT3	cell envelope biosynthesis	UDP-N-acetyl-D-glucosamine:undecaprenyl-diphospho-N-acetylmuramoyl-L-alanyl-gamma-D-glutamyl-meso-2,6-diaminopimeloyl-D-alanyl-D-alanine 4-beta-N-acetylglucosaminlytransferase_c0	3.3866	3.3866	-0.393479	1	common
UAMAGS	fatty acid degradation	UDP-N-acetylmuramoyl-L-alanine:D-glutamate ligase(ADP-forming)_c0	3.3866	3.3866	-1	1	common
UAMAS	fatty acid degradation	UDP-N-acetylmuramate:L-alanine ligase (ADP-forming)_c0	3.3866	3.3866	-0.71338	1	common
UAPGR	amino sugar and nucleotide sugar metabolism	UDP-N-acetylmuramate:NADP+ oxidoreductase_c0	3.3866	3.3866	-0.594379	1	common
UDCPDP	cell envelope biosynthesis	undecaprenyl-diphosphate phosphohydrolase_c0	3.3866	3.3866	-1.07142	1	common
UGMDDS	cell envelope biosynthesis	UDP-N-acetylmuramoyl-L-alanyl-D-glutamyl-meso-2,6-diaminopimeloyl-D-alanyl-D-alanine synthetase_c0	3.3866	3.3866	-0.921036	1	common
UHGADA	lipopolysaccharide biosynthesis	UDP-3-O-[(3R)-3-hydroxymyristoyl]-N-acetylglucosamine amidohydrolase_c0	6.77319	6.77319	-0.41029	1	common
UPP3S	heme biosynthesis	Hydroxymethylbilane hydro-lyase(cyclizing)_c0	0.419282	0.419282	-0.278676	1	common
USHD	lipopolysaccharide biosynthesis	UDP-2,3-bis[(3R)-3-hydroxymyristoyl]-alpha-D-glucosamine 2,3-bis[(3R)-3-hydroxymyristoyl]-beta-D-glucosaminyl 1-phosphate phosphohydrolase_c0	3.3866	3.3866	1.95738	1	common
VPAMTr	alanine and aspartate metabolism	L-Valine:pyruvate aminotransferase_c0	-518.742	-518.742	-1.04788	1	common
XYLI2	alternate carbon metabolism	D-glucose aldose-ketose-isomerase_c0	1000	1000	-0.440529	1	common
Znabc	missing	zinc transport via ABC system_c0	0.419282	0.419282	-0.205609	1	common
SUCOAS	tca cycle	Succinate:CoA ligase (ADP-forming)_c0	-826.733	-826.733	-1.02811	1	common
ACCOAC_1	fatty acid biosynthesis	Acetyl-CoA:carbon-dioxide ligase (ADP-forming)_c0	-899.576	-899.576	0.666633	1	common
BTNC	fatty acid biosynthesis	biotin-carboxyl-carrier-protein:carbon-dioxide ligase (ADP-forming)_c0	899.576	899.576	-0.638983	1	common
HCO3E	nitrogen metabolism	HCO3 equilibration reaction_c0	-899.576	-899.576	0.372072	1	common
NMNAT	nicotinate and nicotinamide metabolism	ATP:nicotinamide-nucleotide adenylyltransferase_c0	0.838563	0.838563	-0.278117	1	common
EX_ocdca_e	extracellular exchange	EX_ocdca_e0	-11.5345	-11.5345	-1	1	common
OCDCAt2	transport	Octadecanoate transport via proton symport_c0	11.5345	11.5345	0.177674	1	common
OCDEACPOR	fatty acid biosynthesis	R07765_c0	-5.76726	-5.76726	-0.8426	1	common
STEACPT	missing	stearyl-ACP:[acyl-carrier-protein] transferase_c0	-5.76726	-5.76726	-0.761581	1	common
FACOAL180_2	fatty acid degradation	acyl-coenzyme A ligase_c0	4.92869	4.92869	1.71671	1	common
GALT	galactose metabolism	UTP:alpha-D-galactose-1-phosphate uridylyltransferase_c0	-444.501	-444.501	0.212047	1	common
EX_udpgal_e	extracellular exchange	EX_UDPgalactose exchange_e0	-347.05	-347.05	-1	1	common
UDPGALtex	transport	UDPgalactose transport via diffusion_c0	-347.05	-347.05	-0.352894	1	common
EX_M02745_e	extracellular exchange	EX_Myristic_acid_e0	-31.8541	-31.8541	-1	1	common
TTDCAt2	transport	Tetradecanoate transport via proton symport_c0	31.8541	31.8541	0.177674	1	common
PGMT	glycolysis/gluconeogenesis	alpha-D-Glucose 1-phosphate 1,6-phosphomutase_c0	330.117	330.117	-0.821086	1	common
DTMPK	pyrimidine metabolism	ATP:dTMP phosphotransferase_c0	321.193	321.193	-0.368946	1	common
TMDS	pyrimidine metabolism	5,10-Methylenetetrahydrofolate:dUMP C-methyltransferase_c0	321.193	321.193	-1.16879	1	common
DTTPt	Transport	DTTP reversible uniport_c0	319.024	319.024	-1	1	common
EX_dttp_e	extracellular exchange	EX_DTTP exchange_e0	319.024	319.024	-1	1	common
RBFSa	riboflavin metabolism	5-amino-6-(D-ribitylamino)uracil butanedionetransferase_c0	0.838563	0.838564	-0.385403	1	common
FBA	glycolysis/gluconeogenesis	D-fructose-1,6-bisphosphate D-glyceraldehyde-3-phosphate-lyase (glycerone-phosphate-forming)_c0	151.252	151.252	0.652202	1	common
RBFSb	riboflavin metabolism	6,7-Dimethyl-8-(1-D-ribityl)lumazine:6,7-dimethyl-8-(1-D-ribityl)lumazine 2,3-butanediyltransferase_c0	0.419282	0.419283	1.33022	1	common
G6PI	starch and sucrose metabolism	alpha-D-Glucose 6-phosphate ketol-isomerase_c0	165.058	165.151	-0.440529	1.00056	common
HMR_7748	glycolysis/gluconeogenesis	D-glucose-6-phosphate aldose-ketose-isomerase_c0	165.058	165.151	-0.440529	1.00056	common
EX_arg__L_e	extracellular exchange	EX_L_Arginine_e0	-33.4044	-33.5571	-1	1.00457	common
RNDR4	pyrimidine metabolism	2'-Deoxyuridine 5'-diphosphate:oxidized-thioredoxin 2'-oxidoreductase_c0	188.477	190.203	-0.536561	1.00916	common
EX_gln__L_e	extracellular exchange	EX_L-Glutamine exchange__e0	-881.16	-897.031	-1	1.01801	common
GLNt	missing	L-glutamine transport via diffusion_c0	-881.16	-897.031	-1	1.01801	common
URIDK2r	pyrimidine metabolism	ATP:dUMP phosphotransferase_c0	-356.851	-365.268	-0.385163	1.02359	common
PYK6	pyrimidine metabolism	Pyruvate kinase(6)_c0	268.833	275.751	-0.327862	1.02573	common
NDPK8	purine metabolism	ATP:dADP phosphotransferase_c0	-72.4039	-74.9943	0.3388	1.03578	common
NDPK6	pyrimidine metabolism	ATP:dUDP phosphotransferase_c0	-168.374	-175.065	0.3388	1.03974	common
RNTR4	pyrimidine metabolism	2'-Deoxyuridine 5'-triphosphate:oxydized-thioredoxin 2'-oxidoreductase_c0	168.374	175.065	1.92097	1.03974	common
G3PD2	glycerophospholipid metabolism	sn-Glycerol-3-phosphate:NADP+ 2-oxidoreductase_c0	953.327	1000	-1.40161	1.04896	common
PYK	glycolysis/gluconeogenesis	ATP:pyruvate 2-O-phosphotransferase_c0	231.529	243.059	-0.327862	1.0498	common
GK2	purine metabolism	Guanylate kinase_c0	86.428	90.9014	-0.453851	1.05176	common
10FTHFt	missing	10-Formyltetrahydrofolate transport via diffusion_c0	-224.831	-236.952	-1	1.05391	common
EX_10fthf_e	extracellular exchange	EX_10-Formyltetrahydrofolate exchange_e0	-224.831	-236.952	-1	1.05391	common
MTHFC	folate metabolism	5,10-Methenyltetrahydrofolate 5-hydrolase (decyclizing)_c0	-224.411	-236.533	-0.524721	1.05401	common
MTHFD	folate metabolism	Methylenetetrahydrofolate dehydrogenase (NADP)_c0	-224.411	-236.533	-0.524721	1.05401	common
EX_fol_e	extracellular exchange	EX_Folate_e0	223.573	235.694	-1	1.05422	common
FOLR2	vitamins and cofactor biosynthesis	dihydrofolate:NADP+ oxidoreductase_c0	223.573	235.694	-0.0222979	1.05422	common
FOLt	transport	folate transport via proton simport_c0	-223.573	-235.694	-1	1.05422	common
DAPOP	purine metabolism	DATP:pyruvate 2-O-phosphotransferase_c0	159.125	168.065	-2.02821	1.05618	common
APAT	propanoate metabolism	ATP:propanoate adenyltransferase_c0	-900.763	-954.594	-0.191326	1.05976	common
PACPT	propanoate metabolism	Propionyladenylate:CoA propionyltransferase_c0	-900.763	-954.594	-0.191326	1.05976	common
PROPCOALIG	propanoate metabolism	Propanoate:CoA ligase (ADP-forming)_c0	900.763	954.594	-0.58402	1.05976	common
PUNP4	purine metabolism	Deoxyguanosine:orthophosphate ribosyltransferase_c0	100.033	106.389	0.135189	1.06354	common
NDPK2	pyrimidine metabolism	ATP:UDP phosphotransferase_c0	-148.27	-159.928	0.3388	1.07862	common
DGK1	purine metabolism	ATP:dGMP phosphotransferase_c0	-79.1093	-85.4656	-0.453851	1.08035	common
NTD8	purine metabolism	2'-Deoxyguanosine 5'-monophosphate phosphohydrolase_c0	79.1093	85.4656	0.697906	1.08035	common
NDPK5	purine metabolism	ATP:dGDP phosphotransferase_c0	-148.719	-161.741	0.3388	1.08756	common
URIK2	pyrimidine metabolism	GTP:uridine 5'-phosphotransferase_c0	28.9919	32.2922	-0.156897	1.11383	common
G3PD1ir	glycerophospholipid metabolism	sn-Glycerol-3-phosphate:NAD+ 2-oxidoreductase_c0	-354.739	-401.413	-1.40161	1.13157	common
NDPK3	pyrimidine metabolism	ATP:CDP phosphotransferase_c0	-99.8214	-112.96	0.3388	1.13162	common
GK1	purine metabolism	ATP:GMP phosphotransferase_c0	14.0241	15.9071	-0.453851	1.13427	common
DHDPRy	glycine, serine and threonine metabolism	Dihydrodipicolinate reductase (NADPH)_c0	1.6933	1.98404	-0.585851	1.1717	common
DHPS_h	lysine biosynthesis	L-aspartate-4-semialdehyde hydro-lyase (adding pyruvate and cyclizing)	1.6933	1.98404	-0.511141	1.1717	common
NDPK1	purine metabolism	ATP:GDP phosphotransferase_c0	-203.598	-239.289	0.3388	1.1753	common
r0610	galactose metabolism	CTP:D-Tagatose 6-phosphate 1-phosphotransferase_c0	-43.2997	-50.9291	4.11975	1.1762	common
EX_fum_e	extracellular exchange	EX_Fumarate_e0	772.338	913.604	-1	1.18291	common
FUMt2r	transport	Transport of dicarboxylates, extracellular_c0	-772.338	-913.604	0.861541	1.18291	common
ITPF6P1PT	missing	ITP:D-fructose-6-phosphate 1-phosphotransferase_c0	88.5679	105.052	4.11975	1.18612	common
UMPK	pyrimidine metabolism	ATP:UMP phosphotransferase_c0	42.4309	50.8482	1.92638	1.19838	common
NDPK9	purine metabolism	ATP:IDP phosphotransferase_c0	-181.272	-218.779	0.3388	1.20692	common
MECDPDH2	cofactor and prosthetic group biosynthesis	2C-methyl-D-erythritol 2,4 cyclodiphosphate dehydratase_c0	17.6752	21.4256	0.283349	1.21219	common
RNTR2	purine metabolism	2'-Deoxyguanosine 5'-triphosphate:oxydized-thioredoxin 2'-oxidoreductase_c0	68.0786	82.5915	1.92097	1.21318	common
3OAR180	fatty acid biosynthesis	3-oxoacyl-[acyl-carrier-protein] reductase (n-C18:0)_c0	-654.033	-794.455	-0.205545	1.2147	common
HACD8	lipid metabolism	Fatty-acyl-ACP hydrolase_c0	654.033	794.455	0.631981	1.2147	common
NAt3_1	transport	TRANS-RXNBWI-115525.ce.maizeexp.NA+_c0	-533.045	-648.476	-0.331556	1.21655	common
DURIPP	pyrimidine metabolism	deoxyuridine:orthophosphate 2-deoxy-D-ribosyltransferase_c0	35.6577	44.075	0.135189	1.23606	common
NTD1	pyrimidine metabolism	2'-Deoxyuridine 5'-monophosphate phosphohydrolase_c0	35.6577	44.075	2.85073	1.23606	common
PYNP2r	pyrimidine metabolism	Uridine:phosphate alpha-D-ribosyltransferase_c0	-35.6577	-44.075	-1.0129	1.23606	common
ADK4	nucleotide metabolism	Adentylate kinase (ITP)_c0	-314.656	-390.505	0.556565	1.24105	common
GF6PTA_1	aminosugar metabolism	L-glutamine:D-fructose-6-phosphate isomerase (deaminating)_c0	147.5	184.439	-0.809923	1.25043	common
ADK3	nucleotide metabolism	Adentylate kinase (GTP)_c0	-292.33	-369.995	0.556565	1.26568	common
G6PDA	amino sugar and nucleotide sugar metabolism	D-glucosamine-6-phosphate aminohydrolase (ketol isomerizing)_c0	133.954	170.892	0.0472195	1.27576	common
EX_ser__L_e	extracellular exchange	EX_L_Serine_e0	-137.395	-179.73	-1	1.30813	common
SERt2r	transport	TRANS-RXNBWI-115637.ce.maizeexp.SER_c0	137.395	179.73	0.730742	1.30813	common
ACALD	pyruvate metabolism	acetaldehyde:NAD+ oxidoreductase (CoA-acetylating)_c0	642.967	841.99	3.01567	1.30954	common
EX_h2o_e	extracellular exchange	EX_H2O_e0	-460.271	-608.852	-1	1.32281	common
H2Ot	transport	TRANS-RXNBWI-115401.ce.maizeexp.OH_c0	-460.271	-608.852	1.13826	1.32281	common
SUCD1	tca cycle	Succinate:(acceptor) oxidoreductase_c0	-327.809	-445.236	0.138004	1.35822	common
PCNO	propanoate metabolism	Propanoyl-CoA:NADP+ 2-oxidoreductase_c0	251.283	344.721	-0.187508	1.37184	common
PPCOAOXRED	beta-alanine metabolism	propanoyl-CoA:oxygen 2-oxidoreductase_c0	-251.283	-344.721	2.22842	1.37184	common
LPLIPAL2A140P	glycerophospholipid metabolism	Lysophospholipase L1 (2-acylglycerophosphotidate, n-C14:0) (periplasm)_c0	-123.597	-172.961	-0.817988	1.3994	common
MYG3PACT	missing	myristoyl-glycerol-3-phosphate O-acyltransferase_c0	-123.597	-172.961	-0.683859	1.3994	common
PDX5PS	cofactor and prosthetic group biosynthesis	Pyridoxine 5'-phosphate synthase_c0	0.262051	0.372907	-0.944698	1.42303	common
r0611	galactose metabolism	ITP:D-Tagatose 6-phosphate 1-phosphotransferase_c0	38.1506	54.8904	4.11975	1.43878	common
MYACPAT	missing	[Acyl-carrier-protein] acetyltransferase_c0	-112.062	-161.427	-0.761581	1.44051	common
THRA	glycine, serine and threonine metabolism	Threonine aldolase_c0	433.29	632.314	-2.01051	1.45933	common
TDEACPHL	fatty acid biosynthesis	tetradecanoyl-[acyl-carrier protein] hydrolase_c0	91.7425	141.107	-1	1.53808	common
GLUN	glutamate metabolism	L-Glutamine amidohydrolase_c0	281.453	441.2	-0.30129	1.56758	common
HSDxi	lysine biosynthesis	L-Homoserine:NAD+ oxidoreductase_c0	654.033	1062.35	0.241	1.62431	common
HSDy	glycine, serine and threonine metabolism	L-homoserine:NADP+ oxidoreductase_c0	654.033	1062.35	0.241	1.62431	common
EX_nh4_e	extracellular exchange	EX_NH3_e0	523.943	871.843	-1	1.664	common
NH4t	inorganic ion transport and metabolism	TRANS-RXN-173.ce_c0	-523.943	-871.843	0.49217	1.664	common
URIK3	pyrimidine metabolism	ITP:uridine 5'-phosphotransferase_c0	6.6658	11.7828	-0.156897	1.76765	common
LYSt3r	transport	L-lysine transport out via proton antiport reversible_c0	-470.117	-942.353	0.605104	2.00451	common
LYSt2r	transport	TRANS-RXN-58.cp_c0	-431.466	-903.703	-1.11785	2.09449	common
SEPHCHCS	missing	2-succinyl-5-enolpyruvyl-6-hydroxy-3-cyclohexene-1-carboxylate synthase_c0	0.419282	0.984716	1.34858	2.34858	common
SHCHCS3	missing	2-succinyl-6-hydroxy-2,4-cyclohexadiene-1-carboxylate synthase_c0	0.419282	0.984716	1.22257	2.34858	common
PItex	transport	Phosphate transport via diffusion (extracellular to periplasm)_c0	-274.604	-779.615	-0.352894	2.83905	common
PDHcr	tca cycle	Dihydrolipoamide:NAD+ oxidoreductase_c0	215.442	613.061	-0.758365	2.8456	common
ADK2	nucleotide metabolism	adenylate kinase (Inorganic triphosphate)_c0	0.419282	1.22686	1.92638	2.9261	common
ASNt2r	transport	L asparagine reversible transport via proton symport_c0	57.7742	196.56	-1	3.40222	common
EX_asn__L_e	extracellular exchange	EX_L-Asparagine exchange_e0	-57.7742	-196.56	-1	3.40222	common
FE3Ri	cofactor and prosthetic group biosynthesis	Fe(III) reduction_c0	141.355	493.635	-0.465062	3.49217	common
FEROc	vitamin b2 metabolism	Fe(II):oxygen oxidoreductase_c0	70.4678	246.608	-0.0665275	3.49958	common
AKGDb	tca cycle	succinyl-CoA:enzyme N6-(dihydrolipoyl)lysine S-succinyltransferase_c0	153.669	601.329	-0.90779	3.91313	common
r0163	tca cycle	R00621_c0	153.669	601.329	-0.724389	3.91313	common
r0620	tca cycle	R03316_c0	153.669	601.329	-0.724389	3.91313	common
ASNN	alanine and aspartate metabolism	L-Asparagine amidohydrolase_c0	30.5804	169.367	1.73639	5.53841	common
2S6HCCi	ubiquinone and other terpenoid-quinone biosynthesis	menaquinone biosynthesis protein-related_c0	0	0.565434	1.34858	100	switched on at 37
AB6PGH	glycolysis/gluconeogenesis	Arbutin 6-phosphate glucohydrolase_c0	0	0.184706	0.0724039	100	switched on at 37
AGMT	arginine and proline metabolism	Agmatine amidinohydrolase_c0	0	0.143005	0.36647	100	switched on at 37
AMPEP11	amino acid metabolism	methionyl aminopeptidase_c0	0	12.1212	-0.460927	100	switched on at 37
ARGDC	arginine and proline metabolism	L-arginine carboxy-lyase (agmatine-forming)_c0	0	0.143005	1.05819	100	switched on at 37
ARGN	arginine biosynthesis	L-Arginine amidinohydrolase_c0	0	0.0097345	0.850871	100	switched on at 37
DHORD2	pyrimidine metabolism	Dihydoorotic acid dehydrogenase (quinone8)_c0	0	0.240659	-0.574144	100	switched on at 37
EAR180y	cell envelope biosynthesis	Enoyl-[acyl-carrier-protein] reductase (NADPH) (n-C18:0)_c0	0	4.85949	-0.8426	100	switched on at 37
EX_gly_pro__L_e	extracellular exchange	EX_Gly pro L exchange__e0	0	-12.1212	-1	100	switched on at 37
EX_urea_e	extracellular exchange	EX_Urea exchange__e0	0	0.15274	-1	100	switched on at 37
FFGERIPDIP	missing	R05611_c0	0	0.0465572	-0.308481	100	switched on at 37
FRTT	lipid metabolism	trans,trans-Farnesyl-diphosphate:isopentenyl-diphosphate farnesyltranstransferase_c0	0	0.0465572	-0.308481	100	switched on at 37
GGTT	missing	geranylgeranyl-diphosphate:isopentenyl-diphosphate transtransferase_c0	0	0.0465572	-0.308481	100	switched on at 37
GLYPROt	transport	Transport of Glycylproline_c0	0	12.1212	-1	100	switched on at 37
HEXTT	cofactor and prosthetic group biosynthesis	R05612_c0	0	0.0465572	-0.308481	100	switched on at 37
PPK2	oxidative phosphorylation	Polyphosphate kinase_c0	0	0.807579	-1.26623	100	switched on at 37
PPTT	missing	R05613_c0	0	0.0465572	-0.308481	100	switched on at 37
SERD_L	glycine, serine and threonine metabolism	L-serine ammonia-lyase_c0	0	36.3041	0.526067	100	switched on at 37
TRPAS2	tyrosine, tryptophan, and phenylalanine metabolism	Tryptophanase (L-tryptophan)_c0	0	18.1521	-0.28456	100	switched on at 37
TRPS2	phenylalanine, tyrosine and tryptophan biosynthesis	L-serine hydro-lyase (adding indole; L-tryptophan-forming)_c0	0	18.1521	-0.287879	100	switched on at 37
UDCPDPS	cofactor and prosthetic group biosynthesis	Undecaprenyl diphosphate synthase_c0	0	0.301989	-0.0891717	100	switched on at 37
UREAt	transport	Urea transport via facilitate diffusion_c0	0	-0.15274	0.713084	100	switched on at 37

## Sheet: Met_Fluxes_Temp_Models
Reaction ID	FBA_28	FBA_37	Flux_ratio
M_10fthf_c	224.831	236.952	1.05391
M_10mdACP_c	11.5345	11.5345	1
M_10mtd2eACP_c	11.5345	11.5345	1
M_11m3hdACP_c	11.5345	11.5345	1
M_11m3odACP_c	11.5345	11.5345	1
M_11mdACP_c	11.5345	11.5345	1
M_11mtdeACP_c	11.5345	11.5345	1
M_123oxtACP_c	11.5345	11.5345	1
M_12diaihepsngly3p_c	5.76726	5.76726	1
M_12diihepsngly3p_c	5.76726	5.76726	1
M_12m3htdACP_c	11.5345	11.5345	1
M_12methtetdec2_c	11.5345	11.5345	1
M_12mettetdecACP_c	11.5345	11.5345	1
M_13dpg_c	1000	1000	1
M_13m3htdACP_c	11.5345	11.5345	1
M_13m3otdACP_c	11.5345	11.5345	1
M_13mtdACP_c	11.5345	11.5345	1
M_13mttd2eACP_c	11.5345	11.5345	1
M_14dhncoa_c	0.139761	0.139761	1
M_14m3hdACP_c	11.5345	11.5345	1
M_14m3ohdACP_c	11.5345	11.5345	1
M_14mhdACP_c	11.5345	11.5345	1
M_14mthdeACP_c	11.5345	11.5345	1
M_15m3hdACP_c	11.5345	11.5345	1
M_15m3ohdACP_c	11.5345	11.5345	1
M_15methexeACP_c	11.5345	11.5345	1
M_15mhdACP_c	11.5345	11.5345	1
M_1aihepsngly3p_c	5.76726	5.76726	1
M_1ihepsng3p_c	5.76726	5.76726	1
M_1odecg3p_c	5.76726	5.76726	1
M_1py4h3c_c	15.8713	0	0
M_1tdecg3p_c	123.597	172.961	1.3994
M_23dhdp_c	1.6933	1.98404	1.1717
M_23dhmb_c	110.059	110.059	1
M_25dop_c	15.8713	0	0
M_25drapp_c	0.419282	0.419282	1
M_26dap__M_c	3.3866	3.3866	1
M_26dap_LL_c	3.3866	3.3866	1
M_2a3o4pob_c	0.0524102	0.0231871	0.442416
M_2ahethmpp_c	36.6864	36.6864	1
M_2aobut_c	538.129	339.106	0.630157
M_2dda7p_c	0.419282	0.419282	1
M_2dmmq8_c	0.419282	0.419282	1
M_2dmmql8_c	0.419282	0.419282	1
M_2dr1p_c	209.677	209.677	1
M_2dr5p_c	209.677	209.677	1
M_2Etmrs2eACP_c	343.008	154.734	0.45111
M_2ippm_c	62.3646	62.3646	1
M_2me4p_c	40.6068	40.6068	1
M_2mecdp_c	40.6068	40.6068	1
M_2obut_c	91.8845	91.8845	1
M_2p4c2me_c	40.6068	40.6068	1
M_2pg_c	1000	1000	1
M_2sephchc_c	0.419282	0.984716	2.34858
M_2shchc_c	0.419282	0.984716	2.34858
M_3a2oprop_c	0.157231	0.0463743	0.294944
M_3c1ht_c	153.669	601.329	3.91313
M_3c2hmp_c	62.3646	62.3646	1
M_3c3hmp_c	62.3646	62.3646	1
M_3dhq_c	0.419282	0.419282	1
M_3dhsk_c	0.419282	0.419282	1
M_3hbcoa_c	247.963	234.56	0.945948
M_3hhdcoa_c	11.5345	11.5345	1
M_3hmoa_c	36.6864	36.6864	1
M_3hmrsACP_c	356.554	168.281	0.471964
M_3hoctaACP_c	654.033	794.455	1.2147
M_3hoddecACP_c	11.5345	11.5345	1
M_3m1hbtpp_c	61.7726	11.7323	0.189927
M_3mbdhl_c	61.7726	11.7323	0.189927
M_3mehacp_c	11.5345	11.5345	1
M_3mob_c	628.801	628.801	1
M_3oddecACP_c	11.5345	11.5345	1
M_3ohdcoa_c	11.5345	11.5345	1
M_3omrsACP_c	356.554	168.281	0.471964
M_3ooctdACP_c	654.033	794.455	1.2147
M_3pg_c	1000	1000	1
M_3psme_c	0.419282	0.419282	1
M_4c2me_c	40.6068	40.6068	1
M_4hpro_DC_c	15.8713	0	0
M_4hpro_LT_c	15.8713	0	0
M_4hthdp_c	1.6933	1.40256	0.828301
M_4mop_c	112.603	62.5623	0.555603
M_4pasp_c	3.3866	3.3866	1
M_4per_c	0.419282	0.419282	1
M_4r5au_c	0.838563	0.838564	1
M_5aop_c	3.35425	3.35425	1
M_5aprbu_c	0.419282	0.419282	1
M_5apru_c	0.419282	0.419282	1
M_5m3hACP_c	11.5345	11.5345	1
M_5m3hhACP_c	11.5345	11.5345	1
M_5mhACP_c	11.5345	11.5345	1
M_5mthf_c	1.25785	1.25785	1
M_5prdmbz_c	0.419282	0.419282	1
M_7m3hoACP_c	11.5345	11.5345	1
M_7me3oxoacp_c	11.5345	11.5345	1
M_7moACP_c	11.5345	11.5345	1
M_7mto2eACP_c	11.5345	11.5345	1
M_9m3hdACP_c	11.5345	11.5345	1
M_9m3odACP_c	11.5345	11.5345	1
M_9mdACP_c	11.5345	11.5345	1
M_9mtd2eACP_c	11.5345	11.5345	1
M_aacoa_c	247.963	234.56	0.945948
M_ac_c	1000	1000	1
M_acald_c	642.967	841.99	1.30954
M_accoa_c	3080.67	3080.67	1
M_acgam1p_c	13.5464	13.5464	1
M_ACP_c	601.682	462.773	0.769133
M_acser_c	1000	1000	1
M_actp_c	993.227	993.227	1
M_ade_c	73.9864	59.2126	0.800318
M_adn_c	211.704	203.973	0.963485
M_adocbi_c	0.419282	0.419282	1
M_adocbip_c	0.419282	0.419282	1
M_adocbl_c	0.419282	0.419282	1
M_adp_c	7317.67	7446.42	1.0176
M_adphep_DD_c	13.5464	13.5464	1
M_adphep_LD_c	13.5464	13.5464	1
M_agdpcbi_c	0.419282	0.419282	1
M_agm_c	0	0.143005	100
M_ahcys_c	0.838563	0.838563	1
M_akg_c	2367.05	2164.23	0.914314
M_ala__D_c	1000	1000	1
M_ala__L_c	2061.33	2061.33	1
M_ala_B_c	542.59	542.59	1
M_alaala_c	3.3866	3.3866	1
M_alac__S_c	110.059	110.059	1
M_amet_c	1.25785	1.25785	1
M_amp_c	901.182	994.993	1.1041
M_antcard_c	1.44181	1.44181	1
M_aps_c	10.73	10.73	1
M_ara5p_c	10.1598	10.1598	1
M_arbt6p_c	0.419282	0.419282	1
M_arg__L_c	33.8236	33.8236	1
M_asn__L_c	57.7742	196.56	3.40222
M_asp__L_c	218.098	169.367	0.776561
M_aspsa_c	657.42	1065.74	1.62109
M_atp_c	7492.24	7579.14	1.0116
M_biomass_c	135.406	135.406	1
M_btnCCP_c	899.576	899.576	1
M_ca2_c	0.419282	0.419282	1
M_cbi_c	0.419282	0.419282	1
M_cbtnCCP_c	899.576	899.576	1
M_cdp_c	175.007	181.028	1.0344
M_cdp12diaihepgly_c	5.76726	5.76726	1
M_cdp12diihepgly_c	5.76726	5.76726	1
M_cdpdodecg_c	5.76726	5.76726	1
M_chor_c	0.419282	0.419282	1
M_ckdo_c	10.1598	10.1598	1
M_cl_c	0.419282	0.419282	1
M_cmp_c	68.0684	68.0684	1
M_co2_c	2410.18	2172.43	0.901357
M_coa_c	4126.6	4179.76	1.01288
M_cobalt2_c	0.419282	0.419282	1
M_colipa_c	3.3866	3.3866	1
M_ctp_c	188.565	194.586	1.03193
M_cu2_c	0.419282	0.419282	1
M_cys__L_c	1010.73	1010.73	1
M_cyst__L_c	275.654	275.654	1
M_dad_2_c	73.9864	59.2126	0.800318
M_dadp_c	233.112	227.278	0.974973
M_damp_c	73.9864	59.2126	0.800318
M_datp_c	161.001	168.065	1.04387
M_db4p_c	0.838563	0.838563	1
M_dctp_c	2.1693	2.1693	1
M_ddca_c	135.406	135.406	1
M_ddcaACP_c	359.941	171.667	0.476932
M_ddcal_c	135.406	135.406	1
M_dgdp_c	161.919	166.784	1.03005
M_dgmp_c	79.1093	85.4656	1.08035
M_dgsn_c	100.033	106.389	1.06354
M_dgtp_c	150.889	163.91	1.0863
M_dhap_c	1104.58	1151.25	1.04225
M_dhf_c	321.193	321.193	1
M_dhlam_c	215.442	613.061	2.8456
M_dhna_c	0.419282	0.419282	1
M_dhor__S_c	0.419282	0.419282	1
M_diaiheppgly_c	4.32544	4.32544	1
M_diaiheppglyp_c	4.32544	4.32544	1
M_dianethal_c	1.44181	1.44181	1
M_dianphaser_c	1.44181	1.44181	1
M_didianethal_c	1.44181	1.44181	1
M_didianphaser_c	1.44181	1.44181	1
M_diiheppgly_c	4.32544	4.32544	1
M_diiheppglyp_c	4.32544	4.32544	1
M_dmbzid_c	0.419282	0.419282	1
M_dmlz_c	0.838563	0.838564	1
M_dmpp_c	3.80588	3.80588	1
M_DNArep_c	135.406	135.406	1
M_dscl_c	0.419282	0.419282	1
M_dtdp_c	324.58	324.58	1
M_dtdp4d6dg_c	3.3866	3.3866	1
M_dtdp4oxrmn_c	3.3866	3.3866	1
M_dtdpglu_c	3.3866	3.3866	1
M_dtdprmn_c	3.3866	3.3866	1
M_dtmp_c	321.193	321.193	1
M_dttp_c	324.58	324.58	1
M_dudp_c	356.851	365.268	1.02359
M_dump_c	356.851	365.268	1.02359
M_duri_c	35.6577	44.075	1.23606
M_dutp_c	168.374	175.065	1.03974
M_dxyl5p_c	41.0261	41.0261	1
M_e4p_c	83.2882	83.2881	1
M_f6p_c	464.49	501.428	1.07953
M_fa11coa_c	11.5345	11.5345	1
M_fa12coa_c	11.5345	11.5345	1
M_fad_c	328.229	505.589	1.54036
M_fadh2_c	327.809	505.17	1.54105
M_fdp_c	151.252	151.252	1
M_fdxox_c	127.077	119.576	0.940973
M_fdxrd_c	127.077	119.576	0.940973
M_fe2_c	282.71	987.27	3.49217
M_fe3_c	283.129	987.69	3.48848
M_fmn_c	135.406	135.406	1
M_fmnh2_c	135.406	135.406	1
M_fol_c	223.573	235.694	1.05422
M_for_c	1.25785	1.25785	1
M_frdp_c	3.80588	3.80588	1
M_fru_c	1000	1000	1
M_fum_c	830.539	914.023	1.10052
M_g1p_c	1000	1000	1
M_g3p_c	1193.22	1193.22	1
M_g6p_B_c	0.419282	0.234576	0.559471
M_g6p_c	330.117	330.302	1.00056
M_gagicolipa_c	3.3866	3.3866	1
M_gal1p_c	1000	1000	1
M_gam1p_c	13.5464	13.5464	1
M_gam6p_c	147.5	184.439	1.25043
M_gdp_c	333.461	378.809	1.13599
M_ggagicolipa_c	3.3866	3.3866	1
M_ggdp_c	0	0.0465572	100
M_gggagicolipa_c	3.3866	3.3866	1
M_gicolipa_c	3.3866	3.3866	1
M_glc__D_c	1000	1000	1
M_gln__L_c	881.16	897.031	1.01801
M_glu__D_c	3.3866	3.3866	1
M_glu__L_c	2388.01	2200.49	0.921475
M_glu1sa_c	3.35425	3.35425	1
M_glucys_c	0.419282	0.419282	1
M_glutrna_c	3.35425	3.35425	1
M_glx_c	1000	1000	1
M_gly_c	1069.46	1069.46	1
M_gly_pro__L_c	0	12.1212	100
M_glyc_c	4.32544	4.32544	1
M_glyc3p_c	1107.2	1203.24	1.08674
M_gmhep17bp_c	13.5464	13.5464	1
M_gmhep1p_c	13.5464	13.5464	1
M_gmhep7p_c	13.5464	13.5464	1
M_gmp_c	117.745	117.058	0.994165
M_grdp_c	3.80588	3.80588	1
M_gsn_c	117.325	116.638	0.994144
M_gthox_c	1000	1000	1
M_gthrd_c	2000.42	2000.42	1
M_gtp_c	320.261	373.766	1.16706
M_gua_c	117.325	116.638	0.994144
M_h_c	24824.6	25308.6	1.0195
M_h2mb4p_c	40.6068	40.6068	1
M_h2o_c	8202.19	8262.08	1.0073
M_h2o2_c	455.091	455.091	1
M_h2s_c	1010.73	1010.73	1
M_HC01161_c	0.419282	0.419282	1
M_HC01434_c	333.333	333.333	1
M_hco3_c	899.576	899.576	1
M_hcys__L_c	276.492	276.492	1
M_hdd2coa_c	11.5345	11.5345	1
M_hedACP_c	11.5345	11.5345	1
M_hepdp_c	0	0.0465572	100
M_hexdp_c	0	0.0465572	100
M_hhlipa_c	3.3866	3.3866	1
M_his__L_c	10.7328	10.7328	1
M_hlipa_c	3.3866	3.3866	1
M_hmbil_c	0.419282	0.419282	1
M_hmgth_c	654.033	223.648	0.341952
M_hom__L_c	654.033	1062.35	1.62431
M_hphhlipa_c	3.3866	3.3866	1
M_hqn_c	0.419282	0.419282	1
M_ichor_c	0.419282	0.984716	2.34858
M_icit_c	1000	1000	1
M_icolipa_c	3.3866	3.3866	1
M_idp_c	314.656	390.505	1.24105
M_ihepcardlipin_c	1.44181	1.44181	1
M_ile__L_c	32.7411	32.7411	1
M_indole_c	0	18.1521	100
M_inost_c	491.918	364.366	0.740704
M_ipdp_c	40.6068	40.6068	1
M_isovACP_c	11.5345	11.5345	1
M_itp_c	314.656	390.505	1.24105
M_ivcoa_c	61.7726	11.7323	0.189927
M_k_c	0.419282	0.419282	1
M_kdo_c	10.1598	10.1598	1
M_kdo2lipid4_c	3.3866	3.3866	1
M_kdo8p_c	10.1598	10.1598	1
M_kdolipid4_c	3.3866	3.3866	1
M_kphphhlipa_c	3.3866	3.3866	1
M_laur_kdolipid4_c	3.3866	3.3866	1
M_leu__L_c	50.8301	50.8301	1
M_lipa_c	3.3866	3.3866	1
M_lipidA_c	3.3866	3.3866	1
M_lipidAds_c	3.3866	3.3866	1
M_lipidX_c	3.3866	3.3866	1
M_lpam_c	215.442	613.061	2.8456
M_lys__L_c	470.117	942.353	2.00451
M_M02745_c	123.597	172.961	1.3994
M_mal__L_c	1057.78	1000	0.945375
M_malACP_c	460.365	272.091	0.591034
M_malcoa_c	1000	1000	1
M_malt_c	333.333	333.333	1
M_malthp_c	222.222	222.222	1
M_malthx_c	611.111	611.111	1
M_maltpt_c	444.444	444.444	1
M_malttr_c	333.333	333.333	1
M_maltttr_c	388.889	388.889	1
M_met__L_c	18.563	18.563	1
M_methf_c	224.411	236.533	1.05401
M_metox_c	17.7244	17.7244	1
M_mg2_c	0.419282	0.419282	1
M_mlthf_c	322.451	322.451	1
M_mn2_c	0.419282	0.419282	1
M_mql8_c	0.419282	0.178623	0.426021
M_mqn8_c	0.838563	0.597905	0.71301
M_msa_c	542.59	542.59	1
M_na1_c	1024.96	1012.84	0.988174
M_nac_c	0.419282	0.419282	1
M_nad_c	4411.3	4206.76	0.953634
M_nadh_c	4392.02	4189.79	0.953955
M_nadp_c	4300.09	3954.69	0.919674
M_nadph_c	4281.23	3938.13	0.919859
M_nh4_c	743.358	1039.85	1.39885
M_nicrnt_c	0.419282	0.419282	1
M_nmn_c	0.838563	0.838563	1
M_o2_c	1000	1000	1
M_oaa_c	1187.52	1000	0.842093
M_ocdca_c	11.5345	11.5345	1
M_ocdcaACP_c	5.76726	5.76726	1
M_octACP_c	5.76726	5.76726	1
M_octdp_c	0.419282	0.419282	1
M_ohpb_c	0.419282	0.419282	1
M_orn_c	0.419282	0.276276	0.658928
M_orot_c	0.419282	0.419282	1
M_pa180_c	5.76726	5.76726	1
M_pap_c	0.419282	0.419282	1
M_pc1_c	0.139761	0.139761	1
M_pdx5p_c	0.419282	0.419282	1
M_pe180_c	1.44181	1.44181	1
M_pendp_c	0	0.0465572	100
M_pep_c	1000	1000	1
M_peptidopolyn_c	3.3866	3.3866	1
M_peptidopolyn1_c	3.3866	3.3866	1
M_pgpdioctdec_c	4.32544	4.32544	1
M_phe__L_c	20.9229	20.9229	1
M_pheme_c	0.419282	0.419282	1
M_phhlipa_c	3.3866	3.3866	1
M_phosglcdioctdec_c	4.32544	4.32544	1
M_photon_c	135.406	135.406	1
M_phphhlipa_c	3.3866	3.3866	1
M_phthr_c	0.419282	0.419282	1
M_pi_c	6929.21	6929.21	1
M_pmtcoa_c	11.5345	11.5345	1
M_pp2coa_c	251.283	344.721	1.37184
M_ppa_c	900.763	954.594	1.05976
M_ppad_c	900.763	954.594	1.05976
M_ppbng_c	1.67713	1.67713	1
M_ppcoa_c	1152.05	1299.32	1.12783
M_ppi_c	1488.71	1428.64	0.959652
M_pro__L_c	24.9628	24.9628	1
M_protbiosyn_c	135.406	135.406	1
M_protcys__L_c	135.406	135.406	1
M_protddcylcyst_c	135.406	135.406	1
M_prpp_c	17.2926	10.2492	0.592695
M_ps180_c	1.44181	1.44181	1
M_ptrc_c	0.419282	0.419282	1
M_pydx5p_c	0.419282	0.419282	1
M_pyr_c	2325.86	2326.43	1.00024
M_q8_c	678.069	385.963	0.569209
M_q8h2_c	677.65	385.543	0.568942
M_r1p_c	210.096	210.096	1
M_r5p_c	210.096	210.096	1
M_rdmbzi_c	0.419282	0.419282	1
M_ribflv_c	0.419282	0.419283	1
M_RNAtranscrip_c	135.406	135.406	1
M_ru5p__D_c	152.191	152.191	1
M_s7p_c	82.4496	82.4496	1
M_sbt__D_c	1000	1000	1
M_sbzcoa_c	0.419282	0.419282	1
M_scl_c	0.419282	0.419282	1
M_sdhlam_c	153.669	601.329	3.91313
M_ser__L_c	1137.39	1179.73	1.03722
M_Sfglutth_c	654.033	223.648	0.341952
M_sheme_c	0.419282	0.419282	1
M_skm_c	0.419282	0.419282	1
M_skm5p_c	0.419282	0.419282	1
M_sl26da_c	3.3866	3.3866	1
M_sl2a6o_c	3.3866	3.3866	1
M_so3_c	1010.73	1010.73	1
M_so4_c	11.1493	11.1493	1
M_spmd_c	0.419282	0.419282	1
M_strcdlpn_c	1.44181	1.44181	1
M_strcoa_c	5.76726	5.76726	1
M_sucbz_c	0.419282	0.419282	1
M_succ_c	2106.19	2106.19	1
M_succoa_c	830.12	830.12	1
M_suchms_c	275.654	275.654	1
M_tag6p__D_c	43.2997	54.8904	1.26769
M_tagdp__D_c	43.2997	54.8904	1.26769
M_tdcoa_c	123.597	172.961	1.3994
M_tdeacp_c	455.07	316.161	0.694753
M_thdp_c	3.3866	3.3866	1
M_thf_c	98.4589	86.3377	0.876891
M_thm_c	0.419282	0.419282	1
M_thmmp_c	0.419282	0.419282	1
M_thmpp_c	252.548	650.167	2.57443
M_thr__L_c	1000	1000	1
M_toctd2eACP_c	5.76726	5.76726	1
M_trdox_c	1000	1000	1
M_trdrd_c	1000	1000	1
M_trip_c	0.419282	1.22686	2.9261
M_trnaglu_c	3.35425	3.35425	1
M_trp__L_c	6.39145	24.5435	3.84005
M_tsul_c	1000	1000	1
M_tyr__L_c	16.3404	16.3404	1
M_u23ga_c	6.77319	6.77319	1
M_u3aga_c	6.77319	6.77319	1
M_u3hga_c	6.77319	6.77319	1
M_uaagmda_c	3.3866	3.3866	1
M_uaccg_c	3.3866	3.3866	1
M_uacgam_c	13.5464	13.5464	1
M_uagmda_c	3.3866	3.3866	1
M_uama_c	3.3866	3.3866	1
M_uamag_c	3.3866	3.3866	1
M_uamr_c	3.3866	3.3866	1
M_udcpdp_c	6.77319	6.77319	1
M_udcpp_c	3.3866	3.3866	1
M_udp_c	271.736	277.296	1.02046
M_udpg_c	666.497	666.497	1
M_udpgal_c	1000	1000	1
M_ugmd_c	3.3866	3.3866	1
M_ugmda_c	3.3866	3.3866	1
M_ump_c	42.4309	50.8482	1.19838
M_uppg3_c	0.419282	0.419282	1
M_ura_c	35.6577	44.075	1.23606
M_urea_c	0	0.15274	100
M_uri_c	35.6577	44.075	1.23606
M_utp_c	527.76	531.594	1.00726
M_val__L_c	566.437	566.437	1
M_xu5p__D_c	152.191	152.191	1
M_zn2_c	0.419282	0.419282	1
gmp_c[c]	-2621.03	-8727.95	3.32997
dtdpglu_c[c]	0	0	#DIV/0!
dtdp4d6dg_c[c]	0	0	#DIV/0!
ribflv_c[c]	107913	201850	1.87049
rbflvrd_c[c]	0	0	#DIV/0!
1agpe182_c[c]	0	0	#DIV/0!
2me4p_c[c]	0	0	#DIV/0!
citmcoa__L_c[c]	0	0	#DIV/0!
Nacasp_c[c]	0	0	#DIV/0!
glyc3p_e[e]	628.865	628.865	0.999999
orot_c[c]	51192.2	0	0
ahdt_c[c]	0	-1217.7	#DIV/0!
HC01710_c[c]	920.541	0	0
24dichlorphen_c[c]	0	0	#DIV/0!
35dichlorcatchol_c[c]	0	0	#DIV/0!
phthr_c[c]	-4679.59	0	0
geranial_c[c]	0	0	#DIV/0!
geranicacid_c[c]	0	0	#DIV/0!
nrvnccoa_c[c]	0	0	#DIV/0!
nrvnc_c[c]	0	0	#DIV/0!
dttp_c[c]	-638.047	-638.048	1
dtdp_c[c]	-113099	-210595	1.86204
3hmbcoa_c[c]	0	0	#DIV/0!
2maacoa_c[c]	0	0	#DIV/0!
chor_c[c]	228202	570.745	0.00250105
mnl_e[e]	0	0	#DIV/0!
mnl1p_c[c]	0	0	#DIV/0!
gly_pro__L_c[c]	-3455.42	24.2423	-0.00701574
ggbutal_c[c]	0	-6821.59	#DIV/0!
gg4abut_c[c]	4743.01	0	0
pgp161_c[c]	0	0	#DIV/0!
pg161_c[c]	0	0	#DIV/0!
dgmp_c[c]	-107950	-205545	1.90407
dgsn_c[c]	41.8471	41.8471	1
fa4_c[c]	0	0	#DIV/0!
2agpe160_c[c]	0	0	#DIV/0!
hdca_c[c]	-231197	-433127	1.87341
cyart_c[c]	0	0	#DIV/0!
menecyart_c[c]	0	0	#DIV/0!
pmtcoa_c[c]	-8621.66	-21895	2.53954
retinol_c[c]	0	0	#DIV/0!
histda_c[c]	0	-8001.8	#DIV/0!
rb15bp_c[c]	0	0	#DIV/0!
dipa140_c[c]	0	0	#DIV/0!
dhpppn_c[c]	0	0	#DIV/0!
hkndd_c[c]	0	0	#DIV/0!
diaipenpglycp_c[c]	0	0	#DIV/0!
nh4_e[e]	-523.943	-871.843	1.664
1asngly3pglyhex9en_c[c]	0	0	#DIV/0!
2asngly3pglydodec_c[c]	0	0	#DIV/0!
arab__L_c[c]	0	0	#DIV/0!
rbl__L_c[c]	0	0	#DIV/0!
25drapp_c[c]	0	2641.66	#DIV/0!
serpethamine_c[c]	0	0	#DIV/0!
ethamp_c[c]	0	0	#DIV/0!
lac__L_c[c]	-3999.88	-6509.39	1.6274
arg__L_e[e]	33.4044	33.5571	1.00457
orn_e[e]	0.419282	0.266542	0.635711
6mhACP_c[c]	0	0	#DIV/0!
8m3oxACP_c[c]	0	0	#DIV/0!
ni2_e[e]	0	0	#DIV/0!
ni2_c[c]	0	0	#DIV/0!
1hdecg3p_c[c]	-7820.9	-14522.5	1.85689
dgtp_c[c]	116219	213407	1.83625
glu__D_c[c]	0	0	#DIV/0!
5oxDpro_c[c]	0	0	#DIV/0!
suchms_c[c]	-43960.1	-83926	1.90914
cholp_c[c]	0	0	#DIV/0!
HC01651_c[c]	222507	411466	1.84923
HC01652_c[c]	920.541	0	0
ocdcaACP_c[c]	-37036.9	-70386	1.90043
1odecg3p_c[c]	224306	1266.46	0.00564614
4cbx2hmucsemiald_c[c]	0	0	#DIV/0!
4metene2oxglut_c[c]	0	0	#DIV/0!
12diipensngly_c[c]	0	0	#DIV/0!
12diipensngly3p_c[c]	0	0	#DIV/0!
2mcit_c[c]	920.541	1217.7	1.32281
g3pc_c[c]	0	0	#DIV/0!
chol_c[c]	0	0	#DIV/0!
cdppar_c[c]	0	0	#DIV/0!
cdptyv_c[c]	0	0	#DIV/0!
cdpdhdecg_c[c]	0	0	#DIV/0!
pgp160_c[c]	0	0	#DIV/0!
achms_c[c]	-49169.1	-96550	1.96363
malt_e[e]	0	0	#DIV/0!
malt6p_c[c]	0	0	#DIV/0!
biur_c[c]	0	0	#DIV/0!
urea_c[c]	0	-0.30548	#DIV/0!
decACP_c[c]	-5130.53	-506582	98.7387
3oxddecACP_c[c]	0	0	#DIV/0!
nmn_e[e]	420062	576748	1.37301
nmn_c[c]	420063	576749	1.37301
8mtd2eACP_c[c]	0	0	#DIV/0!
8mdACP_c[c]	0	0	#DIV/0!
rib__D_c[c]	43357.3	80341.1	1.853
rbl__D_c[c]	0	0	#DIV/0!
3hdcoa_c[c]	71438	126354	1.76873
dc2coa_c[c]	70517.4	125137	1.77455
2omhmbl_c[c]	0	0	#DIV/0!
methf_c[c]	-697.467	-1155.72	1.65703
hedACP_c[c]	-268719	-506593	1.88522
12dgr181_c[c]	-112424	0	0
pa181_c[c]	0	-205502	#DIV/0!
kdo_c[c]	0	0	#DIV/0!
12dgr160_c[c]	-112424	205502	-1.82792
pa160_c[c]	0	0	#DIV/0!
3hddcoa_c[c]	62923.2	110787	1.76067
dd2coa_c[c]	62002.7	109569	1.76717
sucr_c[c]	-5384.59	-20185.6	3.74876
1fbfructosucr__D_c[c]	0	0	#DIV/0!
glyc_e[e]	-4.32544	-4.32544	1
caffcoa_c[c]	0	0	#DIV/0!
cyanin_c[c]	0	0	#DIV/0!
cyanin3gluc5caffgluc_c[c]	0	0	#DIV/0!
14mtp2eACP_c[c]	0	0	#DIV/0!
14mpACP_c[c]	0	0	#DIV/0!
gly_tyr__L_c[c]	0	0	#DIV/0!
tyr__L_c[c]	483.472	955.709	1.97676
13mttd2eACP_c[c]	0	0	#DIV/0!
2tpr3dpcoa_c[c]	0	0	#DIV/0!
cdpdodec11eg_c[c]	0	0	#DIV/0!
pgp181_c[c]	0	0	#DIV/0!
pppg9_c[c]	0	0	#DIV/0!
ppp9_c[c]	160393	299276	1.86588
2odecg3p_c[c]	0	0	#DIV/0!
ocdca_c[c]	473.86	946.097	1.99657
1ipensngly3p_c[c]	0	0	#DIV/0!
lald__L_c[c]	-10050.9	-15455.7	1.53773
3omrsACP_c[c]	-252221	-480102	1.9035
pro__D_c[c]	0	0	#DIV/0!
1p2cbxl_c[c]	0	0	#DIV/0!
gchola_c[c]	0	0	#DIV/0!
cholate_c[c]	0	0	#DIV/0!
glx_c[c]	-87265.9	-96082.6	1.10103
hexdp_c[c]	-2698.97	2.11983	-0.000785421
dhor__S_c[c]	-1371.54	-99787.2	72.7556
cbasp_c[c]	0	-97921	#DIV/0!
succoa_c[c]	164435	306465	1.86375
dhlam_c[c]	-4894.98	-7693.2	1.57165
hom__L_c[c]	-3316.77	-6020.69	1.81523
aspsa_c[c]	708.734	-2.8999	-0.00409166
5houdic_c[c]	0	0	#DIV/0!
Ralltn_c[c]	0	0	#DIV/0!
cinnm_c[c]	0	0	#DIV/0!
gdptp_c[c]	225805	414301	1.83477
ab3coa_c[c]	0	0	#DIV/0!
b2coa_c[c]	96061.6	171839	1.78884
mal__L_c[c]	-115.563	-110.605	0.957098
udpacgal_c[c]	0	0	#DIV/0!
1agpe181_c[c]	0	0	#DIV/0!
trnaglu_c[c]	0	-422272	#DIV/0!
glutrna_c[c]	4058.96	0	0
tdechola_c[c]	0	0	#DIV/0!
dchac_c[c]	0	0	#DIV/0!
micit_c[c]	-53932.1	-100506	1.86356
3m1hbtpp_c[c]	985408	681503	0.691595
3mbdhl_c[c]	353270	677091	1.91664
octp_c[c]	0	0	#DIV/0!
fmn_c[c]	0	-3651.85	#DIV/0!
s17bp_c[c]	-22714	-48678.5	2.1431
met__L_e[e]	0	0	#DIV/0!
uaaAgla_c[c]	0	0	#DIV/0!
uaaAgtla_c[c]	0	0	#DIV/0!
5aop_c[c]	694.204	892.637	1.28584
gdpgul__L_c[c]	0	0	#DIV/0!
gdpgal_c[c]	0	0	#DIV/0!
g6p_c[c]	-100282	-192306	1.91766
delphin_c[c]	0	0	#DIV/0!
delphin3gluc5caffgluc_c[c]	0	0	#DIV/0!
gly_gln__L_c[c]	0	0	#DIV/0!
3htdcoa_c[c]	54408.5	95219.5	1.75008
3otdcoa_c[c]	59088.1	102300	1.73131
10mtu2eACP_c[c]	0	0	#DIV/0!
10muACP_c[c]	0	0	#DIV/0!
6mth2eACP_c[c]	0	0	#DIV/0!
pan4p_c[c]	-3200.88	0	0
prbamp_c[c]	7011.25	-300.752	-0.0428956
prfp_c[c]	7931.79	-208771	-26.3208
eryth3metmalcoa_c[c]	0	0	#DIV/0!
mescoa_c[c]	0	0	#DIV/0!
2ddg6p_c[c]	7462.81	10180.1	1.36411
thrp_c[c]	0	0	#DIV/0!
cytc_c[c]	0	0	#DIV/0!
lac__D_c[c]	-3999.88	-6509.39	1.6274
focytcC_c[c]	0	0	#DIV/0!
glyclt_c[c]	0	0	#DIV/0!
2agpe140_c[c]	0	0	#DIV/0!
M02745_c[c]	514.5	986.737	1.91786
HC01459_c[c]	0	0	#DIV/0!
cholcoaone_c[c]	0	0	#DIV/0!
adocbi_c[c]	0	0	#DIV/0!
mthgxl_c[c]	-5371.42	-8375.55	1.55928
ile__L_c[c]	516.274	988.51	1.9147
zn2_e[e]	0	0	#DIV/0!
zn2_c[c]	0	0	#DIV/0!
msa_c[c]	86591.2	7080.14	0.0817651
lys__L_c[c]	149401	57.9752	0.000388052
uamag_c[c]	0	0	#DIV/0!
uAgl_c[c]	0	0	#DIV/0!
hdd2coa_c[c]	45007.9	78468.9	1.74345
4m30hex_ACP_c[c]	0	0	#DIV/0!
sterol_c[c]	0	0	#DIV/0!
lpchol_cho_c[c]	0	0	#DIV/0!
sterylest_c[c]	0	0	#DIV/0!
xol7ah3_c[c]	0	0	#DIV/0!
xol7ah2al_c[c]	0	0	#DIV/0!
4r5au_c[c]	-108364	-202498	1.86869
dmlz_c[c]	0	0	#DIV/0!
dipe160_c[c]	0	0	#DIV/0!
xyl__D_c[c]	0	0	#DIV/0!
ala_L_Thr__L_c[c]	0	0	#DIV/0!
thr__L_c[c]	41402	78623.2	1.89902
acgam6p_c[c]	-51014.9	-101492	1.98946
acgam1p_c[c]	-51014.9	-101492	1.98946
2obut_c[c]	12979.2	20668.4	1.59242
2agpe180_c[c]	0	0	#DIV/0!
3metsalicald_c[c]	0	0	#DIV/0!
msial_c[c]	0	0	#DIV/0!
5cmhm_c[c]	0	0	#DIV/0!
5cohe_c[c]	0	0	#DIV/0!
hdca_e[e]	0	0	#DIV/0!
RNAtranscrip_c[c]	0	0	#DIV/0!
3dhsk_c[c]	0	0	#DIV/0!
icorpalmine_c[c]	0	0	#DIV/0!
columbamine_c[c]	0	0	#DIV/0!
dnad_c[c]	533885	1.20722e+06	2.26119
tdec2eACP_c[c]	0	-498853	#DIV/0!
hpyr_c[c]	15401.5	23097.9	1.49972
23ccmp_c[c]	0	0	#DIV/0!
3cmp_c[c]	0	0	#DIV/0!
sucr_e[e]	0	0	#DIV/0!
suc6p_c[c]	112643	210329	1.86722
adn_c[c]	307.504	307.504	1
xan_c[c]	-157101	-296993	1.89046
ak2gpe_cho_c[c]	0	0	#DIV/0!
cdpea_c[c]	0	0	#DIV/0!
1alken2agly_c[c]	0	0	#DIV/0!
35cgmp_c[c]	-3992.57	-10594.1	2.65346
pram_c[c]	154685	0	0
3per_c[c]	0	0	#DIV/0!
pen4deoc3tetrul_c[c]	0	0	#DIV/0!
2p4c2me_c[c]	112916	209515	1.8555
2mecdp_c[c]	15092.1	19994.8	1.32485
ak2g_cho_c[c]	0	0	#DIV/0!
1alk2aglype_c[c]	0	0	#DIV/0!
pa180_c[c]	112424	0	0
cdpdodecg_c[c]	0	0	#DIV/0!
prlp_c[c]	7480.79	-209420	-27.9943
cdp12diaihepgly_c[c]	0	0	#DIV/0!
dianphaser_c[c]	0	0	#DIV/0!
thymd_c[c]	-117480	-214690	1.82745
thym_c[c]	0	0	#DIV/0!
2dr1p_c[c]	51767.7	95169.8	1.8384
HC01161_c[c]	-255079	0	0
3oddecACP_c[c]	-29246.7	0	0
tym_c[c]	0	290726	#DIV/0!
C02442_c[c]	0	0	#DIV/0!
12dehretic_c[c]	0	0	#DIV/0!
retic__R_c[c]	0	0	#DIV/0!
cyan_c[c]	0	0	#DIV/0!
tcynt_c[c]	0	0	#DIV/0!
galt_e[e]	0	0	#DIV/0!
galt1p_c[c]	0	0	#DIV/0!
3hpcoa_c[c]	0	0	#DIV/0!
pp2coa_c[c]	170634	316291	1.85362
4izp_c[c]	-469.543	0	0
forglu_c[c]	0	569.248	#DIV/0!
docos710131619coa[c]	0	0	#DIV/0!
dcsptn1_c[c]	0	0	#DIV/0!
4abut_c[c]	153410	0	0
copre8_c[c]	0	0	#DIV/0!
cobya_c[c]	0	0	#DIV/0!
dihphlglucinol_c[c]	0	0	#DIV/0!
3h5oxhexanoate_c[c]	0	0	#DIV/0!
16metox23dih3htaber_c[c]	0	0	#DIV/0!
deaceoxvindo_c[c]	0	0	#DIV/0!
1asngly3pglycoct_c[c]	0	0	#DIV/0!
orn__D_c[c]	0	0	#DIV/0!
duri_c[c]	-117964	-214480	1.81819
dump_c[c]	-225912	-420026	1.85924
ser__D_e[e]	0	0	#DIV/0!
ser__D_c[c]	450.791	-1172.94	-2.60196
gly_cys__L_c[c]	0	0	#DIV/0!
1tdec7eg3p_c[c]	0	0	#DIV/0!
ttdcea_c[c]	0	0	#DIV/0!
6ox2h7chlorphen388trichlorocttri_c[c]	0	0	#DIV/0!
2chlorphen33dichlorprop_c[c]	0	0	#DIV/0!
2h3chlorpen24dien_c[c]	0	0	#DIV/0!
icolipa_c[c]	0	0	#DIV/0!
4hbz_c[c]	-146085	0	0
npdp_c[c]	0	0	#DIV/0!
3nphb_c[c]	0	0	#DIV/0!
Nmethexamid_c[c]	0	0	#DIV/0!
mma_c[c]	0	0	#DIV/0!
hxa_c[c]	34820.6	63602.5	1.82658
pa120_c[c]	112424	-205502	-1.82792
cdpdddecg_c[c]	0	0	#DIV/0!
2hdec9eg3p_c[c]	0	0	#DIV/0!
o2s_c[c]	0	0	#DIV/0!
tethypalmatine_c[c]	0	0	#DIV/0!
palmatine_c[c]	0	0	#DIV/0!
trp__L_c[c]	463.574	935.811	2.01869
trypta_c[c]	0	0	#DIV/0!
agm_c[c]	370253	705912	1.90657
cpppg3_c[c]	-405724	-779058	1.92017
ser__L_e[e]	137.395	179.73	1.30813
glc_D_B_c[c]	0	0	#DIV/0!
taucyamine_c[c]	0	0	#DIV/0!
pail34p_cho_c[c]	0	0	#DIV/0!
pail3p_cho_c[c]	0	0	#DIV/0!
2napthald_c[c]	0	0	#DIV/0!
2napthacid_c[c]	0	0	#DIV/0!
34dhpacet_c[c]	0	0	#DIV/0!
5cmhmsa_c[c]	0	0	#DIV/0!
pnto__R_e[e]	0	0	#DIV/0!
pnto__R_c[c]	983.836	1571.5	1.59732
1h2napthald_c[c]	0	0	#DIV/0!
val__L_c[c]	142076	277721	1.95474
4ahmmp_c[c]	0	0	#DIV/0!
4ampm_c[c]	0	0	#DIV/0!
M01966_c[c]	0	0	#DIV/0!
6a2ohxnt_c[c]	0	0	#DIV/0!
1pipdn2c_c[c]	0	0	#DIV/0!
fald_c[c]	-159475	0	0
mycothiol_c[c]	0	0	#DIV/0!
formmycothiol__S_c[c]	0	0	#DIV/0!
pppn_c[c]	0	0	#DIV/0!
cechddd_c[c]	0	0	#DIV/0!
ala_L_gln__L_c[c]	-2605.75	-5608.42	2.15232
u23ga_c[c]	0	0	#DIV/0!
lipidX_c[c]	0	0	#DIV/0!
phpyr_c[c]	154140	8805.58	0.057127
uacmam_c[c]	0	0	#DIV/0!
uacmamu_c[c]	0	0	#DIV/0!
malthx_c[c]	666.667	666.667	1
alphaglc16bp__D_c[c]	0	0	#DIV/0!
rnam_c[c]	527976	782250	1.4816
ala_L_leu__L_c[c]	220788	372105	1.68535
leu__L_c[c]	225156	379507	1.68553
23cump_c[c]	0	0	#DIV/0!
3ump_c[c]	0	0	#DIV/0!
met__D_e[e]	0	0	#DIV/0!
met__D_c[c]	0	0	#DIV/0!
dutp_c[c]	-2040.83	-1366.78	0.669717
dudp_c[c]	-114296	-211116	1.84709
3hglu_c[c]	0	0	#DIV/0!
gambhbutyacid_c[c]	0	0	#DIV/0!
2sephchc_c[c]	158622	569.76	0.00359193
2shchc_c[c]	157942	0	0
phom_c[c]	0	0	#DIV/0!
3hoxpac_c[c]	0	0	#DIV/0!
sucarg_c[c]	0	0	#DIV/0!
35cycnuc_c[c]	0	0	#DIV/0!
nuc5p_c[c]	0	0	#DIV/0!
36dahx_c[c]	0	0	#DIV/0!
t3chlor2prop1ol_c[c]	0	0	#DIV/0!
3chloroallald_c[c]	0	0	#DIV/0!
2am5oxpim__L_c[c]	0	0	#DIV/0!
thdp_c[c]	-3369.77	-6170.57	1.83115
4c2me_c[c]	0	0	#DIV/0!
ps120_c[c]	0	0	#DIV/0!
pe120_c[c]	0	0	#DIV/0!
5fthf_c[c]	-220114	0	0
Nforglu_c[c]	0	0	#DIV/0!
thcholoylcoa_c[c]	0	0	#DIV/0!
dhcholoylcoa_C[c]	0	0	#DIV/0!
9mdACP_c[c]	0	0	#DIV/0!
11m3odACP_c[c]	0	0	#DIV/0!
gly_glu__L_c[c]	-476.978	0	0
mi3p__D_c[c]	-100282	-192306	1.91766
galur_c[c]	0	0	#DIV/0!
tagur_c[c]	0	0	#DIV/0!
3psme_c[c]	121209	619469	5.11075
secondalc_c[c]	0	0	#DIV/0!
ketone_c[c]	0	0	#DIV/0!
1napthald_c[c]	0	0	#DIV/0!
1napthacid_c[c]	0	0	#DIV/0!
fa12_c[c]	0	0	#DIV/0!
fa12coa_c[c]	0	0	#DIV/0!
acgam_e[e]	0	0	#DIV/0!
c3chlor2prop1ol_c[c]	0	0	#DIV/0!
c3chlorallald_c[c]	0	0	#DIV/0!
udpgal_c[c]	694.099	694.1	1
ala__L_e[e]	-2898.32	-1000	0.345027
ap4a_c[c]	0	0	#DIV/0!
but2eACP_c[c]	-920.541	7728.59	-8.3957
agdpcbi_c[c]	0	0	#DIV/0!
1agpe141_c[c]	0	0	#DIV/0!
protbiosyn_c[c]	0	0	#DIV/0!
c2met5iprophe25dienal_c[c]	0	0	#DIV/0!
c2met5iprophe25dienacid_c[c]	0	0	#DIV/0!
4h5phenteth13oxa2one_c[c]	0	0	#DIV/0!
5phen13oxaane24dione_c[c]	0	0	#DIV/0!
diaipenpe_c[c]	0	0	#DIV/0!
arbt_e[e]	0.419282	0.419282	1
arbt6p_c[c]	289971	639647	2.2059
dgdp_c[c]	3943.45	3644.73	0.92425
gua_c[c]	-158618	-299306	1.88695
dtmp_c[c]	-225393	-420192	1.86426
apigenin_c[c]	0	0	#DIV/0!
acacetin_c[c]	0	0	#DIV/0!
salc_c[c]	0	0	#DIV/0!
catechol_c[c]	0	0	#DIV/0!
pe161_c[c]	0	0	#DIV/0!
pchlorphen_c[c]	0	0	#DIV/0!
4chlorcatechol_c[c]	0	0	#DIV/0!
xan_e[e]	0	0	#DIV/0!
mi34p_c[c]	0	0	#DIV/0!
actn__R_c[c]	0	0	#DIV/0!
actn__S_c[c]	0	0	#DIV/0!
CE5151_c[c]	0	0	#DIV/0!
M01235_c[c]	0	0	#DIV/0!
pgpdioctdec_c[c]	0	0	#DIV/0!
phosglcdioctdec_c[c]	0	0	#DIV/0!
Nformasp__L_c[c]	0	0	#DIV/0!
2asngly3pglyoct_c[c]	0	0	#DIV/0!
pgp141_c[c]	0	0	#DIV/0!
pg141_c[c]	0	0	#DIV/0!
mercppyr_c[c]	103369	194313	1.87979
Nadanth_c[c]	0	0	#DIV/0!
1agpg1417en_c[c]	0	0	#DIV/0!
fuc__L_c[c]	0	0	#DIV/0!
fuc1p__L_c[c]	0	0	#DIV/0!
fru_c[c]	450.791	-8983.92	-19.9292
eig3p_c[c]	6132.91	-211525	-34.4902
aicar_c[c]	0	0	#DIV/0!
5deoxglucacid_c[c]	0	0	#DIV/0!
d5kg_c[c]	0	0	#DIV/0!
s7p_c[c]	-135565	-259206	1.91204
12mtACP_c[c]	0	0	#DIV/0!
14m3opACP_c[c]	0	0	#DIV/0!
diiheppglyp_c[c]	0	0	#DIV/0!
diiheppgly_c[c]	0	0	#DIV/0!
pa161_c[c]	0	-205502	#DIV/0!
gbside_cho_c[c]	0	0	#DIV/0!
ga2_cho_c[c]	0	0	#DIV/0!
12diaipensngly3p_c[c]	0	0	#DIV/0!
pppn_e[e]	0	0	#DIV/0!
Stmyn_c[c]	0	0	#DIV/0!
strep6p_c[c]	0	0	#DIV/0!
oxa_c[c]	-303476	-89950.5	0.296401
oxalcoa_c[c]	-85588.9	320633	-3.7462
canadine__S_c[c]	0	0	#DIV/0!
berberine_c[c]	0	0	#DIV/0!
5aizc_c[c]	0	0	#DIV/0!
25aics_c[c]	0	0	#DIV/0!
ttc_ggdp_c[c]	0	0	#DIV/0!
aldopamide_c[c]	0	0	#DIV/0!
alcopamide_c[c]	0	0	#DIV/0!
xu5p__D_c[c]	-64503.2	-124911	1.9365
tre6p_c[c]	-106117	-203508	1.91776
alanylcoa_c[c]	0	0	#DIV/0!
3c2hmp_c[c]	199007	380155	1.91026
2ippm_c[c]	198024	378875	1.91328
3c4mop_c[c]	54351.1	387235	7.1247
12diihexsngly_c[c]	0	0	#DIV/0!
2asngly3pglytet7en_c[c]	0	0	#DIV/0!
malttr_e[e]	0	0	#DIV/0!
malttr_c[c]	-5147.62	-10315.8	2.00399
ppap_c[c]	59164.2	113236	1.91393
xmp_c[c]	-1086.31	-422723	389.138
docoscoa_c[c]	0	0	#DIV/0!
behen_c[c]	0	0	#DIV/0!
ura_c[c]	-276688	-513890	1.85729
cit_e[e]	0	0	#DIV/0!
fe3_e[e]	1.25785	1.25785	1
fe3_c[c]	220791	416077	1.88449
sbt__D_e[e]	-1000	-1000	1
sbt6p_c[c]	0	0	#DIV/0!
Largn_c[c]	0	-288236	#DIV/0!
12dgr180_c[c]	0	205502	#DIV/0!
adphep_LD_c[c]	0	0	#DIV/0!
hlipa_c[c]	0	0	#DIV/0!
hhlipa_c[c]	0	0	#DIV/0!
leachianone__G_c[c]	0	0	#DIV/0!
sophflavanone__G_c[c]	0	0	#DIV/0!
14mhdACP_c[c]	0	0	#DIV/0!
mev__R_c[c]	0	0	#DIV/0!
5pmev_c[c]	0	0	#DIV/0!
gly_leu__L_c[c]	0	0	#DIV/0!
2hdecg3p_c[c]	0	0	#DIV/0!
ala__D_e[e]	-993.227	-5114.58	5.14946
ala__D_c[c]	-1535.66	-5184.78	3.37625
acACP_c[c]	-209376	-398093	1.90133
actACP_c[c]	3371.47	13901.7	4.12335
gudac_c[c]	0	0	#DIV/0!
46dd4odtdpglc_c[c]	0	0	#DIV/0!
dtdp4d6dm_c[c]	0	0	#DIV/0!
uaaGgla_c[c]	0	0	#DIV/0!
uaaGgtla_c[c]	0	0	#DIV/0!
1tdecg3p_c[c]	975.079	1474.3	1.51198
3mehacp_c[c]	0	0	#DIV/0!
7me3oxoacp_c[c]	0	0	#DIV/0!
cbp_c[c]	152581	0	0
2napthmethanol_c[c]	0	0	#DIV/0!
peamn_c[c]	0	0	#DIV/0!
2Eto2eACP_c[c]	0	0	#DIV/0!
stearACP_c[c]	0	0	#DIV/0!
pap_c[c]	5480.61	5581.79	1.01846
hqn_c[c]	391173	833172	2.12993
2mbdhl_c[c]	0	0	#DIV/0!
acoa_c[c]	0	0	#DIV/0!
adhap_hs_c[c]	0	0	#DIV/0!
fprica_c[c]	920.541	1217.7	1.32281
primAlc_c[c]	0	0	#DIV/0!
aldehyde_c[c]	0	0	#DIV/0!
2pg_c[c]	0	0	#DIV/0!
ala_L_glu__L_c[c]	0	0	#DIV/0!
ocACP_c[c]	-235168	-445030	1.89239
octa_c[c]	26305.8	48035.1	1.82602
minohp_c[c]	0	0	#DIV/0!
mi12356p_c[c]	0	0	#DIV/0!
hd7coa_c[c]	222125	410583	1.84844
ncam_c[c]	485539	703127	1.44814
nac_c[c]	266467	289770	1.08745
4hglu_c[c]	0	0	#DIV/0!
4h2oglt_c[c]	0	0	#DIV/0!
cgly_c[c]	100833	193542	1.91943
ugam_c[c]	0	0	#DIV/0!
udpgalamine_c[c]	0	0	#DIV/0!
hkntd_c[c]	0	0	#DIV/0!
46dd4odtdapglc_c[c]	0	0	#DIV/0!
dtdp4ox26dideoxglc__L_c[c]	0	0	#DIV/0!
2asngly3pglytet_c[c]	0	0	#DIV/0!
fgam_c[c]	-218538	0	0
gar_c[c]	0	0	#DIV/0!
acorn_c[c]	53198.5	97026.2	1.82385
Nacetcitr__L_c[c]	313223	301959	0.964037
23dhmp_c[c]	159685	306054	1.91661
diipenpser_c[c]	0	0	#DIV/0!
diipenpe_c[c]	0	0	#DIV/0!
ala_L_asp__L_c[c]	0	0	#DIV/0!
mi4p__D_c[c]	0	0	#DIV/0!
3odcoa_c[c]	76117.5	133435	1.75301
3mcat_c[c]	0	0	#DIV/0!
frmd_c[c]	-3091.66	-3409.7	1.10287
4m3opACP_c[c]	0	0	#DIV/0!
u3hga_c[c]	0	0	#DIV/0!
3hmrsACP_c[c]	-255236	-484889	1.89977
2mp2coa_c[c]	0	0	#DIV/0!
3hibutcoa_c[c]	0	0	#DIV/0!
calmlys__L_c[c]	0	0	#DIV/0!
calmN6metlys__L_c[c]	0	0	#DIV/0!
r3mmal_c[c]	0	0	#DIV/0!
udp4ox6deoxglc__D_c[c]	0	0	#DIV/0!
3ipropbut3encoa_c[c]	0	0	#DIV/0!
3ipropbut3enacid_c[c]	0	0	#DIV/0!
adprib_c[c]	0	0	#DIV/0!
occoa_c[c]	25391.1	40328.7	1.5883
L2aadp6sa_c[c]	0	0	#DIV/0!
mg2_e[e]	0	0	#DIV/0!
mg2_c[c]	220788	416074	1.8845
4methexACP_c[c]	0	0	#DIV/0!
6m3oACP_c[c]	0	0	#DIV/0!
3hadpcoa_c[c]	0	0	#DIV/0!
oxadpcoa_c[c]	0	0	#DIV/0!
toct2eACP_c[c]	-230489	491462	-2.13226
6pgc_c[c]	-217120	-185485	0.854297
k_e[e]	0	0	#DIV/0!
k_c[c]	0	0	#DIV/0!
man_e[e]	0	0	#DIV/0!
man6p_c[c]	112643	0	0
5formeth46dihpic_c[c]	0	0	#DIV/0!
5cbxeth46dihpic_c[c]	0	0	#DIV/0!
HC00718_c[c]	0	0	#DIV/0!
cdpNmete_c[c]	0	0	#DIV/0!
1agpe120_c[c]	0	0	#DIV/0!
terephthalate_c[c]	0	0	#DIV/0!
terephthalate12cdihdiol_c[c]	0	0	#DIV/0!
8aonn_c[c]	0	0	#DIV/0!
dann_c[c]	0	0	#DIV/0!
amob_c[c]	0	0	#DIV/0!
Oacr_c[c]	0	0	#DIV/0!
crn_c[c]	0	0	#DIV/0!
sucglu_c[c]	0	0	#DIV/0!
2mb2coa_c[c]	0	0	#DIV/0!
3hopc4coa_c[c]	0	0	#DIV/0!
3oxopc4coa_c[c]	0	0	#DIV/0!
dad_2_c[c]	116049	219881	1.89473
damp_c[c]	8061.8	14319.9	1.77627
diipdpgly_c[c]	0	0	#DIV/0!
pran_c[c]	0	0	#DIV/0!
2cpr5p_c[c]	-141035	-275581	1.95398
11mtdeACP_c[c]	0	0	#DIV/0!
etoh_c[c]	0	0	#DIV/0!
dichlormeth_c[c]	0	0	#DIV/0!
cl_c[c]	0	0	#DIV/0!
pser__L_c[c]	-106903	-206624	1.93281
hmgcoa_c[c]	0	0	#DIV/0!
cobalt2_c[c]	0	0	#DIV/0!
scl_c[c]	0	0	#DIV/0!
copre2_c[c]	0	0	#DIV/0!
12diisgly_c[c]	0	0	#DIV/0!
12diihepsngly3p_c[c]	0	0	#DIV/0!
fa1coa_c[c]	0	0	#DIV/0!
1itdecg3p_c[c]	0	0	#DIV/0!
diaiheppglyp_c[c]	0	0	#DIV/0!
diaiheppgly_c[c]	0	0	#DIV/0!
pc1_c[c]	-559576	0	0
gcdchola_c[c]	0	0	#DIV/0!
ohpb_c[c]	0	0	#DIV/0!
citronellal__R_c[c]	0	0	#DIV/0!
citronellate_c[c]	0	0	#DIV/0!
ps160_c[c]	-96236.5	-189473	1.96883
pe160_c[c]	52710	99648.7	1.89051
docos2coa_c[c]	0	0	#DIV/0!
doco13ac_c[c]	0	0	#DIV/0!
2asngly3pglyoct11en_c[c]	0	0	#DIV/0!
pgpditetdec_c[c]	0	0	#DIV/0!
phosglcditetdec[c]	0	0	#DIV/0!
mercplac_c[c]	0	0	#DIV/0!
2oxald_c[c]	0	0	#DIV/0!
2ocacid_c[c]	0	0	#DIV/0!
phycite_c[c]	0	0	#DIV/0!
eryth4p__D_c[c]	0	0	#DIV/0!
octeacp_c[c]	0	0	#DIV/0!
5apru_c[c]	0	4955.01	#DIV/0!
lald__D_c[c]	-10050.9	-15455.7	1.53773
3oodACP_c[c]	0	0	#DIV/0!
3sulfolactate_c[c]	0	0	#DIV/0!
5hiu_c[c]	0	0	#DIV/0!
1asngly3pglyhex_c[c]	0	0	#DIV/0!
pydx_c[c]	522683	593034	1.13459
M00023_c[c]	0	0	#DIV/0!
M00021_c[c]	0	0	#DIV/0!
3hocoa_c[c]	79952.7	141922	1.77507
oc2coa_c[c]	79032.1	140704	1.78034
1ihdecg3p_c[c]	0	0	#DIV/0!
6pgl_c[c]	-96910.6	-187351	1.93324
viomycin_c[c]	0	0	#DIV/0!
Opviomycin_c[c]	0	0	#DIV/0!
u3aga_c[c]	0	0	#DIV/0!
3ophb_c[c]	-149397	-289770	1.93959
2h6ox2amphenhex24dienoate_c[c]	0	0	#DIV/0!
acac_c[c]	0	0	#DIV/0!
cychexanamine_c[c]	0	0	#DIV/0!
cychexanone_c[c]	0	0	#DIV/0!
2saa_c[c]	0	0	#DIV/0!
zymst_c[c]	0	0	#DIV/0!
fecost_c[c]	0	0	#DIV/0!
2mop_c[c]	0	0	#DIV/0!
3aib_c[c]	0	0	#DIV/0!
12diaipensngly_c[c]	0	0	#DIV/0!
malthp_c[c]	6824.83	12092	1.77177
3hopc6coa_c[c]	0	0	#DIV/0!
3opc6coa_c[c]	0	0	#DIV/0!
conialdh_c[c]	0	0	#DIV/0!
fer_c[c]	0	0	#DIV/0!
ckdo_c[c]	0	0	#DIV/0!
2dr5p_c[c]	51977.4	95379.5	1.83502
5prdmbz_c[c]	0	0	#DIV/0!
rdmbzi_c[c]	0	0	#DIV/0!
lys__L_e[e]	149382	38.6502	0.000258735
pi_e[e]	-106718	-203504	1.90694
1alksngly3p_c[c]	0	0	#DIV/0!
2acet1alksngly3p_c[c]	0	0	#DIV/0!
dccoa_c[c]	16876.4	24761.2	1.46722
3oddcoa_c[c]	67602.8	117867	1.74352
4hthr_c[c]	103234	205502	1.99065
cchoxod_c[c]	0	0	#DIV/0!
ptth_c[c]	0	0	#DIV/0!
cysam_c[c]	0	0	#DIV/0!
cbi_c[c]	0	0	#DIV/0!
thm_c[c]	407351	0.838563	2.05858e-06
4mhetz_c[c]	0	0	#DIV/0!
uamr_c[c]	0	0	#DIV/0!
uaccg_c[c]	0	0	#DIV/0!
sl26da_c[c]	-5208.98	-7837.32	1.50458
sl2a6o_c[c]	0	0	#DIV/0!
ptcys_c[c]	0	0	#DIV/0!
trp__L_e[e]	6.39145	6.39145	1
mi1345p_c[c]	0	0	#DIV/0!
mi134p_c[c]	0	0	#DIV/0!
2asngly3pglyhex_c[c]	0	0	#DIV/0!
3hh5coa_c[c]	0	0	#DIV/0!
3oh5coa_c[c]	0	0	#DIV/0!
2agpe1407en_c[c]	0	0	#DIV/0!
betaleu__L_c[c]	0	0	#DIV/0!
3hpp_c[c]	83219.7	0	0
diphthamide_c[c]	0	0	#DIV/0!
EF2Nadpribdiphthamide__D_c[c]	0	0	#DIV/0!
2h6ox62cbxphenhex24dienoate_c[c]	0	0	#DIV/0!
phthalate_c[c]	0	0	#DIV/0!
drib_c[c]	0	0	#DIV/0!
adocbl_c[c]	0	0	#DIV/0!
4hba_c[c]	0	0	#DIV/0!
prbatp_c[c]	7872.86	0	0
grdp_c[c]	0	0	#DIV/0!
hmpscoa_c[c]	0	0	#DIV/0!
bzsuccoa_c[c]	0	0	#DIV/0!
d5kgp_c[c]	0	0	#DIV/0!
so4_e[e]	11.1493	11.1493	1
1agpe161_c[c]	0	0	#DIV/0!
10mtd2eACP_c[c]	0	0	#DIV/0!
10mdACP_c[c]	0	0	#DIV/0!
alpro_c[c]	0	0	#DIV/0!
dipe140_c[c]	0	0	#DIV/0!
4iprop2oxcychexcbxcoa_c[c]	0	0	#DIV/0!
3iproppimcoa_c[c]	0	0	#DIV/0!
phis__L_c[c]	0	0	#DIV/0!
pplhis_c[c]	0	0	#DIV/0!
4mop_c[c]	203749	387297	1.90086
M02745_e[e]	31.8541	31.8541	1
cobalt2_e[e]	0	0	#DIV/0!
vioxan_c[c]	0	0	#DIV/0!
neoxan_c[c]	0	0	#DIV/0!
selhcys_c[c]	0	2426.95	#DIV/0!
selcyst_c[c]	-194.961	0	0
phenacetaldoxime_c[c]	0	0	#DIV/0!
benzylcya_c[c]	0	0	#DIV/0!
metox_e[e]	17.7244	17.7244	1
metox_c[c]	220823	416110	1.88435
3hacoa_c[c]	0	0	#DIV/0!
3oacoa_c[c]	0	0	#DIV/0!
glu1p_c[c]	0	0	#DIV/0!
fa1_c[c]	0	0	#DIV/0!
5fluri_c[c]	0	0	#DIV/0!
5flurimp_c[c]	0	0	#DIV/0!
mi145p_c[c]	0	0	#DIV/0!
pendp_c[c]	-3508.77	2.5297	-0.000720965
M00012_c[c]	0	0	#DIV/0!
eicostet_c[c]	0	0	#DIV/0!
pgp120_c[c]	0	0	#DIV/0!
pg120_c[c]	0	0	#DIV/0!
aspulvinone_E_c[c]	0	0	#DIV/0!
aspulvinone_H_c[c]	0	0	#DIV/0!
fpram_c[c]	0	0	#DIV/0!
air_c[c]	0	414857	#DIV/0!
1agpg120_c[c]	0	0	#DIV/0!
hg2_c[c]	0	0	#DIV/0!
hg2_e[e]	0	0	#DIV/0!
2tdecg3p_c[c]	0	0	#DIV/0!
dipgpditetdec_c[c]	0	0	#DIV/0!
diitpgly_c[c]	0	0	#DIV/0!
pydxn_c[c]	519815	588768	1.13265
gm2_cho_c[c]	0	0	#DIV/0!
gd2_cho_c[c]	0	0	#DIV/0!
cdp12diihepgly_c[c]	0	0	#DIV/0!
didianphaser_c[c]	0	0	#DIV/0!
ps181_c[c]	0	0	#DIV/0!
pydam_c[c]	517846	585806	1.13124
dscl_c[c]	-116290	832524	-7.15906
cellb_c[c]	0	0	#DIV/0!
cellb6p_c[c]	-106117	210329	-1.98204
pacald_c[c]	0	0	#DIV/0!
pac_c[c]	0	0	#DIV/0!
4hbald_c[c]	0	0	#DIV/0!
14m3ohdACP_c[c]	0	0	#DIV/0!
2mcacn_c[c]	0	0	#DIV/0!
4adcho_c[c]	225952	-2831.84	-0.0125329
hista_c[c]	0	0	#DIV/0!
laur_kdolipid4_c[c]	0	0	#DIV/0!
kdo2lipid4_c[c]	0	0	#DIV/0!
3hhcoa_c[c]	88467.4	157489	1.7802
3ohcoa_c[c]	93146.9	164569	1.76677
pcollglys_c[c]	0	0	#DIV/0!
M00213_c[c]	0	0	#DIV/0!
mcres_c[c]	0	0	#DIV/0!
4mcat_c[c]	0	0	#DIV/0!
2pglyc_c[c]	0	0	#DIV/0!
9mtd2eACP_c[c]	0	0	#DIV/0!
gthox_c[c]	309808	601391	1.94118
2oxcychex1carbcoa_c[c]	0	0	#DIV/0!
pmcoa_c[c]	0	0	#DIV/0!
4gudbutn_c[c]	0	0	#DIV/0!
seln_c[c]	0	0	#DIV/0!
selnp_c[c]	0	0	#DIV/0!
chlorhydrate_c[c]	0	0	#DIV/0!
trichloreth_c[c]	0	0	#DIV/0!
glc__D_e[e]	0	0	#DIV/0!
tmrs2eACP_c[c]	0	0	#DIV/0!
retfa_c[c]	0	0	#DIV/0!
23camp_c[c]	0	0	#DIV/0!
3amp_c[c]	0	0	#DIV/0!
4mtpACP_c[c]	0	0	#DIV/0!
galac1p_c[c]	0	0	#DIV/0!
hoa_c[c]	0	0	#DIV/0!
arg__D_c[c]	0	0	#DIV/0!
2oph_c[c]	0	0	#DIV/0!
12mtt2eACP_c[c]	0	0	#DIV/0!
Ndmelys_c[c]	0	0	#DIV/0!
Mtmelys_c[c]	0	0	#DIV/0!
1aihepsngly3p_c[c]	0	0	#DIV/0!
protser_c[c]	0	0	#DIV/0!
protser__D_c[c]	0	0	#DIV/0!
gm3_cho_c[c]	0	0	#DIV/0!
gd3_cho_c[c]	0	0	#DIV/0!
mana_c[c]	-4679.53	-7080.14	1.513
fruur_c[c]	0	0	#DIV/0!
23cgmp_c[c]	0	0	#DIV/0!
3gmp_c[c]	0	0	#DIV/0!
4cml_c[c]	0	0	#DIV/0!
5odhf2a_c[c]	0	0	#DIV/0!
btcoa_c[c]	42420.5	71463.6	1.68465
fe3dcit_e[e]	-285753	0	0
fe3dcit_c[c]	0	0	#DIV/0!
fa11_c[c]	0	0	#DIV/0!
23dpg_c[c]	0	0	#DIV/0!
cdpg_c[c]	0	0	#DIV/0!
ala_L_his__L_c[c]	-3895.81	0	0
delphinidin3Ogluc56cougluc_c[c]	0	0	#DIV/0!
dca_c[c]	0	0	#DIV/0!
lys__D_c[c]	0	0	#DIV/0!
25diamhexanoate_c[c]	0	0	#DIV/0!
4hoxpac_c[c]	0	0	#DIV/0!
retinal_c[c]	0	0	#DIV/0!
32dhphe_c[c]	0	0	#DIV/0!
dopa_c[c]	0	0	#DIV/0!
3php_c[c]	-92511.6	-182404	1.97169
gal1p_c[c]	-99403.7	-191428	1.92576
2ins_c[c]	0	0	#DIV/0!
dkdi_c[c]	0	0	#DIV/0!
dianethal_c[c]	0	0	#DIV/0!
Nacetneur23galaR__D_c[c]	0	0	#DIV/0!
Nacetneur28Nacetneur23galaR__D_c[c]	0	0	#DIV/0!
tre_e[e]	-218761	0	0
gly_met__L_c[c]	0	0	#DIV/0!
1napthmeth_c[c]	0	0	#DIV/0!
f26bp_c[c]	0	0	#DIV/0!
ipenATP_c[c]	0	0	#DIV/0!
tpalm2eACP_c[c]	-264039	-499513	1.89182
14dhncoa_c[c]	0	-7706.49	#DIV/0!
4abutn_c[c]	0	0	#DIV/0!
2phen13propmcarb_c[c]	0	0	#DIV/0!
3carb2phenpropald_c[c]	0	0	#DIV/0!
23dhba_c[c]	0	0	#DIV/0!
aacald_c[c]	0	0	#DIV/0!
2Etmrs2eACP_c[c]	-255813	-485952	1.89964
met3p1thioglycerate_c[c]	0	0	#DIV/0!
met1thioglycerate_c[c]	0	0	#DIV/0!
lysopine_c[c]	0	0	#DIV/0!
1agpe1417en_c[c]	0	0	#DIV/0!
pant__R_c[c]	-16125.2	0	0
2dhp_c[c]	-12753.7	290597	-22.7852
acon_C_c[c]	-143798	-282240	1.96275
3lysolecithin_c[c]	0	0	#DIV/0!
gam1p_c[c]	-102206	-195260	1.91046
14mthdeACP_c[c]	0	0	#DIV/0!
dmbzid_c[c]	0	0	#DIV/0!
ametam_c[c]	708230	1.34263e+06	1.89576
fa3_c[c]	0	0	#DIV/0!
2aobut_c[c]	46619.7	86042.5	1.84563
N2acetamadip__L_c[c]	0	0	#DIV/0!
N2acetamadisemiald__D_c[c]	0	0	#DIV/0!
oformbenzoicaocid_c[c]	0	0	#DIV/0!
3hmp_c[c]	0	0	#DIV/0!
ps141_c[c]	0	0	#DIV/0!
pe141_c[c]	0	0	#DIV/0!
amide_c[c]	0	0	#DIV/0!
123oxtACP_c[c]	0	0	#DIV/0!
farnesene_c[c]	0	0	#DIV/0!
5oxpro_c[c]	0	0	#DIV/0!
lgnccoa_c[c]	0	0	#DIV/0!
ttc_c[c]	0	0	#DIV/0!
26dihpseudooxnic_c[c]	0	0	#DIV/0!
dhpyr_c[c]	0	0	#DIV/0!
4metambuty_c[c]	0	0	#DIV/0!
4hmetsalicald_c[c]	0	0	#DIV/0!
4hmsial_c[c]	0	0	#DIV/0!
alac__S_c[c]	150830	290985	1.92923
hexeacp_c[c]	0	0	#DIV/0!
1hdec9eg3p_c[c]	0	0	#DIV/0!
tsul_e[e]	0	0	#DIV/0!
1agpg141_c[c]	0	0	#DIV/0!
glcn_c[c]	0	0	#DIV/0!
malthx_e[e]	333.333	333.333	1
2h6ox7metoct24dienoate_c[c]	0	0	#DIV/0!
tcinmgluc__D_c[c]	0	0	#DIV/0!
gala14gluc__D_c[c]	0	0	#DIV/0!
gala14gala14gluc__D_c[c]	0	0	#DIV/0!
citr__L_c[c]	480847	622292	1.29416
2tdec7eg3p_c[c]	0	0	#DIV/0!
R3hbcoa_c[c]	0	0	#DIV/0!
allphn_c[c]	0	0	#DIV/0!
pre8_c[c]	0	0	#DIV/0!
hgbyr_c[c]	0	0	#DIV/0!
tyr__L_e[e]	16.3404	16.3404	1
12dgr120_c[c]	0	0	#DIV/0!
fol_c[c]	3.64608	451.64	123.87
pelar3gluc5caffgluc_c[c]	0	0	#DIV/0!
btn_e[e]	0	0	#DIV/0!
4methex2eACP_c[c]	0	0	#DIV/0!
3opalmACP_c[c]	-21140.1	0	0
td2coa_c[c]	53488	94001.8	1.75744
met_L_ala__L_c[c]	0	0	#DIV/0!
5flura_c[c]	0	0	#DIV/0!
isovACP_c[c]	0	0	#DIV/0!
5m3hhACP_c[c]	0	0	#DIV/0!
gdpglc_c[c]	0	0	#DIV/0!
4h2opntn_c[c]	0	0	#DIV/0!
gdchola_c[c]	0	0	#DIV/0!
5deox6flcyt_c[c]	0	0	#DIV/0!
doxfluri_c[c]	0	0	#DIV/0!
6occhcoa_c[c]	0	0	#DIV/0!
mn2_e[e]	0	0	#DIV/0!
mn2_c[c]	0	0	#DIV/0!
palmACP_c[c]	-268730	-506605	1.88518
o2_e[e]	1000	1000	1
udcpdp_c[c]	0	0	#DIV/0!
8mtn2eACP_c[c]	0	0	#DIV/0!
8mcACP_c[c]	0	0	#DIV/0!
uaagtmda_c[c]	0	0	#DIV/0!
2ddglcn_c[c]	-5600.08	-8297.84	1.48174
5htrp_c[c]	0	0	#DIV/0!
srtn_c[c]	0	0	#DIV/0!
glycogen_c[c]	0	0	#DIV/0!
glycogenn1_c[c]	0	0	#DIV/0!
pe181_c[c]	0	0	#DIV/0!
uAgla_c[c]	0	0	#DIV/0!
9cneox_c[c]	0	0	#DIV/0!
9cviolax_c[c]	0	0	#DIV/0!
ipenenADP_c[c]	0	0	#DIV/0!
peptidopolyn1_c[c]	0	0	#DIV/0!
peptidopolyn_c[c]	0	0	#DIV/0!
2dh3dgal6p_c[c]	0	0	#DIV/0!
sucbz_c[c]	-221205	-417073	1.88546
citronellal__S_c[c]	0	0	#DIV/0!
glcur1p_c[c]	0	0	#DIV/0!
2agpe161_c[c]	0	0	#DIV/0!
din_c[c]	115872	219682	1.89589
cyanin3ogluc5o6cougluc_c[c]	0	0	#DIV/0!
alltn_c[c]	0	0	#DIV/0!
thex2eACP_c[c]	-920.541	-1217.7	1.32281
ura_e[e]	0	0	#DIV/0!
11docrtstrn_c[c]	0	0	#DIV/0!
20h3oxpreg4en21al_c[c]	0	0	#DIV/0!
plipidoleffa_c[c]	0	0	#DIV/0!
plipidmetfa_c[c]	0	0	#DIV/0!
naringenin_c[c]	0	0	#DIV/0!
flavaprenin_c[c]	0	0	#DIV/0!
retinol_cis_11_c[c]	0	0	#DIV/0!
retpalm_11_cis_c[c]	0	0	#DIV/0!
4nph_c[c]	0	0	#DIV/0!
didianethal_c[c]	0	0	#DIV/0!
phenol_c[c]	0	0	#DIV/0!
tchola_c[c]	0	0	#DIV/0!
appl_c[c]	0	0	#DIV/0!
dmarg_c[c]	0	0	#DIV/0!
dma_c[c]	0	0	#DIV/0!
ocdca_e[e]	11.5345	11.5345	1
10m3ouACP_c[c]	0	0	#DIV/0!
pg160_c[c]	0	0	#DIV/0!
acg5sa_c[c]	58410.9	104867	1.79533
acg5p_c[c]	-45210.2	-94461.8	2.08939
pg181_c[c]	0	0	#DIV/0!
34dhoxpeg_c[c]	0	0	#DIV/0!
34dhmald_c[c]	0	0	#DIV/0!
CE4843_c[c]	0	0	#DIV/0!
M01207_c[c]	0	0	#DIV/0!
protdt_c[c]	0	0	#DIV/0!
protds_c[c]	0	0	#DIV/0!
didiipdpgly_c[c]	0	0	#DIV/0!
fdxrd_c[c]	0	-3538.95	#DIV/0!
fdxox_c[c]	2342.4	0	0
retinal_cis_9_c[c]	0	0	#DIV/0!
CE1617_c[c]	0	0	#DIV/0!
to2eACP_c[c]	0	0	#DIV/0!
1ag3pg1811en_c[c]	0	0	#DIV/0!
adphep_DD_c[c]	0	0	#DIV/0!
glu1sa_c[c]	690.85	417320	604.068
glcur_c[c]	0	0	#DIV/0!
12diitetsngly_c[c]	0	0	#DIV/0!
gm1_cho_c[c]	0	0	#DIV/0!
gd1b_cho_c[c]	0	0	#DIV/0!
fe2_c[c]	194492	366784	1.88586
pheme_c[c]	220789	416075	1.88449
mi14p[c]	0	0	#DIV/0!
ddcacoa_c[c]	8361.64	9193.77	1.09952
pa140_c[c]	0	-205502	#DIV/0!
thm_e[e]	407351	0.419282	1.02929e-06
lgt__S_c[c]	150078	290342	1.93461
5aprbu_c[c]	-216277	0	0
alkcystSox__L_c[c]	0	0	#DIV/0!
2amac_c[c]	0	0	#DIV/0!
alksulfenate_c[c]	0	0	#DIV/0!
3oxoadp_c[c]	0	0	#DIV/0!
gly_asn__L_c[c]	0	0	#DIV/0!
3hmcat_c[c]	0	0	#DIV/0!
phe__L_e[e]	20.9229	20.9229	1
linalool_c[c]	0	0	#DIV/0!
cellb_e[e]	0	0	#DIV/0!
2acsngly3pglyhex9en_c[c]	0	0	#DIV/0!
ocdcecoa_c[c]	0	0	#DIV/0!
5mhACP_c[c]	0	0	#DIV/0!
udpadgluc_c[c]	0	0	#DIV/0!
udpacgala_c[c]	0	0	#DIV/0!
12dgr140_c[c]	-112424	0	0
nicotanam_c[c]	0	0	#DIV/0!
retn_c[c]	0	0	#DIV/0!
gal_bD_c[c]	0	0	#DIV/0!
2ahbut_c[c]	163056	311010	1.90737
thfglu_c[c]	0	0	#DIV/0!
co2_e[e]	-1000	-1000	1
3odecACP_c[c]	4292.01	0	0
12m3otACP_c[c]	0	0	#DIV/0!
2ohph_c[c]	0	0	#DIV/0!
2omph_c[c]	0	0	#DIV/0!
5forthf_c[c]	0	0	#DIV/0!
12dgr161_c[c]	-112424	0	0
ivcoa_c[c]	358683	678956	1.89291
2hb_c[c]	0	0	#DIV/0!
antcard_c[c]	0	0	#DIV/0!
ihepcardlipin_c[c]	0	0	#DIV/0!
colipa_c[c]	0	0	#DIV/0!
biomass_c[c]	0	0	#DIV/0!
strcdlpn_c[c]	0	0	#DIV/0!
sheme_c[c]	0	0	#DIV/0!
ca2_c[c]	0	0	#DIV/0!
mqn7_e[e]	0	0	#DIV/0!
mqn7_c[c]	0	0	#DIV/0!
gmhep1p_c[c]	0	0	#DIV/0!
spmd_e[e]	0.419282	0.419282	1
gmhep7p_c[c]	0	0	#DIV/0!
gmhep17bp_c[c]	0	0	#DIV/0!
phphhlipa_c[c]	0	0	#DIV/0!
kphphhlipa_c[c]	0	0	#DIV/0!
5m3hACP_c[c]	0	0	#DIV/0!
3hoddecACP_c[c]	0	0	#DIV/0!
12m3htdACP_c[c]	0	0	#DIV/0!
ugmd_c[c]	0	0	#DIV/0!
6m3hoACP_c[c]	0	0	#DIV/0!
13m3htdACP_c[c]	0	0	#DIV/0!
8m3hdACP_c[c]	0	0	#DIV/0!
cl_e[e]	0	0	#DIV/0!
2ombz_c[c]	0	0	#DIV/0!
9m3hdACP_c[c]	0	0	#DIV/0!
phhlipa_c[c]	0	0	#DIV/0!
gggagicolipa_c[c]	0	0	#DIV/0!
4m3hhexACP_c[c]	0	0	#DIV/0!
15m3hdACP_c[c]	0	0	#DIV/0!
uama_c[c]	0	0	#DIV/0!
2dmmq7_c[c]	0	0	#DIV/0!
lipa_c[c]	0	0	#DIV/0!
2ommb_c[c]	-104478	-195779	1.87388
14m3hdACP_c[c]	0	0	#DIV/0!
ggagicolipa_c[c]	0	0	#DIV/0!
dtdp4oxrmn_c[c]	0	0	#DIV/0!
kdolipid4_c[c]	0	0	#DIV/0!
his__L_e[e]	10.7328	10.7328	1
7m3hoACP_c[c]	0	0	#DIV/0!
11m3hdACP_c[c]	0	0	#DIV/0!
hphhlipa_c[c]	0	0	#DIV/0!
pheme_e[e]	0.419282	0.419282	1
alaala_c[c]	0	0	#DIV/0!
ile__L_e[e]	32.7411	32.7411	1
dtdprmn_c[c]	0	0	#DIV/0!
ca2_e[e]	0	0	#DIV/0!
fol_e[e]	-223.573	-235.694	1.05422
4hthdp_c[c]	920.541	0	0
23dhdp_c[c]	0	-1217.12	#DIV/0!
2mm__R_c[c]	0	0	#DIV/0!
citac_c[c]	0	0	#DIV/0!
itacon_c[c]	0	0	#DIV/0!
itaccoa_c[c]	0	0	#DIV/0!
lpcpE_c[c]	0	0	#DIV/0!
EprotN6octlys__L_c[c]	0	0	#DIV/0!
gcvh_c[c]	0	0	#DIV/0!
gcvhN6octlys__L_c[c]	0	0	#DIV/0!
csp4Fe4S_c[c]	0	0	#DIV/0!
FeScsp_c[c]	0	0	#DIV/0!
Tca_c[c]	0	0	#DIV/0!
Tcb_c[c]	0	0	#DIV/0!
Tcc_c[c]	0	0	#DIV/0!
Tcd_c[c]	0	0	#DIV/0!
Tca_e[e]	0	0	#DIV/0!
Tcb_e[e]	0	0	#DIV/0!
Tcc_e[e]	0	0	#DIV/0!
Tcd_e[e]	0	0	#DIV/0!
PirA_c[c]	0	0	#DIV/0!
PirB_c[c]	0	0	#DIV/0!
PirA_e[e]	0	0	#DIV/0!
PirB_e[e]	0	0	#DIV/0!
Mcf1_c[c]	0	0	#DIV/0!
Mcf1_e[e]	0	0	#DIV/0!
Mcf2_c[c]	0	0	#DIV/0!
Mcf2_e[e]	0	0	#DIV/0!
PVCEffProt_c[c]	0	0	#DIV/0!
PVCEffProt_e[e]	0	0	#DIV/0!
4E3ox5pp4entest_c[c]	0	0	#DIV/0!
enzN6dhllys_c[c]	0	0	#DIV/0!
2ip5E2pvbenz13d_c[c]	0	0	#DIV/0!
ibt_c[c]	0	0	#DIV/0!
ggbcala_c[c]	0	0	#DIV/0!
HC01700_c[c]	0	0	#DIV/0!
HC01440_c[c]	0	0	#DIV/0!
salcn_c[c]	0	0	#DIV/0!
2amm2deoxDglucpyr_c[c]	0	0	#DIV/0!
mnl_c[c]	0	0	#DIV/0!
galt_c[c]	0	0	#DIV/0!
acgam_c[c]	0	0	#DIV/0!
arbt_c[c]	0	0	#DIV/0!
sbt__D_c[c]	-2000	-2000	1
man_c[c]	0	0	#DIV/0!
amob_e[e]	0	0	#DIV/0!
tre_c[c]	0	0	#DIV/0!
glycogenn1_e[e]	0	0	#DIV/0!
biomass_e[e]	0	0	#DIV/0!
4nphp_c[c]	0	0	#DIV/0!
HC00955_c[c]	0	0	#DIV/0!
HC01446_c[c]	0	0	#DIV/0!
dhptd_e[e]	0	0	#DIV/0!
protcys__L_c[c]	0	0	#DIV/0!
protddcylcyst_c[c]	0	0	#DIV/0!
ddcal_c[c]	0	0	#DIV/0!
fmnh2_c[c]	0	0	#DIV/0!
photon_c[c]	0	0	#DIV/0!
gthrd__S_c[c]	0	0	#DIV/0!
hhal_c[c]	0	0	#DIV/0!
orghal_c[c]	0	0	#DIV/0!
HC01672_c[c]	163670	303541	1.8546
mql7_c[c]	0	0	#DIV/0!
3mb2coa_c[c]	0	0	#DIV/0!
3hmop_c[c]	163056	311010	1.90737
3hmoa_c[c]	150867	291022	1.929
23dhmb_c[c]	147532	286103	1.93926
hx2coa_c[c]	87546.9	156272	1.78501
sectrna_c[c]	0	0	#DIV/0!
sertrna_sec_c[c]	0	0	#DIV/0!
selcys_c[c]	0	0	#DIV/0!
selmeth_c[c]	0	0	#DIV/0!
phe__D_c[c]	0	0	#DIV/0!
3hcinnm_c[c]	0	0	#DIV/0!
3hpppn_c[c]	0	0	#DIV/0!
ppad_c[c]	280901	528910	1.8829
fmettrna_c[c]	0	0	#DIV/0!
mettrna_c[c]	0	0	#DIV/0!
trnasecys_c[c]	0	0	#DIV/0!
airs_c[c]	0	0	#DIV/0!
co_c[c]	0	0	#DIV/0!
enz_c[c]	0	0	#DIV/0!
enz_S_c[c]	0	0	#DIV/0!
adscp_c[c]	0	0	#DIV/0!
scp_c[c]	0	0	#DIV/0!
tcxscp_c[c]	0	0	#DIV/0!
imgly_c[c]	-699.735	-2458.29	3.51318
4crsol_c[c]	0	0	#DIV/0!
2c4mthzep_c[c]	0	0	#DIV/0!
acyACP_c[c]	0	0	#DIV/0!
acypi_c[c]	0	0	#DIV/0!
1ag3p_SC_c[c]	0	0	#DIV/0!
pa_EC_c[c]	0	0	#DIV/0!
cdpdag_cho_c[c]	0	0	#DIV/0!
pgp_EC_c[c]	0	0	#DIV/0!
pglyc_cho_c[c]	0	0	#DIV/0!
clpn_cho_c[c]	0	0	#DIV/0!
ps_cho_c[c]	0	0	#DIV/0!
pe_hs_c[c]	0	0	#DIV/0!
ggptrc_c[c]	0	0	#DIV/0!
cph4_c[c]	0	0	#DIV/0!
cdg_c[c]	0	0	#DIV/0!
preq0_c[c]	0	0	#DIV/0!
preq1_c[c]	0	0	#DIV/0!
38ch2gtp_c[c]	0	0	#DIV/0!
cpmp_c[c]	0	0	#DIV/0!
mpt_c[c]	0	0	#DIV/0!
mptamp_c[c]	0	0	#DIV/0!
moco_c[c]	0	0	#DIV/0!
mobd_c[c]	0	0	#DIV/0!
mocogdp_c[c]	0	0	#DIV/0!
mobd_e[e]	0	0	#DIV/0!
glyb_e[e]	0	0	#DIV/0!
rib__D_e[e]	0	0	#DIV/0!
xyl__D_e[e]	0	0	#DIV/0!
asp__L_e[e]	0	0	#DIV/0!
fe2_e[e]	0	0	#DIV/0!
5caiz_c[c]	0	0	#DIV/0!
didp_c[c]	121406	0	0
ditp_c[c]	233830	209924	0.897765
dimp_c[c]	7959.38	14180.2	1.78157
3hbutACP_c[c]	0	8946.3	#DIV/0!
3hhexACP_c[c]	0	0	#DIV/0!
3hoctACP_c[c]	-229568	492680	-2.14611
3hdecACP_c[c]	920.541	-497636	-540.59
3hddecACP_c[c]	-485987	-977906	2.01221
3hpalmACP_c[c]	-24511.5	-498296	20.329
3ooctdACP_c[c]	-29258.2	-11.5345	0.000394232
3hoctaACP_c[c]	-33283.7	-6297.22	0.189198
toctd2eACP_c[c]	-32363.1	-65435.5	2.02191
psuri_c[c]	0	0	#DIV/0!
psd5p_c[c]	0	0	#DIV/0!
lipidIIA_c[c]	0	0	#DIV/0!
lipidIIB_c[c]	0	0	#DIV/0!
1p2ag3pcho_c[c]	0	0	#DIV/0!
lipidB_c[c]	0	0	#DIV/0!
udpacribhex_c[c]	0	0	#DIV/0!
udpacgluc_c[c]	0	0	#DIV/0!
udpdiacgluc_c[c]	0	0	#DIV/0!
udpdiacmann_c[c]	0	0	#DIV/0!
acmum6p_c[c]	0	0	#DIV/0!
uamr_e[e]	0	0	#DIV/0!
chitin_c[c]	0	0	#DIV/0!
chitob_c[c]	0	0	#DIV/0!
udpLa4o_c[c]	0	0	#DIV/0!
udpLa4n_c[c]	0	0	#DIV/0!
udpLa4fn_c[c]	0	0	#DIV/0!
uLa4fn_c[c]	0	0	#DIV/0!
uLa4n_c[c]	0	0	#DIV/0!
ugmda_c[c]	0	0	#DIV/0!
malmeACP_c[c]	0	0	#DIV/0!
skgmeACP_c[c]	0	0	#DIV/0!
3hgmeACP_c[c]	0	0	#DIV/0!
egmeACP_c[c]	0	0	#DIV/0!
gmeACP_c[c]	0	0	#DIV/0!
skpmeACP_c[c]	0	0	#DIV/0!
3hpmeACP_c[c]	0	0	#DIV/0!
epmeACP_c[c]	0	0	#DIV/0!
pmlmeACP_c[c]	0	0	#DIV/0!
pimACP_c[c]	0	0	#DIV/0!
meoh_c[c]	0	0	#DIV/0!
btamp_c[c]	0	0	#DIV/0!
accp_c[c]	0	0	#DIV/0!
copre3_c[c]	0	0	#DIV/0!
copre4_c[c]	0	0	#DIV/0!
codscl5a_c[c]	0	0	#DIV/0!
codscl5b_c[c]	0	0	#DIV/0!
copre6_c[c]	0	0	#DIV/0!
codhpre6_c[c]	0	0	#DIV/0!
codscl7_c[c]	0	0	#DIV/0!
co2dam_c[c]	0	0	#DIV/0!
pre4_c[c]	0	0	#DIV/0!
pre3b_c[c]	0	0	#DIV/0!
pre5_c[c]	0	0	#DIV/0!
mppp9om_c[c]	0	0	#DIV/0!
hmppp9_c[c]	0	0	#DIV/0!
omppp9_c[c]	0	0	#DIV/0!
dvpchlld_c[c]	0	0	#DIV/0!
3hib_c[c]	0	0	#DIV/0!
mmtsa_c[c]	0	0	#DIV/0!
cytP450r_c[c]	0	0	#DIV/0!
cytP450o_c[c]	0	0	#DIV/0!
5mtr_e[e]	0	0	#DIV/0!
retpalm_c[c]	0	0	#DIV/0!
iscs_c[c]	-108770	0	0
iscssh_c[c]	0	207668	#DIV/0!
ru5p__L_c[c]	0	0	#DIV/0!
hemeO_c[c]	0	0	#DIV/0!
6hmhptpp_c[c]	0	0	#DIV/0!
but_c[c]	0	0	#DIV/0!
2dhguln_c[c]	0	0	#DIV/0!
25dkglcn_c[c]	0	0	#DIV/0!
ascb6p_c[c]	0	0	#DIV/0!
3dhgulnp_c[c]	0	0	#DIV/0!
g3pi_c[c]	0	0	#DIV/0!
enter_c[c]	0	0	#DIV/0!
seramp_c[c]	0	0	#DIV/0!
unaga_c[c]	0	0	#DIV/0!
unagamu_c[c]	0	0	#DIV/0!
phaccoa_c[c]	0	0	#DIV/0!
acmalt_c[c]	0	0	#DIV/0!
23dhbzs_c[c]	0	0	#DIV/0!
acanth_c[c]	0	0	#DIV/0!
grxox_c[c]	104441	195645	1.87326
grxrd_c[c]	0	0	#DIV/0!
garagund_c[c]	0	0	#DIV/0!
gfgaragund_c[c]	0	0	#DIV/0!
udpgalfur_c[c]	0	0	#DIV/0!
anhm_c[c]	0	0	#DIV/0!
so2_c[c]	0	0	#DIV/0!
3sala_c[c]	0	0	#DIV/0!
dsbdox_c[c]	0	0	#DIV/0!
dsbdrd_c[c]	0	0	#DIV/0!
sufse_c[c]	0	0	#DIV/0!
sufsesh_c[c]	0	0	#DIV/0!
sufbcd_c[c]	0	0	#DIV/0!
sufbcd_2fe2s_c[c]	0	0	#DIV/0!
flxr_c[c]	-1234.74	0	0
flxso_c[c]	0	1829.26	#DIV/0!
iscu_2fe2s2_c[c]	0	0	#DIV/0!
iscu_4fe4s_c[c]	0	0	#DIV/0!
bwco_c[c]	0	0	#DIV/0!
bwcogdp_c[c]	0	0	#DIV/0!
dhmptp_c[c]	0	0	#DIV/0!
moadcoo_c[c]	0	0	#DIV/0!
moadamp_c[c]	0	0	#DIV/0!
23dhbzs3_c[c]	0	0	#DIV/0!
fe3dhbzs3_c[c]	0	0	#DIV/0!
urdgci_c[c]	0	0	#DIV/0!
urdglyc_c[c]	0	0	#DIV/0!
metglcur_c[c]	0	0	#DIV/0!
dhptdp_c[c]	112875	101965	0.903348
teo2_c[c]	0	0	#DIV/0!
mteo2_c[c]	0	0	#DIV/0!
dhptdd_c[c]	56759.7	101965	1.79644
cur_c[c]	0	0	#DIV/0!
dhcur_c[c]	0	0	#DIV/0!
cxsam_c[c]	0	0	#DIV/0!
gmplys_c[c]	0	0	#DIV/0!
nalme_c[c]	0	0	#DIV/0!
prcp_c[c]	0	0	#DIV/0!
udcpgl_c[c]	0	0	#DIV/0!
uracp_c[c]	0	0	#DIV/0!
moadcosh_c[c]	0	0	#DIV/0!
10fthf_e[e]	224.831	236.952	1.05391
dgsn_e[e]	20.9235	20.9235	1
dttp_e[e]	-319.024	-319.024	1
fad_e[e]	0.419282	0.419282	1
gal1p_e[e]	-98403.7	-190428	1.93517
mqn8_e[e]	0.419282	0.419282	1
udpgal_e[e]	347.05	347.05	1
dhpmp_c[c]	0	0	#DIV/0!
trnamet_c[c]	0	0	#DIV/0!
pmeACP_c[c]	0	0	#DIV/0!
glcur_e[e]	0	0	#DIV/0!
glcn_e[e]	0	0	#DIV/0!
mal__L_e[e]	-57.7813	-55.3024	0.957098
asn__L_e[e]	57.7742	196.56	3.40222
uri_e[e]	0	0	#DIV/0!
gln__L_e[e]	881.16	897.031	1.01801
adn_e[e]	153.752	153.752	1
inost_e[e]	7139.13	12831	1.79728
ins_e[e]	0	0	#DIV/0!
thr__L_e[e]	39951.2	76700.2	1.91985
gly_pro__L_e[e]	0	12.1212	#DIV/0!
L_alagly_e[e]	0	0	#DIV/0!
tym_e[e]	0	290726	#DIV/0!
pyr_e[e]	339.829	285.372	0.839754
4hpro_LT_e[e]	15.8713	0	0
urea_e[e]	0	-0.15274	#DIV/0!
cytd_e[e]	-15258	0	0
ala_L_gln__L_e[e]	0	0	#DIV/0!
ala_L_his__L_e[e]	0	0	#DIV/0!
ala_L_leu__L_e[e]	3.82094e-08	0	0
gly_asn__L_e[e]	0	0	#DIV/0!
gly_gln__L_e[e]	0	0	#DIV/0!
gly_glu__L_e[e]	0	0	#DIV/0!

## Sheet: Temp_Models_Common_Mets
Reaction ID	FBA_28	FBA_37	Flux_ratio
M_10fthf_c	224.831	236.952	1.05391
M_10mdACP_c	11.5345	11.5345	1
M_10mtd2eACP_c	11.5345	11.5345	1
M_11m3hdACP_c	11.5345	11.5345	1
M_11m3odACP_c	11.5345	11.5345	1
M_11mdACP_c	11.5345	11.5345	1
M_11mtdeACP_c	11.5345	11.5345	1
M_123oxtACP_c	11.5345	11.5345	1
M_12diaihepsngly3p_c	5.76726	5.76726	1
M_12diihepsngly3p_c	5.76726	5.76726	1
M_12m3htdACP_c	11.5345	11.5345	1
M_12methtetdec2_c	11.5345	11.5345	1
M_12mettetdecACP_c	11.5345	11.5345	1
M_13dpg_c	1000	1000	1
M_13m3htdACP_c	11.5345	11.5345	1
M_13m3otdACP_c	11.5345	11.5345	1
M_13mtdACP_c	11.5345	11.5345	1
M_13mttd2eACP_c	11.5345	11.5345	1
M_14dhncoa_c	0.139761	0.139761	1
M_14m3hdACP_c	11.5345	11.5345	1
M_14m3ohdACP_c	11.5345	11.5345	1
M_14mhdACP_c	11.5345	11.5345	1
M_14mthdeACP_c	11.5345	11.5345	1
M_15m3hdACP_c	11.5345	11.5345	1
M_15m3ohdACP_c	11.5345	11.5345	1
M_15methexeACP_c	11.5345	11.5345	1
M_15mhdACP_c	11.5345	11.5345	1
M_1aihepsngly3p_c	5.76726	5.76726	1
M_1ihepsng3p_c	5.76726	5.76726	1
M_1odecg3p_c	5.76726	5.76726	1
M_1tdecg3p_c	123.597	172.961	1.3994
M_23dhdp_c	1.6933	1.98404	1.1717
M_23dhmb_c	110.059	110.059	1
M_25drapp_c	0.419282	0.419282	1
M_26dap__M_c	3.3866	3.3866	1
M_26dap_LL_c	3.3866	3.3866	1
M_2a3o4pob_c	0.0524102	0.0231871	0.442416
M_2ahethmpp_c	36.6864	36.6864	1
M_2aobut_c	538.129	339.106	0.630157
M_2dda7p_c	0.419282	0.419282	1
M_2dmmq8_c	0.419282	0.419282	1
M_2dmmql8_c	0.419282	0.419282	1
M_2dr1p_c	209.677	209.677	1
M_2dr5p_c	209.677	209.677	1
M_2Etmrs2eACP_c	343.008	154.734	0.45111
M_2ippm_c	62.3646	62.3646	1
M_2me4p_c	40.6068	40.6068	1
M_2mecdp_c	40.6068	40.6068	1
M_2obut_c	91.8845	91.8845	1
M_2p4c2me_c	40.6068	40.6068	1
M_2pg_c	1000	1000	1
M_2sephchc_c	0.419282	0.984716	2.34858
M_2shchc_c	0.419282	0.984716	2.34858
M_3a2oprop_c	0.157231	0.0463743	0.294944
M_3c1ht_c	153.669	601.329	3.91313
M_3c2hmp_c	62.3646	62.3646	1
M_3c3hmp_c	62.3646	62.3646	1
M_3dhq_c	0.419282	0.419282	1
M_3dhsk_c	0.419282	0.419282	1
M_3hbcoa_c	247.963	234.56	0.945948
M_3hhdcoa_c	11.5345	11.5345	1
M_3hmoa_c	36.6864	36.6864	1
M_3hmrsACP_c	356.554	168.281	0.471964
M_3hoctaACP_c	654.033	794.455	1.2147
M_3hoddecACP_c	11.5345	11.5345	1
M_3m1hbtpp_c	61.7726	11.7323	0.189927
M_3mbdhl_c	61.7726	11.7323	0.189927
M_3mehacp_c	11.5345	11.5345	1
M_3mob_c	628.801	628.801	1
M_3oddecACP_c	11.5345	11.5345	1
M_3ohdcoa_c	11.5345	11.5345	1
M_3omrsACP_c	356.554	168.281	0.471964
M_3ooctdACP_c	654.033	794.455	1.2147
M_3pg_c	1000	1000	1
M_3psme_c	0.419282	0.419282	1
M_4c2me_c	40.6068	40.6068	1
M_4hthdp_c	1.6933	1.40256	0.828301
M_4mop_c	112.603	62.5623	0.555603
M_4pasp_c	3.3866	3.3866	1
M_4per_c	0.419282	0.419282	1
M_4r5au_c	0.838563	0.838564	1
M_5aop_c	3.35425	3.35425	1
M_5aprbu_c	0.419282	0.419282	1
M_5apru_c	0.419282	0.419282	1
M_5m3hACP_c	11.5345	11.5345	1
M_5m3hhACP_c	11.5345	11.5345	1
M_5mhACP_c	11.5345	11.5345	1
M_5mthf_c	1.25785	1.25785	1
M_5prdmbz_c	0.419282	0.419282	1
M_7m3hoACP_c	11.5345	11.5345	1
M_7me3oxoacp_c	11.5345	11.5345	1
M_7moACP_c	11.5345	11.5345	1
M_7mto2eACP_c	11.5345	11.5345	1
M_9m3hdACP_c	11.5345	11.5345	1
M_9m3odACP_c	11.5345	11.5345	1
M_9mdACP_c	11.5345	11.5345	1
M_9mtd2eACP_c	11.5345	11.5345	1
M_aacoa_c	247.963	234.56	0.945948
M_ac_c	1000	1000	1
M_acald_c	642.967	841.99	1.30954
M_accoa_c	3080.67	3080.67	1
M_acgam1p_c	13.5464	13.5464	1
M_ACP_c	601.682	462.773	0.769133
M_acser_c	1000	1000	1
M_actp_c	993.227	993.227	1
M_ade_c	73.9864	59.2126	0.800318
M_adn_c	211.704	203.973	0.963485
M_adocbi_c	0.419282	0.419282	1
M_adocbip_c	0.419282	0.419282	1
M_adocbl_c	0.419282	0.419282	1
M_adp_c	7317.67	7446.42	1.0176
M_adphep_DD_c	13.5464	13.5464	1
M_adphep_LD_c	13.5464	13.5464	1
M_agdpcbi_c	0.419282	0.419282	1
M_ahcys_c	0.838563	0.838563	1
M_akg_c	2367.05	2164.23	0.914314
M_ala__D_c	1000	1000	1
M_ala__L_c	2061.33	2061.33	1
M_ala_B_c	542.59	542.59	1
M_alaala_c	3.3866	3.3866	1
M_alac__S_c	110.059	110.059	1
M_amet_c	1.25785	1.25785	1
M_amp_c	901.182	994.993	1.1041
M_antcard_c	1.44181	1.44181	1
M_aps_c	10.73	10.73	1
M_ara5p_c	10.1598	10.1598	1
M_arbt6p_c	0.419282	0.419282	1
M_arg__L_c	33.8236	33.8236	1
M_asn__L_c	57.7742	196.56	3.40222
M_asp__L_c	218.098	169.367	0.776561
M_aspsa_c	657.42	1065.74	1.62109
M_atp_c	7492.24	7579.14	1.0116
M_biomass_c	135.406	135.406	1
M_btnCCP_c	899.576	899.576	1
M_ca2_c	0.419282	0.419282	1
M_cbi_c	0.419282	0.419282	1
M_cbtnCCP_c	899.576	899.576	1
M_cdp_c	175.007	181.028	1.0344
M_cdp12diaihepgly_c	5.76726	5.76726	1
M_cdp12diihepgly_c	5.76726	5.76726	1
M_cdpdodecg_c	5.76726	5.76726	1
M_chor_c	0.419282	0.419282	1
M_ckdo_c	10.1598	10.1598	1
M_cl_c	0.419282	0.419282	1
M_cmp_c	68.0684	68.0684	1
M_co2_c	2410.18	2172.43	0.901357
M_coa_c	4126.6	4179.76	1.01288
M_cobalt2_c	0.419282	0.419282	1
M_colipa_c	3.3866	3.3866	1
M_ctp_c	188.565	194.586	1.03193
M_cu2_c	0.419282	0.419282	1
M_cys__L_c	1010.73	1010.73	1
M_cyst__L_c	275.654	275.654	1
M_dad_2_c	73.9864	59.2126	0.800318
M_dadp_c	233.112	227.278	0.974973
M_damp_c	73.9864	59.2126	0.800318
M_datp_c	161.001	168.065	1.04387
M_db4p_c	0.838563	0.838563	1
M_dctp_c	2.1693	2.1693	1
M_ddca_c	135.406	135.406	1
M_ddcaACP_c	359.941	171.667	0.476932
M_ddcal_c	135.406	135.406	1
M_dgdp_c	161.919	166.784	1.03005
M_dgmp_c	79.1093	85.4656	1.08035
M_dgsn_c	100.033	106.389	1.06354
M_dgtp_c	150.889	163.91	1.0863
M_dhap_c	1104.58	1151.25	1.04225
M_dhf_c	321.193	321.193	1
M_dhlam_c	215.442	613.061	2.8456
M_dhna_c	0.419282	0.419282	1
M_dhor__S_c	0.419282	0.419282	1
M_diaiheppgly_c	4.32544	4.32544	1
M_diaiheppglyp_c	4.32544	4.32544	1
M_dianethal_c	1.44181	1.44181	1
M_dianphaser_c	1.44181	1.44181	1
M_didianethal_c	1.44181	1.44181	1
M_didianphaser_c	1.44181	1.44181	1
M_diiheppgly_c	4.32544	4.32544	1
M_diiheppglyp_c	4.32544	4.32544	1
M_dmbzid_c	0.419282	0.419282	1
M_dmlz_c	0.838563	0.838564	1
M_dmpp_c	3.80588	3.80588	1
M_DNArep_c	135.406	135.406	1
M_dscl_c	0.419282	0.419282	1
M_dtdp_c	324.58	324.58	1
M_dtdp4d6dg_c	3.3866	3.3866	1
M_dtdp4oxrmn_c	3.3866	3.3866	1
M_dtdpglu_c	3.3866	3.3866	1
M_dtdprmn_c	3.3866	3.3866	1
M_dtmp_c	321.193	321.193	1
M_dttp_c	324.58	324.58	1
M_dudp_c	356.851	365.268	1.02359
M_dump_c	356.851	365.268	1.02359
M_duri_c	35.6577	44.075	1.23606
M_dutp_c	168.374	175.065	1.03974
M_dxyl5p_c	41.0261	41.0261	1
M_e4p_c	83.2882	83.2881	1
M_f6p_c	464.49	501.428	1.07953
M_fa11coa_c	11.5345	11.5345	1
M_fa12coa_c	11.5345	11.5345	1
M_fad_c	328.229	505.589	1.54036
M_fadh2_c	327.809	505.17	1.54105
M_fdp_c	151.252	151.252	1
M_fdxox_c	127.077	119.576	0.940973
M_fdxrd_c	127.077	119.576	0.940973
M_fe2_c	282.71	987.27	3.49217
M_fe3_c	283.129	987.69	3.48848
M_fmn_c	135.406	135.406	1
M_fmnh2_c	135.406	135.406	1
M_fol_c	223.573	235.694	1.05422
M_for_c	1.25785	1.25785	1
M_frdp_c	3.80588	3.80588	1
M_fru_c	1000	1000	1
M_fum_c	830.539	914.023	1.10052
M_g1p_c	1000	1000	1
M_g3p_c	1193.22	1193.22	1
M_g6p_B_c	0.419282	0.234576	0.559471
M_g6p_c	330.117	330.302	1.00056
M_gagicolipa_c	3.3866	3.3866	1
M_gal1p_c	1000	1000	1
M_gam1p_c	13.5464	13.5464	1
M_gam6p_c	147.5	184.439	1.25043
M_gdp_c	333.461	378.809	1.13599
M_ggagicolipa_c	3.3866	3.3866	1
M_gggagicolipa_c	3.3866	3.3866	1
M_gicolipa_c	3.3866	3.3866	1
M_glc__D_c	1000	1000	1
M_gln__L_c	881.16	897.031	1.01801
M_glu__D_c	3.3866	3.3866	1
M_glu__L_c	2388.01	2200.49	0.921475
M_glu1sa_c	3.35425	3.35425	1
M_glucys_c	0.419282	0.419282	1
M_glutrna_c	3.35425	3.35425	1
M_glx_c	1000	1000	1
M_gly_c	1069.46	1069.46	1
M_glyc_c	4.32544	4.32544	1
M_glyc3p_c	1107.2	1203.24	1.08674
M_gmhep17bp_c	13.5464	13.5464	1
M_gmhep1p_c	13.5464	13.5464	1
M_gmhep7p_c	13.5464	13.5464	1
M_gmp_c	117.745	117.058	0.994165
M_grdp_c	3.80588	3.80588	1
M_gsn_c	117.325	116.638	0.994144
M_gthox_c	1000	1000	1
M_gthrd_c	2000.42	2000.42	1
M_gtp_c	320.261	373.766	1.16706
M_gua_c	117.325	116.638	0.994144
M_h_c	24824.6	25308.6	1.0195
M_h2mb4p_c	40.6068	40.6068	1
M_h2o_c	8202.19	8262.08	1.0073
M_h2o2_c	455.091	455.091	1
M_h2s_c	1010.73	1010.73	1
M_HC01161_c	0.419282	0.419282	1
M_HC01434_c	333.333	333.333	1
M_hco3_c	899.576	899.576	1
M_hcys__L_c	276.492	276.492	1
M_hdd2coa_c	11.5345	11.5345	1
M_hedACP_c	11.5345	11.5345	1
M_hhlipa_c	3.3866	3.3866	1
M_his__L_c	10.7328	10.7328	1
M_hlipa_c	3.3866	3.3866	1
M_hmbil_c	0.419282	0.419282	1
M_hmgth_c	654.033	223.648	0.341952
M_hom__L_c	654.033	1062.35	1.62431
M_hphhlipa_c	3.3866	3.3866	1
M_hqn_c	0.419282	0.419282	1
M_ichor_c	0.419282	0.984716	2.34858
M_icit_c	1000	1000	1
M_icolipa_c	3.3866	3.3866	1
M_idp_c	314.656	390.505	1.24105
M_ihepcardlipin_c	1.44181	1.44181	1
M_ile__L_c	32.7411	32.7411	1
M_inost_c	491.918	364.366	0.740704
M_ipdp_c	40.6068	40.6068	1
M_isovACP_c	11.5345	11.5345	1
M_itp_c	314.656	390.505	1.24105
M_ivcoa_c	61.7726	11.7323	0.189927
M_k_c	0.419282	0.419282	1
M_kdo_c	10.1598	10.1598	1
M_kdo2lipid4_c	3.3866	3.3866	1
M_kdo8p_c	10.1598	10.1598	1
M_kdolipid4_c	3.3866	3.3866	1
M_kphphhlipa_c	3.3866	3.3866	1
M_laur_kdolipid4_c	3.3866	3.3866	1
M_leu__L_c	50.8301	50.8301	1
M_lipa_c	3.3866	3.3866	1
M_lipidA_c	3.3866	3.3866	1
M_lipidAds_c	3.3866	3.3866	1
M_lipidX_c	3.3866	3.3866	1
M_lpam_c	215.442	613.061	2.8456
M_lys__L_c	470.117	942.353	2.00451
M_M02745_c	123.597	172.961	1.3994
M_mal__L_c	1057.78	1000	0.945375
M_malACP_c	460.365	272.091	0.591034
M_malcoa_c	1000	1000	1
M_malt_c	333.333	333.333	1
M_malthp_c	222.222	222.222	1
M_malthx_c	611.111	611.111	1
M_maltpt_c	444.444	444.444	1
M_malttr_c	333.333	333.333	1
M_maltttr_c	388.889	388.889	1
M_met__L_c	18.563	18.563	1
M_methf_c	224.411	236.533	1.05401
M_metox_c	17.7244	17.7244	1
M_mg2_c	0.419282	0.419282	1
M_mlthf_c	322.451	322.451	1
M_mn2_c	0.419282	0.419282	1
M_mql8_c	0.419282	0.178623	0.426021
M_mqn8_c	0.838563	0.597905	0.71301
M_msa_c	542.59	542.59	1
M_na1_c	1024.96	1012.84	0.988174
M_nac_c	0.419282	0.419282	1
M_nad_c	4411.3	4206.76	0.953634
M_nadh_c	4392.02	4189.79	0.953955
M_nadp_c	4300.09	3954.69	0.919674
M_nadph_c	4281.23	3938.13	0.919859
M_nh4_c	743.358	1039.85	1.39885
M_nicrnt_c	0.419282	0.419282	1
M_nmn_c	0.838563	0.838563	1
M_o2_c	1000	1000	1
M_oaa_c	1187.52	1000	0.842093
M_ocdca_c	11.5345	11.5345	1
M_ocdcaACP_c	5.76726	5.76726	1
M_octACP_c	5.76726	5.76726	1
M_octdp_c	0.419282	0.419282	1
M_ohpb_c	0.419282	0.419282	1
M_orn_c	0.419282	0.276276	0.658928
M_orot_c	0.419282	0.419282	1
M_pa180_c	5.76726	5.76726	1
M_pap_c	0.419282	0.419282	1
M_pc1_c	0.139761	0.139761	1
M_pdx5p_c	0.419282	0.419282	1
M_pe180_c	1.44181	1.44181	1
M_pep_c	1000	1000	1
M_peptidopolyn_c	3.3866	3.3866	1
M_peptidopolyn1_c	3.3866	3.3866	1
M_pgpdioctdec_c	4.32544	4.32544	1
M_phe__L_c	20.9229	20.9229	1
M_pheme_c	0.419282	0.419282	1
M_phhlipa_c	3.3866	3.3866	1
M_phosglcdioctdec_c	4.32544	4.32544	1
M_photon_c	135.406	135.406	1
M_phphhlipa_c	3.3866	3.3866	1
M_phthr_c	0.419282	0.419282	1
M_pi_c	6929.21	6929.21	1
M_pmtcoa_c	11.5345	11.5345	1
M_pp2coa_c	251.283	344.721	1.37184
M_ppa_c	900.763	954.594	1.05976
M_ppad_c	900.763	954.594	1.05976
M_ppbng_c	1.67713	1.67713	1
M_ppcoa_c	1152.05	1299.32	1.12783
M_ppi_c	1488.71	1428.64	0.959652
M_pro__L_c	24.9628	24.9628	1
M_protbiosyn_c	135.406	135.406	1
M_protcys__L_c	135.406	135.406	1
M_protddcylcyst_c	135.406	135.406	1
M_prpp_c	17.2926	10.2492	0.592695
M_ps180_c	1.44181	1.44181	1
M_ptrc_c	0.419282	0.419282	1
M_pydx5p_c	0.419282	0.419282	1
M_pyr_c	2325.86	2326.43	1.00024
M_q8_c	678.069	385.963	0.569209
M_q8h2_c	677.65	385.543	0.568942
M_r1p_c	210.096	210.096	1
M_r5p_c	210.096	210.096	1
M_rdmbzi_c	0.419282	0.419282	1
M_ribflv_c	0.419282	0.419283	1
M_RNAtranscrip_c	135.406	135.406	1
M_ru5p__D_c	152.191	152.191	1
M_s7p_c	82.4496	82.4496	1
M_sbt__D_c	1000	1000	1
M_sbzcoa_c	0.419282	0.419282	1
M_scl_c	0.419282	0.419282	1
M_sdhlam_c	153.669	601.329	3.91313
M_ser__L_c	1137.39	1179.73	1.03722
M_Sfglutth_c	654.033	223.648	0.341952
M_sheme_c	0.419282	0.419282	1
M_skm_c	0.419282	0.419282	1
M_skm5p_c	0.419282	0.419282	1
M_sl26da_c	3.3866	3.3866	1
M_sl2a6o_c	3.3866	3.3866	1
M_so3_c	1010.73	1010.73	1
M_so4_c	11.1493	11.1493	1
M_spmd_c	0.419282	0.419282	1
M_strcdlpn_c	1.44181	1.44181	1
M_strcoa_c	5.76726	5.76726	1
M_sucbz_c	0.419282	0.419282	1
M_succ_c	2106.19	2106.19	1
M_succoa_c	830.12	830.12	1
M_suchms_c	275.654	275.654	1
M_tag6p__D_c	43.2997	54.8904	1.26769
M_tagdp__D_c	43.2997	54.8904	1.26769
M_tdcoa_c	123.597	172.961	1.3994
M_tdeacp_c	455.07	316.161	0.694753
M_thdp_c	3.3866	3.3866	1
M_thf_c	98.4589	86.3377	0.876891
M_thm_c	0.419282	0.419282	1
M_thmmp_c	0.419282	0.419282	1
M_thmpp_c	252.548	650.167	2.57443
M_thr__L_c	1000	1000	1
M_toctd2eACP_c	5.76726	5.76726	1
M_trdox_c	1000	1000	1
M_trdrd_c	1000	1000	1
M_trip_c	0.419282	1.22686	2.9261
M_trnaglu_c	3.35425	3.35425	1
M_trp__L_c	6.39145	24.5435	3.84005
M_tsul_c	1000	1000	1
M_tyr__L_c	16.3404	16.3404	1
M_u23ga_c	6.77319	6.77319	1
M_u3aga_c	6.77319	6.77319	1
M_u3hga_c	6.77319	6.77319	1
M_uaagmda_c	3.3866	3.3866	1
M_uaccg_c	3.3866	3.3866	1
M_uacgam_c	13.5464	13.5464	1
M_uagmda_c	3.3866	3.3866	1
M_uama_c	3.3866	3.3866	1
M_uamag_c	3.3866	3.3866	1
M_uamr_c	3.3866	3.3866	1
M_udcpdp_c	6.77319	6.77319	1
M_udcpp_c	3.3866	3.3866	1
M_udp_c	271.736	277.296	1.02046
M_udpg_c	666.497	666.497	1
M_udpgal_c	1000	1000	1
M_ugmd_c	3.3866	3.3866	1
M_ugmda_c	3.3866	3.3866	1
M_ump_c	42.4309	50.8482	1.19838
M_uppg3_c	0.419282	0.419282	1
M_ura_c	35.6577	44.075	1.23606
M_uri_c	35.6577	44.075	1.23606
M_utp_c	527.76	531.594	1.00726
M_val__L_c	566.437	566.437	1
M_xu5p__D_c	152.191	152.191	1
M_zn2_c	0.419282	0.419282	1

## Sheet: Temp_Models_Changed_Mets
Metabolite ID	FBA_28	FBA_37	Flux_ratio	Up/Downregulated
M_10fthf_c	224.831	236.952	1.05391	Upregulated
M_1tdecg3p_c	123.597	172.961	1.3994	Upregulated
M_23dhdp_c	1.6933	1.98404	1.1717	Upregulated
M_2sephchc_c	0.419282	0.984716	2.34858	Upregulated
M_2shchc_c	0.419282	0.984716	2.34858	Upregulated
M_3c1ht_c	153.669	601.329	3.91313	Upregulated
M_3hoctaACP_c	654.033	794.455	1.2147	Upregulated
M_3ooctdACP_c	654.033	794.455	1.2147	Upregulated
M_acald_c	642.967	841.99	1.30954	Upregulated
M_agm_c	0	0.143005	100	Switched on at 37
M_amp_c	901.182	994.993	1.1041	Upregulated
M_asn__L_c	57.7742	196.56	3.40222	Upregulated
M_aspsa_c	657.42	1065.74	1.62109	Upregulated
M_dgmp_c	79.1093	85.4656	1.08035	Upregulated
M_dgsn_c	100.033	106.389	1.06354	Upregulated
M_dgtp_c	150.889	163.91	1.0863	Upregulated
M_dhlam_c	215.442	613.061	2.8456	Upregulated
M_duri_c	35.6577	44.075	1.23606	Upregulated
M_f6p_c	464.49	501.428	1.07953	Upregulated
M_fad_c	328.229	505.589	1.54036	Upregulated
M_fadh2_c	327.809	505.17	1.54105	Upregulated
M_fe2_c	282.71	987.27	3.49217	Upregulated
M_fe3_c	283.129	987.69	3.48848	Upregulated
M_fol_c	223.573	235.694	1.05422	Upregulated
M_fum_c	830.539	914.023	1.10052	Upregulated
M_gam6p_c	147.5	184.439	1.25043	Upregulated
M_gdp_c	333.461	378.809	1.13599	Upregulated
M_ggdp_c	0	0.0465572	100	Switched on at 37
M_gly_pro__L_c	0	12.1212	100	Switched on at 37
M_glyc3p_c	1107.2	1203.24	1.08674	Upregulated
M_gtp_c	320.261	373.766	1.16706	Upregulated
M_hepdp_c	0	0.0465572	100	Switched on at 37
M_hexdp_c	0	0.0465572	100	Switched on at 37
M_hom__L_c	654.033	1062.35	1.62431	Upregulated
M_ichor_c	0.419282	0.984716	2.34858	Upregulated
M_idp_c	314.656	390.505	1.24105	Upregulated
M_indole_c	0	18.1521	100	Switched on at 37
M_itp_c	314.656	390.505	1.24105	Upregulated
M_lpam_c	215.442	613.061	2.8456	Upregulated
M_lys__L_c	470.117	942.353	2.00451	Upregulated
M_M02745_c	123.597	172.961	1.3994	Upregulated
M_methf_c	224.411	236.533	1.05401	Upregulated
M_nh4_c	743.358	1039.85	1.39885	Upregulated
M_pendp_c	0	0.0465572	100	Switched on at 37
M_pp2coa_c	251.283	344.721	1.37184	Upregulated
M_ppa_c	900.763	954.594	1.05976	Upregulated
M_ppad_c	900.763	954.594	1.05976	Upregulated
M_ppcoa_c	1152.05	1299.32	1.12783	Upregulated
M_sdhlam_c	153.669	601.329	3.91313	Upregulated
M_tag6p__D_c	43.2997	54.8904	1.26769	Upregulated
M_tagdp__D_c	43.2997	54.8904	1.26769	Upregulated
M_tdcoa_c	123.597	172.961	1.3994	Upregulated
M_thmpp_c	252.548	650.167	2.57443	Upregulated
M_trip_c	0.419282	1.22686	2.9261	Upregulated
M_trp__L_c	6.39145	24.5435	3.84005	Upregulated
M_ump_c	42.4309	50.8482	1.19838	Upregulated
M_ura_c	35.6577	44.075	1.23606	Upregulated
M_urea_c	0	0.15274	100	Switched on at 37
M_uri_c	35.6577	44.075	1.23606	Upregulated
M_1py4h3c_c	15.8713	0	0	Switched off at 37
M_25dop_c	15.8713	0	0	Switched off at 37
M_2a3o4pob_c	0.0524102	0.0231871	0.442416	Downregulated
M_2aobut_c	538.129	339.106	0.630157	Downregulated
M_2Etmrs2eACP_c	343.008	154.734	0.45111	Downregulated
M_3a2oprop_c	0.157231	0.0463743	0.294944	Downregulated
M_3hbcoa_c	247.963	234.56	0.945948	Downregulated
M_3hmrsACP_c	356.554	168.281	0.471964	Downregulated
M_3m1hbtpp_c	61.7726	11.7323	0.189927	Downregulated
M_3mbdhl_c	61.7726	11.7323	0.189927	Downregulated
M_3omrsACP_c	356.554	168.281	0.471964	Downregulated
M_4hpro_DC_c	15.8713	0	0	Switched off at 37
M_4hpro_LT_c	15.8713	0	0	Switched off at 37
M_4hthdp_c	1.6933	1.40256	0.828301	Downregulated
M_4mop_c	112.603	62.5623	0.555603	Downregulated
M_aacoa_c	247.963	234.56	0.945948	Downregulated
M_ACP_c	601.682	462.773	0.769133	Downregulated
M_ade_c	73.9864	59.2126	0.800318	Downregulated
M_akg_c	2367.05	2164.23	0.914314	Downregulated
M_asp__L_c	218.098	169.367	0.776561	Downregulated
M_co2_c	2410.18	2172.43	0.901357	Downregulated
M_dad_2_c	73.9864	59.2126	0.800318	Downregulated
M_damp_c	73.9864	59.2126	0.800318	Downregulated
M_ddcaACP_c	359.941	171.667	0.476932	Downregulated
M_fdxox_c	127.077	119.576	0.940973	Downregulated
M_fdxrd_c	127.077	119.576	0.940973	Downregulated
M_g6p_B_c	0.419282	0.234576	0.559471	Downregulated
M_glu__L_c	2388.01	2200.49	0.921475	Downregulated
M_hmgth_c	654.033	223.648	0.341952	Downregulated
M_inost_c	491.918	364.366	0.740704	Downregulated
M_ivcoa_c	61.7726	11.7323	0.189927	Downregulated
M_mal__L_c	1057.78	1000	0.945375	Downregulated
M_malACP_c	460.365	272.091	0.591034	Downregulated
M_mql8_c	0.419282	0.178623	0.426021	Downregulated
M_mqn8_c	0.838563	0.597905	0.71301	Downregulated
M_nadp_c	4300.09	3954.69	0.919674	Downregulated
M_nadph_c	4281.23	3938.13	0.919859	Downregulated
M_oaa_c	1187.52	1000	0.842093	Downregulated
M_orn_c	0.419282	0.276276	0.658928	Downregulated
M_prpp_c	17.2926	10.2492	0.592695	Downregulated
M_q8_c	678.069	385.963	0.569209	Downregulated
M_q8h2_c	677.65	385.543	0.568942	Downregulated
M_Sfglutth_c	654.033	223.648	0.341952	Downregulated
M_tdeacp_c	455.07	316.161	0.694753	Downregulated
M_thf_c	98.4589	86.3377	0.876891	Downregulated

## Sheet: Raw Growth Curve Data 28
Well Row	Well Col	Content	Raw Data (600)	Raw Data (600)	Raw Data (600)	Raw Data (600)	Raw Data (600)	Raw Data (600)	Raw Data (600)	Raw Data (600)	Raw Data (600)	Raw Data (600)	Raw Data (600)	Raw Data (600)	Raw Data (600)	Raw Data (600)	Raw Data (600)	Raw Data (600)	Raw Data (600)	Raw Data (600)	Raw Data (600)	Raw Data (600)	Raw Data (600)	Raw Data (600)	Raw Data (600)	Raw Data (600)	Raw Data (600)	Raw Data (600)	Raw Data (600)	Raw Data (600)	Raw Data (600)	Raw Data (600)	Raw Data (600)	Raw Data (600)	Raw Data (600)	Raw Data (600)	Raw Data (600)	Raw Data (600)	Raw Data (600)	Raw Data (600)	Raw Data (600)	Raw Data (600)	Raw Data (600)	Raw Data (600)	Raw Data (600)	Raw Data (600)	Raw Data (600)	Raw Data (600)	Raw Data (600)
		Time	0 h	0 h 15 min	0 h 30 min	0 h 45 min	1 h	1 h 15 min	1 h 30 min	1 h 45 min	1 h 60 min	2 h 15 min	2 h 30 min	2 h 45 min	2 h 60 min	3 h 15 min	3 h 30 min	3 h 45 min	4 h	4 h 15 min	4 h 30 min	4 h 45 min	5 h	5 h 15 min	5 h 30 min	5 h 45 min	6 h	6 h 15 min	6 h 30 min	6 h 45 min	7 h	7 h 15 min	7 h 30 min	7 h 45 min	8 h	8 h 15 min	8 h 30 min	8 h 45 min	9 h	9 h 15 min	9 h 30 min	9 h 45 min	10 h	10 h 15 min	10 h 30 min	10 h 45 min	11 h	11 h 15 min	11 h 30 min
B	2	Replicate 1	0.2	0.203	0.201	0.197	0.197	0.199	0.199	0.2	0.201	0.202	0.205	0.206	0.209	0.208	0.213	0.219	0.217	0.216	0.226	0.226	0.237	0.242	0.254	0.26	0.278	0.293	0.321	0.333	0.353	0.385	0.42	0.464	0.491	0.533	0.581	0.653	0.72	0.816	0.925	1.009	1.114	1.187	1.286	1.391	1.501	1.616	1.749
B	3	Replicate 1	0.198	0.202	0.201	0.196	0.198	0.2	0.199	0.199	0.203	0.204	0.206	0.208	0.208	0.217	0.213	0.22	0.223	0.223	0.232	0.235	0.242	0.252	0.26	0.276	0.288	0.31	0.339	0.359	0.383	0.422	0.464	0.49	0.531	0.585	0.639	0.714	0.793	0.896	1	1.096	1.172	1.252	1.345	1.451	1.583	1.705	1.837
B	4	Replicate 1	0.196	0.199	0.196	0.195	0.196	0.198	0.197	0.199	0.201	0.202	0.205	0.206	0.207	0.214	0.215	0.221	0.219	0.223	0.228	0.233	0.243	0.254	0.263	0.271	0.293	0.309	0.333	0.359	0.384	0.423	0.454	0.497	0.535	0.583	0.639	0.716	0.795	0.897	1.002	1.085	1.164	1.245	1.343	1.451	1.573	1.695	1.835
B	5	Replicate 2	0.196	0.201	0.198	0.194	0.194	0.198	0.197	0.199	0.2	0.2	0.202	0.204	0.203	0.208	0.208	0.212	0.214	0.218	0.222	0.223	0.233	0.24	0.252	0.262	0.279	0.292	0.318	0.334	0.363	0.456	0.423	0.468	0.519	0.546	0.595	0.667	0.748	0.842	0.95	1.017	1.09	1.183	1.269	1.368	1.479	1.592	1.744
B	6	Replicate 2	0.201	0.21	0.21	0.201	0.201	0.21	0.203	0.205	0.209	0.21	0.212	0.214	0.216	0.22	0.224	0.232	0.236	0.244	0.25	0.263	0.273	0.283	0.305	0.324	0.351	0.382	0.423	0.455	0.504	0.539	0.58	0.64	0.717	0.798	0.874	0.991	1.105	1.206	1.304	1.377	1.476	1.603	1.737	1.88	2.06	2.185	2.285
B	7	Replicate 2	0.205	0.212	0.215	0.203	0.203	0.214	0.207	0.209	0.212	0.214	0.217	0.222	0.224	0.233	0.234	0.244	0.252	0.257	0.28	0.287	0.301	0.327	0.347	0.378	0.422	0.453	0.495	0.535	0.573	0.633	0.686	0.777	0.863	0.962	1.064	1.183	1.257	1.359	1.466	1.552	1.678	1.827	1.997	2.133	2.223	2.326	2.352
B	8	Replicate 3	0.203	0.21	0.214	0.203	0.205	0.21	0.204	0.207	0.212	0.21	0.212	0.214	0.219	0.222	0.223	0.23	0.234	0.241	0.255	0.256	0.273	0.282	0.302	0.316	0.348	0.367	0.407	0.445	0.481	0.514	0.552	0.617	0.675	0.748	0.862	0.94	1.044	1.162	1.244	1.311	1.409	1.519	1.642	1.784	1.932	2.072	2.166
B	9	Replicate 3	0.206	0.209	0.212	0.203	0.205	0.211	0.205	0.209	0.211	0.21	0.214	0.219	0.218	0.228	0.227	0.233	0.246	0.25	0.263	0.272	0.288	0.299	0.323	0.346	0.375	0.403	0.446	0.48	0.532	0.557	0.608	0.682	0.754	0.839	0.931	1.031	1.117	1.212	1.301	1.389	1.488	1.615	1.738	1.891	2.012	2.096	2.178
B	10	Replicate 3	0.219	0.221	0.223	0.212	0.211	0.222	0.214	0.216	0.222	0.221	0.223	0.226	0.226	0.231	0.238	0.241	0.251	0.251	0.266	0.273	0.287	0.298	0.318	0.339	0.373	0.396	0.428	0.467	0.519	0.541	0.59	0.648	0.713	0.794	0.877	0.983	1.092	1.172	1.272	1.338	1.44	1.551	1.668	1.815	1.985	2.047	2.16
B	11	Blank B	0.215	0.215	0.223	0.206	0.206	0.22	0.202	0.203	0.206	0.202	0.203	0.203	0.2	0.203	0.201	0.204	0.203	0.199	0.201	0.202	0.202	0.201	0.203	0.202	0.215	0.202	0.2	0.204	0.224	0.199	0.199	0.202	0.2	0.202	0.2	0.2	0.201	0.213	0.204	0.202	0.203	0.199	0.2	0.201	0.2	0.204	0.206
[truncated: 145 more columns]

## Sheet: Raw Growth Curve Data 37
Well Row	Well Col	Content	Raw Data (600)	Raw Data (600)	Raw Data (600)	Raw Data (600)	Raw Data (600)	Raw Data (600)	Raw Data (600)	Raw Data (600)	Raw Data (600)	Raw Data (600)	Raw Data (600)	Raw Data (600)	Raw Data (600)	Raw Data (600)	Raw Data (600)	Raw Data (600)	Raw Data (600)	Raw Data (600)	Raw Data (600)	Raw Data (600)	Raw Data (600)	Raw Data (600)	Raw Data (600)	Raw Data (600)	Raw Data (600)	Raw Data (600)	Raw Data (600)	Raw Data (600)	Raw Data (600)	Raw Data (600)	Raw Data (600)	Raw Data (600)	Raw Data (600)	Raw Data (600)	Raw Data (600)	Raw Data (600)	Raw Data (600)	Raw Data (600)	Raw Data (600)	Raw Data (600)	Raw Data (600)	Raw Data (600)	Raw Data (600)	Raw Data (600)	Raw Data (600)	Raw Data (600)	Raw Data (600)
		Time	0 h	0 h 15 min	0 h 30 min	0 h 45 min	1 h	1 h 15 min	1 h 30 min	1 h 45 min	2 h	2 h 15 min	2 h 30 min	2 h 45 min	3 h	3 h 15 min	3 h 30 min	3 h 45 min	4 h	4 h 15 min	4 h 30 min	4 h 45 min	5 h	5 h 15 min	5 h 30 min	5 h 45 min	6 h	6 h 15 min	6 h 30 min	6 h 45 min	7 h	7 h 15 min	7 h 30 min	7 h 45 min	8 h	8 h 15 min	8 h 30 min	8 h 45 min	9 h	9 h 15 min	9 h 30 min	9 h 45 min	10 h	10 h 15 min	10 h 30 min	10 h 45 min	11 h	11 h 15 min	11 h 30 min
C	2	Replicate 1	0.172	0.17	0.166	0.168	0.171	0.185	0.182	0.19	0.208	0.221	0.26	0.293	0.34	0.409	0.479	0.593	0.632	0.725	0.809	0.921	1.061	1.145	1.255	1.412	1.563	1.71	1.848	1.961	2.097	2.187	2.274	2.38	2.503	2.583	2.691	2.881	2.949	2.998	3.141	3.208	3.355	3.276	3.528	3.534	3.621	3.638	3.68
C	3	Replicate 1	0.174	0.172	0.166	0.166	0.17	0.186	0.179	0.184	0.204	0.216	0.25	0.283	0.322	0.372	0.447	0.533	0.566	0.644	0.712	0.796	0.939	1.014	1.165	1.273	1.388	1.493	1.612	1.738	1.794	1.873	1.926	2.056	2.131	2.312	2.379	2.566	2.587	2.674	2.796	2.877	3.002	2.998	3.177	3.178	3.252	3.276	3.307
C	4	Replicate 1	0.173	0.17	0.17	0.167	0.168	0.182	0.175	0.184	0.204	0.211	0.248	0.269	0.312	0.362	0.433	0.493	0.527	0.618	0.684	0.779	0.851	0.994	1.115	1.233	1.367	1.499	1.619	1.66	1.802	1.895	2.014	2.084	2.225	2.328	2.444	2.59	2.678	2.804	2.852	2.917	3.023	2.866	2.498	2.431	2.514	2.524	2.826
C	5	Replicate 2	0.195	0.192	0.182	0.184	0.19	0.216	0.212	0.233	0.272	0.309	0.37	0.444	0.518	0.592	0.677	0.774	0.892	1.018	1.145	1.301	1.4	1.621	1.759	1.915	2.054	2.142	2.265	2.225	2.53	2.645	2.691	2.912	2.97	3.021	3.144	3.389	3.398	3.459	3.601	3.676	3.784	3.609	3.773	3.944	4.013	4.016	3.983
C	6	Replicate 2	0.201	0.191	0.182	0.186	0.19	0.21	0.203	0.215	0.235	0.257	0.302	0.346	0.411	0.478	0.56	0.647	0.712	0.799	0.903	1.029	1.156	1.303	1.438	1.586	1.723	1.851	2.014	2.056	2.216	2.315	2.466	2.533	2.704	2.761	2.911	3.004	3.153	3.214	3.263	3.367	3.431	3.478	3.539	3.639	3.733	3.748	3.837
C	7	Replicate 2	0.203	0.194	0.182	0.184	0.185	0.21	0.193	0.209	0.226	0.239	0.273	0.308	0.365	0.434	0.507	0.595	0.632	0.73	0.818	0.927	1.044	1.165	1.299	1.419	1.583	1.71	1.868	2.061	2.097	2.201	2.345	2.398	2.586	2.76	2.809	2.902	3.094	3.161	3.154	3.28	3.352	3.544	3.49	3.554	3.61	3.67	3.799
C	8	Replicate 3	0.201	0.189	0.178	0.179	0.181	0.202	0.191	0.198	0.22	0.233	0.264	0.288	0.343	0.4	0.479	0.564	0.62	0.688	0.779	0.898	0.996	1.13	1.281	1.433	1.593	1.714	1.859	1.954	2.135	2.172	2.232	2.421	2.485	2.545	2.664	2.916	2.886	3.011	3.166	3.242	3.354	3.363	3.421	3.557	3.594	3.677	3.646
C	9	Replicate 3	0.204	0.188	0.178	0.179	0.18	0.202	0.187	0.198	0.216	0.223	0.267	0.285	0.334	0.399	0.466	0.56	0.603	0.71	0.779	0.885	1.027	1.138	1.286	1.438	1.584	1.718	1.889	1.827	2.119	2.23	2.282	2.436	2.504	2.539	2.715	2.917	2.981	3.083	3.185	3.293	3.372	3.205	3.623	3.586	3.62	3.727	3.112
C	10	Replicate 3	0.207	0.192	0.179	0.18	0.18	0.203	0.189	0.195	0.216	0.22	0.255	0.282	0.332	0.384	0.462	0.558	0.596	0.691	0.757	0.862	1.019	1.095	1.229	1.347	1.475	1.605	1.745	1.91	1.963	2.04	2.153	2.229	2.383	2.519	2.582	2.701	2.838	2.948	2.969	3.067	3.149	3.312	3.385	3.382	3.393	3.504	3.599
C	11	Blank B	0.201	0.182	0.171	0.169	0.169	0.187	0.169	0.168	0.174	0.164	0.178	0.168	0.169	0.17	0.178	0.213	0.167	0.184	0.17	0.165	0.202	0.167	0.168	0.167	0.165	0.167	0.168	0.189	0.164	0.168	0.173	0.165	0.174	0.183	0.18	0.164	0.174	0.174	0.163	0.167	0.165	0.188	0.18	0.164	0.164	0.163	0.174
[truncated: 146 more columns]

## Sheet: Raw Growth Curve Data Different
Well Row	Well Col	Content	Raw Data (600)	Raw Data (600)	Raw Data (600)	Raw Data (600)	Raw Data (600)	Raw Data (600)	Raw Data (600)	Raw Data (600)	Raw Data (600)	Raw Data (600)	Raw Data (600)	Raw Data (600)	Raw Data (600)	Raw Data (600)	Raw Data (600)	Raw Data (600)	Raw Data (600)	Raw Data (600)	Raw Data (600)	Raw Data (600)	Raw Data (600)	Raw Data (600)	Raw Data (600)	Raw Data (600)	Raw Data (600)	Raw Data (600)	Raw Data (600)	Raw Data (600)	Raw Data (600)	Raw Data (600)	Raw Data (600)	Raw Data (600)	Raw Data (600)	Raw Data (600)	Raw Data (600)	Raw Data (600)	Raw Data (600)	Raw Data (600)	Raw Data (600)	Raw Data (600)	Raw Data (600)	Raw Data (600)	Raw Data (600)	Raw Data (600)	Raw Data (600)	Raw Data (600)	Raw Data (600)
		Time	0 h	0 h 15 min	0 h 30 min	0 h 45 min	1 h	1 h 15 min	1 h 30 min	1 h 45 min	2 h	2 h 15 min	2 h 30 min	2 h 45 min	3 h	3 h 15 min	3 h 30 min	3 h 45 min	4 h	4 h 15 min	4 h 30 min	4 h 45 min	5 h	5 h 15 min	5 h 30 min	5 h 45 min	6 h	6 h 15 min	6 h 30 min	6 h 45 min	7 h	7 h 15 min	7 h 30 min	7 h 45 min	8 h	8 h 15 min	8 h 30 min	8 h 45 min	9 h	9 h 15 min	9 h 30 min	9 h 45 min	10 h	10 h 15 min	10 h 30 min	10 h 45 min	11 h	11 h 15 min	11 h 30 min
D	7	Minimal Media Replicate 1	0.179	0.17	0.162	0.167	0.163	0.162	0.161	0.164	0.164	0.164	0.166	0.172	0.167	0.168	0.168	0.168	0.17	0.172	0.172	0.176	0.177	0.181	0.182	0.183	0.188	0.191	0.199	0.201	0.202	0.208	0.211	0.216	0.229	0.226	0.244	0.221	0.228	0.236	0.238	0.244	0.253	0.265	0.273	0.281	0.291	0.293	0.298
D	8	Minimal Media Replicate 2	0.181	0.175	0.164	0.172	0.166	0.165	0.164	0.168	0.17	0.167	0.169	0.174	0.17	0.169	0.168	0.17	0.172	0.173	0.174	0.175	0.178	0.179	0.181	0.183	0.186	0.189	0.195	0.2	0.198	0.201	0.207	0.211	0.228	0.221	0.248	0.226	0.23	0.236	0.233	0.238	0.244	0.252	0.264	0.273	0.286	0.292	0.302
D	9	Minimal Media Replicate 3	0.185	0.173	0.166	0.172	0.167	0.166	0.166	0.166	0.171	0.17	0.168	0.173	0.168	0.169	0.169	0.168	0.17	0.173	0.173	0.175	0.177	0.179	0.182	0.182	0.184	0.187	0.195	0.2	0.195	0.201	0.205	0.207	0.225	0.219	0.245	0.228	0.226	0.231	0.226	0.231	0.236	0.244	0.253	0.262	0.281	0.281	0.289
F	7	LB Replicate 1	0.194	0.187	0.176	0.183	0.177	0.177	0.176	0.177	0.179	0.178	0.178	0.184	0.179	0.18	0.18	0.18	0.181	0.182	0.182	0.185	0.188	0.189	0.19	0.193	0.195	0.199	0.207	0.218	0.216	0.225	0.229	0.239	0.265	0.265	0.307	0.297	0.322	0.349	0.376	0.412	0.437	0.474	0.52	0.563	0.627	0.695	0.769
F	8	LB Replicate 2	0.202	0.191	0.181	0.189	0.181	0.18	0.179	0.181	0.186	0.181	0.181	0.19	0.182	0.182	0.183	0.183	0.184	0.186	0.187	0.19	0.191	0.193	0.195	0.197	0.2	0.203	0.214	0.223	0.218	0.229	0.232	0.243	0.268	0.271	0.318	0.304	0.33	0.357	0.385	0.414	0.449	0.486	0.53	0.576	0.646	0.709	0.789
F	9	LB Replicate 3	0.208	0.195	0.185	0.193	0.183	0.185	0.182	0.185	0.19	0.183	0.184	0.193	0.183	0.186	0.187	0.186	0.188	0.189	0.189	0.193	0.195	0.197	0.199	0.201	0.203	0.207	0.218	0.228	0.225	0.231	0.239	0.247	0.278	0.274	0.328	0.306	0.337	0.372	0.391	0.421	0.456	0.495	0.535	0.589	0.65	0.715	0.798
[truncated: 146 more columns]
